# Supplementary material for: Hepatic metabolic reprogramming in male mice during short-term caloric restriction involves enhanced glucocorticoid rhythms
Source: Nat Commun. 2025 Dec 11;16:11106. doi: 10.1038/s41467-025-67228-z (PMC12700935; doi:10.1038/s41467-025-67228-z)
Supplement: Supplementary file 3 — Supplementary Data 1 [file 41467_2025_67228_MOESM3_ESM.xlsx]

## Sheet: Ctrl-versus-CalRes_ZT12-RNA
ensembl_gene_ID	baseMean	log2FoldChange	lfcSE	stat	pvalue	padj	Gene_name	Description	normalized mRNAseq read counts, cutoff sign. <0.05, control diet versus caloric restriction (figure 1)
ENSMUSG00000000049	83865.1	0.604511	0.0627208	9.63813	5.51861e-22	2.67152e-20	Apoh	apolipoprotein H [Source:MGI Symbol;Acc:MGI:88058]
ENSMUSG00000000056	1816.34	-1.32744	0.103183	-12.8649	7.09453e-38	1.10049e-35	Narf	nuclear prelamin A recognition factor [Source:MGI Symbol;Acc:MGI:1914858]
ENSMUSG00000000078	353.616	1.40561	0.256175	5.4869	4.09052e-08	3.78026e-07	Klf6	Kruppel-like transcription factor 6 [Source:MGI Symbol;Acc:MGI:1346318]
ENSMUSG00000000085	286.764	-0.508759	0.158836	-3.20304	0.00135984	0.00469531	Scmh1	sex comb on midleg homolog 1 [Source:MGI Symbol;Acc:MGI:1352762]
ENSMUSG00000000134	700.09	0.357249	0.136596	2.61538	0.00891284	0.0242186	Tfe3	transcription factor E3 [Source:MGI Symbol;Acc:MGI:98511]
ENSMUSG00000000142	223.777	0.529197	0.183592	2.88246	0.00394582	0.0119209	Axin2	axin 2 [Source:MGI Symbol;Acc:MGI:1270862]
ENSMUSG00000000148	362.142	-0.714363	0.13526	-5.28143	1.28183e-07	1.08328e-06	Brat1	BRCA1-associated ATM activator 1 [Source:MGI Symbol;Acc:MGI:1891679]
ENSMUSG00000000149	4635.78	-0.828389	0.132351	-6.25902	3.87392e-10	5.06666e-09	Gna12	guanine nucleotide binding protein, alpha 12 [Source:MGI Symbol;Acc:MGI:95767]
ENSMUSG00000000154	3040.62	-0.186431	0.0783804	-2.37854	0.0173814	0.04276	Slc22a18	solute carrier family 22 (organic cation transporter), member 18 [Source:MGI Symbol;Acc:MGI:1336884]
ENSMUSG00000000159	784.498	-0.362655	0.114928	-3.15552	0.00160215	0.00541786	Igsf5	immunoglobulin superfamily, member 5 [Source:MGI Symbol;Acc:MGI:1919308]
ENSMUSG00000000194	753.064	-0.366952	0.0995873	-3.68472	0.00022895	0.000967723	Gpr107	G protein-coupled receptor 107 [Source:MGI Symbol;Acc:MGI:2139054]
ENSMUSG00000000266	229.525	-0.661676	0.158254	-4.1811	2.90101e-05	0.000149038	Mid2	midline 2 [Source:MGI Symbol;Acc:MGI:1344333]
ENSMUSG00000000275	4610.78	0.417295	0.173386	2.40674	0.0160958	0.0400825	Trim25	tripartite motif-containing 25 [Source:MGI Symbol;Acc:MGI:102749]
ENSMUSG00000000282	550.84	0.396813	0.112778	3.51852	0.000433954	0.00171372	Mnt	max binding protein [Source:MGI Symbol;Acc:MGI:109150]
ENSMUSG00000000301	11141.6	0.82766	0.0919726	8.99898	2.2782e-19	8.44865e-18	Pemt	phosphatidylethanolamine N-methyltransferase [Source:MGI Symbol;Acc:MGI:104535]
ENSMUSG00000000303	1043.82	-0.767543	0.22482	-3.41403	0.000640093	0.00241159	Cdh1	cadherin 1 [Source:MGI Symbol;Acc:MGI:88354]
ENSMUSG00000000317	68.8527	-1.22329	0.341761	-3.57937	0.000344426	0.00139335	Bcl6b	B cell CLL/lymphoma 6, member B [Source:MGI Symbol;Acc:MGI:1278332]
ENSMUSG00000000326	18819.3	-1.79634	0.111072	-16.1729	7.83727e-59	2.75757e-56	Comt	catechol-O-methyltransferase [Source:MGI Symbol;Acc:MGI:88470]
ENSMUSG00000000374	1089.27	0.438436	0.138244	3.17146	0.00151673	0.00516656	Trappc10	trafficking protein particle complex 10 [Source:MGI Symbol;Acc:MGI:1336209]
ENSMUSG00000000384	1017.1	-0.593374	0.117697	-5.04154	4.6181e-07	3.51005e-06	Tbrg4	transforming growth factor beta regulated gene 4 [Source:MGI Symbol;Acc:MGI:1100868]
ENSMUSG00000000385	117.44	1.20227	0.234845	5.11941	3.06497e-07	2.403e-06	Tmprss2	transmembrane protease, serine 2 [Source:MGI Symbol;Acc:MGI:1354381]
ENSMUSG00000000386	42.2961	-2.05127	0.440759	-4.65396	3.25616e-06	2.04455e-05	Mx1	MX dynamin-like GTPase 1 [Source:MGI Symbol;Acc:MGI:97243]
ENSMUSG00000000411	3.76828	4.37445	1.73811	2.51679	0.011843	0.0309283	Tssk3	testis-specific serine kinase 3 [Source:MGI Symbol;Acc:MGI:1929914]
ENSMUSG00000000420	1884.87	-0.177449	0.0745173	-2.38131	0.0172511	0.0425012	Galnt1	polypeptide N-acetylgalactosaminyltransferase 1 [Source:MGI Symbol;Acc:MGI:894693]
ENSMUSG00000000440	207.7	-1.33189	0.323916	-4.11184	3.9251e-05	0.000196883	Pparg	peroxisome proliferator activated receptor gamma [Source:MGI Symbol;Acc:MGI:97747]
ENSMUSG00000000441	2707.74	0.597259	0.125841	4.74616	2.07316e-06	1.36252e-05	Raf1	v-raf-leukemia viral oncogene 1 [Source:MGI Symbol;Acc:MGI:97847]
ENSMUSG00000000532	579.38	-1.12706	0.18571	-6.06893	1.28762e-09	1.55571e-08	Acvr1b	activin A receptor, type 1B [Source:MGI Symbol;Acc:MGI:1338944]
ENSMUSG00000000538	1372.53	-0.321761	0.090986	-3.53638	0.000405651	0.00161343	Tom1l2	target of myb1-like 2 (chicken) [Source:MGI Symbol;Acc:MGI:2443306]
ENSMUSG00000000555	869.086	1.13907	0.134928	8.44203	3.11872e-17	9.49169e-16	Itga5	integrin alpha 5 (fibronectin receptor alpha) [Source:MGI Symbol;Acc:MGI:96604]
ENSMUSG00000000561	887.711	-0.555368	0.171993	-3.22901	0.0012422	0.00433476	Wdr77	WD repeat domain 77 [Source:MGI Symbol;Acc:MGI:1917715]
ENSMUSG00000000567	129.171	1.23892	0.286279	4.32768	1.50688e-05	8.18151e-05	Sox9	SRY (sex determining region Y)-box 9 [Source:MGI Symbol;Acc:MGI:98371]
ENSMUSG00000000568	1267.12	-0.800829	0.100009	-8.00758	1.16987e-15	2.99231e-14	Hnrnpd	heterogeneous nuclear ribonucleoprotein D [Source:MGI Symbol;Acc:MGI:101947]
ENSMUSG00000000581	1284.93	-0.367753	0.114821	-3.20282	0.00136088	0.00469667	C1d	C1D nuclear receptor co-repressor [Source:MGI Symbol;Acc:MGI:1927354]
ENSMUSG00000000708	4071.91	0.217652	0.0859775	2.5315	0.0113576	0.0298823	Kat2b	K(lysine) acetyltransferase 2B [Source:MGI Symbol;Acc:MGI:1343094]
ENSMUSG00000000711	3461.14	-0.223516	0.0652276	-3.42671	0.000610933	0.00231625	Rab5b	RAB5B, member RAS oncogene family [Source:MGI Symbol;Acc:MGI:105938]
ENSMUSG00000000739	215.998	-1.87911	0.233857	-8.03528	9.33671e-16	2.4052e-14	Sult5a1	sulfotransferase family 5A, member 1 [Source:MGI Symbol;Acc:MGI:1931463]
ENSMUSG00000000740	4628.05	0.448923	0.07302	6.14794	7.84955e-10	9.8382e-09	Rpl13	ribosomal protein L13 [Source:MGI Symbol;Acc:MGI:105922]
ENSMUSG00000000743	2426.65	-0.506701	0.0869523	-5.82734	5.63165e-09	6.1325e-08	Chmp1a	charged multivesicular body protein 1A [Source:MGI Symbol;Acc:MGI:1920159]
ENSMUSG00000000751	856.53	-0.656523	0.121842	-5.3883	7.11287e-08	6.29897e-07	Rpa1	replication protein A1 [Source:MGI Symbol;Acc:MGI:1915525]
ENSMUSG00000000787	8452.79	0.606397	0.129892	4.66846	3.03469e-06	1.92264e-05	Ddx3x	DEAD box helicase 3, X-linked [Source:MGI Symbol;Acc:MGI:103064]
ENSMUSG00000000804	1229.16	0.566529	0.150399	3.76684	0.000165324	0.00071922	Usp32	ubiquitin specific peptidase 32 [Source:MGI Symbol;Acc:MGI:2144475]
ENSMUSG00000000811	304.731	-0.708184	0.137808	-5.13891	2.76339e-07	2.18737e-06	Txnrd3	thioredoxin reductase 3 [Source:MGI Symbol;Acc:MGI:2386711]
ENSMUSG00000000823	1182.51	-0.530485	0.127837	-4.14969	3.32919e-05	0.00016893	Zfp512b	zinc finger protein 512B [Source:MGI Symbol;Acc:MGI:2685478]
ENSMUSG00000000876	3657.27	0.632517	0.131542	4.80848	1.52084e-06	1.03245e-05	Pxmp4	peroxisomal membrane protein 4 [Source:MGI Symbol;Acc:MGI:1891701]
ENSMUSG00000000884	32.0846	-1.77832	0.641157	-2.77361	0.00554387	0.015996	Gnb1l	guanine nucleotide binding protein (G protein), beta polypeptide 1-like [Source:MGI Symbol;Acc:MGI:1338057]
ENSMUSG00000000915	1662.22	0.708557	0.145567	4.86755	1.12989e-06	7.88644e-06	Hip1r	huntingtin interacting protein 1 related [Source:MGI Symbol;Acc:MGI:1352504]
ENSMUSG00000000934	566.765	-0.482539	0.130874	-3.68704	0.000226878	0.000960372	Top1mt	DNA topoisomerase 1, mitochondrial [Source:MGI Symbol;Acc:MGI:1920210]
ENSMUSG00000000948	266.236	-0.914942	0.198605	-4.60685	4.0882e-06	2.52045e-05	Gm38393	predicted gene, 38393 [Source:MGI Symbol;Acc:MGI:5613898]
ENSMUSG00000000957	1102	0.516191	0.112814	4.57558	4.74891e-06	2.89185e-05	Mmp14	matrix metallopeptidase 14 (membrane-inserted) [Source:MGI Symbol;Acc:MGI:101900]
ENSMUSG00000001018	551.157	-1.18097	0.124504	-9.48541	2.41424e-21	1.10565e-19	Snapin	SNAP-associated protein [Source:MGI Symbol;Acc:MGI:1333745]
ENSMUSG00000001036	378.004	0.398141	0.158641	2.5097	0.0120833	0.0314701	Epn2	epsin 2 [Source:MGI Symbol;Acc:MGI:1333766]
ENSMUSG00000001052	1000.65	0.640637	0.0973778	6.57888	4.74008e-11	7.04953e-10	Sec24b	SEC24 homolog B, COPII coat complex component [Source:MGI Symbol;Acc:MGI:2139764]
ENSMUSG00000001054	321.608	-0.379788	0.156288	-2.43006	0.0150964	0.0380537	Rmnd5b	required for meiotic nuclear division 5 homolog B [Source:MGI Symbol;Acc:MGI:1913339]
ENSMUSG00000001056	479.884	-0.675404	0.123192	-5.48255	4.19232e-08	3.86197e-07	Nhp2	NHP2 ribonucleoprotein [Source:MGI Symbol;Acc:MGI:1098547]
ENSMUSG00000001089	700.082	0.520953	0.131555	3.95996	7.49624e-05	0.000353632	Luzp1	leucine zipper protein 1 [Source:MGI Symbol;Acc:MGI:107629]
ENSMUSG00000001095	53.9823	1.16569	0.357766	3.25824	0.00112106	0.00396092	Slc13a2	solute carrier family 13 (sodium-dependent dicarboxylate transporter), member 2 [Source:MGI Symbol;Acc:MGI:1276558]
ENSMUSG00000001100	2995.34	-0.290072	0.0916641	-3.16451	0.00155346	0.00527671	Poldip2	polymerase (DNA-directed), delta interacting protein 2 [Source:MGI Symbol;Acc:MGI:1915061]
ENSMUSG00000001103	23.71	1.47882	0.491037	3.01162	0.00259854	0.00828065	Sebox	SEBOX homeobox [Source:MGI Symbol;Acc:MGI:108012]
ENSMUSG00000001105	1039.23	-0.226106	0.091161	-2.48029	0.0131276	0.0337861	Ift20	intraflagellar transport 20 [Source:MGI Symbol;Acc:MGI:1915585]
ENSMUSG00000001123	9553.08	-0.673205	0.0693531	-9.70693	2.81707e-22	1.39092e-20	Lgals9	lectin, galactose binding, soluble 9 [Source:MGI Symbol;Acc:MGI:109496]
ENSMUSG00000001138	650.054	0.387998	0.124196	3.12407	0.00178367	0.00595355	Cnnm3	cyclin M3 [Source:MGI Symbol;Acc:MGI:2151055]
ENSMUSG00000001155	17856.5	-0.248791	0.0948974	-2.62168	0.00874965	0.0238245	Ftcd	formiminotransferase cyclodeaminase [Source:MGI Symbol;Acc:MGI:1339962]
ENSMUSG00000001156	302.589	0.78296	0.172197	4.54688	5.44479e-06	3.28097e-05	Mxd1	MAX dimerization protein 1 [Source:MGI Symbol;Acc:MGI:96908]
ENSMUSG00000001166	40.8518	-1.54177	0.434977	-3.54448	0.000393392	0.00156727	Oas1c	2'-5' oligoadenylate synthetase 1C [Source:MGI Symbol;Acc:MGI:2149633]
ENSMUSG00000001173	269.355	-0.450224	0.166072	-2.71101	0.00670777	0.0189034	Ocrl	OCRL, inositol polyphosphate-5-phosphatase [Source:MGI Symbol;Acc:MGI:109589]
ENSMUSG00000001211	10037.1	0.275533	0.0724375	3.80373	0.000142534	0.00062996	Agpat3	1-acylglycerol-3-phosphate O-acyltransferase 3 [Source:MGI Symbol;Acc:MGI:1336186]
ENSMUSG00000001228	16.7646	-1.40505	0.574928	-2.44388	0.0145304	0.0368134	Uhrf1	ubiquitin-like, containing PHD and RING finger domains, 1 [Source:MGI Symbol;Acc:MGI:1338889]
ENSMUSG00000001229	1741.58	0.954839	0.149278	6.3964	1.59084e-10	2.18151e-09	Dpp9	dipeptidylpeptidase 9 [Source:MGI Symbol;Acc:MGI:2443967]
ENSMUSG00000001247	3534.62	0.545613	0.105641	5.16477	2.40741e-07	1.92833e-06	Lsr	lipolysis stimulated lipoprotein receptor [Source:MGI Symbol;Acc:MGI:1927471]
ENSMUSG00000001288	202.697	0.425163	0.166291	2.55675	0.0105656	0.0280746	Rarg	retinoic acid receptor, gamma [Source:MGI Symbol;Acc:MGI:97858]
ENSMUSG00000001289	1877.94	0.232011	0.0885816	2.61918	0.00881421	0.0239777	Pfdn5	prefoldin 5 [Source:MGI Symbol;Acc:MGI:1928753]
ENSMUSG00000001300	129.744	1.31176	0.219161	5.98537	2.15901e-09	2.49567e-08	Efnb2	ephrin B2 [Source:MGI Symbol;Acc:MGI:105097]
ENSMUSG00000001313	651.906	0.992199	0.157261	6.30924	2.80416e-10	3.72151e-09	Rnd2	Rho family GTPase 2 [Source:MGI Symbol;Acc:MGI:1338755]
ENSMUSG00000001323	2681.1	-0.512165	0.0902751	-5.67338	1.40004e-08	1.41139e-07	Srr	serine racemase [Source:MGI Symbol;Acc:MGI:1351636]
ENSMUSG00000001334	11.7241	-2.24948	0.698597	-3.21999	0.00128194	0.00445944	Fndc5	fibronectin type III domain containing 5 [Source:MGI Symbol;Acc:MGI:1917614]
ENSMUSG00000001348	2898.84	-0.442226	0.111902	-3.95191	7.75295e-05	0.000364907	Acp5	acid phosphatase 5, tartrate resistant [Source:MGI Symbol;Acc:MGI:87883]
ENSMUSG00000001366	2425.36	0.291138	0.0731248	3.98138	6.85159e-05	0.000326855	Fbxo9	f-box protein 9 [Source:MGI Symbol;Acc:MGI:1918788]
ENSMUSG00000001383	1018.89	-0.698055	0.108132	-6.45559	1.07801e-10	1.52464e-09	Zmat2	zinc finger, matrin type 2 [Source:MGI Symbol;Acc:MGI:1913742]
ENSMUSG00000001417	134.889	-1.31309	0.309637	-4.24073	2.22796e-05	0.000117259	NA	NA
ENSMUSG00000001419	2163.29	1.27439	0.2209	5.76908	7.97039e-09	8.33722e-08	Mef2d	myocyte enhancer factor 2D [Source:MGI Symbol;Acc:MGI:99533]
ENSMUSG00000001424	3997.18	0.203873	0.0796415	2.55988	0.0104707	0.0278588	Snd1	staphylococcal nuclease and tudor domain containing 1 [Source:MGI Symbol;Acc:MGI:1929266]
ENSMUSG00000001435	39018	0.270821	0.0887986	3.04983	0.00228972	0.00741117	Col18a1	collagen, type XVIII, alpha 1 [Source:MGI Symbol;Acc:MGI:88451]
ENSMUSG00000001436	594.249	1.07112	0.141274	7.58184	3.40682e-14	7.35486e-13	Slc19a1	solute carrier family 19 (folate transporter), member 1 [Source:MGI Symbol;Acc:MGI:103182]
ENSMUSG00000001440	3926	0.32011	0.0885943	3.61321	0.000302434	0.00124123	Kpnb1	karyopherin subunit beta 1 [Source:MGI Symbol;Acc:MGI:107532]
ENSMUSG00000001441	1424.7	0.31086	0.10081	3.08362	0.002045	0.00670632	Npepps	aminopeptidase puromycin sensitive [Source:MGI Symbol;Acc:MGI:1101358]
ENSMUSG00000001445	1326.02	-0.362086	0.0883698	-4.0974	4.17822e-05	0.000208564	Mrpl10	mitochondrial ribosomal protein L10 [Source:MGI Symbol;Acc:MGI:1333801]
ENSMUSG00000001473	301.207	0.484447	0.137139	3.53253	0.000411607	0.00163532	Tubb6	tubulin, beta 6 class V [Source:MGI Symbol;Acc:MGI:1915201]
ENSMUSG00000001482	1346.73	-1.26069	0.114123	-11.0468	2.27183e-28	1.83092e-26	Def8	differentially expressed in FDCP 8 [Source:MGI Symbol;Acc:MGI:1346331]
ENSMUSG00000001506	196.501	-1.51606	0.462549	-3.27762	0.00104685	0.00374034	Col1a1	collagen, type I, alpha 1 [Source:MGI Symbol;Acc:MGI:88467]
ENSMUSG00000001507	306.821	0.457782	0.140614	3.25559	0.00113156	0.00399409	Itga3	integrin alpha 3 [Source:MGI Symbol;Acc:MGI:96602]
ENSMUSG00000001525	1489.01	0.709777	0.120974	5.8672	4.43204e-09	4.89561e-08	Tubb5	tubulin, beta 5 class I [Source:MGI Symbol;Acc:MGI:107812]
ENSMUSG00000001542	4231.18	1.07344	0.11023	9.73815	2.07302e-22	1.03479e-20	Ell2	elongation factor for RNA polymerase II 2 [Source:MGI Symbol;Acc:MGI:2183438]
ENSMUSG00000001552	1577.31	0.356628	0.0891184	4.00173	6.28818e-05	0.000301874	Jup	junction plakoglobin [Source:MGI Symbol;Acc:MGI:96650]
ENSMUSG00000001576	1947.1	-0.694828	0.0936606	-7.41857	1.18392e-13	2.41573e-12	Ergic1	endoplasmic reticulum-golgi intermediate compartment (ERGIC) 1 [Source:MGI Symbol;Acc:MGI:1914708]
ENSMUSG00000001604	2143.12	-0.524904	0.121429	-4.32273	1.54114e-05	8.35806e-05	Tcea3	transcription elongation factor A (SII), 3 [Source:MGI Symbol;Acc:MGI:1196908]
ENSMUSG00000001627	918.802	1.00345	0.211057	4.75438	1.99055e-06	1.31422e-05	Ifrd1	interferon-related developmental regulator 1 [Source:MGI Symbol;Acc:MGI:1316717]
ENSMUSG00000001630	722.437	0.709374	0.178901	3.96518	7.3342e-05	0.000347009	Stk38l	serine/threonine kinase 38 like [Source:MGI Symbol;Acc:MGI:1922250]
ENSMUSG00000001632	520.783	0.743049	0.180385	4.11925	3.8011e-05	0.000191195	Brpf1	bromodomain and PHD finger containing, 1 [Source:MGI Symbol;Acc:MGI:1926033]
ENSMUSG00000001642	246.002	-0.510989	0.188888	-2.70525	0.00682531	0.0191859	Akr1b1	aldo-keto reductase family 1 member B [Source:MGI Symbol;Acc:MGI:1353494]
ENSMUSG00000001663	8985.54	0.393648	0.126933	3.10123	0.00192718	0.00637066	Gstt1	glutathione S-transferase, theta 1 [Source:MGI Symbol;Acc:MGI:107379]
ENSMUSG00000001665	2855.31	1.22465	0.167541	7.30955	2.68043e-13	5.23954e-12	Gstt3	glutathione S-transferase, theta 3 [Source:MGI Symbol;Acc:MGI:2143526]
ENSMUSG00000001666	8254.77	0.146103	0.0630958	2.31557	0.0205818	0.0493786	Ddt	D-dopachrome tautomerase [Source:MGI Symbol;Acc:MGI:1298381]
ENSMUSG00000001670	148936	2.96584	0.165712	17.8976	1.23199e-71	8.46318e-69	Tat	tyrosine aminotransferase [Source:MGI Symbol;Acc:MGI:98487]
ENSMUSG00000001672	31.2089	2.51284	0.526448	4.7732	1.8132e-06	1.2054e-05	Marveld3	MARVEL (membrane-associating) domain containing 3 [Source:MGI Symbol;Acc:MGI:1920858]
ENSMUSG00000001687	2067.66	0.630193	0.10441	6.03577	1.58205e-09	1.88462e-08	Ubl3	ubiquitin-like 3 [Source:MGI Symbol;Acc:MGI:1344373]
ENSMUSG00000001700	446.632	-0.64025	0.218275	-2.93323	0.00335454	0.0103802	Gramd2b	GRAM domain containing 2B [Source:MGI Symbol;Acc:MGI:1914815]
ENSMUSG00000001750	1666.79	-0.353043	0.122546	-2.8809	0.00396539	0.011973	Tcirg1	T cell, immune regulator 1, ATPase, H+ transporting, lysosomal V0 protein A3 [Source:MGI Symbol;Acc:MGI:1350931]
ENSMUSG00000001751	1024.62	-0.320958	0.128195	-2.50367	0.0122911	0.0319309	Naglu	alpha-N-acetylglucosaminidase (Sanfilippo disease IIIB) [Source:MGI Symbol;Acc:MGI:1351641]
ENSMUSG00000001755	4636.46	-0.593955	0.0958269	-6.1982	5.7112e-10	7.33658e-09	Coasy	Coenzyme A synthase [Source:MGI Symbol;Acc:MGI:1918993]
ENSMUSG00000001761	207.899	-1.21983	0.197469	-6.17731	6.52027e-10	8.29465e-09	Smo	smoothened, frizzled class receptor [Source:MGI Symbol;Acc:MGI:108075]
ENSMUSG00000001763	226.967	-1.34135	0.182249	-7.36002	1.83886e-13	3.67415e-12	Tspan33	tetraspanin 33 [Source:MGI Symbol;Acc:MGI:1919012]
ENSMUSG00000001783	1901.38	-0.37138	0.0870329	-4.26712	1.98012e-05	0.000105251	Rtcb	RNA 2',3'-cyclic phosphate and 5'-OH ligase [Source:MGI Symbol;Acc:MGI:106379]
ENSMUSG00000001786	685.918	-0.285759	0.115516	-2.47376	0.0133699	0.0343132	Fbxo7	F-box protein 7 [Source:MGI Symbol;Acc:MGI:1917004]
ENSMUSG00000001794	2678.4	-0.26931	0.114109	-2.3601	0.0182699	0.0446337	Capns1	calpain, small subunit 1 [Source:MGI Symbol;Acc:MGI:88266]
ENSMUSG00000001802	864.86	-0.462338	0.110066	-4.20055	2.66262e-05	0.000137822	Lrp3	low density lipoprotein receptor-related protein 3 [Source:MGI Symbol;Acc:MGI:3584516]
ENSMUSG00000001833	1391.11	0.270469	0.0886099	3.05236	0.00227048	0.00735217	Septin7	septin 7 [Source:MGI Symbol;Acc:MGI:1335094]
ENSMUSG00000001891	15306.8	-0.397736	0.122316	-3.25172	0.00114711	0.00404205	Ugp2	UDP-glucose pyrophosphorylase 2 [Source:MGI Symbol;Acc:MGI:2183447]
ENSMUSG00000001911	2793.17	-0.612048	0.10018	-6.10949	9.99508e-10	1.2261e-08	Nfix	nuclear factor I/X [Source:MGI Symbol;Acc:MGI:97311]
ENSMUSG00000001918	158.424	1.8118	0.254753	7.11197	1.144e-12	2.06291e-11	Slc1a5	solute carrier family 1 (neutral amino acid transporter), member 5 [Source:MGI Symbol;Acc:MGI:105305]
ENSMUSG00000001930	232.655	0.773224	0.219322	3.52552	0.000422646	0.00167502	Vwf	Von Willebrand factor [Source:MGI Symbol;Acc:MGI:98941]
ENSMUSG00000001942	550.734	-0.77122	0.159643	-4.83091	1.35911e-06	9.32759e-06	Siae	sialic acid acetylesterase [Source:MGI Symbol;Acc:MGI:104803]
ENSMUSG00000001946	431.734	0.480502	0.138183	3.47729	0.000506512	0.00197218	Esam	endothelial cell-specific adhesion molecule [Source:MGI Symbol;Acc:MGI:1916774]
ENSMUSG00000001962	507.963	0.347545	0.110466	3.14616	0.0016543	0.00557852	Fam50a	family with sequence similarity 50, member A [Source:MGI Symbol;Acc:MGI:1351626]
ENSMUSG00000001983	438.698	-0.706016	0.115969	-6.08795	1.14369e-09	1.39466e-08	Taco1	translational activator of mitochondrially encoded cytochrome c oxidase I [Source:MGI Symbol;Acc:MGI:1917457]
ENSMUSG00000001986	134.419	-1.15209	0.234208	-4.91909	8.69491e-07	6.23113e-06	Gria3	glutamate receptor, ionotropic, AMPA3 (alpha 3) [Source:MGI Symbol;Acc:MGI:95810]
ENSMUSG00000001999	346.76	-0.472438	0.155762	-3.03308	0.00242075	0.00778643	Blvra	biliverdin reductase A [Source:MGI Symbol;Acc:MGI:88170]
ENSMUSG00000002017	604.591	-0.408245	0.161002	-2.53565	0.0112238	0.0295937	Fam98a	family with sequence similarity 98, member A [Source:MGI Symbol;Acc:MGI:1919972]
ENSMUSG00000002028	1165.16	0.802563	0.0906742	8.85105	8.66969e-19	3.06542e-17	Kmt2a	lysine (K)-specific methyltransferase 2A [Source:MGI Symbol;Acc:MGI:96995]
ENSMUSG00000002032	2072.38	1.31602	0.186923	7.04043	1.91642e-12	3.3715e-11	Tmem25	transmembrane protein 25 [Source:MGI Symbol;Acc:MGI:1918937]
ENSMUSG00000002058	168.576	-0.927818	0.186947	-4.96301	6.94073e-07	5.07744e-06	Unc119	unc-119 lipid binding chaperone [Source:MGI Symbol;Acc:MGI:1328357]
ENSMUSG00000002059	260.703	-0.706752	0.194689	-3.63017	0.000283239	0.00117111	Rab34	RAB34, member RAS oncogene family [Source:MGI Symbol;Acc:MGI:104606]
ENSMUSG00000002102	2408.93	-0.385053	0.0971397	-3.96391	7.37331e-05	0.000348631	Psmc3	proteasome (prosome, macropain) 26S subunit, ATPase 3 [Source:MGI Symbol;Acc:MGI:1098754]
ENSMUSG00000002105	353.341	-0.89849	0.203362	-4.41818	9.95364e-06	5.6532e-05	Slc39a13	solute carrier family 39 (metal ion transporter), member 13 [Source:MGI Symbol;Acc:MGI:1915677]
ENSMUSG00000002107	469.707	-0.946484	0.141475	-6.6901	2.23025e-11	3.48937e-10	Celf2	CUGBP, Elav-like family member 2 [Source:MGI Symbol;Acc:MGI:1338822]
ENSMUSG00000002129	685.215	-0.479752	0.110774	-4.33092	1.4849e-05	8.08041e-05	Sf3a1	splicing factor 3a, subunit 1 [Source:MGI Symbol;Acc:MGI:1914715]
ENSMUSG00000002147	1986.07	-0.697273	0.0874819	-7.97048	1.58054e-15	3.95164e-14	Stat6	signal transducer and activator of transcription 6 [Source:MGI Symbol;Acc:MGI:103034]
ENSMUSG00000002221	699.519	0.387407	0.125346	3.09069	0.0019969	0.00657401	Paxip1	PAX interacting (with transcription-activation domain) protein 1 [Source:MGI Symbol;Acc:MGI:1890430]
ENSMUSG00000002222	7099.5	0.177676	0.0585792	3.03309	0.0024206	0.00778643	Rmnd5a	required for meiotic nuclear division 5 homolog A [Source:MGI Symbol;Acc:MGI:1915727]
ENSMUSG00000002227	794.832	-1.17438	0.145245	-8.08549	6.19131e-16	1.63283e-14	Mov10	Mov10 RISC complex RNA helicase [Source:MGI Symbol;Acc:MGI:97054]
ENSMUSG00000002233	312.355	-0.817513	0.174978	-4.6721	2.98129e-06	1.89442e-05	Rhoc	ras homolog family member C [Source:MGI Symbol;Acc:MGI:106028]
ENSMUSG00000002249	434.128	-0.39375	0.14506	-2.71439	0.00663977	0.01873	Tead3	TEA domain family member 3 [Source:MGI Symbol;Acc:MGI:109241]
ENSMUSG00000002265	472.449	1.29902	0.259274	5.01023	5.43652e-07	4.07414e-06	Peg3	paternally expressed 3 [Source:MGI Symbol;Acc:MGI:104748]
ENSMUSG00000002279	1174.2	-0.334668	0.0968027	-3.45722	0.000545784	0.00210352	Lmf1	lipase maturation factor 1 [Source:MGI Symbol;Acc:MGI:1923733]
ENSMUSG00000002280	795.929	-0.298249	0.10281	-2.90097	0.00372011	0.011334	Ciao3	cytosolic iron-sulfur assembly component 3 [Source:MGI Symbol;Acc:MGI:1914813]
ENSMUSG00000002289	7765.94	1.37584	0.165566	8.30992	9.57635e-17	2.7685e-15	Angptl4	angiopoietin-like 4 [Source:MGI Symbol;Acc:MGI:1888999]
ENSMUSG00000002319	1013	-0.401927	0.0889848	-4.51681	6.27792e-06	3.74082e-05	Ipo4	importin 4 [Source:MGI Symbol;Acc:MGI:1923001]
ENSMUSG00000002320	2083.66	-0.175794	0.0711752	-2.46988	0.013516	0.0346449	Tm9sf1	transmembrane 9 superfamily member 1 [Source:MGI Symbol;Acc:MGI:1921390]
ENSMUSG00000002324	91.5026	-1.83746	0.30835	-5.95901	2.53776e-09	2.90553e-08	Rec8	REC8 meiotic recombination protein [Source:MGI Symbol;Acc:MGI:1929645]
ENSMUSG00000002325	1023.39	-0.679878	0.140696	-4.83226	1.34992e-06	9.27329e-06	Irf9	interferon regulatory factor 9 [Source:MGI Symbol;Acc:MGI:107587]
ENSMUSG00000002329	269.334	-0.675486	0.202366	-3.33794	0.000844019	0.0030874	Mdp1	magnesium-dependent phosphatase 1 [Source:MGI Symbol;Acc:MGI:1915131]
ENSMUSG00000002332	3867.67	-0.998701	0.0844715	-11.8229	2.9712e-32	3.03989e-30	Dhrs1	dehydrogenase/reductase (SDR family) member 1 [Source:MGI Symbol;Acc:MGI:1196314]
ENSMUSG00000002343	120.941	0.573419	0.212234	2.70183	0.00689591	0.0193155	Armc6	armadillo repeat containing 6 [Source:MGI Symbol;Acc:MGI:1924063]
ENSMUSG00000002365	1712.63	-0.644888	0.128213	-5.02982	4.90945e-07	3.70611e-06	Snx9	sorting nexin 9 [Source:MGI Symbol;Acc:MGI:1913866]
ENSMUSG00000002379	1387.35	0.212753	0.080397	2.64628	0.00813833	0.0223583	Ndufa11	NADH:ubiquinone oxidoreductase subunit A11 [Source:MGI Symbol;Acc:MGI:1917125]
ENSMUSG00000002413	956.87	0.502877	0.107344	4.68474	2.80318e-06	1.79408e-05	Braf	Braf transforming gene [Source:MGI Symbol;Acc:MGI:88190]
ENSMUSG00000002428	360.901	-0.713692	0.171693	-4.15679	3.22753e-05	0.000164176	Hltf	helicase-like transcription factor [Source:MGI Symbol;Acc:MGI:1196437]
ENSMUSG00000002455	2027.06	-0.769048	0.109945	-6.99487	2.65504e-12	4.61465e-11	Prpf6	pre-mRNA splicing factor 6 [Source:MGI Symbol;Acc:MGI:1922946]
ENSMUSG00000002477	223.549	-0.436293	0.173584	-2.51344	0.0119559	0.0312004	Snrpd1	small nuclear ribonucleoprotein D1 [Source:MGI Symbol;Acc:MGI:98344]
ENSMUSG00000002489	29.9413	-1.45021	0.481825	-3.00983	0.0026139	0.00832226	Tiam1	T cell lymphoma invasion and metastasis 1 [Source:MGI Symbol;Acc:MGI:103306]
ENSMUSG00000002550	1061.16	-0.239399	0.102223	-2.34192	0.0191848	0.0465787	Uck1	uridine-cytidine kinase 1 [Source:MGI Symbol;Acc:MGI:98904]
ENSMUSG00000002578	55.7557	-3.23529	0.694236	-4.66021	3.15883e-06	1.99166e-05	Ikzf4	IKAROS family zinc finger 4 [Source:MGI Symbol;Acc:MGI:1343139]
ENSMUSG00000002580	1031.06	-0.297002	0.0989982	-3.00008	0.00269909	0.00856514	Mien1	migration and invasion enhancer 1 [Source:MGI Symbol;Acc:MGI:1913678]
ENSMUSG00000002588	19881	0.389056	0.134855	2.885	0.00391418	0.0118402	Pon1	paraoxonase 1 [Source:MGI Symbol;Acc:MGI:103295]
ENSMUSG00000002617	82.3871	-0.848304	0.253782	-3.34264	0.000829841	0.00304381	Zfp40	zinc finger protein 40 [Source:MGI Symbol;Acc:MGI:99185]
ENSMUSG00000002635	203.617	-0.500086	0.170681	-2.92995	0.00339017	0.0104775	Pdcd2l	programmed cell death 2-like [Source:MGI Symbol;Acc:MGI:1915329]
ENSMUSG00000002660	1037.18	-0.23955	0.0913433	-2.62253	0.00872802	0.0237746	Clpp	caseinolytic mitochondrial matrix peptidase proteolytic subunit [Source:MGI Symbol;Acc:MGI:1858213]
ENSMUSG00000002731	494.132	-0.597705	0.14632	-4.08491	4.4093e-05	0.000218812	Prkra	protein kinase, interferon inducible double stranded RNA dependent activator [Source:MGI Symbol;Acc:MGI:1344375]
ENSMUSG00000002741	2156.34	-0.284846	0.0904311	-3.14987	0.00163344	0.00551461	Ykt6	YKT6 v-SNARE homolog (S. cerevisiae) [Source:MGI Symbol;Acc:MGI:1927550]
ENSMUSG00000002748	3071.23	0.466436	0.111757	4.17367	2.99728e-05	0.000153492	Baz1b	bromodomain adjacent to zinc finger domain, 1B [Source:MGI Symbol;Acc:MGI:1353499]
ENSMUSG00000002763	3594.72	-0.331101	0.11493	-2.88089	0.00396553	0.011973	Pex6	peroxisomal biogenesis factor 6 [Source:MGI Symbol;Acc:MGI:2385054]
ENSMUSG00000002767	1267.91	-0.371027	0.0835584	-4.44034	8.98185e-06	5.15198e-05	Mrpl2	mitochondrial ribosomal protein L2 [Source:MGI Symbol;Acc:MGI:1351622]
ENSMUSG00000002769	48970.6	0.67943	0.094537	7.18692	6.62691e-13	1.23994e-11	Gnmt	glycine N-methyltransferase [Source:MGI Symbol;Acc:MGI:1202304]
ENSMUSG00000002844	143.713	-0.558199	0.211486	-2.63942	0.00830487	0.0227725	Adprh	ADP-ribosylarginine hydrolase [Source:MGI Symbol;Acc:MGI:1098234]
ENSMUSG00000002846	811.905	-0.2675	0.0999481	-2.67639	0.00744195	0.0206497	Timmdc1	translocase of inner mitochondrial membrane domain containing 1 [Source:MGI Symbol;Acc:MGI:1922139]
ENSMUSG00000002870	76.0283	-0.749806	0.266366	-2.81495	0.00487855	0.0143081	Mcm2	minichromosome maintenance complex component 2 [Source:MGI Symbol;Acc:MGI:105380]
ENSMUSG00000002881	1762.47	0.622836	0.116489	5.34675	8.95485e-08	7.80088e-07	Nab1	Ngfi-A binding protein 1 [Source:MGI Symbol;Acc:MGI:107564]
ENSMUSG00000002910	270.467	1.34634	0.170708	7.88684	3.09937e-15	7.53988e-14	Arrdc2	arrestin domain containing 2 [Source:MGI Symbol;Acc:MGI:1918057]
ENSMUSG00000002944	1072.81	0.861979	0.305007	2.8261	0.00471191	0.0138807	Cd36	CD36 molecule [Source:MGI Symbol;Acc:MGI:107899]
ENSMUSG00000002948	1474.5	-0.219892	0.0930122	-2.36412	0.0180731	0.0442353	Map2k7	mitogen-activated protein kinase kinase 7 [Source:MGI Symbol;Acc:MGI:1346871]
ENSMUSG00000002957	2837.33	0.429093	0.074036	5.79574	6.802e-09	7.23108e-08	Ap2a2	adaptor-related protein complex 2, alpha 2 subunit [Source:MGI Symbol;Acc:MGI:101920]
ENSMUSG00000002968	181.695	0.709238	0.306128	2.3168	0.0205146	0.0492502	Med25	mediator complex subunit 25 [Source:MGI Symbol;Acc:MGI:1922863]
ENSMUSG00000002984	1088.18	-0.540371	0.134414	-4.02019	5.81504e-05	0.000281402	Tomm40	translocase of outer mitochondrial membrane 40 [Source:MGI Symbol;Acc:MGI:1858259]
ENSMUSG00000002985	536442	0.237847	0.0864701	2.75063	0.00594806	0.017015	Apoe	apolipoprotein E [Source:MGI Symbol;Acc:MGI:88057]
ENSMUSG00000003031	925.563	0.797523	0.105662	7.54786	4.42482e-14	9.42872e-13	Cdkn1b	cyclin dependent kinase inhibitor 1B [Source:MGI Symbol;Acc:MGI:104565]
ENSMUSG00000003038	798.583	-0.854309	0.280655	-3.04398	0.00233472	0.00754496	Hmgn2	high mobility group nucleosomal binding domain 2 [Source:MGI Symbol;Acc:MGI:96136]
ENSMUSG00000003039	1290.53	-0.421662	0.119788	-3.52006	0.000431446	0.00170522	Fam32a	family with sequence similarity 32, member A [Source:MGI Symbol;Acc:MGI:1915172]
ENSMUSG00000003053	18885.8	0.839032	0.226962	3.6968	0.000218338	0.000927759	Cyp2c29	cytochrome P450, family 2, subfamily c, polypeptide 29 [Source:MGI Symbol;Acc:MGI:103238]
ENSMUSG00000003072	5836.74	0.197609	0.0652837	3.02693	0.00247051	0.00793049	Atp5f1d	ATP synthase F1 subunit delta [Source:MGI Symbol;Acc:MGI:1913293]
ENSMUSG00000003099	1613.27	0.546886	0.122531	4.46326	8.07215e-06	4.68607e-05	Ppp5c	protein phosphatase 5, catalytic subunit [Source:MGI Symbol;Acc:MGI:102666]
ENSMUSG00000003123	557.794	-1.11388	0.14255	-7.81399	5.54054e-15	1.31028e-13	Lipe	lipase, hormone sensitive [Source:MGI Symbol;Acc:MGI:96790]
ENSMUSG00000003131	1167.98	0.420579	0.139605	3.01263	0.00258996	0.00826793	Pafah1b2	platelet-activating factor acetylhydrolase, isoform 1b, subunit 2 [Source:MGI Symbol;Acc:MGI:108415]
ENSMUSG00000003134	2045.04	2.2281	0.194284	11.4683	1.90388e-30	1.83102e-28	Tbc1d8	TBC1 domain family, member 8 [Source:MGI Symbol;Acc:MGI:1927225]
ENSMUSG00000003154	587.623	0.552586	0.142214	3.88559	0.000102083	0.000467956	Foxj2	forkhead box J2 [Source:MGI Symbol;Acc:MGI:1926805]
ENSMUSG00000003161	961.998	-0.872724	0.144104	-6.05621	1.39365e-09	1.67541e-08	Sri	sorcin [Source:MGI Symbol;Acc:MGI:98419]
ENSMUSG00000003184	608.292	-0.461326	0.171517	-2.68968	0.00715214	0.0199378	Irf3	interferon regulatory factor 3 [Source:MGI Symbol;Acc:MGI:1859179]
ENSMUSG00000003190	67.6601	-1.36649	0.279606	-4.88721	1.02275e-06	7.2218e-06	Bcl2l12	BCL2-like 12 (proline rich) [Source:MGI Symbol;Acc:MGI:1922986]
ENSMUSG00000003198	217.256	0.835884	0.193038	4.33014	1.49012e-05	8.10575e-05	Zfp959	zinc finger protein 959 [Source:MGI Symbol;Acc:MGI:2385058]
ENSMUSG00000003199	1989.39	-0.278916	0.0970451	-2.87409	0.00405194	0.0121981	Mpnd	MPN domain containing [Source:MGI Symbol;Acc:MGI:1915297]
ENSMUSG00000003228	152.814	1.46227	0.203404	7.18902	6.52575e-13	1.22579e-11	Grk5	G protein-coupled receptor kinase 5 [Source:MGI Symbol;Acc:MGI:109161]
ENSMUSG00000003233	801.734	0.271042	0.111609	2.4285	0.0151613	0.0382038	Dvl3	dishevelled segment polarity protein 3 [Source:MGI Symbol;Acc:MGI:108100]
ENSMUSG00000003234	1304.66	-0.826621	0.139333	-5.9327	2.9799e-09	3.3533e-08	Abcf3	ATP-binding cassette, sub-family F (GCN20), member 3 [Source:MGI Symbol;Acc:MGI:1351656]
ENSMUSG00000003235	1176.56	-0.28894	0.115558	-2.50038	0.0124062	0.0321833	Eif2b5	eukaryotic translation initiation factor 2B, subunit 5 epsilon [Source:MGI Symbol;Acc:MGI:2446176]
ENSMUSG00000003279	70.5856	-0.995944	0.321667	-3.0962	0.00196018	0.00646343	Dlgap1	DLG associated protein 1 [Source:MGI Symbol;Acc:MGI:1346065]
ENSMUSG00000003316	1895.22	0.218514	0.0919289	2.37698	0.0174549	0.0429115	Glg1	golgi apparatus protein 1 [Source:MGI Symbol;Acc:MGI:104967]
ENSMUSG00000003344	717.867	-0.51223	0.158026	-3.24143	0.0011893	0.00416934	Btbd2	BTB (POZ) domain containing 2 [Source:MGI Symbol;Acc:MGI:1933831]
ENSMUSG00000003345	1918.31	-0.321818	0.0825046	-3.9006	9.59537e-05	0.000441822	Csnk1g2	casein kinase 1, gamma 2 [Source:MGI Symbol;Acc:MGI:1920014]
ENSMUSG00000003355	215.258	-1.54692	0.190425	-8.12352	4.52849e-16	1.21202e-14	Fkbp11	FK506 binding protein 11 [Source:MGI Symbol;Acc:MGI:1913370]
ENSMUSG00000003360	1900.35	0.316606	0.095834	3.30369	0.000954199	0.0034396	Ddx23	DEAD box helicase 23 [Source:MGI Symbol;Acc:MGI:1921601]
ENSMUSG00000003379	20.7632	-3.83683	0.758393	-5.05916	4.21118e-07	3.22969e-06	Cd79a	CD79A antigen (immunoglobulin-associated alpha) [Source:MGI Symbol;Acc:MGI:101774]
ENSMUSG00000003382	772.127	0.369089	0.135799	2.71791	0.00656952	0.0185718	Etv3	ets variant 3 [Source:MGI Symbol;Acc:MGI:1350926]
ENSMUSG00000003420	4078.77	-0.358568	0.0927408	-3.86635	0.000110476	0.000502754	Fcgrt	Fc fragment of IgG receptor and transporter [Source:MGI Symbol;Acc:MGI:103017]
ENSMUSG00000003421	442.721	-0.498314	0.152884	-3.25943	0.00111637	0.00394821	Nosip	nitric oxide synthase interacting protein [Source:MGI Symbol;Acc:MGI:1913644]
ENSMUSG00000003429	6069.05	0.377174	0.0613457	6.14834	7.82983e-10	9.82201e-09	Rps11	ribosomal protein S11 [Source:MGI Symbol;Acc:MGI:1351329]
ENSMUSG00000003452	14.5639	1.61887	0.676374	2.39345	0.0166908	0.0413497	Bicd1	BICD cargo adaptor 1 [Source:MGI Symbol;Acc:MGI:1101760]
ENSMUSG00000003464	4508.38	-1.01136	0.124035	-8.15389	3.5241e-16	9.57415e-15	Pex19	peroxisomal biogenesis factor 19 [Source:MGI Symbol;Acc:MGI:1334458]
ENSMUSG00000003518	1998.7	0.858932	0.187796	4.57376	4.79055e-06	2.91597e-05	Dusp3	dual specificity phosphatase 3 (vaccinia virus phosphatase VH1-related) [Source:MGI Symbol;Acc:MGI:1919599]
ENSMUSG00000003541	49.8878	1.59988	0.417277	3.8341	0.000126025	0.00056531	Ier3	immediate early response 3 [Source:MGI Symbol;Acc:MGI:104814]
ENSMUSG00000003555	2320.34	2.65551	0.689951	3.84883	0.000118682	0.000536039	Cyp17a1	cytochrome P450, family 17, subfamily a, polypeptide 1 [Source:MGI Symbol;Acc:MGI:88586]
ENSMUSG00000003559	1760.01	0.494057	0.122825	4.02245	5.75959e-05	0.000278818	As3mt	arsenite methyltransferase [Source:MGI Symbol;Acc:MGI:1929882]
ENSMUSG00000003585	20141.3	-0.314631	0.0827612	-3.80168	0.00014372	0.000634182	Sec14l2	SEC14-like lipid binding 2 [Source:MGI Symbol;Acc:MGI:1915065]
ENSMUSG00000003617	34687.1	0.319478	0.123503	2.5868	0.00968731	0.0260969	Cp	ceruloplasmin [Source:MGI Symbol;Acc:MGI:88476]
ENSMUSG00000003623	12045.2	-0.744481	0.147754	-5.03865	4.68817e-07	3.55956e-06	Crot	carnitine O-octanoyltransferase [Source:MGI Symbol;Acc:MGI:1921364]
ENSMUSG00000003644	661.378	-0.487856	0.166431	-2.93128	0.00337568	0.0104389	Rps6ka1	ribosomal protein S6 kinase polypeptide 1 [Source:MGI Symbol;Acc:MGI:104558]
ENSMUSG00000003662	1272.34	-0.28526	0.105445	-2.70529	0.00682444	0.0191859	Ciao1	cytosolic iron-sulfur protein assembly 1 [Source:MGI Symbol;Acc:MGI:1346998]
ENSMUSG00000003680	75.0467	-0.85511	0.276703	-3.09035	0.00199918	0.00657944	Taf6l	TATA-box binding protein associated factor 6 like [Source:MGI Symbol;Acc:MGI:2444957]
ENSMUSG00000003721	5175.97	1.23336	0.163521	7.54253	4.6095e-14	9.77891e-13	Insig2	insulin induced gene 2 [Source:MGI Symbol;Acc:MGI:1920249]
ENSMUSG00000003746	9968.71	0.57902	0.105278	5.49989	3.8002e-08	3.54833e-07	Man1a	mannosidase 1, alpha [Source:MGI Symbol;Acc:MGI:104677]
ENSMUSG00000003752	197.601	0.720182	0.170076	4.23448	2.29078e-05	0.000120214	Itpkc	inositol 1,4,5-trisphosphate 3-kinase C [Source:MGI Symbol;Acc:MGI:2442554]
ENSMUSG00000003778	586.186	-0.380072	0.157796	-2.40862	0.016013	0.0399177	Brd8	bromodomain containing 8 [Source:MGI Symbol;Acc:MGI:1925906]
ENSMUSG00000003812	644.804	-0.379354	0.122183	-3.1048	0.0019041	0.00630349	Dnase2a	deoxyribonuclease II alpha [Source:MGI Symbol;Acc:MGI:1329019]
ENSMUSG00000003814	14485.5	-0.232945	0.0868736	-2.68143	0.00733091	0.0203572	Calr	calreticulin [Source:MGI Symbol;Acc:MGI:88252]
ENSMUSG00000003847	1703.78	0.620787	0.152913	4.05974	4.91268e-05	0.000241796	Nfat5	nuclear factor of activated T cells 5 [Source:MGI Symbol;Acc:MGI:1859333]
ENSMUSG00000003849	186.727	0.665391	0.225359	2.95258	0.00315128	0.00982714	Nqo1	NAD(P)H dehydrogenase, quinone 1 [Source:MGI Symbol;Acc:MGI:103187]
ENSMUSG00000003934	6.68337	2.29748	0.942114	2.43864	0.0147426	0.0372595	Efnb3	ephrin B3 [Source:MGI Symbol;Acc:MGI:109196]
ENSMUSG00000003970	9536.23	0.525328	0.0733795	7.15906	8.12331e-13	1.50626e-11	Rpl8	ribosomal protein L8 [Source:MGI Symbol;Acc:MGI:1350927]
ENSMUSG00000004018	202.927	-0.748221	0.182439	-4.1012	4.11012e-05	0.00020552	Fancl	Fanconi anemia, complementation group L [Source:MGI Symbol;Acc:MGI:1914280]
ENSMUSG00000004032	256.076	0.442253	0.182161	2.42782	0.0151901	0.0382496	Gstm5	glutathione S-transferase, mu 5 [Source:MGI Symbol;Acc:MGI:1309466]
ENSMUSG00000004038	680.738	0.745617	0.242513	3.07455	0.00210821	0.00689012	Gstm3	glutathione S-transferase, mu 3 [Source:MGI Symbol;Acc:MGI:106026]
ENSMUSG00000004040	4282.44	0.639002	0.127128	5.02646	4.9961e-07	3.76561e-06	Stat3	signal transducer and activator of transcription 3 [Source:MGI Symbol;Acc:MGI:103038]
ENSMUSG00000004043	333.189	-0.62313	0.160158	-3.89072	9.99471e-05	0.0004586	Stat5a	signal transducer and activator of transcription 5A [Source:MGI Symbol;Acc:MGI:103036]
ENSMUSG00000004044	282.786	0.50629	0.197738	2.56041	0.0104549	0.02783	Cavin1	caveolae associated 1 [Source:MGI Symbol;Acc:MGI:1277968]
ENSMUSG00000004054	772.112	0.49479	0.166211	2.97688	0.00291201	0.00916218	Map3k11	mitogen-activated protein kinase kinase kinase 11 [Source:MGI Symbol;Acc:MGI:1346880]
ENSMUSG00000004069	3894.93	0.177829	0.0709365	2.50688	0.0121803	0.0316828	Dnaja3	DnaJ heat shock protein family (Hsp40) member A3 [Source:MGI Symbol;Acc:MGI:1933786]
ENSMUSG00000004070	1864.71	0.471542	0.0844457	5.58397	2.35085e-08	2.28526e-07	Hmox2	heme oxygenase 2 [Source:MGI Symbol;Acc:MGI:109373]
ENSMUSG00000004071	6360.26	1.29484	0.0672286	19.2602	1.15895e-82	1.04494e-79	Cdip1	cell death inducing Trp53 target 1 [Source:MGI Symbol;Acc:MGI:1913876]
ENSMUSG00000004098	1411.38	-1.15208	0.189767	-6.071	1.2712e-09	1.53845e-08	Col5a3	collagen, type V, alpha 3 [Source:MGI Symbol;Acc:MGI:1858212]
ENSMUSG00000004099	406.781	0.436521	0.156324	2.79241	0.00523166	0.0152131	Dnmt1	DNA methyltransferase (cytosine-5) 1 [Source:MGI Symbol;Acc:MGI:94912]
ENSMUSG00000004100	545.079	-0.666559	0.149763	-4.45074	8.55739e-06	4.92711e-05	Ppan	peter pan homolog [Source:MGI Symbol;Acc:MGI:2178445]
ENSMUSG00000004105	648.364	-0.557146	0.174896	-3.18559	0.00144458	0.00495408	Angptl2	angiopoietin-like 2 [Source:MGI Symbol;Acc:MGI:1347002]
ENSMUSG00000004263	1129.09	0.753357	0.133622	5.63798	1.72061e-08	1.70947e-07	Atn1	atrophin 1 [Source:MGI Symbol;Acc:MGI:104725]
ENSMUSG00000004266	505.8	-0.506033	0.12614	-4.01168	6.02871e-05	0.000290482	Ptpn6	protein tyrosine phosphatase, non-receptor type 6 [Source:MGI Symbol;Acc:MGI:96055]
ENSMUSG00000004317	248.888	0.630098	0.22924	2.74863	0.00598442	0.0171021	Clcn5	chloride channel, voltage-sensitive 5 [Source:MGI Symbol;Acc:MGI:99486]
ENSMUSG00000004319	2269.05	0.191695	0.0739704	2.59151	0.00955565	0.0258097	Clcn3	chloride channel, voltage-sensitive 3 [Source:MGI Symbol;Acc:MGI:103555]
ENSMUSG00000004328	30.0125	1.95813	0.482587	4.05758	4.95836e-05	0.000243878	Hif3a	hypoxia inducible factor 3, alpha subunit [Source:MGI Symbol;Acc:MGI:1859778]
ENSMUSG00000004341	91.3151	-0.928008	0.364753	-2.54421	0.0109527	0.0289648	Gpx6	glutathione peroxidase 6 [Source:MGI Symbol;Acc:MGI:1922762]
ENSMUSG00000004359	45.1434	0.845038	0.356935	2.36749	0.0179094	0.0438861	Spic	Spi-C transcription factor (Spi-1/PU.1 related) [Source:MGI Symbol;Acc:MGI:1341168]
ENSMUSG00000004364	2401.87	0.268697	0.0743021	3.61627	0.000298874	0.00122907	Cul3	cullin 3 [Source:MGI Symbol;Acc:MGI:1347360]
ENSMUSG00000004393	700.908	-0.823055	0.123183	-6.68155	2.36423e-11	3.67923e-10	Ddx56	DEAD box helicase 56 [Source:MGI Symbol;Acc:MGI:1277172]
ENSMUSG00000004394	2548.99	-0.211218	0.0887205	-2.38071	0.0172792	0.0425593	Tmed4	transmembrane p24 trafficking protein 4 [Source:MGI Symbol;Acc:MGI:1915070]
ENSMUSG00000004451	255.872	-0.70108	0.155223	-4.5166	6.28408e-06	3.74294e-05	Ralb	v-ral simian leukemia viral oncogene B [Source:MGI Symbol;Acc:MGI:1927244]
ENSMUSG00000004460	1799.39	-0.328834	0.0847129	-3.88175	0.000103707	0.000474495	Dnajb11	DnaJ heat shock protein family (Hsp40) member B11 [Source:MGI Symbol;Acc:MGI:1915088]
ENSMUSG00000004500	137.477	-1.27411	0.212171	-6.00512	1.91191e-09	2.22429e-08	Zfp324	zinc finger protein 324 [Source:MGI Symbol;Acc:MGI:2444641]
ENSMUSG00000004508	109.349	0.554879	0.225392	2.46183	0.0138229	0.0353226	Gab2	growth factor receptor bound protein 2-associated protein 2 [Source:MGI Symbol;Acc:MGI:1333854]
ENSMUSG00000004535	4519.06	-0.293814	0.0619937	-4.73941	2.14339e-06	1.40293e-05	Tax1bp1	Tax1 (human T cell leukemia virus type I) binding protein 1 [Source:MGI Symbol;Acc:MGI:1289308]
ENSMUSG00000004565	379.853	1.05634	0.197601	5.34582	9.00086e-08	7.8315e-07	Pnpla6	patatin-like phospholipase domain containing 6 [Source:MGI Symbol;Acc:MGI:1354723]
ENSMUSG00000004568	1065.31	0.415474	0.115054	3.61112	0.000304876	0.00124983	Arhgef18	rho/rac guanine nucleotide exchange factor (GEF) 18 [Source:MGI Symbol;Acc:MGI:2142567]
ENSMUSG00000004591	1690.29	0.523271	0.112058	4.66965	3.01719e-06	1.91323e-05	Pkn2	protein kinase N2 [Source:MGI Symbol;Acc:MGI:109211]
ENSMUSG00000004633	1632.11	-0.681211	0.119136	-5.71793	1.07828e-08	1.10243e-07	Chn2	chimerin 2 [Source:MGI Symbol;Acc:MGI:1917243]
ENSMUSG00000004642	563.326	0.361605	0.127668	2.83239	0.00462018	0.0136607	Slbp	stem-loop binding protein [Source:MGI Symbol;Acc:MGI:108402]
ENSMUSG00000004661	175.56	1.20458	0.19027	6.33091	2.43727e-10	3.26463e-09	Arid3b	AT rich interactive domain 3B (BRIGHT-like) [Source:MGI Symbol;Acc:MGI:1930768]
ENSMUSG00000004667	823.652	-0.340905	0.105114	-3.24318	0.00118204	0.00414794	Polr2e	polymerase (RNA) II (DNA directed) polypeptide E [Source:MGI Symbol;Acc:MGI:1913670]
ENSMUSG00000004677	658.545	-0.634947	0.157075	-4.04233	5.29236e-05	0.000258543	Myo9b	myosin IXb [Source:MGI Symbol;Acc:MGI:106624]
ENSMUSG00000004748	964.816	0.527471	0.131567	4.00914	6.09399e-05	0.000293235	Mtfp1	mitochondrial fission process 1 [Source:MGI Symbol;Acc:MGI:1916686]
ENSMUSG00000004789	5426.03	-0.769911	0.135329	-5.68918	1.27649e-08	1.29498e-07	Dlst	dihydrolipoamide S-succinyltransferase (E2 component of 2-oxo-glutarate complex) [Source:MGI Symbol;Acc:MGI:1926170]
ENSMUSG00000004798	2664.24	-0.664111	0.119759	-5.54539	2.93298e-08	2.81137e-07	Ulk2	unc-51 like kinase 2 [Source:MGI Symbol;Acc:MGI:1352758]
ENSMUSG00000004837	109.886	0.630917	0.228381	2.76256	0.00573497	0.0164872	Grap	GRB2-related adaptor protein [Source:MGI Symbol;Acc:MGI:1918770]
ENSMUSG00000004849	834.666	-0.56156	0.142845	-3.93125	8.4507e-05	0.000393511	Ap1s1	adaptor protein complex AP-1, sigma 1 [Source:MGI Symbol;Acc:MGI:1098244]
ENSMUSG00000004865	718.288	0.537453	0.10436	5.14998	2.60514e-07	2.07684e-06	Srpk1	serine/arginine-rich protein specific kinase 1 [Source:MGI Symbol;Acc:MGI:106908]
ENSMUSG00000004880	509.739	1.42953	0.137562	10.3919	2.69937e-25	1.67129e-23	Lbr	lamin B receptor [Source:MGI Symbol;Acc:MGI:2138281]
ENSMUSG00000004897	7012.7	0.308432	0.0935999	3.29522	0.000983445	0.00353091	Hdgf	heparin binding growth factor [Source:MGI Symbol;Acc:MGI:1194494]
ENSMUSG00000004929	201.582	-0.436139	0.186969	-2.33268	0.0196648	0.0475582	Thop1	thimet oligopeptidase 1 [Source:MGI Symbol;Acc:MGI:1354165]
ENSMUSG00000004931	699.384	0.351245	0.104737	3.3536	0.000797689	0.00294083	Apba3	amyloid beta (A4) precursor protein-binding, family A, member 3 [Source:MGI Symbol;Acc:MGI:1888527]
ENSMUSG00000004936	1396.15	-0.366467	0.0805	-4.55239	5.30398e-06	3.20283e-05	Map2k1	mitogen-activated protein kinase kinase 1 [Source:MGI Symbol;Acc:MGI:1346866]
ENSMUSG00000004937	450.368	-0.553725	0.169033	-3.27583	0.00105351	0.00375815	Sgta	small glutamine-rich tetratricopeptide repeat (TPR)-containing, alpha [Source:MGI Symbol;Acc:MGI:1098703]
ENSMUSG00000004945	754.722	-0.387527	0.0970753	-3.99202	6.55119e-05	0.000313458	Tmem242	transmembrane protein 242 [Source:MGI Symbol;Acc:MGI:1917794]
ENSMUSG00000004947	157.052	0.663971	0.198188	3.35021	0.0008075	0.00297396	Dtx2	deltex 2, E3 ubiquitin ligase [Source:MGI Symbol;Acc:MGI:1921448]
ENSMUSG00000004951	301.238	0.8623	0.279236	3.08806	0.00201464	0.0066204	Hspb1	heat shock protein 1 [Source:MGI Symbol;Acc:MGI:96240]
ENSMUSG00000004980	4591.79	-0.282038	0.11384	-2.47749	0.0132312	0.0339934	Hnrnpa2b1	heterogeneous nuclear ribonucleoprotein A2/B1 [Source:MGI Symbol;Acc:MGI:104819]
ENSMUSG00000004996	502.645	-0.449904	0.115279	-3.90274	9.5109e-05	0.000438072	Mri1	methylthioribose-1-phosphate isomerase 1 [Source:MGI Symbol;Acc:MGI:1915123]
ENSMUSG00000005034	2208.23	-0.257767	0.0822347	-3.13453	0.00172127	0.00577736	Prkacb	protein kinase, cAMP dependent, catalytic, beta [Source:MGI Symbol;Acc:MGI:97594]
ENSMUSG00000005043	200.721	-1.61325	0.179913	-8.96684	3.05142e-19	1.1201e-17	Sgsh	N-sulfoglucosamine sulfohydrolase (sulfamidase) [Source:MGI Symbol;Acc:MGI:1350341]
ENSMUSG00000005069	4351.24	-0.347798	0.0667607	-5.20962	1.89228e-07	1.55102e-06	Pex5	peroxisomal biogenesis factor 5 [Source:MGI Symbol;Acc:MGI:1098808]
ENSMUSG00000005078	633.114	-0.273782	0.101233	-2.70446	0.0068415	0.0192089	Jkamp	JNK1/MAPK8-associated membrane protein [Source:MGI Symbol;Acc:MGI:1915057]
ENSMUSG00000005102	373.878	0.34699	0.139485	2.48765	0.0128589	0.0332085	Eif2ak4	eukaryotic translation initiation factor 2 alpha kinase 4 [Source:MGI Symbol;Acc:MGI:1353427]
ENSMUSG00000005103	1236.34	-0.375349	0.109592	-3.42498	0.000614836	0.00232921	Wdr1	WD repeat domain 1 [Source:MGI Symbol;Acc:MGI:1337100]
ENSMUSG00000005107	1824.8	-0.623533	0.1808	-3.44874	0.000563208	0.00216086	Slc2a9	solute carrier family 2 (facilitated glucose transporter), member 9 [Source:MGI Symbol;Acc:MGI:2152844]
ENSMUSG00000005125	421.065	0.589263	0.159189	3.70166	0.000214197	0.000911774	Ndrg1	N-myc downstream regulated gene 1 [Source:MGI Symbol;Acc:MGI:1341799]
ENSMUSG00000005148	11.4296	1.77061	0.674444	2.62529	0.0086575	0.0236137	Klf5	Kruppel-like transcription factor 5 [Source:MGI Symbol;Acc:MGI:1338056]
ENSMUSG00000005150	437.497	-0.562988	0.153538	-3.66676	0.000245646	0.00103104	Wdr83	WD repeat domain containing 83 [Source:MGI Symbol;Acc:MGI:1915086]
ENSMUSG00000005198	2738.91	0.693525	0.138222	5.01748	5.23537e-07	3.93362e-06	Polr2a	polymerase (RNA) II (DNA directed) polypeptide A [Source:MGI Symbol;Acc:MGI:98086]
ENSMUSG00000005251	354.392	1.146	0.219176	5.22868	1.70725e-07	1.41301e-06	Ripk4	receptor-interacting serine-threonine kinase 4 [Source:MGI Symbol;Acc:MGI:1919638]
ENSMUSG00000005268	3797.6	1.82117	0.192194	9.47571	2.64963e-21	1.20579e-19	Prlr	prolactin receptor [Source:MGI Symbol;Acc:MGI:97763]
ENSMUSG00000005312	4576.85	0.301795	0.0639192	4.72151	2.34101e-06	1.52192e-05	Ubqln1	ubiquilin 1 [Source:MGI Symbol;Acc:MGI:1860276]
ENSMUSG00000005320	1686.42	0.757219	0.169085	4.47833	7.52287e-06	4.40085e-05	Fgfr4	fibroblast growth factor receptor 4 [Source:MGI Symbol;Acc:MGI:95525]
ENSMUSG00000005362	998.537	-0.232026	0.094844	-2.4464	0.0144291	0.0366082	Crbn	cereblon [Source:MGI Symbol;Acc:MGI:1913277]
ENSMUSG00000005373	11396.2	0.619505	0.112479	5.50775	3.63443e-08	3.41028e-07	Mlxipl	MLX interacting protein-like [Source:MGI Symbol;Acc:MGI:1927999]
ENSMUSG00000005397	627.084	0.728366	0.161418	4.51231	6.41262e-06	3.80693e-05	Nid1	nidogen 1 [Source:MGI Symbol;Acc:MGI:97342]
ENSMUSG00000005413	478.327	1.20006	0.234052	5.1273	2.9393e-07	2.31075e-06	Hmox1	heme oxygenase 1 [Source:MGI Symbol;Acc:MGI:96163]
ENSMUSG00000005442	1306.1	0.643373	0.133304	4.82635	1.39055e-06	9.51164e-06	Cic	capicua transcriptional repressor [Source:MGI Symbol;Acc:MGI:1918972]
ENSMUSG00000005447	102.304	0.669239	0.265521	2.52048	0.0117196	0.0306669	Pafah1b3	platelet-activating factor acetylhydrolase, isoform 1b, subunit 3 [Source:MGI Symbol;Acc:MGI:108414]
ENSMUSG00000005469	1743.77	-0.237375	0.0756258	-3.13882	0.00169631	0.00570287	Prkaca	protein kinase, cAMP dependent, catalytic, alpha [Source:MGI Symbol;Acc:MGI:97592]
ENSMUSG00000005470	16.0988	1.50976	0.644123	2.34391	0.019083	0.0463922	Asf1b	anti-silencing function 1B histone chaperone [Source:MGI Symbol;Acc:MGI:1914179]
ENSMUSG00000005483	796.667	0.779892	0.15222	5.12346	2.99984e-07	2.35582e-06	Dnajb1	DnaJ heat shock protein family (Hsp40) member B1 [Source:MGI Symbol;Acc:MGI:1931874]
ENSMUSG00000005501	710.993	-0.431272	0.131725	-3.27404	0.00106022	0.00377741	Usp40	ubiquitin specific peptidase 40 [Source:MGI Symbol;Acc:MGI:2443184]
ENSMUSG00000005514	36837.6	1.1642	0.09715	11.9835	4.33568e-33	4.81127e-31	Por	cytochrome p450 oxidoreductase [Source:MGI Symbol;Acc:MGI:97744]
ENSMUSG00000005533	156.41	0.982135	0.207166	4.7408	2.12871e-06	1.39522e-05	Igf1r	insulin-like growth factor I receptor [Source:MGI Symbol;Acc:MGI:96433]
ENSMUSG00000005534	7480.14	0.355995	0.0598582	5.9473	2.72594e-09	3.09641e-08	Insr	insulin receptor [Source:MGI Symbol;Acc:MGI:96575]
ENSMUSG00000005540	8.21845	-3.91894	1.10487	-3.54696	0.000389705	0.00155386	Fcer2a	Fc receptor, IgE, low affinity II, alpha polypeptide [Source:MGI Symbol;Acc:MGI:95497]
ENSMUSG00000005547	26710.1	0.870153	0.240687	3.61529	0.00030001	0.00123268	Cyp2a5	cytochrome P450, family 2, subfamily a, polypeptide 5 [Source:MGI Symbol;Acc:MGI:88597]
ENSMUSG00000005553	10.4971	-2.03469	0.785719	-2.58959	0.00960893	0.0259245	Atp4a	ATPase, H+/K+ exchanging, gastric, alpha polypeptide [Source:MGI Symbol;Acc:MGI:88113]
ENSMUSG00000005566	2537.58	0.421564	0.0866714	4.86393	1.15076e-06	8.00427e-06	Trim28	tripartite motif-containing 28 [Source:MGI Symbol;Acc:MGI:109274]
ENSMUSG00000005580	869.971	0.342608	0.136029	2.51863	0.0117812	0.0308057	Adcy9	adenylate cyclase 9 [Source:MGI Symbol;Acc:MGI:108450]
ENSMUSG00000005610	20677.7	0.466306	0.0815377	5.71891	1.07211e-08	1.09767e-07	Eif4g2	eukaryotic translation initiation factor 4, gamma 2 [Source:MGI Symbol;Acc:MGI:109207]
ENSMUSG00000005621	1470.84	0.754431	0.123231	6.1221	9.23512e-10	1.14161e-08	Zfp592	zinc finger protein 592 [Source:MGI Symbol;Acc:MGI:2443541]
ENSMUSG00000005667	27.4027	1.21497	0.469858	2.58583	0.00971451	0.0261507	Mthfd2	methylenetetrahydrofolate dehydrogenase (NAD+ dependent), methenyltetrahydrofolate cyclohydrolase [Source:MGI Symbol;Acc:MGI:1338850]
ENSMUSG00000005674	1131.87	-0.586881	0.177615	-3.30423	0.00095238	0.00343476	Tomm40l	translocase of outer mitochondrial membrane 40-like [Source:MGI Symbol;Acc:MGI:3589112]
ENSMUSG00000005682	10.0309	6.81465	1.3735	4.96152	6.99453e-07	5.1142e-06	Pan2	PAN2 poly(A) specific ribonuclease subunit [Source:MGI Symbol;Acc:MGI:1918984]
ENSMUSG00000005683	4336.43	-0.254918	0.102468	-2.48777	0.0128546	0.0332033	Cs	citrate synthase [Source:MGI Symbol;Acc:MGI:88529]
ENSMUSG00000005686	53.3063	0.855876	0.349217	2.45084	0.0142524	0.036249	Ampd3	adenosine monophosphate deaminase 3 [Source:MGI Symbol;Acc:MGI:1096344]
ENSMUSG00000005774	246.284	-1.62865	0.186848	-8.71645	2.87061e-18	9.58596e-17	Rfx5	regulatory factor X, 5 (influences HLA class II expression) [Source:MGI Symbol;Acc:MGI:1858421]
ENSMUSG00000005802	610.72	0.299433	0.123597	2.42265	0.0154077	0.0386627	Slc30a4	solute carrier family 30 (zinc transporter), member 4 [Source:MGI Symbol;Acc:MGI:1345282]
ENSMUSG00000005803	6122.11	0.383423	0.129689	2.95649	0.00311159	0.00972321	Sqor	sulfide quinone oxidoreductase [Source:MGI Symbol;Acc:MGI:1929899]
ENSMUSG00000005804	478.295	-0.510518	0.1457	-3.5039	0.000458498	0.00179917	Bloc1s6	biogenesis of lysosomal organelles complex-1, subunit 6, pallidin [Source:MGI Symbol;Acc:MGI:1927580]
ENSMUSG00000005813	1133.95	-0.216949	0.0874495	-2.48085	0.0131071	0.0337467	Metap1	methionyl aminopeptidase 1 [Source:MGI Symbol;Acc:MGI:1922874]
ENSMUSG00000005836	317.324	1.77041	0.149979	11.8044	3.70326e-32	3.72761e-30	Gata6	GATA binding protein 6 [Source:MGI Symbol;Acc:MGI:107516]
ENSMUSG00000005871	1569.31	0.733187	0.142781	5.13504	2.82087e-07	2.22493e-06	Apc	APC, WNT signaling pathway regulator [Source:MGI Symbol;Acc:MGI:88039]
ENSMUSG00000005882	1138.35	-0.535315	0.113495	-4.71662	2.39794e-06	1.55613e-05	Uqcc1	ubiquinol-cytochrome c reductase complex assembly factor 1 [Source:MGI Symbol;Acc:MGI:1929472]
ENSMUSG00000005886	2109.17	0.215952	0.091442	2.36163	0.0181947	0.0444876	Ncoa2	nuclear receptor coactivator 2 [Source:MGI Symbol;Acc:MGI:1276533]
ENSMUSG00000005893	1236.01	1.22942	0.207651	5.92059	3.2078e-09	3.59283e-08	Nr2c2	nuclear receptor subfamily 2, group C, member 2 [Source:MGI Symbol;Acc:MGI:1352466]
ENSMUSG00000005899	447.839	-0.59324	0.154507	-3.83956	0.000123255	0.000555127	Smpd4	sphingomyelin phosphodiesterase 4 [Source:MGI Symbol;Acc:MGI:1924876]
ENSMUSG00000005949	684.555	0.449728	0.160244	2.80652	0.005008	0.0146394	Ctns	cystinosis, nephropathic [Source:MGI Symbol;Acc:MGI:1932872]
ENSMUSG00000005951	2060.64	-0.383498	0.102911	-3.72651	0.000194147	0.000833065	Shpk	sedoheptulokinase [Source:MGI Symbol;Acc:MGI:1921887]
ENSMUSG00000005952	14.2101	2.40519	0.653471	3.68064	0.000232651	0.000982214	Trpv1	transient receptor potential cation channel, subfamily V, member 1 [Source:MGI Symbol;Acc:MGI:1341787]
ENSMUSG00000005968	243.739	-2.21367	0.381609	-5.80088	6.59671e-09	7.04398e-08	Tuft1	tuftelin 1 [Source:MGI Symbol;Acc:MGI:109572]
ENSMUSG00000006010	1064.84	-0.239929	0.0854027	-2.80939	0.00496361	0.0145214	Odr4	odr4 GPCR localization factor homolog [Source:MGI Symbol;Acc:MGI:2385108]
ENSMUSG00000006019	230.714	-1.05294	0.183493	-5.73829	9.56347e-09	9.86858e-08	Dhx34	DEAH (Asp-Glu-Ala-His) box polypeptide 34 [Source:MGI Symbol;Acc:MGI:1918973]
ENSMUSG00000006050	1747.63	-0.321392	0.0995041	-3.22993	0.00123819	0.00432287	Sra1	steroid receptor RNA activator 1 [Source:MGI Symbol;Acc:MGI:1344414]
ENSMUSG00000006057	5410.19	0.26372	0.11133	2.36882	0.0178451	0.0437589	Atp5mc1	ATP synthase membrane subunit c locus 1 [Source:MGI Symbol;Acc:MGI:107653]
ENSMUSG00000006058	1042.22	-0.318642	0.0914059	-3.48601	0.000490285	0.00191262	Snf8	SNF8, ESCRT-II complex subunit, homolog (S. cerevisiae) [Source:MGI Symbol;Acc:MGI:1343161]
ENSMUSG00000006095	499.083	-0.486271	0.145261	-3.34757	0.000815231	0.00299708	Tbcb	tubulin folding cofactor B [Source:MGI Symbol;Acc:MGI:1913661]
ENSMUSG00000006134	1547.34	0.864349	0.131653	6.56538	5.19019e-11	7.66364e-10	Crkl	v-crk avian sarcoma virus CT10 oncogene homolog-like [Source:MGI Symbol;Acc:MGI:104686]
ENSMUSG00000006218	49.7616	-1.47718	0.412973	-3.57694	0.000347645	0.00140401	Fam131c	family with sequence similarity 131, member C [Source:MGI Symbol;Acc:MGI:2685539]
ENSMUSG00000006241	92.1064	-0.77683	0.270369	-2.87322	0.00406312	0.0122292	Ccdc159	coiled-coil domain containing 159 [Source:MGI Symbol;Acc:MGI:1914369]
ENSMUSG00000006273	1585.11	0.328607	0.112758	2.91427	0.00356523	0.0109221	Atp6v1b2	ATPase, H+ transporting, lysosomal V1 subunit B2 [Source:MGI Symbol;Acc:MGI:109618]
ENSMUSG00000006281	450.582	-0.579491	0.144904	-3.99913	6.35753e-05	0.000304899	Tep1	telomerase associated protein 1 [Source:MGI Symbol;Acc:MGI:109573]
ENSMUSG00000006288	198.034	-1.01349	0.205999	-4.91985	8.66092e-07	6.21295e-06	Ttc5	tetratricopeptide repeat domain 5 [Source:MGI Symbol;Acc:MGI:2683584]
ENSMUSG00000006299	4596.16	-0.167449	0.0695431	-2.40784	0.016047	0.0399817	Aamp	angio-associated migratory protein [Source:MGI Symbol;Acc:MGI:107809]
ENSMUSG00000006301	1616.98	-0.331331	0.0794217	-4.17179	3.02216e-05	0.000154657	Tmbim1	transmembrane BAX inhibitor motif containing 1 [Source:MGI Symbol;Acc:MGI:1916910]
ENSMUSG00000006307	1410.45	0.340403	0.108468	3.13828	0.00169945	0.00571207	Kmt2b	lysine (K)-specific methyltransferase 2B [Source:MGI Symbol;Acc:MGI:109565]
ENSMUSG00000006310	18.8371	-1.70148	0.584939	-2.90881	0.00362805	0.0110933	Zbtb32	zinc finger and BTB domain containing 32 [Source:MGI Symbol;Acc:MGI:1891838]
ENSMUSG00000006315	1400.94	-0.454976	0.115638	-3.93448	8.3377e-05	0.000389102	Tmem147	transmembrane protein 147 [Source:MGI Symbol;Acc:MGI:1915011]
ENSMUSG00000006333	9914.19	0.303991	0.0640681	4.74481	2.08704e-06	1.37102e-05	Rps9	ribosomal protein S9 [Source:MGI Symbol;Acc:MGI:1924096]
ENSMUSG00000006344	48.5107	1.05597	0.402059	2.62641	0.008629	0.0235538	Ggt5	gamma-glutamyltransferase 5 [Source:MGI Symbol;Acc:MGI:1346063]
ENSMUSG00000006356	1339.3	1.01487	0.124016	8.18339	2.7597e-16	7.57372e-15	Crip2	cysteine rich protein 2 [Source:MGI Symbol;Acc:MGI:1915587]
ENSMUSG00000006386	365.865	0.574544	0.170986	3.36018	0.000778908	0.00287968	Tek	TEK receptor tyrosine kinase [Source:MGI Symbol;Acc:MGI:98664]
ENSMUSG00000006390	977.452	-0.377956	0.141802	-2.66538	0.00769018	0.0212485	Elovl1	elongation of very long chain fatty acids (FEN1/Elo2, SUR4/Elo3, yeast)-like 1 [Source:MGI Symbol;Acc:MGI:1858959]
ENSMUSG00000006392	818.973	-0.46222	0.111659	-4.13957	3.47964e-05	0.000175946	Med8	mediator complex subunit 8 [Source:MGI Symbol;Acc:MGI:1915269]
ENSMUSG00000006398	10.2905	-2.52104	0.921168	-2.73679	0.00620425	0.0176534	Cdc20	cell division cycle 20 [Source:MGI Symbol;Acc:MGI:1859866]
ENSMUSG00000006412	1191.35	-0.386422	0.105756	-3.6539	0.000258289	0.00108065	Pfdn2	prefoldin 2 [Source:MGI Symbol;Acc:MGI:1276111]
ENSMUSG00000006423	1143.32	-0.449171	0.088208	-5.09218	3.53973e-07	2.74153e-06	Steep1	STING1 ER exit protein 1 [Source:MGI Symbol;Acc:MGI:1924894]
ENSMUSG00000006442	769.975	-0.77343	0.146176	-5.29108	1.21593e-07	1.03426e-06	Srm	spermidine synthase [Source:MGI Symbol;Acc:MGI:102690]
ENSMUSG00000006445	788.598	0.668342	0.28241	2.36656	0.0179541	0.0439813	Epha2	Eph receptor A2 [Source:MGI Symbol;Acc:MGI:95278]
ENSMUSG00000006456	645.324	0.640071	0.138365	4.62597	3.72856e-06	2.31546e-05	Rbm14	RNA binding motif protein 14 [Source:MGI Symbol;Acc:MGI:1929092]
ENSMUSG00000006471	458.557	-0.367989	0.130196	-2.82642	0.00470717	0.0138753	Ndor1	NADPH dependent diflavin oxidoreductase 1 [Source:MGI Symbol;Acc:MGI:1926047]
ENSMUSG00000006476	2770.79	-1.37777	0.116584	-11.8178	3.15753e-32	3.20778e-30	Nsmf	NMDA receptor synaptonuclear signaling and neuronal migration factor [Source:MGI Symbol;Acc:MGI:1861755]
ENSMUSG00000006494	5190.41	0.649236	0.149169	4.35237	1.34676e-05	7.38832e-05	Pdk1	pyruvate dehydrogenase kinase, isoenzyme 1 [Source:MGI Symbol;Acc:MGI:1926119]
ENSMUSG00000006498	3268.9	0.488404	0.116243	4.20159	2.65044e-05	0.00013729	Ptbp1	polypyrimidine tract binding protein 1 [Source:MGI Symbol;Acc:MGI:97791]
ENSMUSG00000006522	22893.6	0.613846	0.105339	5.82732	5.63259e-09	6.1325e-08	Itih3	inter-alpha trypsin inhibitor, heavy chain 3 [Source:MGI Symbol;Acc:MGI:96620]
ENSMUSG00000006526	319.391	-0.682389	0.179453	-3.80261	0.000143177	0.000632416	Stimate	STIM activating enhancer [Source:MGI Symbol;Acc:MGI:1921500]
ENSMUSG00000006538	50.0608	-1.71124	0.425154	-4.02498	5.69808e-05	0.000276026	Ihh	Indian hedgehog [Source:MGI Symbol;Acc:MGI:96533]
ENSMUSG00000006542	27.832	1.58264	0.543977	2.90939	0.0036214	0.0110772	Prkag3	protein kinase, AMP-activated, gamma 3 non-catalytic subunit [Source:MGI Symbol;Acc:MGI:1891343]
ENSMUSG00000006567	1107.87	-1.14693	0.167648	-6.8413	7.84777e-12	1.28943e-10	Atp7b	ATPase, Cu++ transporting, beta polypeptide [Source:MGI Symbol;Acc:MGI:103297]
ENSMUSG00000006611	1154.77	-0.267787	0.093249	-2.87174	0.00408223	0.0122816	Hfe	homeostatic iron regulator [Source:MGI Symbol;Acc:MGI:109191]
ENSMUSG00000006641	295.4	0.865797	0.318922	2.71476	0.00663235	0.0187128	Slc5a6	solute carrier family 5 (sodium-dependent vitamin transporter), member 6 [Source:MGI Symbol;Acc:MGI:2660847]
ENSMUSG00000006699	4659.14	-0.211464	0.0612779	-3.45091	0.000558707	0.00214645	Cdc42	cell division cycle 42 [Source:MGI Symbol;Acc:MGI:106211]
ENSMUSG00000006711	265.69	1.11615	0.228481	4.88507	1.03391e-06	7.28995e-06	D130043K22Rik	RIKEN cDNA D130043K22 gene [Source:MGI Symbol;Acc:MGI:3036268]
ENSMUSG00000006717	1500.77	0.462715	0.0854159	5.4172	6.05388e-08	5.42106e-07	Acot13	acyl-CoA thioesterase 13 [Source:MGI Symbol;Acc:MGI:1914084]
ENSMUSG00000006728	1271.34	-0.510953	0.101284	-5.04476	4.54099e-07	3.45508e-06	Cdk4	cyclin dependent kinase 4 [Source:MGI Symbol;Acc:MGI:88357]
ENSMUSG00000006731	2843.21	0.530462	0.108875	4.87221	1.10356e-06	7.73187e-06	B4galnt1	beta-1,4-N-acetyl-galactosaminyl transferase 1 [Source:MGI Symbol;Acc:MGI:1342057]
ENSMUSG00000006732	179.944	-0.675618	0.265572	-2.54401	0.0109587	0.0289754	Mettl1	methyltransferase 1, tRNA methylguanosine [Source:MGI Symbol;Acc:MGI:1339986]
ENSMUSG00000006736	8729.2	-0.790849	0.116245	-6.8033	1.02246e-11	1.66856e-10	Tspan31	tetraspanin 31 [Source:MGI Symbol;Acc:MGI:1914375]
ENSMUSG00000006782	471.599	-0.746591	0.167185	-4.46565	7.98248e-06	4.64149e-05	Cnp	2',3'-cyclic nucleotide 3' phosphodiesterase [Source:MGI Symbol;Acc:MGI:88437]
ENSMUSG00000006850	156.853	0.676806	0.211179	3.2049	0.00135111	0.00466966	Tmco6	transmembrane and coiled-coil domains 6 [Source:MGI Symbol;Acc:MGI:1919233]
ENSMUSG00000006932	5556.65	0.258453	0.0893502	2.89258	0.00382093	0.0115897	Ctnnb1	catenin (cadherin associated protein), beta 1 [Source:MGI Symbol;Acc:MGI:88276]
ENSMUSG00000006998	4910.8	-0.612474	0.0677014	-9.04669	1.47364e-19	5.68417e-18	Psmd2	proteasome (prosome, macropain) 26S subunit, non-ATPase, 2 [Source:MGI Symbol;Acc:MGI:1096584]
ENSMUSG00000007036	1239.08	-0.384347	0.123777	-3.10515	0.00190185	0.00629906	Abhd16a	abhydrolase domain containing 16A [Source:MGI Symbol;Acc:MGI:99476]
ENSMUSG00000007050	250.229	-0.441619	0.156685	-2.81851	0.00482474	0.0141755	Lsm2	LSM2 homolog, U6 small nuclear RNA and mRNA degradation associated [Source:MGI Symbol;Acc:MGI:90676]
ENSMUSG00000007338	728.821	-0.606223	0.131385	-4.61408	3.94833e-06	2.44143e-05	Mrpl49	mitochondrial ribosomal protein L49 [Source:MGI Symbol;Acc:MGI:108180]
ENSMUSG00000007411	317.419	0.701985	0.1564	4.4884	7.17587e-06	4.21152e-05	Mark3	MAP/microtubule affinity regulating kinase 3 [Source:MGI Symbol;Acc:MGI:1341865]
ENSMUSG00000007458	3253.44	-0.238982	0.0808755	-2.95494	0.00312726	0.0097628	M6pr	mannose-6-phosphate receptor, cation dependent [Source:MGI Symbol;Acc:MGI:96904]
ENSMUSG00000007476	854.34	0.459733	0.106659	4.31031	1.63028e-05	8.80179e-05	Lrrc8a	leucine rich repeat containing 8A VRAC subunit A [Source:MGI Symbol;Acc:MGI:2652847]
ENSMUSG00000007564	2029.96	-0.445996	0.101458	-4.39587	1.10328e-05	6.1978e-05	Ppp2r1a	protein phosphatase 2, regulatory subunit A, alpha [Source:MGI Symbol;Acc:MGI:1926334]
ENSMUSG00000007570	225.35	-0.451642	0.158881	-2.84264	0.00447414	0.0133053	Fance	Fanconi anemia, complementation group E [Source:MGI Symbol;Acc:MGI:1920025]
ENSMUSG00000007589	249.093	-0.599014	0.235714	-2.54128	0.0110448	0.0291818	Tinf2	Terf1 (TRF1)-interacting nuclear factor 2 [Source:MGI Symbol;Acc:MGI:107246]
ENSMUSG00000007603	248.82	0.614488	0.199455	3.08083	0.00206425	0.00676177	Dus3l	dihydrouridine synthase 3-like (S. cerevisiae) [Source:MGI Symbol;Acc:MGI:2147092]
ENSMUSG00000007610	234.394	-0.373832	0.158793	-2.35422	0.0185618	0.0452854	Gtpbp3	GTP binding protein 3 [Source:MGI Symbol;Acc:MGI:1917609]
ENSMUSG00000007613	1360.04	0.31927	0.108305	2.94788	0.00319958	0.00995839	Tgfbr1	transforming growth factor, beta receptor I [Source:MGI Symbol;Acc:MGI:98728]
ENSMUSG00000007617	411.948	0.612166	0.192842	3.17444	0.00150128	0.00511996	Homer1	homer scaffolding protein 1 [Source:MGI Symbol;Acc:MGI:1347345]
ENSMUSG00000007646	39.4081	2.06985	0.387949	5.33536	9.53547e-08	8.26675e-07	Rad51c	RAD51 paralog C [Source:MGI Symbol;Acc:MGI:2150020]
ENSMUSG00000007659	1600.38	0.954836	0.0926119	10.3101	6.34443e-25	3.86181e-23	Bcl2l1	BCL2-like 1 [Source:MGI Symbol;Acc:MGI:88139]
ENSMUSG00000007721	584.286	-0.282071	0.115943	-2.43283	0.0149812	0.0377963	Ccdc124	coiled-coil domain containing 124 [Source:MGI Symbol;Acc:MGI:1916403]
ENSMUSG00000007739	3480.63	0.320896	0.0818355	3.92123	8.80973e-05	0.000408384	Cct4	chaperonin containing Tcp1, subunit 4 (delta) [Source:MGI Symbol;Acc:MGI:104689]
ENSMUSG00000007812	1023.09	-0.865904	0.113796	-7.60924	2.75721e-14	6.01749e-13	Zfp655	zinc finger protein 655 [Source:MGI Symbol;Acc:MGI:1919861]
ENSMUSG00000007817	1798.56	0.48424	0.105408	4.59396	4.34918e-06	2.66304e-05	Zmiz1	zinc finger, MIZ-type containing 1 [Source:MGI Symbol;Acc:MGI:3040693]
ENSMUSG00000007827	202.307	0.412042	0.174316	2.36377	0.0180902	0.0442642	Ankrd26	ankyrin repeat domain 26 [Source:MGI Symbol;Acc:MGI:1917887]
ENSMUSG00000007850	3901.82	0.67912	0.0892262	7.61122	2.71528e-14	5.95032e-13	Hnrnph1	heterogeneous nuclear ribonucleoprotein H1 [Source:MGI Symbol;Acc:MGI:1891925]
ENSMUSG00000007872	1000.49	0.632374	0.154789	4.08539	4.40023e-05	0.000218437	Id3	inhibitor of DNA binding 3 [Source:MGI Symbol;Acc:MGI:96398]
ENSMUSG00000007891	12543.3	0.268098	0.0897112	2.98846	0.0028039	0.00885295	Ctsd	cathepsin D [Source:MGI Symbol;Acc:MGI:88562]
ENSMUSG00000007950	179.874	1.1953	0.245723	4.86441	1.14798e-06	7.99263e-06	Abhd8	abhydrolase domain containing 8 [Source:MGI Symbol;Acc:MGI:1918946]
ENSMUSG00000008036	1334.79	-0.306871	0.0922381	-3.32694	0.00087804	0.00319945	Ap2s1	adaptor-related protein complex 2, sigma 1 subunit [Source:MGI Symbol;Acc:MGI:2141861]
ENSMUSG00000008090	1457.57	-0.684084	0.121319	-5.63873	1.71312e-08	1.70321e-07	Fgfrl1	fibroblast growth factor receptor-like 1 [Source:MGI Symbol;Acc:MGI:2150920]
ENSMUSG00000008153	97.2317	-1.62002	0.312263	-5.188	2.12562e-07	1.71692e-06	Clstn3	calsyntenin 3 [Source:MGI Symbol;Acc:MGI:2178323]
ENSMUSG00000008167	708.625	-0.324227	0.125099	-2.59176	0.00954854	0.0257954	Fbxw9	F-box and WD-40 domain protein 9 [Source:MGI Symbol;Acc:MGI:1915878]
ENSMUSG00000008193	9.38892	-2.3867	0.987311	-2.41738	0.0156328	0.0391207	Spib	Spi-B transcription factor (Spi-1/PU.1 related) [Source:MGI Symbol;Acc:MGI:892986]
ENSMUSG00000008200	358.135	1.42941	0.23355	6.12038	9.33542e-10	1.15302e-08	Fnbp4	formin binding protein 4 [Source:MGI Symbol;Acc:MGI:1860513]
ENSMUSG00000008206	155.503	0.579878	0.190456	3.04468	0.00232927	0.00753239	Cers4	ceramide synthase 4 [Source:MGI Symbol;Acc:MGI:1914510]
ENSMUSG00000008333	369.244	-0.446096	0.172242	-2.58995	0.00959911	0.0259029	Snrpb2	U2 small nuclear ribonucleoprotein B [Source:MGI Symbol;Acc:MGI:104805]
ENSMUSG00000008348	34338.8	0.865444	0.12273	7.05161	1.76866e-12	3.11772e-11	Ubc	ubiquitin C [Source:MGI Symbol;Acc:MGI:98889]
ENSMUSG00000008373	339.029	-0.963596	0.138593	-6.95272	3.58322e-12	6.13914e-11	Prpf31	pre-mRNA processing factor 31 [Source:MGI Symbol;Acc:MGI:1916238]
ENSMUSG00000008384	197.711	0.939782	0.22293	4.21559	2.4913e-05	0.000129792	Sertad1	SERTA domain containing 1 [Source:MGI Symbol;Acc:MGI:1913438]
ENSMUSG00000008393	2995.98	-0.50522	0.0824724	-6.12593	9.01579e-10	1.11641e-08	Carhsp1	calcium regulated heat stable protein 1 [Source:MGI Symbol;Acc:MGI:1196368]
ENSMUSG00000008429	1063.74	0.456988	0.103465	4.41683	1.00161e-05	5.68419e-05	Herpud2	HERPUD family member 2 [Source:MGI Symbol;Acc:MGI:1915393]
ENSMUSG00000008435	544.891	0.30637	0.125156	2.4479	0.014369	0.0364813	Rdh13	retinol dehydrogenase 13 (all-trans and 9-cis) [Source:MGI Symbol;Acc:MGI:1918732]
ENSMUSG00000008461	13.9932	-3.22063	0.790883	-4.07219	4.6573e-05	0.000230564	Fut1	fucosyltransferase 1 [Source:MGI Symbol;Acc:MGI:109375]
ENSMUSG00000008475	2292.44	-0.361002	0.0856339	-4.21565	2.49059e-05	0.000129792	Arpc5	actin related protein 2/3 complex, subunit 5 [Source:MGI Symbol;Acc:MGI:1915021]
ENSMUSG00000008540	81829.5	-0.639674	0.0811929	-7.87845	3.31477e-15	8.03679e-14	Mgst1	microsomal glutathione S-transferase 1 [Source:MGI Symbol;Acc:MGI:1913850]
ENSMUSG00000008604	1809.16	1.1034	0.11888	9.28167	1.66837e-20	7.18446e-19	Ubqln4	ubiquilin 4 [Source:MGI Symbol;Acc:MGI:2150152]
ENSMUSG00000008668	9837.25	0.541002	0.0653167	8.28275	1.20361e-16	3.44511e-15	Rps18	ribosomal protein S18 [Source:MGI Symbol;Acc:MGI:98146]
ENSMUSG00000008682	2922.67	0.848035	0.107348	7.8999	2.79134e-15	6.82506e-14	Rpl10	ribosomal protein L10 [Source:MGI Symbol;Acc:MGI:105943]
ENSMUSG00000008683	3858.48	0.405355	0.0685669	5.91181	3.38366e-09	3.781e-08	Rps15a	ribosomal protein S15A [Source:MGI Symbol;Acc:MGI:2389091]
ENSMUSG00000008730	3350.28	0.654073	0.0860104	7.60459	2.85819e-14	6.20967e-13	Hipk1	homeodomain interacting protein kinase 1 [Source:MGI Symbol;Acc:MGI:1314873]
ENSMUSG00000008763	1935.04	1.0532	0.142723	7.37933	1.59083e-13	3.20073e-12	Man1a2	mannosidase, alpha, class 1A, member 2 [Source:MGI Symbol;Acc:MGI:104676]
ENSMUSG00000008822	183.724	-0.478491	0.20447	-2.34015	0.0192761	0.0467434	Acyp1	acylphosphatase 1, erythrocyte (common) type [Source:MGI Symbol;Acc:MGI:1913454]
ENSMUSG00000008845	354.275	1.20733	0.254295	4.74777	2.05675e-06	1.35483e-05	Cd163	CD163 antigen [Source:MGI Symbol;Acc:MGI:2135946]
ENSMUSG00000008855	1321.33	0.566562	0.172188	3.29037	0.00100057	0.00358794	Hdac5	histone deacetylase 5 [Source:MGI Symbol;Acc:MGI:1333784]
ENSMUSG00000008999	55.1261	-1.35812	0.360328	-3.76912	0.000163824	0.000713565	Bmp7	bone morphogenetic protein 7 [Source:MGI Symbol;Acc:MGI:103302]
ENSMUSG00000009013	356.952	1.41555	0.145833	9.70664	2.82503e-22	1.39092e-20	Dynll1	dynein light chain LC8-type 1 [Source:MGI Symbol;Acc:MGI:1861457]
ENSMUSG00000009073	1298.99	0.281592	0.10926	2.57726	0.00995872	0.0267233	Nf2	neurofibromin 2 [Source:MGI Symbol;Acc:MGI:97307]
ENSMUSG00000009076	116.647	-0.783018	0.25314	-3.09322	0.00197994	0.00652413	Zmat5	zinc finger, matrin type 5 [Source:MGI Symbol;Acc:MGI:1914428]
ENSMUSG00000009079	3473.23	-0.580138	0.0784284	-7.39704	1.39258e-13	2.82948e-12	Ewsr1	Ewing sarcoma breakpoint region 1 [Source:MGI Symbol;Acc:MGI:99960]
ENSMUSG00000009090	2090.24	-0.233928	0.0756189	-3.09351	0.00197805	0.0065194	Ap1b1	adaptor protein complex AP-1, beta 1 subunit [Source:MGI Symbol;Acc:MGI:1096368]
ENSMUSG00000009092	130.718	-3.71619	0.506136	-7.34228	2.09992e-13	4.16118e-12	Derl3	Der1-like domain family, member 3 [Source:MGI Symbol;Acc:MGI:1917627]
ENSMUSG00000009108	22.7544	-1.22994	0.489958	-2.51029	0.0120632	0.0314294	Gnat2	G protein subunit alpha transducin 2 [Source:MGI Symbol;Acc:MGI:95779]
ENSMUSG00000009112	2049.82	0.560093	0.146398	3.82583	0.000130333	0.000582822	Bcl2l13	BCL2-like 13 (apoptosis facilitator) [Source:MGI Symbol;Acc:MGI:2136959]
ENSMUSG00000009293	1334.73	0.795043	0.113187	7.02414	2.15393e-12	3.77095e-11	Ube2g2	ubiquitin-conjugating enzyme E2G 2 [Source:MGI Symbol;Acc:MGI:1343188]
ENSMUSG00000009378	3594.38	-0.239008	0.102109	-2.34071	0.0192469	0.0466873	Slc16a12	solute carrier family 16 (monocarboxylic acid transporters), member 12 [Source:MGI Symbol;Acc:MGI:2147716]
ENSMUSG00000009470	3361.96	0.421403	0.0966578	4.35974	1.30217e-05	7.18083e-05	Tnpo1	transportin 1 [Source:MGI Symbol;Acc:MGI:2681523]
ENSMUSG00000009549	900.014	-0.385053	0.11398	-3.37826	0.00072946	0.00271426	Srp14	signal recognition particle 14 [Source:MGI Symbol;Acc:MGI:107169]
ENSMUSG00000009555	1325.63	0.438996	0.148487	2.95646	0.00311188	0.00972321	Cdk9	cyclin dependent kinase 9 (CDC2-related kinase) [Source:MGI Symbol;Acc:MGI:1328368]
ENSMUSG00000009569	1232.34	0.679928	0.120619	5.63698	1.7306e-08	1.71703e-07	Mrtfb	myocardin related transcription factor B [Source:MGI Symbol;Acc:MGI:3050795]
ENSMUSG00000009630	1046.57	0.500752	0.113981	4.3933	1.11643e-05	6.2546e-05	Ppp2cb	protein phosphatase 2 (formerly 2A), catalytic subunit, beta isoform [Source:MGI Symbol;Acc:MGI:1321161]
ENSMUSG00000009633	2828.76	-1.47918	0.477689	-3.09652	0.00195804	0.00645786	G0s2	G0/G1 switch gene 2 [Source:MGI Symbol;Acc:MGI:1316737]
ENSMUSG00000009640	246.008	-1.08516	0.239353	-4.5337	5.79595e-06	3.47661e-05	Dmap1	DNA methyltransferase 1-associated protein 1 [Source:MGI Symbol;Acc:MGI:1913483]
ENSMUSG00000009654	976.981	0.883875	0.151597	5.83041	5.52919e-09	6.03359e-08	Oit3	oncoprotein induced transcript 3 [Source:MGI Symbol;Acc:MGI:1201782]
ENSMUSG00000009731	35.336	2.25539	0.50387	4.47614	7.60061e-06	4.43829e-05	Kcnd1	potassium voltage-gated channel, Shal-related family, member 1 [Source:MGI Symbol;Acc:MGI:96671]
ENSMUSG00000009739	367.101	-0.594358	0.182856	-3.25041	0.00115238	0.00405568	Pou6f1	POU domain, class 6, transcription factor 1 [Source:MGI Symbol;Acc:MGI:102935]
ENSMUSG00000009741	1173.01	0.283774	0.101457	2.79698	0.00515827	0.0150208	Ubp1	upstream binding protein 1 [Source:MGI Symbol;Acc:MGI:104889]
ENSMUSG00000009894	2012.83	-1.504	0.146961	-10.234	1.39599e-24	8.18641e-23	Snap47	synaptosomal-associated protein, 47 [Source:MGI Symbol;Acc:MGI:1915076]
ENSMUSG00000009907	1943.64	-0.272322	0.091636	-2.97178	0.00296083	0.00930971	Vps4b	vacuolar protein sorting 4B [Source:MGI Symbol;Acc:MGI:1100499]
ENSMUSG00000010044	16.8416	7.56219	1.32543	5.70544	1.16044e-08	1.18224e-07	Zmynd10	zinc finger, MYND domain containing 10 [Source:MGI Symbol;Acc:MGI:2387863]
ENSMUSG00000010051	1915.95	-0.43289	0.120194	-3.60161	0.000316258	0.00128989	Hyal1	hyaluronoglucosaminidase 1 [Source:MGI Symbol;Acc:MGI:96298]
ENSMUSG00000010054	1009.78	-0.269734	0.0958967	-2.81276	0.0049119	0.0143847	Tusc2	tumor suppressor 2, mitochondrial calcium regulator [Source:MGI Symbol;Acc:MGI:1931086]
ENSMUSG00000010064	11220.7	-0.847123	0.198916	-4.2587	2.05617e-05	0.000108893	Slc38a3	solute carrier family 38, member 3 [Source:MGI Symbol;Acc:MGI:1923507]
ENSMUSG00000010067	384.456	0.829717	0.198644	4.1769	2.95511e-05	0.000151656	Rassf1	Ras association (RalGDS/AF-6) domain family member 1 [Source:MGI Symbol;Acc:MGI:1928386]
ENSMUSG00000010095	983.196	0.802522	0.157059	5.10969	3.22685e-07	2.52169e-06	Slc3a2	solute carrier family 3 (activators of dibasic and neutral amino acid transport), member 2 [Source:MGI Symbol;Acc:MGI:96955]
ENSMUSG00000010097	2463.92	0.938839	0.113385	8.28013	1.23038e-16	3.51475e-15	Nxf1	nuclear RNA export factor 1 [Source:MGI Symbol;Acc:MGI:1858330]
ENSMUSG00000010110	1560.26	0.241384	0.0965897	2.49907	0.0124521	0.0322966	Stx5a	syntaxin 5A [Source:MGI Symbol;Acc:MGI:1928483]
ENSMUSG00000010175	4845.35	0.762326	0.156564	4.86909	1.12114e-06	7.83982e-06	Prox1	prospero homeobox 1 [Source:MGI Symbol;Acc:MGI:97772]
ENSMUSG00000010277	7547.41	-0.4759	0.0904072	-5.26396	1.40983e-07	1.18296e-06	Bltp2	bridge-like lipid transfer protein family member 2 [Source:MGI Symbol;Acc:MGI:1919753]
ENSMUSG00000010307	536.135	-1.4574	0.242278	-6.0154	1.79448e-09	2.09953e-08	Tmem86a	transmembrane protein 86A [Source:MGI Symbol;Acc:MGI:1915143]
ENSMUSG00000010358	724.88	-1.18021	0.1478	-7.98521	1.40285e-15	3.53186e-14	Ifi35	interferon-induced protein 35 [Source:MGI Symbol;Acc:MGI:1917360]
ENSMUSG00000010392	1591.36	-0.299537	0.106038	-2.82482	0.00473074	0.0139277	Gosr1	golgi SNAP receptor complex member 1 [Source:MGI Symbol;Acc:MGI:1858260]
ENSMUSG00000010453	2689.25	0.421346	0.121961	3.45477	0.000550771	0.00211966	Kansl3	KAT8 regulatory NSL complex subunit 3 [Source:MGI Symbol;Acc:MGI:1918055]
ENSMUSG00000010517	1220.3	0.465361	0.0900165	5.16973	2.34434e-07	1.88066e-06	Faf1	Fas-associated factor 1 [Source:MGI Symbol;Acc:MGI:109419]
ENSMUSG00000010601	3860.43	-1.33167	0.170603	-7.80566	5.9192e-15	1.39299e-13	Apol7a	apolipoprotein L 7a [Source:MGI Symbol;Acc:MGI:1923011]
ENSMUSG00000010607	435.001	-0.429189	0.150801	-2.84606	0.00442642	0.0131933	Pigyl	phosphatidylinositol glycan anchor biosynthesis, class Y-like [Source:MGI Symbol;Acc:MGI:1913518]
ENSMUSG00000010609	2990.62	-0.271996	0.11507	-2.36375	0.0180911	0.0442642	Psen2	presenilin 2 [Source:MGI Symbol;Acc:MGI:109284]
ENSMUSG00000010651	35373.3	-0.529952	0.137658	-3.84978	0.000118223	0.000534466	Acaa1b	acetyl-Coenzyme A acyltransferase 1B [Source:MGI Symbol;Acc:MGI:3605455]
ENSMUSG00000010721	127.114	-0.758149	0.214712	-3.53101	0.000413975	0.00164382	Lmbr1	limb region 1 [Source:MGI Symbol;Acc:MGI:1861746]
ENSMUSG00000010755	560.854	0.578296	0.192523	3.00377	0.00266657	0.00847313	Cars	cysteinyl-tRNA synthetase [Source:MGI Symbol;Acc:MGI:1351477]
ENSMUSG00000010911	394.252	-0.639726	0.266905	-2.39683	0.0165374	0.0410053	Apip	APAF1 interacting protein [Source:MGI Symbol;Acc:MGI:1926788]
ENSMUSG00000010914	913.836	-0.597667	0.090396	-6.61165	3.80052e-11	5.74699e-10	Pdhx	pyruvate dehydrogenase complex, component X [Source:MGI Symbol;Acc:MGI:1351627]
ENSMUSG00000011114	988.971	-0.682424	0.13124	-5.19981	1.99497e-07	1.6232e-06	Tbrg1	transforming growth factor beta regulated gene 1 [Source:MGI Symbol;Acc:MGI:1100877]
ENSMUSG00000011257	1932.2	0.202621	0.0792513	2.55669	0.0105674	0.0280746	Pabpc4	poly(A) binding protein, cytoplasmic 4 [Source:MGI Symbol;Acc:MGI:2385206]
ENSMUSG00000011305	3362.9	1.79668	0.166493	10.7913	3.78234e-27	2.71992e-25	Plin5	perilipin 5 [Source:MGI Symbol;Acc:MGI:1914218]
ENSMUSG00000011382	6959.82	-0.297044	0.0947191	-3.13605	0.00171241	0.00575163	Dhdh	dihydrodiol dehydrogenase (dimeric) [Source:MGI Symbol;Acc:MGI:1919005]
ENSMUSG00000011752	5470.96	-0.264286	0.0703933	-3.75441	0.000173747	0.000753434	Pgam1	phosphoglycerate mutase 1 [Source:MGI Symbol;Acc:MGI:97552]
ENSMUSG00000011831	4049.59	0.472842	0.0818757	5.77512	7.68985e-09	8.06791e-08	Evi5	ecotropic viral integration site 5 [Source:MGI Symbol;Acc:MGI:104736]
ENSMUSG00000011832	128.757	-1.12953	0.222684	-5.07236	3.92905e-07	3.02296e-06	Evi5l	ecotropic viral integration site 5 like [Source:MGI Symbol;Acc:MGI:2442167]
ENSMUSG00000011877	438.911	0.631009	0.154311	4.0892	4.32864e-05	0.000215253	Git1	GIT ArfGAP 1 [Source:MGI Symbol;Acc:MGI:1927140]
ENSMUSG00000011958	1851.73	0.225567	0.0736725	3.06175	0.00220047	0.00715599	Bnip2	BCL2/adenovirus E1B interacting protein 2 [Source:MGI Symbol;Acc:MGI:109327]
ENSMUSG00000012076	136.335	0.759601	0.208886	3.63644	0.000276431	0.00114757	Brms1l	breast cancer metastasis-suppressor 1-like [Source:MGI Symbol;Acc:MGI:1196337]
ENSMUSG00000012117	783.346	-0.546341	0.113727	-4.80395	1.55565e-06	1.05311e-05	Dhdds	dehydrodolichyl diphosphate synthase [Source:MGI Symbol;Acc:MGI:1914672]
ENSMUSG00000012350	33.1083	1.10337	0.444317	2.48329	0.0130174	0.0335398	Ehf	ets homologous factor [Source:MGI Symbol;Acc:MGI:1270840]
ENSMUSG00000012405	2905.51	0.355535	0.0659985	5.38701	7.16387e-08	6.3286e-07	Rpl15	ribosomal protein L15 [Source:MGI Symbol;Acc:MGI:1913730]
ENSMUSG00000012422	1115.14	-0.527387	0.0999484	-5.27659	1.31609e-07	1.10964e-06	Tmem167	transmembrane protein 167 [Source:MGI Symbol;Acc:MGI:1913324]
ENSMUSG00000012428	3935.88	-1.67528	0.137971	-12.1423	6.30239e-34	7.70494e-32	Steap4	STEAP family member 4 [Source:MGI Symbol;Acc:MGI:1923560]
ENSMUSG00000012429	114.695	-1.21002	0.250349	-4.83333	1.3427e-06	9.22812e-06	Mplkip	M-phase specific PLK1 intereacting protein [Source:MGI Symbol;Acc:MGI:1913558]
ENSMUSG00000012519	82.801	-1.35456	0.269946	-5.01788	5.22442e-07	3.92743e-06	Mlkl	mixed lineage kinase domain-like [Source:MGI Symbol;Acc:MGI:1921818]
ENSMUSG00000012609	364.953	0.348807	0.132035	2.64177	0.00824744	0.0226408	Ttll5	tubulin tyrosine ligase-like family, member 5 [Source:MGI Symbol;Acc:MGI:2443657]
ENSMUSG00000012848	7808.21	0.589315	0.0652562	9.03079	1.70432e-19	6.48723e-18	Rps5	ribosomal protein S5 [Source:MGI Symbol;Acc:MGI:1097682]
ENSMUSG00000013033	312.169	0.529483	0.165263	3.20388	0.00135588	0.00468278	Adgrl1	adhesion G protein-coupled receptor L1 [Source:MGI Symbol;Acc:MGI:1929461]
ENSMUSG00000013076	366.04	0.518934	0.17563	2.95471	0.00312965	0.00976815	Amotl1	angiomotin-like 1 [Source:MGI Symbol;Acc:MGI:1922973]
ENSMUSG00000013150	418.657	0.597911	0.134341	4.4507	8.55908e-06	4.92711e-05	Gfod2	glucose-fructose oxidoreductase domain containing 2 [Source:MGI Symbol;Acc:MGI:1917825]
ENSMUSG00000013275	226.192	-1.53589	0.188846	-8.133	4.18794e-16	1.12926e-14	Slc41a1	solute carrier family 41, member 1 [Source:MGI Symbol;Acc:MGI:2444823]
ENSMUSG00000013465	719.289	-0.316841	0.12763	-2.4825	0.0130464	0.0336025	Nelfb	negative elongation factor complex member B [Source:MGI Symbol;Acc:MGI:1931035]
ENSMUSG00000013495	389.905	-0.670463	0.179792	-3.72911	0.000192155	0.000825747	Tmem175	transmembrane protein 175 [Source:MGI Symbol;Acc:MGI:1919642]
ENSMUSG00000013539	2165.69	1.12115	0.116522	9.62183	6.46679e-22	3.09933e-20	Tango2	transport and golgi organization 2 [Source:MGI Symbol;Acc:MGI:101825]
ENSMUSG00000013622	2373.51	0.335295	0.0767094	4.37098	1.2369e-05	6.84973e-05	Atraid	all-trans retinoic acid induced differentiation factor [Source:MGI Symbol;Acc:MGI:1918918]
ENSMUSG00000013629	342.488	0.316792	0.13377	2.36818	0.0178757	0.0438114	Cad	carbamoyl-phosphate synthetase 2, aspartate transcarbamylase, and dihydroorotase [Source:MGI Symbol;Acc:MGI:1916969]
ENSMUSG00000013646	633.088	-0.280237	0.110939	-2.52604	0.0115355	0.0302677	Sh3bp5l	SH3 binding domain protein 5 like [Source:MGI Symbol;Acc:MGI:1933124]
ENSMUSG00000013662	1161.45	0.367652	0.118098	3.11311	0.00185126	0.0061521	Atad1	ATPase family, AAA domain containing 1 [Source:MGI Symbol;Acc:MGI:1915229]
ENSMUSG00000013663	6332.65	0.321161	0.090568	3.54608	0.000391007	0.00155819	Pten	phosphatase and tensin homolog [Source:MGI Symbol;Acc:MGI:109583]
ENSMUSG00000013833	752.807	-0.57818	0.142326	-4.06236	4.85784e-05	0.000239341	Med16	mediator complex subunit 16 [Source:MGI Symbol;Acc:MGI:2158394]
ENSMUSG00000013846	782.013	0.705058	0.120096	5.8708	4.33699e-09	4.79428e-08	St3gal1	ST3 beta-galactoside alpha-2,3-sialyltransferase 1 [Source:MGI Symbol;Acc:MGI:98304]
ENSMUSG00000014030	11.1787	-3.30869	1.02738	-3.22052	0.0012796	0.00445429	Pax5	paired box 5 [Source:MGI Symbol;Acc:MGI:97489]
ENSMUSG00000014039	219.294	0.583144	0.175828	3.31655	0.00091135	0.00330164	Prdm15	PR domain containing 15 [Source:MGI Symbol;Acc:MGI:1930121]
ENSMUSG00000014077	20951	0.197168	0.080298	2.45546	0.0140706	0.0358371	Chp1	calcineurin-like EF hand protein 1 [Source:MGI Symbol;Acc:MGI:1927185]
ENSMUSG00000014164	853.837	1.63427	0.125861	12.9847	1.4946e-38	2.36934e-36	Klhl3	kelch-like 3 [Source:MGI Symbol;Acc:MGI:2445185]
ENSMUSG00000014226	911.493	0.555245	0.108709	5.10761	3.26262e-07	2.54827e-06	Cacybp	calcyclin binding protein [Source:MGI Symbol;Acc:MGI:1270839]
ENSMUSG00000014355	1492.9	-0.251723	0.0902711	-2.78852	0.00529497	0.0153662	Anapc1	anaphase promoting complex subunit 1 [Source:MGI Symbol;Acc:MGI:103097]
ENSMUSG00000014361	869.638	0.317301	0.129302	2.45395	0.0141297	0.0359498	Mertk	MER proto-oncogene tyrosine kinase [Source:MGI Symbol;Acc:MGI:96965]
ENSMUSG00000014418	592.977	-0.394473	0.123704	-3.18884	0.00142847	0.00490413	Hps5	HPS5, biogenesis of lysosomal organelles complex 2 subunit 2 [Source:MGI Symbol;Acc:MGI:2180307]
ENSMUSG00000014444	255.841	0.451676	0.195137	2.31466	0.0206316	0.0494815	Piezo1	piezo-type mechanosensitive ion channel component 1 [Source:MGI Symbol;Acc:MGI:3603204]
ENSMUSG00000014470	465.047	0.584528	0.169016	3.45842	0.000543353	0.00209502	Rnf166	ring finger protein 166 [Source:MGI Symbol;Acc:MGI:1915968]
ENSMUSG00000014496	682.263	1.30897	0.493231	2.65387	0.00795733	0.0219279	Ankrd28	ankyrin repeat domain 28 [Source:MGI Symbol;Acc:MGI:2145661]
ENSMUSG00000014503	109.87	0.84467	0.256679	3.29076	0.000999158	0.00358464	Pkd2l2	polycystic kidney disease 2-like 2 [Source:MGI Symbol;Acc:MGI:1858231]
ENSMUSG00000014599	285.782	-0.932713	0.176438	-5.28636	1.24773e-07	1.05819e-06	Csf1	colony stimulating factor 1 (macrophage) [Source:MGI Symbol;Acc:MGI:1339753]
ENSMUSG00000014725	37.5346	1.39908	0.389317	3.59368	0.000326045	0.00132718	Adam28	a disintegrin and metallopeptidase domain 28 [Source:MGI Symbol;Acc:MGI:105988]
ENSMUSG00000014773	265.077	1.39556	0.209008	6.67707	2.43761e-11	3.78524e-10	Dll1	delta like canonical Notch ligand 1 [Source:MGI Symbol;Acc:MGI:104659]
ENSMUSG00000014778	332.981	0.860616	0.161962	5.3137	1.07422e-07	9.25732e-07	Fhod1	formin homology 2 domain containing 1 [Source:MGI Symbol;Acc:MGI:2679008]
ENSMUSG00000014791	340.423	-0.747086	0.152085	-4.9123	9.00151e-07	6.41263e-06	Elmo3	engulfment and cell motility 3 [Source:MGI Symbol;Acc:MGI:2679007]
ENSMUSG00000014852	251.948	0.456465	0.187292	2.43719	0.014802	0.0373832	Adamts13	a disintegrin-like and metallopeptidase (reprolysin type) with thrombospondin type 1 motif, 13 [Source:MGI Symbol;Acc:MGI:2685556]
ENSMUSG00000014905	1824.4	0.424422	0.119406	3.55445	0.000378776	0.00151616	Dnajb9	DnaJ heat shock protein family (Hsp40) member B9 [Source:MGI Symbol;Acc:MGI:1351618]
ENSMUSG00000014907	156.715	-0.531356	0.196551	-2.7034	0.00686349	0.0192487	Naf1	nuclear assembly factor 1 ribonucleoprotein [Source:MGI Symbol;Acc:MGI:2682306]
ENSMUSG00000014956	3870.92	0.407343	0.0808972	5.03531	4.77075e-07	3.61655e-06	Ppp1cb	protein phosphatase 1 catalytic subunit beta [Source:MGI Symbol;Acc:MGI:104871]
ENSMUSG00000015016	233.532	-1.63442	0.340967	-4.79348	1.63911e-06	1.10391e-05	Acsf3	acyl-CoA synthetase family member 3 [Source:MGI Symbol;Acc:MGI:2182591]
ENSMUSG00000015027	234.081	-0.573332	0.214765	-2.66958	0.00759467	0.0210128	Galns	galactosamine (N-acetyl)-6-sulfate sulfatase [Source:MGI Symbol;Acc:MGI:1355303]
ENSMUSG00000015083	9963.08	-0.381119	0.0736012	-5.17817	2.24072e-07	1.80383e-06	C8g	complement component 8, gamma polypeptide [Source:MGI Symbol;Acc:MGI:88237]
ENSMUSG00000015085	155.509	-0.767067	0.295939	-2.59198	0.00954258	0.0257841	Entpd2	ectonucleoside triphosphate diphosphohydrolase 2 [Source:MGI Symbol;Acc:MGI:1096863]
ENSMUSG00000015095	1361.07	-0.66101	0.104324	-6.33615	2.35581e-10	3.15844e-09	Fbxw5	F-box and WD-40 domain protein 5 [Source:MGI Symbol;Acc:MGI:1354731]
ENSMUSG00000015126	306.277	-0.583662	0.139681	-4.17852	2.9341e-05	0.000150631	Tsr3	TSR3 20S rRNA accumulation [Source:MGI Symbol;Acc:MGI:1915577]
ENSMUSG00000015127	511.211	-0.409926	0.137654	-2.97795	0.00290188	0.0091343	Unkl	unkempt family like zinc finger [Source:MGI Symbol;Acc:MGI:1921404]
ENSMUSG00000015133	617.975	-0.534351	0.119246	-4.48107	7.42693e-06	4.35002e-05	Lrrk1	leucine-rich repeat kinase 1 [Source:MGI Symbol;Acc:MGI:2142227]
ENSMUSG00000015143	1077.25	-0.524117	0.101359	-5.1709	2.3297e-07	1.87024e-06	Actn1	actinin, alpha 1 [Source:MGI Symbol;Acc:MGI:2137706]
ENSMUSG00000015202	255.47	0.768645	0.160743	4.78184	1.73702e-06	1.15849e-05	Cnksr3	Cnksr family member 3 [Source:MGI Symbol;Acc:MGI:2674130]
ENSMUSG00000015217	513.699	-0.933181	0.177141	-5.26802	1.37901e-07	1.1593e-06	Hmgb3	high mobility group box 3 [Source:MGI Symbol;Acc:MGI:1098219]
ENSMUSG00000015247	2448.13	-0.314157	0.106918	-2.93829	0.00330031	0.01023	Nipsnap3b	nipsnap homolog 3B [Source:MGI Symbol;Acc:MGI:1913786]
ENSMUSG00000015289	496.118	-0.499823	0.16981	-2.94342	0.00324606	0.0100922	Lage3	L antigen family, member 3 [Source:MGI Symbol;Acc:MGI:1913442]
ENSMUSG00000015305	1767.89	0.624345	0.126617	4.93097	8.18242e-07	5.90679e-06	Sash1	SAM and SH3 domain containing 1 [Source:MGI Symbol;Acc:MGI:1917347]
ENSMUSG00000015312	110.71	4.01355	0.542961	7.39197	1.44672e-13	2.92897e-12	Gadd45b	growth arrest and DNA-damage-inducible 45 beta [Source:MGI Symbol;Acc:MGI:107776]
ENSMUSG00000015335	439.286	-0.569919	0.144743	-3.93745	8.23517e-05	0.000384597	Zdhhc12	zinc finger, DHHC domain containing 12 [Source:MGI Symbol;Acc:MGI:1913470]
ENSMUSG00000015341	2041.01	-0.220736	0.07772	-2.84015	0.00450927	0.0133863	Golga7	golgin A7 [Source:MGI Symbol;Acc:MGI:1931029]
ENSMUSG00000015357	3873.56	1.55842	0.113555	13.7239	7.30287e-43	1.42367e-40	Clpx	caseinolytic mitochondrial matrix peptidase chaperone subunit [Source:MGI Symbol;Acc:MGI:1346017]
ENSMUSG00000015363	3135.83	0.27169	0.067632	4.01717	5.89004e-05	0.00028456	Trabd	TraB domain containing [Source:MGI Symbol;Acc:MGI:1915226]
ENSMUSG00000015452	32.2019	1.90869	0.460058	4.14881	3.34205e-05	0.000169523	Ager	advanced glycosylation end product-specific receptor [Source:MGI Symbol;Acc:MGI:893592]
ENSMUSG00000015467	39.7905	1.83826	0.431578	4.2594	2.04979e-05	0.000108634	Egfl8	EGF-like domain 8 [Source:MGI Symbol;Acc:MGI:1932094]
ENSMUSG00000015468	176.821	1.29841	0.206141	6.29867	3.00217e-10	3.97333e-09	Notch4	notch 4 [Source:MGI Symbol;Acc:MGI:107471]
ENSMUSG00000015501	282.23	-0.443295	0.16608	-2.66917	0.007604	0.0210346	Hivep2	human immunodeficiency virus type I enhancer binding protein 2 [Source:MGI Symbol;Acc:MGI:1338076]
ENSMUSG00000015522	1813.98	-0.192738	0.079084	-2.43713	0.0148045	0.0373832	Arnt	aryl hydrocarbon receptor nuclear translocator [Source:MGI Symbol;Acc:MGI:88071]
ENSMUSG00000015533	19.707	3.8399	0.721986	5.31852	1.04614e-07	9.02605e-07	Itga2	integrin alpha 2 [Source:MGI Symbol;Acc:MGI:96600]
ENSMUSG00000015536	3451.99	0.418885	0.0849365	4.93174	8.14995e-07	5.89437e-06	Mocs2	molybdenum cofactor synthesis 2 [Source:MGI Symbol;Acc:MGI:1336894]
ENSMUSG00000015542	800.423	-0.821379	0.200444	-4.09779	4.17114e-05	0.000208283	Nat9	N-acetyltransferase 9 (GCN5-related, putative) [Source:MGI Symbol;Acc:MGI:1913426]
ENSMUSG00000015568	653.859	-1.11251	0.264689	-4.2031	2.6329e-05	0.000136528	Lpl	lipoprotein lipase [Source:MGI Symbol;Acc:MGI:96820]
ENSMUSG00000015597	1180.6	0.614338	0.139826	4.39359	1.11493e-05	6.24864e-05	Zfp318	zinc finger protein 318 [Source:MGI Symbol;Acc:MGI:1889348]
ENSMUSG00000015599	25.3556	-2.67181	0.604635	-4.41888	9.92144e-06	5.63935e-05	Ttbk1	tau tubulin kinase 1 [Source:MGI Symbol;Acc:MGI:2147036]
ENSMUSG00000015653	605.189	0.829674	0.14047	5.90639	3.49679e-09	3.89233e-08	Steap2	six transmembrane epithelial antigen of prostate 2 [Source:MGI Symbol;Acc:MGI:1921301]
ENSMUSG00000015656	42160.3	0.673925	0.11231	6.00059	1.96602e-09	2.28539e-08	Hspa8	heat shock protein 8 [Source:MGI Symbol;Acc:MGI:105384]
ENSMUSG00000015668	380.489	-0.981785	0.170995	-5.74159	9.379e-09	9.69208e-08	Pdzd11	PDZ domain containing 11 [Source:MGI Symbol;Acc:MGI:1919871]
ENSMUSG00000015671	1214.47	-0.362414	0.0884164	-4.09895	4.15038e-05	0.000207318	Psma2	proteasome subunit alpha 2 [Source:MGI Symbol;Acc:MGI:104885]
ENSMUSG00000015747	192.842	-0.665216	0.174948	-3.80238	0.000143315	0.000632831	Vps45	vacuolar protein sorting 45 [Source:MGI Symbol;Acc:MGI:891965]
ENSMUSG00000015749	676.666	-0.689683	0.107528	-6.414	1.41752e-10	1.95874e-09	Anp32e	acidic (leucine-rich) nuclear phosphoprotein 32 family, member E [Source:MGI Symbol;Acc:MGI:1913721]
ENSMUSG00000015755	2435.19	0.850967	0.115937	7.33992	2.13725e-13	4.22935e-12	Tab2	TGF-beta activated kinase 1/MAP3K7 binding protein 2 [Source:MGI Symbol;Acc:MGI:1915902]
ENSMUSG00000015759	1387.68	-0.527195	0.118265	-4.45774	8.28298e-06	4.78727e-05	Cnih1	cornichon family AMPA receptor auxiliary protein 1 [Source:MGI Symbol;Acc:MGI:1277202]
ENSMUSG00000015776	1110.68	-0.655543	0.145278	-4.51235	6.41125e-06	3.80693e-05	Med22	mediator complex subunit 22 [Source:MGI Symbol;Acc:MGI:98446]
ENSMUSG00000015790	1001.27	-0.324659	0.0914056	-3.55184	0.000382541	0.00152995	Surf1	surfeit gene 1 [Source:MGI Symbol;Acc:MGI:98443]
ENSMUSG00000015839	2314.82	0.291995	0.0940471	3.10477	0.00190424	0.00630349	Nfe2l2	nuclear factor, erythroid derived 2, like 2 [Source:MGI Symbol;Acc:MGI:108420]
ENSMUSG00000015843	106.247	-1.02629	0.254741	-4.02875	5.60736e-05	0.000272455	Rxrg	retinoid X receptor gamma [Source:MGI Symbol;Acc:MGI:98216]
ENSMUSG00000015846	17792.9	-0.323481	0.0740037	-4.37114	1.23599e-05	6.8473e-05	Rxra	retinoid X receptor alpha [Source:MGI Symbol;Acc:MGI:98214]
ENSMUSG00000015850	185.249	0.638673	0.197003	3.24195	0.00118716	0.00416284	Adamtsl4	ADAMTS-like 4 [Source:MGI Symbol;Acc:MGI:2389008]
ENSMUSG00000015854	1279.41	-0.496871	0.18358	-2.70657	0.00679818	0.0191294	Cd5l	CD5 antigen-like [Source:MGI Symbol;Acc:MGI:1334419]
ENSMUSG00000015937	2028.43	-0.317165	0.0740366	-4.2839	1.83648e-05	9.83412e-05	Macroh2a1	macroH2A.1 histone [Source:MGI Symbol;Acc:MGI:1349392]
ENSMUSG00000015942	274.927	0.874074	0.220706	3.96035	7.48387e-05	0.000353164	Gtf2ird2	GTF2I repeat domain containing 2 [Source:MGI Symbol;Acc:MGI:2149780]
ENSMUSG00000015961	1543.72	-0.301744	0.105718	-2.85424	0.00431399	0.0128982	Adss	adenylosuccinate synthetase, non muscle [Source:MGI Symbol;Acc:MGI:87948]
ENSMUSG00000015966	292.279	-0.699832	0.208566	-3.35544	0.000792386	0.00292352	Il17rb	interleukin 17 receptor B [Source:MGI Symbol;Acc:MGI:1355292]
ENSMUSG00000015970	6510.68	-0.423941	0.0800442	-5.29633	1.1815e-07	1.00854e-06	Chdh	choline dehydrogenase [Source:MGI Symbol;Acc:MGI:1860776]
ENSMUSG00000016018	755.881	-0.280163	0.114688	-2.44282	0.0145728	0.0369014	Mtrex	Mtr4 exosome RNA helicase [Source:MGI Symbol;Acc:MGI:1919448]
ENSMUSG00000016024	3702.73	1.04235	0.186107	5.60083	2.13329e-08	2.08502e-07	Lbp	lipopolysaccharide binding protein [Source:MGI Symbol;Acc:MGI:1098776]
ENSMUSG00000016128	668.032	0.437263	0.139529	3.13384	0.00172535	0.00578701	Stard13	StAR-related lipid transfer (START) domain containing 13 [Source:MGI Symbol;Acc:MGI:2385331]
ENSMUSG00000016194	21995.2	0.807356	0.084829	9.51745	1.77478e-21	8.20606e-20	Hsd11b1	hydroxysteroid 11-beta dehydrogenase 1 [Source:MGI Symbol;Acc:MGI:103562]
ENSMUSG00000016239	272.173	2.51642	0.188267	13.3662	9.52243e-41	1.69593e-38	Lonrf3	LON peptidase N-terminal domain and ring finger 3 [Source:MGI Symbol;Acc:MGI:1921615]
ENSMUSG00000016252	3952.16	0.211235	0.0637315	3.31445	0.000918243	0.00332327	Atp5f1e	ATP synthase F1 subunit epsilon [Source:MGI Symbol;Acc:MGI:1855697]
ENSMUSG00000016253	1154.01	-0.442101	0.0857462	-5.15592	2.5239e-07	2.01828e-06	Nelfcd	negative elongation factor complex member C/D, Th1l [Source:MGI Symbol;Acc:MGI:1926424]
ENSMUSG00000016308	343.071	-0.345292	0.149437	-2.31063	0.0208534	0.0499472	Ube2a	ubiquitin-conjugating enzyme E2A [Source:MGI Symbol;Acc:MGI:102959]
ENSMUSG00000016319	16695.6	0.305716	0.0803141	3.8065	0.000140945	0.000623702	Slc25a5	solute carrier family 25 (mitochondrial carrier, adenine nucleotide translocator), member 5 [Source:MGI Symbol;Acc:MGI:1353496]
ENSMUSG00000016344	1220.85	-0.447897	0.112616	-3.97721	6.97291e-05	0.000331984	Ppdpf	pancreatic progenitor cell differentiation and proliferation factor [Source:MGI Symbol;Acc:MGI:1913746]
ENSMUSG00000016386	4.88889	-3.08136	1.27033	-2.42564	0.0152814	0.0384244	Mpped2	metallophosphoesterase domain containing 2 [Source:MGI Symbol;Acc:MGI:1924265]
ENSMUSG00000016493	232.272	0.615747	0.19038	3.2343	0.00121943	0.00426356	Cd46	CD46 antigen, complement regulatory protein [Source:MGI Symbol;Acc:MGI:1203290]
ENSMUSG00000016495	175.92	-1.17148	0.222111	-5.27428	1.33277e-07	1.12239e-06	Plgrkt	plasminogen receptor, C-terminal lysine transmembrane protein [Source:MGI Symbol;Acc:MGI:1915009]
ENSMUSG00000016496	50.8807	-1.01461	0.329792	-3.07652	0.0020943	0.00685556	Cd274	CD274 antigen [Source:MGI Symbol;Acc:MGI:1926446]
ENSMUSG00000016510	672.37	-0.489576	0.123289	-3.97097	7.15799e-05	0.000339451	Mtif3	mitochondrial translational initiation factor 3 [Source:MGI Symbol;Acc:MGI:1923616]
ENSMUSG00000016520	834.419	1.43182	0.221585	6.46173	1.03509e-10	1.46682e-09	Lnx2	ligand of numb-protein X 2 [Source:MGI Symbol;Acc:MGI:2155959]
ENSMUSG00000016528	2083.55	0.329021	0.130276	2.52557	0.0115511	0.0302976	Mapkapk2	MAP kinase-activated protein kinase 2 [Source:MGI Symbol;Acc:MGI:109298]
ENSMUSG00000016541	2143.32	-0.537312	0.0765918	-7.01527	2.29506e-12	4.00829e-11	Atxn10	ataxin 10 [Source:MGI Symbol;Acc:MGI:1859293]
ENSMUSG00000016559	5508.87	-0.408017	0.117442	-3.47419	0.000512405	0.00199295	H3f3b	H3.3 histone B [Source:MGI Symbol;Acc:MGI:1101768]
ENSMUSG00000016664	796.237	-0.732206	0.225956	-3.24048	0.00119327	0.00418021	Pacsin2	protein kinase C and casein kinase substrate in neurons 2 [Source:MGI Symbol;Acc:MGI:1345153]
ENSMUSG00000016756	3719.78	-1.70058	0.201579	-8.4363	3.2754e-17	9.94756e-16	Cmah	cytidine monophospho-N-acetylneuraminic acid hydroxylase [Source:MGI Symbol;Acc:MGI:103227]
ENSMUSG00000016921	3298.38	0.35357	0.125606	2.81491	0.00487903	0.0143081	Srsf6	serine and arginine-rich splicing factor 6 [Source:MGI Symbol;Acc:MGI:1915246]
ENSMUSG00000016933	2191.64	-0.929614	0.0755007	-12.3127	7.74294e-35	1.02477e-32	Plcg1	phospholipase C, gamma 1 [Source:MGI Symbol;Acc:MGI:97615]
ENSMUSG00000016940	952.146	0.27038	0.109014	2.48024	0.0131295	0.0337861	Kctd2	potassium channel tetramerisation domain containing 2 [Source:MGI Symbol;Acc:MGI:1917632]
ENSMUSG00000016984	216.58	0.524957	0.195175	2.68967	0.00715223	0.0199378	Etaa1	Ewing tumor-associated antigen 1 [Source:MGI Symbol;Acc:MGI:1915395]
ENSMUSG00000017009	19238.2	0.710927	0.0849063	8.37307	5.61347e-17	1.67314e-15	Sdc4	syndecan 4 [Source:MGI Symbol;Acc:MGI:1349164]
ENSMUSG00000017057	1330.89	-0.478536	0.134897	-3.54741	0.000389032	0.00155204	Il13ra1	interleukin 13 receptor, alpha 1 [Source:MGI Symbol;Acc:MGI:105052]
ENSMUSG00000017144	718.174	-0.577535	0.123507	-4.67611	2.92364e-06	1.86374e-05	Rnd3	Rho family GTPase 3 [Source:MGI Symbol;Acc:MGI:1921444]
ENSMUSG00000017146	171.509	0.961939	0.259449	3.70763	0.000209209	0.000893443	Brca1	breast cancer 1, early onset [Source:MGI Symbol;Acc:MGI:104537]
ENSMUSG00000017167	204.314	-2.69214	0.214153	-12.5711	3.04531e-36	4.26521e-34	Cntnap1	contactin associated protein-like 1 [Source:MGI Symbol;Acc:MGI:1858201]
ENSMUSG00000017188	860.258	-0.54993	0.0965094	-5.6982	1.21079e-08	1.23179e-07	Coa3	cytochrome C oxidase assembly factor 3 [Source:MGI Symbol;Acc:MGI:1098757]
ENSMUSG00000017221	2589.69	-0.338	0.0683476	-4.94531	7.60245e-07	5.53066e-06	Psmd3	proteasome (prosome, macropain) 26S subunit, non-ATPase, 3 [Source:MGI Symbol;Acc:MGI:98858]
ENSMUSG00000017264	624.031	-0.382554	0.130334	-2.93519	0.00333347	0.0103194	Exosc10	exosome component 10 [Source:MGI Symbol;Acc:MGI:1355322]
ENSMUSG00000017286	1228.65	-0.367739	0.0995124	-3.69541	0.000219533	0.000932562	Glod4	glyoxalase domain containing 4 [Source:MGI Symbol;Acc:MGI:1914451]
ENSMUSG00000017291	1919.63	0.216717	0.0892138	2.42919	0.0151326	0.0381382	Taok1	TAO kinase 1 [Source:MGI Symbol;Acc:MGI:1914490]
ENSMUSG00000017309	685.816	0.358432	0.14786	2.42414	0.0153448	0.0385459	Cd300lg	CD300 molecule like family member G [Source:MGI Symbol;Acc:MGI:1289168]
ENSMUSG00000017376	328.134	-0.536009	0.153985	-3.48092	0.000499702	0.0019483	Nlk	nemo like kinase [Source:MGI Symbol;Acc:MGI:1201387]
ENSMUSG00000017386	1525.24	0.641643	0.18073	3.55028	0.000384826	0.00153739	Traf4	TNF receptor associated factor 4 [Source:MGI Symbol;Acc:MGI:1202880]
ENSMUSG00000017404	9367.25	0.352589	0.0592802	5.94784	2.7171e-09	3.08881e-08	Rpl19	ribosomal protein L19 [Source:MGI Symbol;Acc:MGI:98020]
ENSMUSG00000017418	2069.94	1.09602	0.136967	8.0021	1.22313e-15	3.11198e-14	Arl5b	ADP-ribosylation factor-like 5B [Source:MGI Symbol;Acc:MGI:1923119]
ENSMUSG00000017421	2001.88	-0.353927	0.0804857	-4.39739	1.0956e-05	6.16185e-05	Zfp207	zinc finger protein 207 [Source:MGI Symbol;Acc:MGI:1340045]
ENSMUSG00000017428	2597.83	0.253157	0.0958446	2.64133	0.00825819	0.0226577	Psmd11	proteasome (prosome, macropain) 26S subunit, non-ATPase, 11 [Source:MGI Symbol;Acc:MGI:1916327]
ENSMUSG00000017446	556.893	0.522979	0.141536	3.69502	0.000219873	0.000933457	C1qtnf1	C1q and tumor necrosis factor related protein 1 [Source:MGI Symbol;Acc:MGI:1919254]
ENSMUSG00000017478	1706.13	0.360584	0.119723	3.01182	0.00259688	0.00827719	Zc3h18	zinc finger CCCH-type containing 18 [Source:MGI Symbol;Acc:MGI:1923264]
ENSMUSG00000017631	139.4	0.587375	0.209772	2.80006	0.00510935	0.0148964	Abr	active BCR-related gene [Source:MGI Symbol;Acc:MGI:107771]
ENSMUSG00000017639	275.36	2.19769	0.268069	8.19824	2.43938e-16	6.75442e-15	Rab11fip4	RAB11 family interacting protein 4 (class II) [Source:MGI Symbol;Acc:MGI:2442920]
ENSMUSG00000017664	753.797	-0.527457	0.127904	-4.12386	3.72569e-05	0.000187794	Slc35c2	solute carrier family 35, member C2 [Source:MGI Symbol;Acc:MGI:2385166]
ENSMUSG00000017667	86.6467	1.50163	0.283931	5.2887	1.23187e-07	1.04659e-06	Zfp334	zinc finger protein 334 [Source:MGI Symbol;Acc:MGI:2388656]
ENSMUSG00000017670	357.352	0.513322	0.18889	2.71757	0.00657623	0.0185871	Elmo2	engulfment and cell motility 2 [Source:MGI Symbol;Acc:MGI:2153045]
ENSMUSG00000017677	3574.03	1.6074	0.209043	7.68932	1.47921e-14	3.35519e-13	Wsb1	WD repeat and SOCS box-containing 1 [Source:MGI Symbol;Acc:MGI:1926139]
ENSMUSG00000017697	65.8751	0.984327	0.36341	2.70858	0.00675713	0.0190239	Ada	adenosine deaminase [Source:MGI Symbol;Acc:MGI:87916]
ENSMUSG00000017707	15170.4	1.16825	0.102654	11.3805	5.22994e-30	4.80555e-28	Serinc3	serine incorporator 3 [Source:MGI Symbol;Acc:MGI:1349457]
ENSMUSG00000017713	345.034	-0.720292	0.216513	-3.32679	0.000878534	0.00319968	Tha1	threonine aldolase 1 [Source:MGI Symbol;Acc:MGI:1919026]
ENSMUSG00000017721	1361.8	-0.638377	0.10577	-6.0355	1.58468e-09	1.88463e-08	Pigt	phosphatidylinositol glycan anchor biosynthesis, class T [Source:MGI Symbol;Acc:MGI:1926178]
ENSMUSG00000017723	158.334	-0.960844	0.278706	-3.44752	0.000565766	0.00216894	Wfdc2	WAP four-disulfide core domain 2 [Source:MGI Symbol;Acc:MGI:1914951]
ENSMUSG00000017724	12.7085	1.76866	0.68735	2.57316	0.0100774	0.0269766	Etv4	ets variant 4 [Source:MGI Symbol;Acc:MGI:99423]
ENSMUSG00000017754	1684.67	-0.917963	0.252576	-3.6344	0.000278626	0.00115601	Pltp	phospholipid transfer protein [Source:MGI Symbol;Acc:MGI:103151]
ENSMUSG00000017756	3760.55	-0.493041	0.100438	-4.9089	9.15869e-07	6.51793e-06	Slc12a7	solute carrier family 12, member 7 [Source:MGI Symbol;Acc:MGI:1342283]
ENSMUSG00000017776	3109.99	0.468696	0.0962567	4.86923	1.12035e-06	7.83811e-06	Crk	v-crk avian sarcoma virus CT10 oncogene homolog [Source:MGI Symbol;Acc:MGI:88508]
ENSMUSG00000017802	3321.62	-0.206106	0.0828166	-2.4887	0.0128211	0.0331288	Retreg3	reticulophagy regulator family member 3 [Source:MGI Symbol;Acc:MGI:1915248]
ENSMUSG00000017830	338.994	-2.4683	0.205082	-12.0357	2.30755e-33	2.62116e-31	Dhx58	DEXH (Asp-Glu-X-His) box polypeptide 58 [Source:MGI Symbol;Acc:MGI:1931560]
ENSMUSG00000017837	529.743	-0.393271	0.134236	-2.92971	0.00339282	0.0104829	Nkiras2	NFKB inhibitor interacting Ras-like protein 2 [Source:MGI Symbol;Acc:MGI:1919216]
ENSMUSG00000017843	859.061	0.303376	0.092407	3.28304	0.00102694	0.00367792	Ppp2r5c	protein phosphatase 2, regulatory subunit B', gamma [Source:MGI Symbol;Acc:MGI:1349475]
ENSMUSG00000017858	805.543	-0.624862	0.149733	-4.17318	3.00377e-05	0.00015377	Ift52	intraflagellar transport 52 [Source:MGI Symbol;Acc:MGI:2387217]
ENSMUSG00000017950	26376.4	0.693875	0.158834	4.36855	1.25074e-05	6.92107e-05	Hnf4a	hepatic nuclear factor 4, alpha [Source:MGI Symbol;Acc:MGI:109128]
ENSMUSG00000018040	734.966	-0.392514	0.10419	-3.76727	0.000165041	0.000718217	Rrp7a	ribosomal RNA processing 7 homolog A [Source:MGI Symbol;Acc:MGI:1922028]
ENSMUSG00000018068	173.176	-0.618218	0.20512	-3.01393	0.00257889	0.00823645	Ints2	integrator complex subunit 2 [Source:MGI Symbol;Acc:MGI:1917672]
ENSMUSG00000018076	774.036	1.08764	0.162225	6.70455	2.02026e-11	3.16786e-10	Med13l	mediator complex subunit 13-like [Source:MGI Symbol;Acc:MGI:2670178]
ENSMUSG00000018102	2353.84	-0.507547	0.205744	-2.46689	0.0136291	0.0348977	H2bc4	H2B clustered histone 4 [Source:MGI Symbol;Acc:MGI:1915274]
ENSMUSG00000018166	7176.77	0.754354	0.117005	6.44717	1.13958e-10	1.60387e-09	Erbb3	erb-b2 receptor tyrosine kinase 3 [Source:MGI Symbol;Acc:MGI:95411]
ENSMUSG00000018199	216.046	0.631407	0.161084	3.91973	8.86487e-05	0.000410545	Ro60	Ro60, Y RNA binding protein [Source:MGI Symbol;Acc:MGI:106652]
ENSMUSG00000018238	30.9901	4.18556	0.715157	5.85264	4.83841e-09	5.31599e-08	Gdf9	growth differentiation factor 9 [Source:MGI Symbol;Acc:MGI:95692]
ENSMUSG00000018287	771.686	-0.265667	0.107722	-2.46623	0.0136545	0.0349564	Spag7	sperm associated antigen 7 [Source:MGI Symbol;Acc:MGI:107380]
ENSMUSG00000018339	269.875	1.20837	0.162161	7.45166	9.21696e-14	1.89948e-12	Gpx3	glutathione peroxidase 3 [Source:MGI Symbol;Acc:MGI:105102]
ENSMUSG00000018363	2109.21	0.30563	0.116205	2.63009	0.00853613	0.0233312	Smurf2	SMAD specific E3 ubiquitin protein ligase 2 [Source:MGI Symbol;Acc:MGI:1913563]
ENSMUSG00000018377	669.514	0.677471	0.110925	6.10746	1.01231e-09	1.24075e-08	Vezf1	vascular endothelial zinc finger 1 [Source:MGI Symbol;Acc:MGI:1313291]
ENSMUSG00000018379	2948.79	-0.213122	0.0827637	-2.57507	0.010022	0.0268433	Srsf1	serine and arginine-rich splicing factor 1 [Source:MGI Symbol;Acc:MGI:98283]
ENSMUSG00000018395	94.5435	0.571551	0.235901	2.42284	0.0153997	0.0386561	Kif3a	kinesin family member 3A [Source:MGI Symbol;Acc:MGI:107689]
ENSMUSG00000018398	208.31	0.448854	0.181951	2.46689	0.0136291	0.0348977	Septin8	septin 8 [Source:MGI Symbol;Acc:MGI:894310]
ENSMUSG00000018405	171.739	0.732188	0.194336	3.76764	0.0001648	0.000717599	Mrm1	mitochondrial rRNA methyltransferase 1 [Source:MGI Symbol;Acc:MGI:2443470]
ENSMUSG00000018412	1444.02	0.954815	0.131455	7.26344	3.7738e-13	7.25878e-12	Kansl1	KAT8 regulatory NSL complex subunit 1 [Source:MGI Symbol;Acc:MGI:1923969]
ENSMUSG00000018415	1428.19	0.272682	0.107583	2.53461	0.0112573	0.0296616	Gid4	GID complex subunit 4, VID24 homolog [Source:MGI Symbol;Acc:MGI:1914021]
ENSMUSG00000018417	8114.58	0.756849	0.113788	6.65141	2.90303e-11	4.46473e-10	Myo1b	myosin IB [Source:MGI Symbol;Acc:MGI:107752]
ENSMUSG00000018425	1252.6	0.365743	0.0933283	3.91889	8.89573e-05	0.000411709	Dhx40	DEAH (Asp-Glu-Ala-His) box polypeptide 40 [Source:MGI Symbol;Acc:MGI:1914737]
ENSMUSG00000018427	880.196	2.3291	0.162459	14.3365	1.29435e-46	2.74592e-44	Ypel2	yippee like 2 [Source:MGI Symbol;Acc:MGI:1925114]
ENSMUSG00000018449	540.574	-0.69293	0.159675	-4.33962	1.4273e-05	7.78162e-05	Rpain	RPA interacting protein [Source:MGI Symbol;Acc:MGI:1916973]
ENSMUSG00000018459	394.452	-0.935528	0.162306	-5.76396	8.21624e-09	8.55177e-08	Slc13a3	solute carrier family 13 (sodium-dependent dicarboxylate transporter), member 3 [Source:MGI Symbol;Acc:MGI:2149635]
ENSMUSG00000018476	1111.23	0.626987	0.166809	3.75871	0.000170792	0.000741227	Kdm6b	KDM1 lysine (K)-specific demethylase 6B [Source:MGI Symbol;Acc:MGI:2448492]
ENSMUSG00000018501	4015.77	0.543476	0.105649	5.14417	2.6871e-07	2.13459e-06	Ncor1	nuclear receptor co-repressor 1 [Source:MGI Symbol;Acc:MGI:1349717]
ENSMUSG00000018509	464.067	-0.472848	0.148792	-3.17792	0.00148338	0.00506852	Cenpv	centromere protein V [Source:MGI Symbol;Acc:MGI:1920389]
ENSMUSG00000018537	316.43	0.787161	0.206639	3.80935	0.000139333	0.00061812	Pcgf2	polycomb group ring finger 2 [Source:MGI Symbol;Acc:MGI:99161]
ENSMUSG00000018547	747.371	0.45236	0.127374	3.55144	0.000383133	0.00153147	Pip4k2b	phosphatidylinositol-5-phosphate 4-kinase, type II, beta [Source:MGI Symbol;Acc:MGI:1934234]
ENSMUSG00000018548	445.885	-0.326632	0.132207	-2.47062	0.0134879	0.0345853	Trim37	tripartite motif-containing 37 [Source:MGI Symbol;Acc:MGI:2153072]
ENSMUSG00000018559	994.388	-0.268477	0.110188	-2.43654	0.0148286	0.0374373	Ctdnep1	CTD nuclear envelope phosphatase 1 [Source:MGI Symbol;Acc:MGI:1914431]
ENSMUSG00000018566	86.0626	1.03293	0.359589	2.87252	0.00407211	0.0122537	Slc2a4	solute carrier family 2 (facilitated glucose transporter), member 4 [Source:MGI Symbol;Acc:MGI:95758]
ENSMUSG00000018572	666.272	0.382482	0.143529	2.66483	0.00770263	0.0212788	Phf23	PHD finger protein 23 [Source:MGI Symbol;Acc:MGI:1925496]
ENSMUSG00000018623	14.7688	4.10613	0.932984	4.40108	1.07714e-05	6.06747e-05	Mmp7	matrix metallopeptidase 7 [Source:MGI Symbol;Acc:MGI:103189]
ENSMUSG00000018648	34.1941	1.60078	0.560181	2.85762	0.00426829	0.0127694	Dusp14	dual specificity phosphatase 14 [Source:MGI Symbol;Acc:MGI:1927168]
ENSMUSG00000018651	151.038	-0.62642	0.191122	-3.27759	0.00104699	0.00374034	Tada2a	transcriptional adaptor 2A [Source:MGI Symbol;Acc:MGI:2144471]
ENSMUSG00000018659	4239.89	-0.744228	0.116849	-6.36917	1.90053e-10	2.58408e-09	Pnpo	pyridoxine 5'-phosphate oxidase [Source:MGI Symbol;Acc:MGI:2144151]
ENSMUSG00000018669	1797.88	-0.412538	0.145246	-2.84027	0.00450757	0.0133854	Cdk5rap3	CDK5 regulatory subunit associated protein 3 [Source:MGI Symbol;Acc:MGI:1933126]
ENSMUSG00000018697	327.279	-0.39514	0.13619	-2.90139	0.00371513	0.0113236	Aatf	apoptosis antagonizing transcription factor [Source:MGI Symbol;Acc:MGI:1929608]
ENSMUSG00000018707	6499.18	0.646369	0.123752	5.22309	1.75959e-07	1.45325e-06	Dync1h1	dynein cytoplasmic 1 heavy chain 1 [Source:MGI Symbol;Acc:MGI:103147]
ENSMUSG00000018727	270.888	-0.768272	0.262784	-2.92359	0.00346021	0.0106478	Cpsf4l	cleavage and polyadenylation specific factor 4-like [Source:MGI Symbol;Acc:MGI:1277182]
ENSMUSG00000018736	1582.47	0.852859	0.13909	6.13172	8.69362e-10	1.08023e-08	Ndel1	nudE neurodevelopment protein 1 like 1 [Source:MGI Symbol;Acc:MGI:1932915]
ENSMUSG00000018750	501.775	-0.47211	0.117201	-4.02821	5.62027e-05	0.00027299	Zbtb4	zinc finger and BTB domain containing 4 [Source:MGI Symbol;Acc:MGI:1922830]
ENSMUSG00000018761	1933.77	-0.410484	0.0882391	-4.65195	3.28809e-06	2.06235e-05	Mpdu1	mannose-P-dolichol utilization defect 1 [Source:MGI Symbol;Acc:MGI:1346040]
ENSMUSG00000018765	1617.79	0.551393	0.120753	4.56628	4.96446e-06	3.0136e-05	Fxr2	FMR1 autosomal homolog 2 [Source:MGI Symbol;Acc:MGI:1346074]
ENSMUSG00000018796	48469.1	-0.599963	0.0824607	-7.27575	3.44509e-13	6.67099e-12	Acsl1	acyl-CoA synthetase long-chain family member 1 [Source:MGI Symbol;Acc:MGI:102797]
ENSMUSG00000018800	320.116	0.578082	0.156582	3.69188	0.000222603	0.000943658	Abca5	ATP-binding cassette, sub-family A (ABC1), member 5 [Source:MGI Symbol;Acc:MGI:2386607]
ENSMUSG00000018809	117.457	-0.708533	0.22997	-3.08098	0.00206324	0.00676	Smyd4	SET and MYND domain containing 4 [Source:MGI Symbol;Acc:MGI:2442796]
ENSMUSG00000018819	71.3703	-0.702558	0.260133	-2.70077	0.00691799	0.0193596	Lsp1	lymphocyte specific 1 [Source:MGI Symbol;Acc:MGI:96832]
ENSMUSG00000018846	4231.07	0.898468	0.105572	8.51046	1.73246e-17	5.42135e-16	Pank3	pantothenate kinase 3 [Source:MGI Symbol;Acc:MGI:2387464]
ENSMUSG00000018849	2129.25	-0.328155	0.123364	-2.66004	0.00781308	0.0215633	Wwc1	WW, C2 and coiled-coil domain containing 1 [Source:MGI Symbol;Acc:MGI:2388637]
ENSMUSG00000018882	721.235	-0.277171	0.102522	-2.70353	0.00686077	0.0192481	Mrpl45	mitochondrial ribosomal protein L45 [Source:MGI Symbol;Acc:MGI:1914286]
ENSMUSG00000018900	2080.75	0.956039	0.214107	4.46523	7.99833e-06	4.64883e-05	Slc22a5	solute carrier family 22 (organic cation transporter), member 5 [Source:MGI Symbol;Acc:MGI:1329012]
ENSMUSG00000018906	208.138	1.26211	0.239629	5.26694	1.38717e-07	1.16548e-06	P4ha2	procollagen-proline, 2-oxoglutarate 4-dioxygenase (proline 4-hydroxylase), alpha II polypeptide [Source:MGI Symbol;Acc:MGI:894286]
ENSMUSG00000018909	607.897	0.713143	0.130177	5.47824	4.29585e-08	3.94223e-07	Arrb1	arrestin, beta 1 [Source:MGI Symbol;Acc:MGI:99473]
ENSMUSG00000018921	292.26	-0.781537	0.14797	-5.28173	1.27969e-07	1.08211e-06	Pelp1	proline, glutamic acid and leucine rich protein 1 [Source:MGI Symbol;Acc:MGI:1922523]
ENSMUSG00000018932	2594.78	-0.865342	0.122086	-7.08795	1.36111e-12	2.43615e-11	Map2k3	mitogen-activated protein kinase kinase 3 [Source:MGI Symbol;Acc:MGI:1346868]
ENSMUSG00000018974	424.665	0.457592	0.153354	2.98388	0.00284617	0.00897264	Sart3	squamous cell carcinoma antigen recognized by T cells 3 [Source:MGI Symbol;Acc:MGI:1858230]
ENSMUSG00000018983	18.0704	-1.34601	0.554657	-2.42674	0.0152353	0.0383368	E2f2	E2F transcription factor 2 [Source:MGI Symbol;Acc:MGI:1096341]
ENSMUSG00000018995	578.14	-0.386118	0.119747	-3.22445	0.00126214	0.00439905	Nars2	asparaginyl-tRNA synthetase 2 (mitochondrial)(putative) [Source:MGI Symbol;Acc:MGI:2142075]
ENSMUSG00000019039	872.952	-0.628058	0.0926349	-6.77993	1.20235e-11	1.95109e-10	Dalrd3	DALR anticodon binding domain containing 3 [Source:MGI Symbol;Acc:MGI:1915039]
ENSMUSG00000019066	507.147	-0.471769	0.192583	-2.44969	0.0142978	0.0363519	Rab3d	RAB3D, member RAS oncogene family [Source:MGI Symbol;Acc:MGI:97844]
ENSMUSG00000019080	329.214	-0.86074	0.167267	-5.14589	2.66249e-07	2.11737e-06	Mfsd3	major facilitator superfamily domain containing 3 [Source:MGI Symbol;Acc:MGI:1916822]
ENSMUSG00000019082	9232.53	1.04284	0.184851	5.64154	1.68536e-08	1.68024e-07	Slc25a22	solute carrier family 25 (mitochondrial carrier, glutamate), member 22 [Source:MGI Symbol;Acc:MGI:1915517]
ENSMUSG00000019132	8780.99	0.550326	0.124461	4.42168	9.79363e-06	5.57769e-05	BC005537	cDNA sequence BC005537 [Source:MGI Symbol;Acc:MGI:2441726]
ENSMUSG00000019179	6965.09	0.515798	0.0828524	6.22551	4.80003e-10	6.22149e-09	Mdh2	malate dehydrogenase 2, NAD (mitochondrial) [Source:MGI Symbol;Acc:MGI:97050]
ENSMUSG00000019189	1657.66	0.651616	0.143813	4.53101	5.87032e-06	3.51829e-05	Rnf145	ring finger protein 145 [Source:MGI Symbol;Acc:MGI:1921565]
ENSMUSG00000019194	96.4012	0.742243	0.261673	2.83653	0.00456066	0.0135152	Scn1b	sodium channel, voltage-gated, type I, beta [Source:MGI Symbol;Acc:MGI:98247]
ENSMUSG00000019210	3158.84	0.229592	0.0788658	2.91117	0.00360076	0.0110169	Atp6v1e1	ATPase, H+ transporting, lysosomal V1 subunit E1 [Source:MGI Symbol;Acc:MGI:894326]
ENSMUSG00000019232	8931.85	1.28808	0.129522	9.94482	2.65646e-23	1.45711e-21	Etnppl	ethanolamine phosphate phospholyase [Source:MGI Symbol;Acc:MGI:1919010]
ENSMUSG00000019254	944.142	0.452855	0.12126	3.73458	0.000188026	0.000810418	Ppp1r12c	protein phosphatase 1, regulatory subunit 12C [Source:MGI Symbol;Acc:MGI:1924258]
ENSMUSG00000019278	25.8907	1.13712	0.465008	2.44537	0.0144702	0.0366996	Dpep1	dipeptidase 1 [Source:MGI Symbol;Acc:MGI:94917]
ENSMUSG00000019302	1424.61	-0.329309	0.104041	-3.16519	0.00154982	0.00526558	Atp6v0a1	ATPase, H+ transporting, lysosomal V0 subunit A1 [Source:MGI Symbol;Acc:MGI:103286]
ENSMUSG00000019312	3487.04	0.658778	0.0885622	7.43859	1.01766e-13	2.09128e-12	Grb7	growth factor receptor bound protein 7 [Source:MGI Symbol;Acc:MGI:102683]
ENSMUSG00000019338	383.108	-0.619953	0.177298	-3.49668	0.000471089	0.00184421	Zfp687	zinc finger protein 687 [Source:MGI Symbol;Acc:MGI:1925516]
ENSMUSG00000019368	7721.98	0.62876	0.104251	6.03123	1.62717e-09	1.92881e-08	Sec14l4	SEC14-like lipid binding 4 [Source:MGI Symbol;Acc:MGI:2144095]
ENSMUSG00000019370	1178.03	-0.317349	0.114656	-2.76783	0.00564309	0.0162554	Calm3	calmodulin 3 [Source:MGI Symbol;Acc:MGI:103249]
ENSMUSG00000019428	8372.52	0.29539	0.0826001	3.57615	0.000348697	0.00140786	Fkbp8	FK506 binding protein 8 [Source:MGI Symbol;Acc:MGI:1341070]
ENSMUSG00000019433	214.12	-0.97839	0.182628	-5.35728	8.44823e-08	7.38184e-07	Gipc1	GIPC PDZ domain containing family, member 1 [Source:MGI Symbol;Acc:MGI:1926252]
ENSMUSG00000019437	1683.94	0.2701	0.0864484	3.12441	0.00178165	0.00594817	Tlcd1	TLC domain containing 1 [Source:MGI Symbol;Acc:MGI:1915572]
ENSMUSG00000019461	283.603	-0.885431	0.157928	-5.60656	2.06384e-08	2.02261e-07	Plscr3	phospholipid scramblase 3 [Source:MGI Symbol;Acc:MGI:1917560]
ENSMUSG00000019494	2455.48	-0.203953	0.0722116	-2.82438	0.00473725	0.013944	Cops6	COP9 signalosome subunit 6 [Source:MGI Symbol;Acc:MGI:1349439]
ENSMUSG00000019505	18232.3	0.280669	0.108528	2.58615	0.00970548	0.0261361	Ubb	ubiquitin B [Source:MGI Symbol;Acc:MGI:98888]
ENSMUSG00000019577	2360.72	5.52597	0.77599	7.12118	1.07008e-12	1.94176e-11	Pdk4	pyruvate dehydrogenase kinase, isoenzyme 4 [Source:MGI Symbol;Acc:MGI:1351481]
ENSMUSG00000019578	1789.7	0.211269	0.0914111	2.3112	0.020822	0.04988	Ubxn6	UBX domain protein 6 [Source:MGI Symbol;Acc:MGI:1913780]
ENSMUSG00000019590	172.994	-0.771131	0.192153	-4.01311	5.99235e-05	0.00028931	Cyb561	cytochrome b-561 [Source:MGI Symbol;Acc:MGI:103253]
ENSMUSG00000019699	108.294	0.559756	0.241317	2.31959	0.0203633	0.0489519	Akt3	thymoma viral proto-oncogene 3 [Source:MGI Symbol;Acc:MGI:1345147]
ENSMUSG00000019710	1794.4	-0.249673	0.096056	-2.59924	0.00934304	0.0252971	Mrpl24	mitochondrial ribosomal protein L24 [Source:MGI Symbol;Acc:MGI:1914957]
ENSMUSG00000019726	1247.23	0.333151	0.100172	3.32577	0.000881739	0.00320968	Lyst	lysosomal trafficking regulator [Source:MGI Symbol;Acc:MGI:107448]
ENSMUSG00000019731	1868.28	0.192032	0.0747922	2.56754	0.0102423	0.0273495	Slc35e1	solute carrier family 35, member E1 [Source:MGI Symbol;Acc:MGI:2142403]
ENSMUSG00000019734	250.733	1.11243	0.157003	7.08541	1.38636e-12	2.47214e-11	Tmc4	transmembrane channel-like gene family 4 [Source:MGI Symbol;Acc:MGI:2669035]
ENSMUSG00000019738	475.735	-0.332847	0.113411	-2.93488	0.00333678	0.0103275	Polr2i	polymerase (RNA) II (DNA directed) polypeptide I [Source:MGI Symbol;Acc:MGI:1917170]
ENSMUSG00000019763	1289.08	-0.374036	0.103381	-3.61803	0.000296858	0.00122147	Rmnd1	required for meiotic nuclear division 1 homolog [Source:MGI Symbol;Acc:MGI:1913334]
ENSMUSG00000019768	1262.45	1.25654	0.229346	5.47881	4.28188e-08	3.93191e-07	Esr1	estrogen receptor 1 (alpha) [Source:MGI Symbol;Acc:MGI:1352467]
ENSMUSG00000019774	114.599	-0.552512	0.238978	-2.31198	0.0207788	0.0498014	Mtrf1l	mitochondrial translational release factor 1-like [Source:MGI Symbol;Acc:MGI:1918830]
ENSMUSG00000019790	610.311	0.713855	0.160253	4.45456	8.40662e-06	4.84708e-05	Stxbp5	syntaxin binding protein 5 (tomosyn) [Source:MGI Symbol;Acc:MGI:1926058]
ENSMUSG00000019796	60.4531	-1.88692	0.423948	-4.45083	8.55409e-06	4.92711e-05	Lrp11	low density lipoprotein receptor-related protein 11 [Source:MGI Symbol;Acc:MGI:2442989]
ENSMUSG00000019797	450.296	-0.643397	0.132771	-4.84591	1.26034e-06	8.71187e-06	Mtres1	mitochondrial transcription rescue factor 1 [Source:MGI Symbol;Acc:MGI:1915101]
ENSMUSG00000019809	878.73	-0.807199	0.106008	-7.61447	2.64767e-14	5.82245e-13	Pex3	peroxisomal biogenesis factor 3 [Source:MGI Symbol;Acc:MGI:1929646]
ENSMUSG00000019810	250.666	-0.790313	0.177776	-4.44556	8.76614e-06	5.03625e-05	Fuca2	fucosidase, alpha-L- 2, plasma [Source:MGI Symbol;Acc:MGI:1914098]
ENSMUSG00000019814	385.528	-0.372435	0.127303	-2.92557	0.00343827	0.0105939	Ltv1	LTV1 ribosome biogenesis factor [Source:MGI Symbol;Acc:MGI:2447810]
ENSMUSG00000019820	585.535	0.724787	0.185971	3.89731	9.7267e-05	0.000447318	Utrn	utrophin [Source:MGI Symbol;Acc:MGI:104631]
ENSMUSG00000019831	79.8086	1.88053	0.36011	5.2221	1.76908e-07	1.46e-06	Wasf1	WASP family, member 1 [Source:MGI Symbol;Acc:MGI:1890563]
ENSMUSG00000019832	673.645	-0.284832	0.11771	-2.41978	0.0155298	0.038908	Rab32	RAB32, member RAS oncogene family [Source:MGI Symbol;Acc:MGI:1915094]
ENSMUSG00000019838	5588.42	1.47408	0.161585	9.12264	7.3318e-20	2.92178e-18	Slc16a10	solute carrier family 16 (monocarboxylic acid transporters), member 10 [Source:MGI Symbol;Acc:MGI:1919722]
ENSMUSG00000019841	576.96	0.367321	0.148567	2.47243	0.0134197	0.0344347	Rev3l	REV3 like, DNA directed polymerase zeta catalytic subunit [Source:MGI Symbol;Acc:MGI:1337131]
ENSMUSG00000019845	15.8861	-2.26762	0.673304	-3.36789	0.000757446	0.00280681	Tube1	tubulin, epsilon 1 [Source:MGI Symbol;Acc:MGI:1919174]
ENSMUSG00000019851	3057.41	-0.381876	0.0999424	-3.82096	0.000132931	0.000593338	Perp	PERP, TP53 apoptosis effector [Source:MGI Symbol;Acc:MGI:1929938]
ENSMUSG00000019863	120.291	-1.24562	0.243747	-5.11029	3.21663e-07	2.51507e-06	Qrsl1	glutaminyl-tRNA synthase (glutamine-hydrolyzing)-like 1 [Source:MGI Symbol;Acc:MGI:1923813]
ENSMUSG00000019864	766.468	-1.78634	0.18586	-9.61121	7.17038e-22	3.41386e-20	Rtn4ip1	reticulon 4 interacting protein 1 [Source:MGI Symbol;Acc:MGI:2178759]
ENSMUSG00000019873	4780.03	0.447297	0.144809	3.08887	0.00200917	0.00660686	Reep3	receptor accessory protein 3 [Source:MGI Symbol;Acc:MGI:88930]
ENSMUSG00000019874	35.5875	-1.12948	0.434163	-2.60151	0.00928142	0.0251397	Fabp7	fatty acid binding protein 7, brain [Source:MGI Symbol;Acc:MGI:101916]
ENSMUSG00000019877	7360.09	0.162871	0.0622541	2.61622	0.00889091	0.0241727	Serinc1	serine incorporator 1 [Source:MGI Symbol;Acc:MGI:1926228]
ENSMUSG00000019878	389.063	0.718843	0.149612	4.80472	1.54966e-06	1.05004e-05	Hsf2	heat shock factor 2 [Source:MGI Symbol;Acc:MGI:96239]
ENSMUSG00000019880	150.697	0.691443	0.226955	3.04661	0.00231435	0.00748583	Rspo3	R-spondin 3 [Source:MGI Symbol;Acc:MGI:1920030]
ENSMUSG00000019897	471.368	-0.53722	0.182613	-2.94186	0.00326249	0.0101323	Ccdc59	coiled-coil domain containing 59 [Source:MGI Symbol;Acc:MGI:1289302]
ENSMUSG00000019906	334.039	-1.24176	0.251813	-4.93125	8.17035e-07	5.90213e-06	Lin7a	lin-7 homolog A, crumbs cell polarity complex component [Source:MGI Symbol;Acc:MGI:2135609]
ENSMUSG00000019916	481.88	1.7793	0.150158	11.8495	2.1641e-32	2.22995e-30	P4ha1	procollagen-proline, 2-oxoglutarate 4-dioxygenase (proline 4-hydroxylase), alpha 1 polypeptide [Source:MGI Symbol;Acc:MGI:97463]
ENSMUSG00000019923	2015.27	-0.283046	0.0946263	-2.9912	0.00277887	0.00878736	Zwint	ZW10 interactor [Source:MGI Symbol;Acc:MGI:1289227]
ENSMUSG00000019929	5273.35	0.754356	0.121033	6.23263	4.58675e-10	5.96112e-09	Dcn	decorin [Source:MGI Symbol;Acc:MGI:94872]
ENSMUSG00000019935	1912.66	1.70583	0.150373	11.344	7.94046e-30	7.07093e-28	Slc17a8	solute carrier family 17 (sodium-dependent inorganic phosphate cotransporter), member 8 [Source:MGI Symbol;Acc:MGI:3039629]
ENSMUSG00000019943	1264.47	0.421282	0.135181	3.11642	0.00183059	0.00609745	Atp2b1	ATPase, Ca++ transporting, plasma membrane 1 [Source:MGI Symbol;Acc:MGI:104653]
ENSMUSG00000019944	4724.88	1.30399	0.0906632	14.3828	6.63412e-47	1.45006e-44	Rhobtb1	Rho-related BTB domain containing 1 [Source:MGI Symbol;Acc:MGI:1916538]
ENSMUSG00000019948	479.899	0.411831	0.14437	2.85261	0.00433617	0.0129483	Actr6	ARP6 actin-related protein 6 [Source:MGI Symbol;Acc:MGI:1914269]
ENSMUSG00000019951	2242.05	0.492007	0.114528	4.29595	1.7395e-05	9.3495e-05	Bltp3b	bridge-like lipid transfer protein family member 3B [Source:MGI Symbol;Acc:MGI:2442888]
ENSMUSG00000019960	1487.42	0.97572	0.264119	3.69425	0.00022054	0.000936012	Dusp6	dual specificity phosphatase 6 [Source:MGI Symbol;Acc:MGI:1914853]
ENSMUSG00000019966	178.442	0.69437	0.265695	2.61341	0.00896426	0.0243492	Kitl	kit ligand [Source:MGI Symbol;Acc:MGI:96974]
ENSMUSG00000019970	1045.71	1.5263	0.138779	10.9981	3.90443e-28	3.07789e-26	Sgk1	serum/glucocorticoid regulated kinase 1 [Source:MGI Symbol;Acc:MGI:1340062]
ENSMUSG00000019979	120.181	0.502899	0.201394	2.49709	0.0125217	0.032448	Apaf1	apoptotic peptidase activating factor 1 [Source:MGI Symbol;Acc:MGI:1306796]
ENSMUSG00000019987	49232.2	0.73697	0.104328	7.06399	1.61784e-12	2.85667e-11	Arg1	arginase, liver [Source:MGI Symbol;Acc:MGI:88070]
ENSMUSG00000019990	182.51	-1.16012	0.291997	-3.97307	7.09526e-05	0.000337031	Pde7b	phosphodiesterase 7B [Source:MGI Symbol;Acc:MGI:1352752]
ENSMUSG00000019992	23.0611	3.19641	0.933017	3.42589	0.000612795	0.00232269	Mtfr2	mitochondrial fission regulator 2 [Source:MGI Symbol;Acc:MGI:1919054]
ENSMUSG00000019996	1067.61	0.312207	0.116792	2.67319	0.00751346	0.0208201	Map7	microtubule-associated protein 7 [Source:MGI Symbol;Acc:MGI:1328328]
ENSMUSG00000019997	791.973	2.66869	0.212461	12.5608	3.46596e-36	4.80768e-34	Ccn2	cellular communication network factor 2 [Source:MGI Symbol;Acc:MGI:95537]
ENSMUSG00000020000	135.37	-7.29001	1.39031	-5.24346	1.57595e-07	1.31414e-06	Moxd1	monooxygenase, DBH-like 1 [Source:MGI Symbol;Acc:MGI:1921582]
ENSMUSG00000020010	2852.95	0.351174	0.135731	2.58727	0.00967392	0.0260723	Vnn3	vanin 3 [Source:MGI Symbol;Acc:MGI:1347055]
ENSMUSG00000020019	276.68	0.536933	0.170659	3.14623	0.00165392	0.00557852	Ntn4	netrin 4 [Source:MGI Symbol;Acc:MGI:1888978]
ENSMUSG00000020021	2519.39	1.23722	0.136901	9.03734	1.60533e-19	6.12659e-18	Fgd6	FYVE, RhoGEF and PH domain containing 6 [Source:MGI Symbol;Acc:MGI:1261419]
ENSMUSG00000020024	160.284	0.490074	0.205702	2.38244	0.0171982	0.0424097	Cep83	centrosomal protein 83 [Source:MGI Symbol;Acc:MGI:1924298]
ENSMUSG00000020029	6752.81	0.499219	0.104205	4.79075	1.66163e-06	1.11751e-05	Nudt4	nudix hydrolase 4 [Source:MGI Symbol;Acc:MGI:1918457]
ENSMUSG00000020034	1229.61	1.03363	0.12631	8.18331	2.76153e-16	7.57372e-15	Tcp11l2	t-complex 11 (mouse) like 2 [Source:MGI Symbol;Acc:MGI:2444679]
ENSMUSG00000020037	91.1165	-1.69527	0.283331	-5.98334	2.18605e-09	2.5249e-08	Rfx4	regulatory factor X, 4 (influences HLA class II expression) [Source:MGI Symbol;Acc:MGI:1918387]
ENSMUSG00000020038	1334.38	2.67308	0.137357	19.4609	2.35801e-84	2.61667e-81	Cry1	cryptochrome 1 (photolyase-like) [Source:MGI Symbol;Acc:MGI:1270841]
ENSMUSG00000020044	1511.06	0.532324	0.124283	4.28317	1.84249e-05	9.86263e-05	Timp3	tissue inhibitor of metalloproteinase 3 [Source:MGI Symbol;Acc:MGI:98754]
ENSMUSG00000020056	536.473	-0.688072	0.13787	-4.99073	6.01515e-07	4.47061e-06	Washc3	WASH complex subunit 3 [Source:MGI Symbol;Acc:MGI:1914532]
ENSMUSG00000020063	754.421	0.865787	0.149243	5.8012	6.58429e-09	7.03592e-08	Sirt1	sirtuin 1 [Source:MGI Symbol;Acc:MGI:2135607]
ENSMUSG00000020064	1023.04	-1.37585	0.260661	-5.2783	1.30386e-07	1.10061e-06	Herc4	hect domain and RLD 4 [Source:MGI Symbol;Acc:MGI:1914595]
ENSMUSG00000020068	7149.83	0.393143	0.0999938	3.93168	8.43558e-05	0.000393061	NA	NA
ENSMUSG00000020069	607.968	0.325794	0.112576	2.89399	0.00380379	0.0115499	Hnrnph3	heterogeneous nuclear ribonucleoprotein H3 [Source:MGI Symbol;Acc:MGI:1926462]
ENSMUSG00000020070	198.285	-0.542313	0.176886	-3.06588	0.00217027	0.00706575	Rufy2	RUN and FYVE domain-containing 2 [Source:MGI Symbol;Acc:MGI:1917682]
ENSMUSG00000020074	879.738	0.586227	0.142923	4.10171	4.10104e-05	0.000205137	Ccar1	cell division cycle and apoptosis regulator 1 [Source:MGI Symbol;Acc:MGI:1914750]
ENSMUSG00000020075	1619.61	0.427399	0.118894	3.59481	0.000324633	0.00132218	Ddx21	DExD box helicase 21 [Source:MGI Symbol;Acc:MGI:1860494]
ENSMUSG00000020076	1414.12	0.221611	0.0880503	2.51686	0.0118405	0.0309271	Ddx50	DExD box helicase 50 [Source:MGI Symbol;Acc:MGI:2182303]
ENSMUSG00000020079	569.849	-0.461692	0.104899	-4.4013	1.07606e-05	6.06432e-05	Supv3l1	suppressor of var1, 3-like 1 (S. cerevisiae) [Source:MGI Symbol;Acc:MGI:2441711]
ENSMUSG00000020083	32.7836	-2.0236	0.485636	-4.1669	3.08773e-05	0.000157732	Fam241b	family with sequence similarity 241, member B [Source:MGI Symbol;Acc:MGI:1917144]
ENSMUSG00000020087	1162.45	-0.475034	0.0842636	-5.63748	1.7256e-08	1.71325e-07	Tysnd1	trypsin domain containing 1 [Source:MGI Symbol;Acc:MGI:1919017]
ENSMUSG00000020091	13429.1	0.41669	0.0626324	6.65294	2.87289e-11	4.42309e-10	Eif4ebp2	eukaryotic translation initiation factor 4E binding protein 2 [Source:MGI Symbol;Acc:MGI:109198]
ENSMUSG00000020097	2603.26	0.470696	0.112309	4.19107	2.77646e-05	0.000143252	Sgpl1	sphingosine phosphate lyase 1 [Source:MGI Symbol;Acc:MGI:1261415]
ENSMUSG00000020102	2145.8	1.17767	0.156892	7.50629	6.08249e-14	1.27168e-12	Slc16a7	solute carrier family 16 (monocarboxylic acid transporters), member 7 [Source:MGI Symbol;Acc:MGI:1330284]
ENSMUSG00000020107	950.882	0.662076	0.124197	5.33085	9.77545e-08	8.46462e-07	Anapc16	anaphase promoting complex subunit 16 [Source:MGI Symbol;Acc:MGI:1289325]
ENSMUSG00000020108	2637.78	5.6676	0.150511	37.6557	0	0	Ddit4	DNA-damage-inducible transcript 4 [Source:MGI Symbol;Acc:MGI:1921997]
ENSMUSG00000020111	693.332	-0.754533	0.112416	-6.71199	1.91982e-11	3.02351e-10	Micu1	mitochondrial calcium uptake 1 [Source:MGI Symbol;Acc:MGI:2384909]
ENSMUSG00000020116	719.87	-0.322212	0.097081	-3.319	0.000903389	0.00327939	Pno1	partner of NOB1 homolog [Source:MGI Symbol;Acc:MGI:1913499]
ENSMUSG00000020122	20470.9	-1.07304	0.352764	-3.04182	0.0023515	0.00759237	Egfr	epidermal growth factor receptor [Source:MGI Symbol;Acc:MGI:95294]
ENSMUSG00000020123	708.083	1.29767	0.147435	8.80159	1.34896e-18	4.6667e-17	Avpr1a	arginine vasopressin receptor 1A [Source:MGI Symbol;Acc:MGI:1859216]
ENSMUSG00000020128	1670.7	0.275183	0.094219	2.92068	0.00349274	0.0107387	Vps54	VPS54 GARP complex subunit [Source:MGI Symbol;Acc:MGI:2178798]
ENSMUSG00000020131	1203.27	-2.06271	0.201083	-10.258	1.089e-24	6.4385e-23	Pcsk4	proprotein convertase subtilisin/kexin type 4 [Source:MGI Symbol;Acc:MGI:97514]
ENSMUSG00000020132	1988.43	0.270841	0.0788934	3.433	0.000596949	0.00226859	Rab21	RAB21, member RAS oncogene family [Source:MGI Symbol;Acc:MGI:894308]
ENSMUSG00000020133	387.388	-1.02608	0.156672	-6.54921	5.78435e-11	8.49746e-10	2310011J03Rik	RIKEN cDNA 2310011J03 gene [Source:MGI Symbol;Acc:MGI:1913624]
ENSMUSG00000020134	870.364	0.923387	0.113651	8.12479	4.48144e-16	1.20166e-14	Peli1	pellino 1 [Source:MGI Symbol;Acc:MGI:1914495]
ENSMUSG00000020137	22.2037	2.49644	0.829657	3.00901	0.00262104	0.00834129	Thap2	THAP domain containing, apoptosis associated protein 2 [Source:MGI Symbol;Acc:MGI:1914066]
ENSMUSG00000020152	4111.06	-0.210689	0.0710689	-2.96457	0.00303107	0.00950363	Actr2	ARP2 actin-related protein 2 [Source:MGI Symbol;Acc:MGI:1913963]
ENSMUSG00000020153	2483.49	0.269683	0.10457	2.57897	0.0099094	0.0266008	Ndufs7	NADH:ubiquinone oxidoreductase core subunit S7 [Source:MGI Symbol;Acc:MGI:1922656]
ENSMUSG00000020154	2785.03	0.950605	0.141133	6.73553	1.63337e-11	2.60077e-10	Ptprb	protein tyrosine phosphatase receptor type B [Source:MGI Symbol;Acc:MGI:97809]
ENSMUSG00000020167	503.665	-0.331815	0.120651	-2.75019	0.005956	0.0170343	Tcf3	transcription factor 3 [Source:MGI Symbol;Acc:MGI:98510]
ENSMUSG00000020170	841.657	0.675489	0.161058	4.19408	2.73984e-05	0.000141565	Frs2	fibroblast growth factor receptor substrate 2 [Source:MGI Symbol;Acc:MGI:1100860]
ENSMUSG00000020173	771.145	-0.608072	0.137113	-4.43483	9.21445e-06	5.27491e-05	Cobl	cordon-bleu WH2 repeat [Source:MGI Symbol;Acc:MGI:105056]
ENSMUSG00000020175	51.1729	-1.79296	0.420522	-4.26367	2.01098e-05	0.000106737	Rab36	RAB36, member RAS oncogene family [Source:MGI Symbol;Acc:MGI:1924127]
ENSMUSG00000020176	198.755	-0.823306	0.175882	-4.68102	2.85455e-06	1.82433e-05	Grb10	growth factor receptor bound protein 10 [Source:MGI Symbol;Acc:MGI:103232]
ENSMUSG00000020180	773.553	0.285322	0.0989617	2.88316	0.00393714	0.0118989	Snrpd3	small nuclear ribonucleoprotein D3 [Source:MGI Symbol;Acc:MGI:1914582]
ENSMUSG00000020183	199.928	1.07707	0.180275	5.97463	2.30615e-09	2.65511e-08	Cpm	carboxypeptidase M [Source:MGI Symbol;Acc:MGI:1917824]
ENSMUSG00000020184	1019.88	0.2981	0.125408	2.37705	0.0174519	0.0429113	Mdm2	transformed mouse 3T3 cell double minute 2 [Source:MGI Symbol;Acc:MGI:96952]
ENSMUSG00000020190	4876.55	0.74181	0.0874945	8.47835	2.28402e-17	7.04044e-16	Mknk2	MAP kinase-interacting serine/threonine kinase 2 [Source:MGI Symbol;Acc:MGI:894279]
ENSMUSG00000020196	803.483	-1.03716	0.104684	-9.90749	3.86221e-23	2.08675e-21	Cabin1	calcineurin binding protein 1 [Source:MGI Symbol;Acc:MGI:1298375]
ENSMUSG00000020198	2156.83	0.236215	0.0909571	2.597	0.00940432	0.0254343	Ap3d1	adaptor-related protein complex 3, delta 1 subunit [Source:MGI Symbol;Acc:MGI:107734]
ENSMUSG00000020205	2124.1	-2.20568	0.642766	-3.43155	0.000600144	0.00227833	Phlda1	pleckstrin homology like domain, family A, member 1 [Source:MGI Symbol;Acc:MGI:1096880]
ENSMUSG00000020224	507.159	-0.379714	0.132978	-2.85547	0.00429726	0.0128535	Llph	LLP homolog, long-term synaptic facilitation (Aplysia) [Source:MGI Symbol;Acc:MGI:1913475]
ENSMUSG00000020246	448.652	0.396078	0.140026	2.8286	0.00467522	0.0137952	Hcfc2	host cell factor C2 [Source:MGI Symbol;Acc:MGI:1915183]
ENSMUSG00000020253	451.68	-0.525323	0.126489	-4.1531	3.27996e-05	0.000166625	Ppm1m	protein phosphatase 1M [Source:MGI Symbol;Acc:MGI:1915155]
ENSMUSG00000020255	6899.93	0.470844	0.0854401	5.5108	3.57207e-08	3.35924e-07	Nopchap1	NOP protein chaperone 1 [Source:MGI Symbol;Acc:MGI:106381]
ENSMUSG00000020256	46.1013	1.07582	0.356754	3.01559	0.00256482	0.00819674	Aldh1l2	aldehyde dehydrogenase 1 family, member L2 [Source:MGI Symbol;Acc:MGI:2444680]
ENSMUSG00000020257	1850.01	0.322887	0.0872461	3.70087	0.000214859	0.000914055	Wdr82	WD repeat domain containing 82 [Source:MGI Symbol;Acc:MGI:1924555]
ENSMUSG00000020258	9949.83	-0.414202	0.0711637	-5.82041	5.87021e-09	6.35286e-08	Glyctk	glycerate kinase [Source:MGI Symbol;Acc:MGI:2444085]
ENSMUSG00000020260	593.109	0.679376	0.117769	5.76873	7.98707e-09	8.34334e-08	Pofut2	protein O-fucosyltransferase 2 [Source:MGI Symbol;Acc:MGI:1916863]
ENSMUSG00000020261	1180.58	-1.23351	0.111166	-11.096	1.31141e-28	1.08105e-26	Slc36a1	solute carrier family 36 (proton/amino acid symporter), member 1 [Source:MGI Symbol;Acc:MGI:2445299]
ENSMUSG00000020263	962.238	0.439633	0.0970977	4.52774	5.96175e-06	3.56864e-05	Appl2	adaptor protein, phosphotyrosine interaction, PH domain and leucine zipper containing 2 [Source:MGI Symbol;Acc:MGI:2384914]
ENSMUSG00000020265	2205.05	0.288921	0.123844	2.33295	0.0196509	0.0475326	Sumo3	small ubiquitin-like modifier 3 [Source:MGI Symbol;Acc:MGI:1336201]
ENSMUSG00000020267	5106.58	0.473582	0.0874596	5.41486	6.13363e-08	5.48227e-07	Hint1	histidine triad nucleotide binding protein 1 [Source:MGI Symbol;Acc:MGI:1321133]
ENSMUSG00000020268	77.9281	-0.794275	0.31053	-2.55781	0.0105334	0.0280054	Lyrm7	LYR motif containing 7 [Source:MGI Symbol;Acc:MGI:1922780]
ENSMUSG00000020273	216.305	0.554668	0.162131	3.42111	0.000623672	0.00235758	Papolg	poly(A) polymerase gamma [Source:MGI Symbol;Acc:MGI:2442119]
ENSMUSG00000020275	324.829	1.04247	0.162403	6.41904	1.37137e-10	1.90224e-09	Rel	reticuloendotheliosis oncogene [Source:MGI Symbol;Acc:MGI:97897]
ENSMUSG00000020277	1556.05	0.460549	0.106229	4.33545	1.45462e-05	7.92161e-05	Pfkl	phosphofructokinase, liver, B-type [Source:MGI Symbol;Acc:MGI:97547]
ENSMUSG00000020283	2058.09	0.332058	0.126144	2.63237	0.00847915	0.0231843	Pex13	peroxisomal biogenesis factor 13 [Source:MGI Symbol;Acc:MGI:1919379]
ENSMUSG00000020287	327.417	-0.390617	0.137804	-2.83458	0.00458865	0.0135806	Mpg	N-methylpurine-DNA glycosylase [Source:MGI Symbol;Acc:MGI:97073]
ENSMUSG00000020288	1602.76	0.608571	0.130649	4.65807	3.19182e-06	2.00983e-05	Ahsa2	AHA1, activator of heat shock protein ATPase 2 [Source:MGI Symbol;Acc:MGI:1916133]
ENSMUSG00000020289	559.74	-0.296166	0.110044	-2.69134	0.00711653	0.0198536	Nprl3	nitrogen permease regulator-like 3 [Source:MGI Symbol;Acc:MGI:109258]
ENSMUSG00000020290	905.435	-0.611289	0.12503	-4.88915	1.01272e-06	7.15802e-06	Xpo1	exportin 1 [Source:MGI Symbol;Acc:MGI:2144013]
ENSMUSG00000020300	2357.88	1.13393	0.181796	6.23736	4.45018e-10	5.78885e-09	Cpeb4	cytoplasmic polyadenylation element binding protein 4 [Source:MGI Symbol;Acc:MGI:1914829]
ENSMUSG00000020309	868.138	0.383837	0.0945057	4.06152	4.87544e-05	0.000240127	Chac2	ChaC, cation transport regulator 2 [Source:MGI Symbol;Acc:MGI:1915294]
ENSMUSG00000020326	1099.26	-0.354985	0.122181	-2.90539	0.00366791	0.0111938	Ccng1	cyclin G1 [Source:MGI Symbol;Acc:MGI:102890]
ENSMUSG00000020328	724.114	-0.66425	0.19282	-3.44492	0.00057123	0.00218641	Nudcd2	NudC domain containing 2 [Source:MGI Symbol;Acc:MGI:1277103]
ENSMUSG00000020333	4.03064	-4.40376	1.56932	-2.80616	0.00501351	0.0146525	Acsl6	acyl-CoA synthetase long-chain family member 6 [Source:MGI Symbol;Acc:MGI:894291]
ENSMUSG00000020334	126.29	-0.629154	0.261147	-2.4092	0.0159877	0.0398684	Slc22a4	solute carrier family 22 (organic cation transporter), member 4 [Source:MGI Symbol;Acc:MGI:1353479]
ENSMUSG00000020362	1605.84	-0.230823	0.0943215	-2.4472	0.0143973	0.0365467	Cnot6	CCR4-NOT transcription complex, subunit 6 [Source:MGI Symbol;Acc:MGI:2144529]
ENSMUSG00000020364	238.935	1.26154	0.173018	7.29137	3.06808e-13	5.96499e-12	Zfp354a	zinc finger protein 354A [Source:MGI Symbol;Acc:MGI:103172]
ENSMUSG00000020366	2004.56	-0.292565	0.0706665	-4.14009	3.47173e-05	0.000175607	Mapk9	mitogen-activated protein kinase 9 [Source:MGI Symbol;Acc:MGI:1346862]
ENSMUSG00000020372	10789.1	0.515363	0.068001	7.57875	3.48913e-14	7.50136e-13	Rack1	receptor for activated C kinase 1 [Source:MGI Symbol;Acc:MGI:101849]
ENSMUSG00000020381	72.3483	-0.693958	0.289091	-2.40048	0.0163734	0.0406685	Mrnip	MRN complex interacting protein [Source:MGI Symbol;Acc:MGI:1915317]
ENSMUSG00000020385	1686.32	0.225952	0.0895684	2.52267	0.0116467	0.0305317	Clk4	CDC like kinase 4 [Source:MGI Symbol;Acc:MGI:1098551]
ENSMUSG00000020386	6462.51	0.283136	0.0948755	2.98429	0.00284236	0.00896258	Sar1b	secretion associated Ras related GTPase 1B [Source:MGI Symbol;Acc:MGI:1913647]
ENSMUSG00000020393	604.025	-0.454508	0.105987	-4.28834	1.80014e-05	9.6574e-05	Kremen1	kringle containing transmembrane protein 1 [Source:MGI Symbol;Acc:MGI:1933988]
ENSMUSG00000020396	9.14659	2.61118	0.912975	2.86008	0.00423533	0.0126787	Nefh	neurofilament, heavy polypeptide [Source:MGI Symbol;Acc:MGI:97309]
ENSMUSG00000020413	218.314	-0.452018	0.183336	-2.46552	0.0136814	0.0350114	Hus1	HUS1 checkpoint clamp component [Source:MGI Symbol;Acc:MGI:1277962]
ENSMUSG00000020415	876.054	-0.409615	0.168987	-2.42395	0.0153528	0.0385518	Pttg1	pituitary tumor-transforming gene 1 [Source:MGI Symbol;Acc:MGI:1353578]
ENSMUSG00000020422	1957.44	-0.349788	0.107054	-3.2674	0.0010854	0.00385758	Tns3	tensin 3 [Source:MGI Symbol;Acc:MGI:2443012]
ENSMUSG00000020423	529.861	0.842536	0.153561	5.48666	4.09599e-08	3.78289e-07	Btg2	BTG anti-proliferation factor 2 [Source:MGI Symbol;Acc:MGI:108384]
ENSMUSG00000020424	74.7883	-1.21053	0.262769	-4.60684	4.08836e-06	2.52045e-05	Castor1	cytosolic arginine sensor for mTORC1 subunit 1 [Source:MGI Symbol;Acc:MGI:1919212]
ENSMUSG00000020429	18974	5.10702	0.521488	9.79316	1.20473e-22	6.16293e-21	Igfbp1	insulin-like growth factor binding protein 1 [Source:MGI Symbol;Acc:MGI:96436]
ENSMUSG00000020431	39.5462	1.79327	0.48634	3.68727	0.000226671	0.000959778	Adcy1	adenylate cyclase 1 [Source:MGI Symbol;Acc:MGI:99677]
ENSMUSG00000020432	3777.75	0.694385	0.0977528	7.10348	1.21656e-12	2.18828e-11	Tcn2	transcobalamin 2 [Source:MGI Symbol;Acc:MGI:98534]
ENSMUSG00000020440	1992.65	-0.409428	0.09147	-4.47609	7.60226e-06	4.43829e-05	Arf5	ADP-ribosylation factor 5 [Source:MGI Symbol;Acc:MGI:99434]
ENSMUSG00000020441	109.637	-1.43965	0.259354	-5.55092	2.84163e-08	2.73471e-07	2310033P09Rik	RIKEN cDNA 2310033P09 gene [Source:MGI Symbol;Acc:MGI:1915112]
ENSMUSG00000020454	1022.14	0.345771	0.118013	2.92994	0.00339032	0.0104775	Eif4enif1	eukaryotic translation initiation factor 4E nuclear import factor 1 [Source:MGI Symbol;Acc:MGI:1921453]
ENSMUSG00000020455	833.792	-0.759936	0.184601	-4.11663	3.84446e-05	0.000193309	Trim11	tripartite motif-containing 11 [Source:MGI Symbol;Acc:MGI:2137355]
ENSMUSG00000020456	9801.63	0.224058	0.0652318	3.43479	0.000593009	0.00225719	Ogdh	oxoglutarate (alpha-ketoglutarate) dehydrogenase (lipoamide) [Source:MGI Symbol;Acc:MGI:1098267]
ENSMUSG00000020457	1342.21	-0.332316	0.104349	-3.18466	0.00144924	0.00496714	Drg1	developmentally regulated GTP binding protein 1 [Source:MGI Symbol;Acc:MGI:1343297]
ENSMUSG00000020459	836.783	-0.873583	0.134184	-6.51035	7.49738e-11	1.0881e-09	Mtif2	mitochondrial translational initiation factor 2 [Source:MGI Symbol;Acc:MGI:1924034]
ENSMUSG00000020460	7343.47	0.255974	0.0701915	3.64679	0.000265535	0.00110711	Rps27a	ribosomal protein S27A [Source:MGI Symbol;Acc:MGI:1925544]
ENSMUSG00000020462	382.174	-0.5522	0.152005	-3.63278	0.000280387	0.00116232	Cfap36	cilia and flagella associated protein 36 [Source:MGI Symbol;Acc:MGI:1913994]
ENSMUSG00000020463	1751.55	0.400042	0.118708	3.36997	0.000751764	0.00278934	Ppp4r3b	protein phosphatase 4 regulatory subunit 3B [Source:MGI Symbol;Acc:MGI:2144474]
ENSMUSG00000020464	633.84	-0.458758	0.118449	-3.87304	0.000107485	0.000490691	Pnpt1	polyribonucleotide nucleotidyltransferase 1 [Source:MGI Symbol;Acc:MGI:1918951]
ENSMUSG00000020476	666.882	-0.965412	0.13494	-7.15437	8.40555e-13	1.55062e-11	Dbnl	drebrin-like [Source:MGI Symbol;Acc:MGI:700006]
ENSMUSG00000020482	1088.14	0.296374	0.0972607	3.04721	0.00230975	0.00747264	Ccdc117	coiled-coil domain containing 117 [Source:MGI Symbol;Acc:MGI:2144383]
ENSMUSG00000020483	6333.96	0.355892	0.114442	3.10981	0.00187205	0.00621689	Dynll2	dynein light chain LC8-type 2 [Source:MGI Symbol;Acc:MGI:1915347]
ENSMUSG00000020484	6142.4	-1.5429	0.170289	-9.06049	1.29864e-19	5.04963e-18	Xbp1	X-box binding protein 1 [Source:MGI Symbol;Acc:MGI:98970]
ENSMUSG00000020486	328.127	0.544756	0.152941	3.56187	0.00036822	0.00147965	Septin4	septin 4 [Source:MGI Symbol;Acc:MGI:1270156]
ENSMUSG00000020491	50.2754	-0.994188	0.342864	-2.89966	0.00373567	0.011379	2810021J22Rik	RIKEN cDNA 2810021J22 gene [Source:MGI Symbol;Acc:MGI:1917194]
ENSMUSG00000020496	2912.16	-0.304135	0.0834923	-3.64267	0.000269824	0.00112337	Rnf187	ring finger protein 187 [Source:MGI Symbol;Acc:MGI:1914224]
ENSMUSG00000020514	419.212	-0.601337	0.133986	-4.48807	7.18719e-06	4.21645e-05	Mrpl22	mitochondrial ribosomal protein L22 [Source:MGI Symbol;Acc:MGI:1333794]
ENSMUSG00000020515	1300.23	-0.522777	0.121386	-4.30674	1.65676e-05	8.93476e-05	Cnot8	CCR4-NOT transcription complex, subunit 8 [Source:MGI Symbol;Acc:MGI:1916375]
ENSMUSG00000020521	1210.14	-0.309878	0.104587	-2.96288	0.00304771	0.0095475	Rnft1	ring finger protein, transmembrane 1 [Source:MGI Symbol;Acc:MGI:1924142]
ENSMUSG00000020525	195.721	1.00878	0.188254	5.3586	8.38674e-08	7.33255e-07	Ppm1d	protein phosphatase 1D magnesium-dependent, delta isoform [Source:MGI Symbol;Acc:MGI:1858214]
ENSMUSG00000020526	150.581	-0.532683	0.206742	-2.57656	0.0099788	0.0267581	Znhit3	zinc finger, HIT type 3 [Source:MGI Symbol;Acc:MGI:3051596]
ENSMUSG00000020528	278.594	-0.40135	0.15213	-2.6382	0.00833464	0.0228411	Prpsap2	phosphoribosyl pyrophosphate synthetase-associated protein 2 [Source:MGI Symbol;Acc:MGI:2384838]
ENSMUSG00000020530	2910.77	0.526735	0.0712586	7.39188	1.44763e-13	2.92897e-12	Ggnbp2	gametogenetin binding protein 2 [Source:MGI Symbol;Acc:MGI:2387356]
ENSMUSG00000020532	4825.49	0.624122	0.0998076	6.25324	4.02012e-10	5.2436e-09	Acaca	acetyl-Coenzyme A carboxylase alpha [Source:MGI Symbol;Acc:MGI:108451]
ENSMUSG00000020536	325.791	0.397022	0.134819	2.94486	0.00323105	0.0100498	Llgl1	LLGL1 scribble cell polarity complex component [Source:MGI Symbol;Acc:MGI:102682]
ENSMUSG00000020537	899.171	-0.539737	0.112293	-4.80652	1.53583e-06	1.04165e-05	Drg2	developmentally regulated GTP binding protein 2 [Source:MGI Symbol;Acc:MGI:1342307]
ENSMUSG00000020538	8589.86	-0.493309	0.138374	-3.56504	0.000363805	0.00146401	Srebf1	sterol regulatory element binding transcription factor 1 [Source:MGI Symbol;Acc:MGI:107606]
ENSMUSG00000020544	242.27	-0.470646	0.171464	-2.74487	0.00605351	0.0172813	Cox11	cytochrome c oxidase assembly protein 11, copper chaperone [Source:MGI Symbol;Acc:MGI:1917052]
ENSMUSG00000020546	115.139	0.596427	0.231058	2.58129	0.00984328	0.0264376	Stxbp4	syntaxin binding protein 4 [Source:MGI Symbol;Acc:MGI:1342296]
ENSMUSG00000020549	752.009	-0.559165	0.108497	-5.15374	2.55347e-07	2.03854e-06	Elac2	elaC ribonuclease Z 2 [Source:MGI Symbol;Acc:MGI:1890496]
ENSMUSG00000020553	3862.95	-0.918086	0.229079	-4.00773	6.1305e-05	0.000294795	Pctp	phosphatidylcholine transfer protein [Source:MGI Symbol;Acc:MGI:107375]
ENSMUSG00000020570	2676.21	0.287288	0.0756384	3.79818	0.000145764	0.000642271	Sypl	synaptophysin-like protein [Source:MGI Symbol;Acc:MGI:108081]
ENSMUSG00000020572	6213.43	0.391212	0.0929855	4.20724	2.5851e-05	0.000134243	Nampt	nicotinamide phosphoribosyltransferase [Source:MGI Symbol;Acc:MGI:1929865]
ENSMUSG00000020589	128.816	0.894838	0.200793	4.45652	8.32996e-06	4.8125e-05	Cyria	CYFIP related Rac1 interactor A [Source:MGI Symbol;Acc:MGI:1261783]
ENSMUSG00000020590	1262.03	0.727322	0.101198	7.1871	6.61831e-13	1.23994e-11	Snx13	sorting nexin 13 [Source:MGI Symbol;Acc:MGI:2661416]
ENSMUSG00000020592	8374.95	0.248542	0.106175	2.34089	0.0192381	0.0466826	Sdc1	syndecan 1 [Source:MGI Symbol;Acc:MGI:1349162]
ENSMUSG00000020593	17480.4	1.81199	0.167406	10.8239	2.65177e-27	1.92234e-25	Lpin1	lipin 1 [Source:MGI Symbol;Acc:MGI:1891340]
ENSMUSG00000020594	2743	0.56629	0.0973967	5.81426	6.09037e-09	6.56159e-08	Pum2	pumilio RNA-binding family member 2 [Source:MGI Symbol;Acc:MGI:1931751]
ENSMUSG00000020601	96.8393	0.741043	0.271401	2.73044	0.00632503	0.0179457	Trib2	tribbles pseudokinase 2 [Source:MGI Symbol;Acc:MGI:2145021]
ENSMUSG00000020604	814.121	-1.57305	0.182854	-8.6028	7.77923e-18	2.52187e-16	Arsg	arylsulfatase G [Source:MGI Symbol;Acc:MGI:1921258]
ENSMUSG00000020605	370.149	-0.584389	0.147465	-3.96291	7.40411e-05	0.000349973	Hs1bp3	HCLS1 binding protein 3 [Source:MGI Symbol;Acc:MGI:1913224]
ENSMUSG00000020611	1578.71	0.599545	0.115126	5.20774	1.91159e-07	1.56417e-06	Gna13	guanine nucleotide binding protein, alpha 13 [Source:MGI Symbol;Acc:MGI:95768]
ENSMUSG00000020614	1042.83	0.432939	0.142548	3.03715	0.00238827	0.00770076	Fam20a	FAM20A, golgi associated secretory pathway pseudokinase [Source:MGI Symbol;Acc:MGI:2388266]
ENSMUSG00000020620	2241.14	0.311395	0.119873	2.5977	0.009385	0.0253964	Abca8b	ATP-binding cassette, sub-family A (ABC1), member 8b [Source:MGI Symbol;Acc:MGI:1351668]
ENSMUSG00000020627	16.1191	1.49553	0.584116	2.56033	0.0104572	0.02783	Klhl29	kelch-like 29 [Source:MGI Symbol;Acc:MGI:2683857]
ENSMUSG00000020628	741.46	-0.895853	0.184406	-4.85804	1.18555e-06	8.2264e-06	Trappc12	trafficking protein particle complex 12 [Source:MGI Symbol;Acc:MGI:2445089]
ENSMUSG00000020629	4894.03	-0.560801	0.0785625	-7.13828	9.45077e-13	1.73236e-11	Adi1	acireductone dioxygenase 1 [Source:MGI Symbol;Acc:MGI:2144929]
ENSMUSG00000020634	940.489	0.368645	0.128072	2.87843	0.00399662	0.0120542	Ubxn2a	UBX domain protein 2A [Source:MGI Symbol;Acc:MGI:2442310]
ENSMUSG00000020638	118.059	-0.547684	0.235586	-2.32478	0.020084	0.0483934	Cmpk2	cytidine monophosphate (UMP-CMP) kinase 2, mitochondrial [Source:MGI Symbol;Acc:MGI:99830]
ENSMUSG00000020639	14.9199	-3.14232	0.741322	-4.23881	2.24709e-05	0.000118222	Pfn4	profilin family, member 4 [Source:MGI Symbol;Acc:MGI:1920121]
ENSMUSG00000020641	206.768	-1.15489	0.192533	-5.99841	1.99261e-09	2.31258e-08	Rsad2	radical S-adenosyl methionine domain containing 2 [Source:MGI Symbol;Acc:MGI:1929628]
ENSMUSG00000020642	124.075	1.07665	0.255834	4.20838	2.57213e-05	0.000133666	Rnf144a	ring finger protein 144A [Source:MGI Symbol;Acc:MGI:1344401]
ENSMUSG00000020649	256.401	0.780878	0.212574	3.67344	0.000239309	0.00100649	Rrm2	ribonucleotide reductase M2 [Source:MGI Symbol;Acc:MGI:98181]
ENSMUSG00000020650	374.092	-0.927444	0.188799	-4.91234	8.99958e-07	6.41263e-06	Bcap29	B cell receptor associated protein 29 [Source:MGI Symbol;Acc:MGI:101917]
ENSMUSG00000020653	610.199	1.63446	0.290028	5.63554	1.74508e-08	1.72784e-07	Klf11	Kruppel-like transcription factor 11 [Source:MGI Symbol;Acc:MGI:2653368]
ENSMUSG00000020658	23.2221	-7.95047	1.31755	-6.03429	1.59663e-09	1.89728e-08	Efr3b	EFR3 homolog B [Source:MGI Symbol;Acc:MGI:2444851]
ENSMUSG00000020668	287.885	1.32165	0.1992	6.63477	3.25018e-11	4.96159e-10	Kif3c	kinesin family member 3C [Source:MGI Symbol;Acc:MGI:107979]
ENSMUSG00000020672	221.349	-2.00731	0.437741	-4.58561	4.52653e-06	2.76226e-05	Sntg2	syntrophin, gamma 2 [Source:MGI Symbol;Acc:MGI:1919541]
ENSMUSG00000020681	41.2538	1.07334	0.407375	2.63477	0.00841946	0.0230385	Ace	angiotensin I converting enzyme (peptidyl-dipeptidase A) 1 [Source:MGI Symbol;Acc:MGI:87874]
ENSMUSG00000020689	322.743	1.72977	0.220902	7.8305	4.85937e-15	1.15298e-13	Itgb3	integrin beta 3 [Source:MGI Symbol;Acc:MGI:96612]
ENSMUSG00000020692	126.571	-1.00553	0.234558	-4.2869	1.81182e-05	9.71286e-05	Nle1	notchless homolog 1 [Source:MGI Symbol;Acc:MGI:2429770]
ENSMUSG00000020694	928.885	0.540036	0.111656	4.83661	1.32074e-06	9.09888e-06	Tlk2	tousled-like kinase 2 (Arabidopsis) [Source:MGI Symbol;Acc:MGI:1346023]
ENSMUSG00000020696	982.998	0.633674	0.125849	5.03519	4.77366e-07	3.61685e-06	Rffl	ring finger and FYVE like domain containing protein [Source:MGI Symbol;Acc:MGI:1914588]
ENSMUSG00000020697	585.572	-0.755277	0.131694	-5.73508	9.74638e-09	1.0043e-07	Lig3	ligase III, DNA, ATP-dependent [Source:MGI Symbol;Acc:MGI:109152]
ENSMUSG00000020698	23.2104	-1.17054	0.50009	-2.34066	0.0192497	0.0466873	Cct6b	chaperonin containing Tcp1, subunit 6b (zeta) [Source:MGI Symbol;Acc:MGI:1329013]
ENSMUSG00000020700	549.492	0.646111	0.113671	5.68404	1.31553e-08	1.33178e-07	Map3k3	mitogen-activated protein kinase kinase kinase 3 [Source:MGI Symbol;Acc:MGI:1346874]
ENSMUSG00000020707	353.013	-0.897871	0.232815	-3.85658	0.000114985	0.000520809	Rnf135	ring finger protein 135 [Source:MGI Symbol;Acc:MGI:1919206]
ENSMUSG00000020709	758.657	-1.08089	0.104114	-10.3819	2.99862e-25	1.84864e-23	Adap2	ArfGAP with dual PH domains 2 [Source:MGI Symbol;Acc:MGI:2663075]
ENSMUSG00000020715	2950.08	0.700915	0.126446	5.54321	2.96973e-08	2.83906e-07	Ern1	endoplasmic reticulum (ER) to nucleus signalling 1 [Source:MGI Symbol;Acc:MGI:1930134]
ENSMUSG00000020716	986.293	0.574392	0.101838	5.64025	1.69803e-08	1.69053e-07	Nf1	neurofibromin 1 [Source:MGI Symbol;Acc:MGI:97306]
ENSMUSG00000020717	608.194	0.418819	0.118943	3.52118	0.000429626	0.00169942	Pecam1	platelet/endothelial cell adhesion molecule 1 [Source:MGI Symbol;Acc:MGI:97537]
ENSMUSG00000020719	24233.1	0.567479	0.0617746	9.18628	4.0668e-20	1.68102e-18	Ddx5	DEAD box helicase 5 [Source:MGI Symbol;Acc:MGI:105037]
ENSMUSG00000020721	663.408	0.716821	0.111535	6.42685	1.30279e-10	1.81761e-09	Helz	helicase with zinc finger domain [Source:MGI Symbol;Acc:MGI:1925705]
ENSMUSG00000020733	7864.01	-0.299395	0.106365	-2.8148	0.00488078	0.0143081	Nherf1	NHERF family PDZ scaffold protein 1 [Source:MGI Symbol;Acc:MGI:1349482]
ENSMUSG00000020740	386.029	-0.417865	0.127974	-3.26524	0.00109372	0.00387778	Gga3	golgi associated, gamma adaptin ear containing, ARF binding protein 3 [Source:MGI Symbol;Acc:MGI:2384159]
ENSMUSG00000020741	11606.7	0.288981	0.0764519	3.77991	0.000156885	0.000686243	Cluh	clustered mitochondria (cluA/CLU1) homolog [Source:MGI Symbol;Acc:MGI:1921398]
ENSMUSG00000020743	1848.53	0.984642	0.12227	8.053	8.07893e-16	2.09616e-14	Mif4gd	MIF4G domain containing [Source:MGI Symbol;Acc:MGI:1916924]
ENSMUSG00000020744	492.352	0.586064	0.137256	4.26985	1.95602e-05	0.000104201	Slc25a19	solute carrier family 25 (mitochondrial thiamine pyrophosphate carrier), member 19 [Source:MGI Symbol;Acc:MGI:1914533]
ENSMUSG00000020752	477.549	-0.747091	0.148519	-5.03027	4.89787e-07	3.6993e-06	Recql5	RecQ protein-like 5 [Source:MGI Symbol;Acc:MGI:2156841]
ENSMUSG00000020770	322.889	-0.431359	0.152004	-2.83782	0.00454234	0.013472	Unk	unkempt family zinc finger [Source:MGI Symbol;Acc:MGI:2442456]
ENSMUSG00000020774	413.216	-0.476972	0.147084	-3.24286	0.00118335	0.00415149	Aspa	aspartoacylase [Source:MGI Symbol;Acc:MGI:87914]
ENSMUSG00000020777	100528	-0.283964	0.118729	-2.39171	0.0167703	0.0415184	Acox1	acyl-Coenzyme A oxidase 1, palmitoyl [Source:MGI Symbol;Acc:MGI:1330812]
ENSMUSG00000020782	992.349	0.653282	0.118654	5.5058	3.67506e-08	3.44486e-07	Llgl2	LLGL2 scribble cell polarity complex component [Source:MGI Symbol;Acc:MGI:1918843]
ENSMUSG00000020788	37.9998	-1.09589	0.389244	-2.81545	0.00487096	0.0142938	Atp2a3	ATPase, Ca++ transporting, ubiquitous [Source:MGI Symbol;Acc:MGI:1194503]
ENSMUSG00000020790	1307.15	-0.314267	0.0999457	-3.14438	0.00166437	0.00560725	Ankfy1	ankyrin repeat and FYVE domain containing 1 [Source:MGI Symbol;Acc:MGI:1337008]
ENSMUSG00000020792	834.884	-1.01725	0.164269	-6.19257	5.91915e-10	7.58345e-09	Exoc7	exocyst complex component 7 [Source:MGI Symbol;Acc:MGI:1859270]
ENSMUSG00000020793	6.42447	2.78259	1.12216	2.47967	0.0131504	0.0338159	Galr2	galanin receptor 2 [Source:MGI Symbol;Acc:MGI:1337018]
ENSMUSG00000020802	415.441	0.424967	0.139651	3.04307	0.00234178	0.00756606	Ube2o	ubiquitin-conjugating enzyme E2O [Source:MGI Symbol;Acc:MGI:2444266]
ENSMUSG00000020805	42.6049	-2.47953	0.514221	-4.8219	1.42196e-06	9.70808e-06	Slc13a5	solute carrier family 13 (sodium-dependent citrate transporter), member 5 [Source:MGI Symbol;Acc:MGI:3037150]
ENSMUSG00000020806	401.749	0.552284	0.162899	3.39035	0.000698044	0.00260778	Rhbdf2	rhomboid 5 homolog 2 [Source:MGI Symbol;Acc:MGI:2442473]
ENSMUSG00000020817	2020.92	0.712207	0.11829	6.02086	1.73495e-09	2.04313e-08	Rabep1	rabaptin, RAB GTPase binding effector protein 1 [Source:MGI Symbol;Acc:MGI:1860236]
ENSMUSG00000020821	9227.89	0.449528	0.127901	3.51466	0.000440309	0.00173619	Kif1c	kinesin family member 1C [Source:MGI Symbol;Acc:MGI:1098260]
ENSMUSG00000020823	642.73	0.854535	0.126146	6.77416	1.25134e-11	2.02374e-10	Sec14l1	SEC14-like lipid binding 1 [Source:MGI Symbol;Acc:MGI:1921386]
ENSMUSG00000020829	1211.66	-0.350496	0.112493	-3.1157	0.00183507	0.00610954	Slc46a1	solute carrier family 46, member 1 [Source:MGI Symbol;Acc:MGI:1098733]
ENSMUSG00000020831	268.929	-0.656945	0.180728	-3.635	0.000277978	0.00115366	0610010K14Rik	RIKEN cDNA 0610010K14 gene [Source:MGI Symbol;Acc:MGI:1915609]
ENSMUSG00000020832	433.804	-0.403826	0.149212	-2.7064	0.00680167	0.0191306	Eral1	Era (G-protein)-like 1 (E. coli) [Source:MGI Symbol;Acc:MGI:1889295]
ENSMUSG00000020838	16.8734	-3.50202	0.737759	-4.74683	2.06632e-06	1.35944e-05	Slc6a4	solute carrier family 6 (neurotransmitter transporter, serotonin), member 4 [Source:MGI Symbol;Acc:MGI:96285]
ENSMUSG00000020840	1127.09	-0.878766	0.129123	-6.80568	1.00574e-11	1.64499e-10	Blmh	bleomycin hydrolase [Source:MGI Symbol;Acc:MGI:1345186]
ENSMUSG00000020850	7968.92	0.169336	0.0706232	2.39773	0.0164968	0.0409258	Prpf8	pre-mRNA processing factor 8 [Source:MGI Symbol;Acc:MGI:2179381]
ENSMUSG00000020859	4234.26	0.684913	0.114668	5.97299	2.32949e-09	2.67984e-08	Spag9	sperm associated antigen 9 [Source:MGI Symbol;Acc:MGI:1918084]
ENSMUSG00000020863	1862.81	0.699348	0.10027	6.97462	3.06709e-12	5.30525e-11	Luc7l3	LUC7-like 3 (S. cerevisiae) [Source:MGI Symbol;Acc:MGI:1914934]
ENSMUSG00000020868	628.812	-0.621921	0.11439	-5.43685	5.42294e-08	4.89177e-07	Xylt2	xylosyltransferase II [Source:MGI Symbol;Acc:MGI:2444797]
ENSMUSG00000020876	220.492	-0.762821	0.161637	-4.71933	2.36617e-06	1.53691e-05	Snx11	sorting nexin 11 [Source:MGI Symbol;Acc:MGI:1921729]
ENSMUSG00000020877	1083.96	-0.386243	0.141294	-2.73361	0.00626434	0.0177892	Scrn2	secernin 2 [Source:MGI Symbol;Acc:MGI:1343092]
ENSMUSG00000020883	1972.5	0.340666	0.115878	2.93986	0.00328358	0.0101869	Fbxl20	F-box and leucine-rich repeat protein 20 [Source:MGI Symbol;Acc:MGI:1919444]
ENSMUSG00000020888	375.756	0.581306	0.142618	4.07596	4.58251e-05	0.000226939	Dvl2	dishevelled segment polarity protein 2 [Source:MGI Symbol;Acc:MGI:106613]
ENSMUSG00000020889	1037.59	-2.13333	0.283537	-7.524	5.31248e-14	1.11717e-12	Nr1d1	nuclear receptor subfamily 1, group D, member 1 [Source:MGI Symbol;Acc:MGI:2444210]
ENSMUSG00000020893	3203.08	1.02488	0.199437	5.13886	2.76416e-07	2.18737e-06	Per1	period circadian clock 1 [Source:MGI Symbol;Acc:MGI:1098283]
ENSMUSG00000020898	246.577	-0.533405	0.164854	-3.23561	0.00121381	0.00424654	Ctc1	CTS telomere maintenance complex component 1 [Source:MGI Symbol;Acc:MGI:1916214]
ENSMUSG00000020900	542.993	-1.10753	0.183231	-6.04443	1.49938e-09	1.79354e-08	Myh10	myosin, heavy polypeptide 10, non-muscle [Source:MGI Symbol;Acc:MGI:1930780]
ENSMUSG00000020903	411.556	-0.692377	0.153596	-4.50778	6.55097e-06	3.88427e-05	Stx8	syntaxin 8 [Source:MGI Symbol;Acc:MGI:1890156]
ENSMUSG00000020911	55.4971	1.00819	0.323281	3.11862	0.001817	0.00605917	Krt19	keratin 19 [Source:MGI Symbol;Acc:MGI:96693]
ENSMUSG00000020917	6524.78	0.444413	0.14638	3.03602	0.00239725	0.00772626	Acly	ATP citrate lyase [Source:MGI Symbol;Acc:MGI:103251]
ENSMUSG00000020919	2049.98	0.483543	0.138967	3.47956	0.000502239	0.00195661	Stat5b	signal transducer and activator of transcription 5B [Source:MGI Symbol;Acc:MGI:103035]
ENSMUSG00000020922	891.076	0.381322	0.110204	3.46016	0.000539851	0.00208567	Lsm12	LSM12 homolog [Source:MGI Symbol;Acc:MGI:1919592]
ENSMUSG00000020926	418.513	-1.2045	0.24889	-4.8395	1.30167e-06	8.98461e-06	Adam11	a disintegrin and metallopeptidase domain 11 [Source:MGI Symbol;Acc:MGI:1098667]
ENSMUSG00000020935	621.092	-0.551485	0.17271	-3.19313	0.00140737	0.00484206	Dcakd	dephospho-CoA kinase domain containing [Source:MGI Symbol;Acc:MGI:1915337]
ENSMUSG00000020936	1799.03	-0.195652	0.0746187	-2.62202	0.00874113	0.0238058	Nmt1	N-myristoyltransferase 1 [Source:MGI Symbol;Acc:MGI:102579]
ENSMUSG00000020937	32.6243	1.15237	0.459591	2.50738	0.012163	0.0316464	Plcd3	phospholipase C, delta 3 [Source:MGI Symbol;Acc:MGI:107451]
ENSMUSG00000020941	127.19	0.660685	0.229653	2.87688	0.00401623	0.0121032	Map3k14	mitogen-activated protein kinase kinase kinase 14 [Source:MGI Symbol;Acc:MGI:1858204]
ENSMUSG00000020946	2041.02	-0.22734	0.0726741	-3.12821	0.00175873	0.00588438	Gosr2	golgi SNAP receptor complex member 2 [Source:MGI Symbol;Acc:MGI:1927204]
ENSMUSG00000020949	638.638	0.294067	0.112253	2.61967	0.00880139	0.0239474	Fkbp3	FK506 binding protein 3 [Source:MGI Symbol;Acc:MGI:1353460]
ENSMUSG00000020952	746.187	-0.597507	0.218214	-2.73817	0.00617819	0.0175896	Scfd1	Sec1 family domain containing 1 [Source:MGI Symbol;Acc:MGI:1924233]
ENSMUSG00000020954	852.439	0.426267	0.132917	3.20702	0.00134118	0.00463979	Strn3	striatin, calmodulin binding protein 3 [Source:MGI Symbol;Acc:MGI:2151064]
ENSMUSG00000020956	392.993	-0.488225	0.123138	-3.96485	7.34413e-05	0.000347365	Dtd2	D-tyrosyl-tRNA deacylase 2 [Source:MGI Symbol;Acc:MGI:1923485]
ENSMUSG00000020962	1220.24	0.313337	0.100174	3.12791	0.00176052	0.00588852	Gtf2a1	general transcription factor II A, 1 [Source:MGI Symbol;Acc:MGI:1933277]
ENSMUSG00000020990	8.03034	-2.51547	0.914304	-2.75124	0.00593701	0.0169935	Cdkl1	cyclin dependent kinase like 1 (CDC2 related kinase) [Source:MGI Symbol;Acc:MGI:1918341]
ENSMUSG00000020994	1642.33	-0.286411	0.0830004	-3.45072	0.00055909	0.00214677	Pnn	pinin [Source:MGI Symbol;Acc:MGI:1100514]
ENSMUSG00000021012	1758.57	0.245826	0.102287	2.40331	0.0162475	0.0404183	Zc3h14	zinc finger CCCH type containing 14 [Source:MGI Symbol;Acc:MGI:1919824]
ENSMUSG00000021013	116.223	-1.13221	0.246452	-4.59406	4.34695e-06	2.66281e-05	Ttc8	tetratricopeptide repeat domain 8 [Source:MGI Symbol;Acc:MGI:1923510]
ENSMUSG00000021025	1127.83	1.18643	0.140081	8.46957	2.463e-17	7.54378e-16	Nfkbia	nuclear factor of kappa light polypeptide gene enhancer in B cells inhibitor, alpha [Source:MGI Symbol;Acc:MGI:104741]
ENSMUSG00000021033	17984.6	-0.372428	0.127353	-2.92437	0.00345155	0.0106251	Gstz1	glutathione transferase zeta 1 (maleylacetoacetate isomerase) [Source:MGI Symbol;Acc:MGI:1341859]
ENSMUSG00000021038	365.373	-0.427737	0.141161	-3.03014	0.00244443	0.00785024	Vipas39	VPS33B interacting protein, apical-basolateral polarity regulator, spe-39 homolog [Source:MGI Symbol;Acc:MGI:2144805]
ENSMUSG00000021040	567.732	-0.325521	0.117364	-2.77359	0.00554415	0.015996	Slirp	SRA stem-loop interacting RNA binding protein [Source:MGI Symbol;Acc:MGI:1916394]
ENSMUSG00000021044	423.004	-0.846396	0.149029	-5.67939	1.35175e-08	1.36462e-07	Adck1	aarF domain containing kinase 1 [Source:MGI Symbol;Acc:MGI:1919363]
ENSMUSG00000021051	2095.63	0.514441	0.0707545	7.2708	3.57372e-13	6.89231e-12	Ppp2r5e	protein phosphatase 2, regulatory subunit B', epsilon [Source:MGI Symbol;Acc:MGI:1349473]
ENSMUSG00000021054	2402.27	-0.278284	0.0777441	-3.57949	0.000344269	0.0013931	Sgpp1	sphingosine-1-phosphate phosphatase 1 [Source:MGI Symbol;Acc:MGI:2135760]
ENSMUSG00000021065	123.346	0.818413	0.250563	3.26629	0.00108965	0.00386792	Fut8	fucosyltransferase 8 [Source:MGI Symbol;Acc:MGI:1858901]
ENSMUSG00000021066	42.2212	-1.37154	0.371481	-3.69208	0.000222426	0.000943187	Atl1	atlastin GTPase 1 [Source:MGI Symbol;Acc:MGI:1921241]
ENSMUSG00000021067	461.595	0.335601	0.138565	2.42198	0.0154362	0.0387273	Sav1	salvador family WW domain containing 1 [Source:MGI Symbol;Acc:MGI:1927144]
ENSMUSG00000021072	1665.22	0.433048	0.0774595	5.59064	2.2624e-08	2.20225e-07	Tmx1	thioredoxin-related transmembrane protein 1 [Source:MGI Symbol;Acc:MGI:1919986]
ENSMUSG00000021076	675.478	-0.255841	0.105484	-2.4254	0.0152917	0.0384383	Actr10	ARP10 actin-related protein 10 [Source:MGI Symbol;Acc:MGI:1891654]
ENSMUSG00000021094	1749.52	0.314231	0.12635	2.48699	0.0128828	0.0332524	Dhrs7	dehydrogenase/reductase (SDR family) member 7 [Source:MGI Symbol;Acc:MGI:1913625]
ENSMUSG00000021097	8707.09	-0.337978	0.0715529	-4.72348	2.31848e-06	1.51136e-05	Clmn	calmin [Source:MGI Symbol;Acc:MGI:2136957]
ENSMUSG00000021102	1526.8	-0.535088	0.144296	-3.70827	0.000208681	0.000891979	Glrx5	glutaredoxin 5 [Source:MGI Symbol;Acc:MGI:1920296]
ENSMUSG00000021108	141.4	0.836571	0.206032	4.0604	4.89887e-05	0.000241198	Prkch	protein kinase C, eta [Source:MGI Symbol;Acc:MGI:97600]
ENSMUSG00000021111	3058.12	0.320666	0.0970623	3.30371	0.000954137	0.0034396	Papola	poly (A) polymerase alpha [Source:MGI Symbol;Acc:MGI:109301]
ENSMUSG00000021113	200.748	-0.81539	0.174001	-4.68614	2.7841e-06	1.78267e-05	Snapc1	small nuclear RNA activating complex, polypeptide 1 [Source:MGI Symbol;Acc:MGI:1922877]
ENSMUSG00000021115	177.135	-0.817413	0.18266	-4.47505	7.63927e-06	4.4563e-05	Vrk1	vaccinia related kinase 1 [Source:MGI Symbol;Acc:MGI:1261847]
ENSMUSG00000021118	12.6481	1.73391	0.705051	2.45926	0.0139223	0.0355285	Plek2	pleckstrin 2 [Source:MGI Symbol;Acc:MGI:1351466]
ENSMUSG00000021127	6266.87	1.20926	0.145964	8.28464	1.18467e-16	3.39763e-15	Zfp36l1	zinc finger protein 36, C3H type-like 1 [Source:MGI Symbol;Acc:MGI:107946]
ENSMUSG00000021131	616.951	-0.351187	0.119031	-2.95038	0.00317378	0.00989089	Erh	ERH mRNA splicing and mitosis factor [Source:MGI Symbol;Acc:MGI:108089]
ENSMUSG00000021133	3217.16	1.15237	0.0922945	12.4858	8.92243e-36	1.22586e-33	Susd6	sushi domain containing 6 [Source:MGI Symbol;Acc:MGI:2444661]
ENSMUSG00000021134	9251.29	-0.450904	0.0810385	-5.56407	2.63548e-08	2.54141e-07	Srsf5	serine and arginine-rich splicing factor 5 [Source:MGI Symbol;Acc:MGI:98287]
ENSMUSG00000021136	5011.56	0.625315	0.107783	5.80159	6.569e-09	7.02479e-08	Smoc1	SPARC related modular calcium binding 1 [Source:MGI Symbol;Acc:MGI:1929878]
ENSMUSG00000021147	463.929	-0.72552	0.114256	-6.34994	2.15406e-10	2.91486e-09	Wdr37	WD repeat domain 37 [Source:MGI Symbol;Acc:MGI:1920393]
ENSMUSG00000021149	911.915	-0.795362	0.0996037	-7.98527	1.40219e-15	3.53186e-14	Gtpbp4	GTP binding protein 4 [Source:MGI Symbol;Acc:MGI:1916487]
ENSMUSG00000021178	2995.76	-0.205418	0.0687733	-2.98689	0.00281836	0.0088947	Psmc1	protease (prosome, macropain) 26S subunit, ATPase 1 [Source:MGI Symbol;Acc:MGI:106054]
ENSMUSG00000021179	269.628	-0.668657	0.14357	-4.65736	3.20296e-06	2.01596e-05	Nrde2	nrde-2 necessary for RNA interference, domain containing [Source:MGI Symbol;Acc:MGI:2670969]
ENSMUSG00000021185	1241.98	-1.23166	0.185992	-6.62209	3.54165e-11	5.38376e-10	Dglucy	D-glutamate cyclase [Source:MGI Symbol;Acc:MGI:2444813]
ENSMUSG00000021188	1264.87	0.327818	0.103175	3.17732	0.00148645	0.00507779	Trip11	thyroid hormone receptor interactor 11 [Source:MGI Symbol;Acc:MGI:1924393]
ENSMUSG00000021189	714.311	-0.318271	0.119724	-2.65836	0.00785227	0.0216549	Atxn3	ataxin 3 [Source:MGI Symbol;Acc:MGI:1099442]
ENSMUSG00000021196	160.329	1.15983	0.184117	6.29941	2.98791e-10	3.95809e-09	Pfkp	phosphofructokinase, platelet [Source:MGI Symbol;Acc:MGI:1891833]
ENSMUSG00000021198	27.5725	3.2778	0.563337	5.81855	5.93599e-09	6.41443e-08	Unc79	unc-79 homolog [Source:MGI Symbol;Acc:MGI:2684729]
ENSMUSG00000021200	20.6998	-2.17502	0.528834	-4.11285	3.90799e-05	0.000196297	Asb2	ankyrin repeat and SOCS box-containing 2 [Source:MGI Symbol;Acc:MGI:1929743]
ENSMUSG00000021210	25757.3	-0.854882	0.158726	-5.38591	7.20797e-08	6.35976e-07	Akr1c6	aldo-keto reductase family 1, member C6 [Source:MGI Symbol;Acc:MGI:1933427]
ENSMUSG00000021213	3183.12	-0.269605	0.1051	-2.56522	0.0103112	0.0275104	Akr1c13	aldo-keto reductase family 1, member C13 [Source:MGI Symbol;Acc:MGI:1351662]
ENSMUSG00000021215	2339.04	0.952649	0.10524	9.05214	1.40196e-19	5.42216e-18	Net1	neuroepithelial cell transforming gene 1 [Source:MGI Symbol;Acc:MGI:1927138]
ENSMUSG00000021218	8280.83	0.292559	0.0723146	4.04563	5.21817e-05	0.000255437	Gdi2	guanosine diphosphate (GDP) dissociation inhibitor 2 [Source:MGI Symbol;Acc:MGI:99845]
ENSMUSG00000021228	4024.66	2.6268	0.442767	5.9327	2.97999e-09	3.3533e-08	Acot3	acyl-CoA thioesterase 3 [Source:MGI Symbol;Acc:MGI:2159619]
ENSMUSG00000021236	7629.47	-0.42683	0.0992918	-4.29874	1.71773e-05	9.24283e-05	Entpd5	ectonucleoside triphosphate diphosphohydrolase 5 [Source:MGI Symbol;Acc:MGI:1321385]
ENSMUSG00000021238	16899.3	0.228136	0.0676088	3.37435	0.000739902	0.00274886	Aldh6a1	aldehyde dehydrogenase family 6, subfamily A1 [Source:MGI Symbol;Acc:MGI:1915077]
ENSMUSG00000021240	642.437	1.62518	0.135463	11.9972	3.677e-33	4.11197e-31	Abcd4	ATP-binding cassette, sub-family D (ALD), member 4 [Source:MGI Symbol;Acc:MGI:1349217]
ENSMUSG00000021242	2409.04	0.486598	0.110878	4.3886	1.14083e-05	6.36411e-05	Npc2	NPC intracellular cholesterol transporter 2 [Source:MGI Symbol;Acc:MGI:1915213]
ENSMUSG00000021243	512.839	-0.265468	0.113226	-2.34459	0.0190482	0.0463155	Fcf1	FCF1 rRNA processing protein [Source:MGI Symbol;Acc:MGI:1920986]
ENSMUSG00000021244	949.161	-0.509215	0.114475	-4.44826	8.65682e-06	4.98139e-05	Ylpm1	YLP motif containing 1 [Source:MGI Symbol;Acc:MGI:1926195]
ENSMUSG00000021248	3055.86	0.165152	0.0690956	2.39019	0.0168396	0.04164	Tmed10	transmembrane p24 trafficking protein 10 [Source:MGI Symbol;Acc:MGI:1915831]
ENSMUSG00000021250	38.4806	1.48133	0.376514	3.93434	8.34251e-05	0.000389101	Fos	FBJ osteosarcoma oncogene [Source:MGI Symbol;Acc:MGI:95574]
ENSMUSG00000021254	66.3061	1.29909	0.375527	3.45937	0.000541436	0.00209011	Gpatch2l	G patch domain containing 2 like [Source:MGI Symbol;Acc:MGI:1917623]
ENSMUSG00000021255	41.764	1.07095	0.444137	2.41131	0.0158951	0.0396787	Esrrb	estrogen related receptor, beta [Source:MGI Symbol;Acc:MGI:1346832]
ENSMUSG00000021257	140.013	-0.8079	0.229804	-3.5156	0.000438767	0.00173131	Angel1	angel homolog 1 [Source:MGI Symbol;Acc:MGI:1915987]
ENSMUSG00000021259	174.339	-0.738067	0.255392	-2.88994	0.00385318	0.0116851	Cyp46a1	cytochrome P450, family 46, subfamily a, polypeptide 1 [Source:MGI Symbol;Acc:MGI:1341877]
ENSMUSG00000021260	76.0142	-0.90445	0.297972	-3.03536	0.00240252	0.0077398	Hhipl1	hedgehog interacting protein-like 1 [Source:MGI Symbol;Acc:MGI:1919265]
ENSMUSG00000021264	2808.85	0.710906	0.13014	5.46263	4.69146e-08	4.27536e-07	Yy1	YY1 transcription factor [Source:MGI Symbol;Acc:MGI:99150]
ENSMUSG00000021265	119.457	0.697324	0.230008	3.03174	0.00243151	0.00781397	Slc25a29	solute carrier family 25 (mitochondrial carrier, palmitoylcarnitine transporter), member 29 [Source:MGI Symbol;Acc:MGI:2444911]
ENSMUSG00000021266	401.947	-0.55998	0.156306	-3.58258	0.000340221	0.00137866	Wars1	tryptophanyl-tRNA synthetase1 [Source:MGI Symbol;Acc:MGI:104630]
ENSMUSG00000021270	3903.6	0.497229	0.120913	4.11229	3.91761e-05	0.000196644	Hsp90aa1	heat shock protein 90, alpha (cytosolic), class A member 1 [Source:MGI Symbol;Acc:MGI:96250]
ENSMUSG00000021275	516.769	0.956662	0.152015	6.29319	3.11012e-10	4.10115e-09	Tecpr2	tectonin beta-propeller repeat containing 2 [Source:MGI Symbol;Acc:MGI:2144865]
ENSMUSG00000021279	3325.12	0.635213	0.107104	5.93078	3.01493e-09	3.38734e-08	Cdc42bpb	CDC42 binding protein kinase beta [Source:MGI Symbol;Acc:MGI:2136459]
ENSMUSG00000021282	3029.24	0.597453	0.0986729	6.05489	1.40515e-09	1.68782e-08	Eif5	eukaryotic translation initiation factor 5 [Source:MGI Symbol;Acc:MGI:95309]
ENSMUSG00000021285	446.772	0.519201	0.196125	2.6473	0.00811368	0.0222991	Ppp1r13b	protein phosphatase 1, regulatory subunit 13B [Source:MGI Symbol;Acc:MGI:1336199]
ENSMUSG00000021287	168.391	-0.740894	0.17584	-4.21346	2.51492e-05	0.000130834	Xrcc3	X-ray repair complementing defective repair in Chinese hamster cells 3 [Source:MGI Symbol;Acc:MGI:1921585]
ENSMUSG00000021288	363.403	0.365168	0.155353	2.35057	0.0187448	0.0456701	Klc1	kinesin light chain 1 [Source:MGI Symbol;Acc:MGI:107978]
ENSMUSG00000021302	306.477	0.727526	0.145227	5.00957	5.45509e-07	4.0817e-06	Ggps1	geranylgeranyl diphosphate synthase 1 [Source:MGI Symbol;Acc:MGI:1341724]
ENSMUSG00000021311	519.731	0.332501	0.115132	2.888	0.00387697	0.0117491	Mtr	5-methyltetrahydrofolate-homocysteine methyltransferase [Source:MGI Symbol;Acc:MGI:894292]
ENSMUSG00000021335	672.168	1.83452	0.256854	7.14226	9.18099e-13	1.6872e-11	Slc17a1	solute carrier family 17 (sodium phosphate), member 1 [Source:MGI Symbol;Acc:MGI:103209]
ENSMUSG00000021338	869.872	-2.43619	0.22768	-10.7001	1.01712e-26	7.05435e-25	Carmil1	capping protein regulator and myosin 1 linker 1 [Source:MGI Symbol;Acc:MGI:1915982]
ENSMUSG00000021340	13062.5	0.605929	0.155085	3.90708	9.34161e-05	0.000430825	Gpld1	glycosylphosphatidylinositol specific phospholipase D1 [Source:MGI Symbol;Acc:MGI:106604]
ENSMUSG00000021357	399.043	-0.939829	0.153926	-6.10574	1.02329e-09	1.25314e-08	Exoc2	exocyst complex component 2 [Source:MGI Symbol;Acc:MGI:1913732]
ENSMUSG00000021360	1180.41	0.740855	0.163695	4.52582	6.01629e-06	3.59532e-05	Gcnt2	glucosaminyl (N-acetyl) transferase 2, I-branching enzyme [Source:MGI Symbol;Acc:MGI:1100870]
ENSMUSG00000021364	32512.4	-0.337419	0.140834	-2.39586	0.0165816	0.0411078	Elovl2	elongation of very long chain fatty acids (FEN1/Elo2, SUR4/Elo3, yeast)-like 2 [Source:MGI Symbol;Acc:MGI:1858960]
ENSMUSG00000021366	655.459	-0.395348	0.160903	-2.45706	0.0140078	0.0357025	Hivep1	human immunodeficiency virus type I enhancer binding protein 1 [Source:MGI Symbol;Acc:MGI:96100]
ENSMUSG00000021367	21.0076	1.66587	0.581872	2.86295	0.00419715	0.0125696	Edn1	endothelin 1 [Source:MGI Symbol;Acc:MGI:95283]
ENSMUSG00000021368	140.635	-0.857761	0.237705	-3.6085	0.000307969	0.00126071	Tbc1d7	TBC1 domain family, member 7 [Source:MGI Symbol;Acc:MGI:1914296]
ENSMUSG00000021374	1081.77	0.309125	0.114829	2.69203	0.00710176	0.0198201	Nup153	nucleoporin 153 [Source:MGI Symbol;Acc:MGI:2385621]
ENSMUSG00000021375	433.771	-0.511263	0.197786	-2.58493	0.00973976	0.026204	Kif13a	kinesin family member 13A [Source:MGI Symbol;Acc:MGI:1098264]
ENSMUSG00000021376	1270.93	-0.822138	0.126507	-6.49877	8.09775e-11	1.16818e-09	Tpmt	thiopurine methyltransferase [Source:MGI Symbol;Acc:MGI:98812]
ENSMUSG00000021377	1606.85	0.493388	0.0855244	5.76898	7.97544e-09	8.33722e-08	Dek	DEK proto-oncogene (DNA binding) [Source:MGI Symbol;Acc:MGI:1926209]
ENSMUSG00000021395	3025.72	0.636677	0.170338	3.73773	0.000185686	0.000801286	Spin1	spindlin 1 [Source:MGI Symbol;Acc:MGI:109242]
ENSMUSG00000021400	1363.97	1.04245	0.114476	9.10628	8.52515e-20	3.37868e-18	Wrnip1	Werner helicase interacting protein 1 [Source:MGI Symbol;Acc:MGI:1926153]
ENSMUSG00000021408	1273.96	0.614345	0.158102	3.88575	0.000102013	0.00046778	Ripk1	receptor (TNFRSF)-interacting serine-threonine kinase 1 [Source:MGI Symbol;Acc:MGI:108212]
ENSMUSG00000021411	1501.4	0.339076	0.114198	2.96919	0.0029859	0.00937832	Pxdc1	PX domain containing 1 [Source:MGI Symbol;Acc:MGI:1914145]
ENSMUSG00000021413	2283.36	0.699802	0.0942376	7.42593	1.11989e-13	2.29483e-12	Prpf4b	pre-mRNA processing factor 4B [Source:MGI Symbol;Acc:MGI:109584]
ENSMUSG00000021416	4.84076	4.75492	1.63013	2.91689	0.00353537	0.0108467	Eci3	enoyl-Coenzyme A delta isomerase 3 [Source:MGI Symbol;Acc:MGI:1916373]
ENSMUSG00000021431	370.693	0.660151	0.143638	4.59594	4.30802e-06	2.64345e-05	Snrnp48	small nuclear ribonucleoprotein 48 (U11/U12) [Source:MGI Symbol;Acc:MGI:1915047]
ENSMUSG00000021458	20.3677	-1.95056	0.719361	-2.71151	0.00669778	0.0188789	Aopep	aminopeptidase O [Source:MGI Symbol;Acc:MGI:1919311]
ENSMUSG00000021460	1244.82	-0.356514	0.122741	-2.90461	0.0036771	0.0112172	Auh	AU RNA binding protein/enoyl-coenzyme A hydratase [Source:MGI Symbol;Acc:MGI:1338011]
ENSMUSG00000021470	437.885	0.437718	0.165107	2.65111	0.00802273	0.0220912	Ercc6l2	excision repair cross-complementing rodent repair deficiency, complementation group 6 like 2 [Source:MGI Symbol;Acc:MGI:1923501]
ENSMUSG00000021474	4353.76	0.349425	0.116991	2.98676	0.00281952	0.00889642	Sfxn1	sideroflexin 1 [Source:MGI Symbol;Acc:MGI:2137677]
ENSMUSG00000021476	1712.67	-0.953626	0.137743	-6.92322	4.41496e-12	7.48416e-11	Habp4	hyaluronic acid binding protein 4 [Source:MGI Symbol;Acc:MGI:1891713]
ENSMUSG00000021477	18335.9	0.489077	0.0950149	5.14737	2.64161e-07	2.10192e-06	Ctsl	cathepsin L [Source:MGI Symbol;Acc:MGI:88564]
ENSMUSG00000021482	5.39474	3.99128	1.39936	2.85222	0.00434151	0.0129563	Prxl2c	peroxiredoxin like 2C [Source:MGI Symbol;Acc:MGI:1913379]
ENSMUSG00000021483	66.112	1.29072	0.292633	4.41071	1.03032e-05	5.83565e-05	Cdk20	cyclin dependent kinase 20 [Source:MGI Symbol;Acc:MGI:2145349]
ENSMUSG00000021484	7549.53	-0.225333	0.0800521	-2.81483	0.00488032	0.0143081	Lman2	lectin, mannose-binding 2 [Source:MGI Symbol;Acc:MGI:1914140]
ENSMUSG00000021486	1679.53	-0.394164	0.0966593	-4.07787	4.54499e-05	0.000225158	Prelid1	PRELI domain containing 1 [Source:MGI Symbol;Acc:MGI:1913744]
ENSMUSG00000021492	18609.2	0.16356	0.0645396	2.53427	0.0112683	0.0296853	F12	coagulation factor XII (Hageman factor) [Source:MGI Symbol;Acc:MGI:1891012]
ENSMUSG00000021493	174.294	0.898722	0.211858	4.24209	2.21447e-05	0.000116719	Pdlim7	PDZ and LIM domain 7 [Source:MGI Symbol;Acc:MGI:1914649]
ENSMUSG00000021494	276.317	-11.5237	3.90692	-2.94955	0.00318233	0.00991325	Ddx41	DEAD box helicase 41 [Source:MGI Symbol;Acc:MGI:1920185]
ENSMUSG00000021495	1560.37	0.347272	0.101659	3.41604	0.000635392	0.00239638	Fam193b	family with sequence similarity 193, member B [Source:MGI Symbol;Acc:MGI:2385851]
ENSMUSG00000021496	339.874	-0.612651	0.224676	-2.72682	0.00639486	0.0181206	Pcbd2	pterin 4 alpha carbinolamine dehydratase/dimerization cofactor of hepatocyte nuclear factor 1 alpha (TCF1) 2 [Source:MGI Symbol;Acc:MGI:1919812]
ENSMUSG00000021500	1597.29	-0.556684	0.0972476	-5.72439	1.03804e-08	1.06582e-07	Ddx46	DEAD box helicase 46 [Source:MGI Symbol;Acc:MGI:1920895]
ENSMUSG00000021509	844.588	-0.379769	0.11034	-3.44179	0.00057787	0.00221006	Slc25a48	solute carrier family 25, member 48 [Source:MGI Symbol;Acc:MGI:2145373]
ENSMUSG00000021510	917.717	0.509863	0.136548	3.73394	0.000188505	0.000812238	Zfp729a	zinc finger protein 729a [Source:MGI Symbol;Acc:MGI:3036250]
ENSMUSG00000021539	2199.24	-0.430289	0.159176	-2.70324	0.00686678	0.0192507	Lect2	leukocyte cell-derived chemotaxin 2 [Source:MGI Symbol;Acc:MGI:1278342]
ENSMUSG00000021540	1539.64	0.559835	0.0803339	6.96885	3.19547e-12	5.51409e-11	Smad5	SMAD family member 5 [Source:MGI Symbol;Acc:MGI:1328787]
ENSMUSG00000021550	613.852	-0.988801	0.126815	-7.79717	6.33117e-15	1.48269e-13	Qng1	Q-nucleotide N-glycosylase 1 [Source:MGI Symbol;Acc:MGI:1917403]
ENSMUSG00000021552	487.497	0.53034	0.145826	3.6368	0.000276047	0.0011463	Gkap1	G kinase anchoring protein 1 [Source:MGI Symbol;Acc:MGI:1891694]
ENSMUSG00000021556	58.9354	0.880251	0.366387	2.40252	0.0162825	0.0404847	Golm1	golgi membrane protein 1 [Source:MGI Symbol;Acc:MGI:1917329]
ENSMUSG00000021557	508.007	0.381894	0.125443	3.04436	0.00233178	0.00753884	Agtpbp1	ATP/GTP binding protein 1 [Source:MGI Symbol;Acc:MGI:2159437]
ENSMUSG00000021559	3387.85	0.740388	0.120495	6.14456	8.01871e-10	1.00328e-08	Dapk1	death associated protein kinase 1 [Source:MGI Symbol;Acc:MGI:1916885]
ENSMUSG00000021576	2196.59	-0.285151	0.0912207	-3.12594	0.00177236	0.00592284	Pdcd6	programmed cell death 6 [Source:MGI Symbol;Acc:MGI:109283]
ENSMUSG00000021578	931.492	0.475714	0.105685	4.50123	6.75602e-06	3.98945e-05	Ccdc127	coiled-coil domain containing 127 [Source:MGI Symbol;Acc:MGI:1914683]
ENSMUSG00000021591	2500.63	0.903185	0.10847	8.32661	8.31888e-17	2.41952e-15	Glrx	glutaredoxin [Source:MGI Symbol;Acc:MGI:2135625]
ENSMUSG00000021594	2557.96	-2.04055	0.122634	-16.6393	3.61811e-62	1.53514e-59	Srd5a1	steroid 5 alpha-reductase 1 [Source:MGI Symbol;Acc:MGI:98400]
ENSMUSG00000021608	110.137	0.59327	0.234851	2.52616	0.0115319	0.0302677	Lpcat1	lysophosphatidylcholine acyltransferase 1 [Source:MGI Symbol;Acc:MGI:2384812]
ENSMUSG00000021610	2122.99	-0.500586	0.0892345	-5.60978	2.0258e-08	1.98939e-07	Clptm1l	CLPTM1-like [Source:MGI Symbol;Acc:MGI:2442892]
ENSMUSG00000021611	84.924	-1.53168	0.50512	-3.03232	0.00242683	0.00780415	Tert	telomerase reverse transcriptase [Source:MGI Symbol;Acc:MGI:1202709]
ENSMUSG00000021615	153.318	-0.776754	0.193634	-4.01145	6.03463e-05	0.00029067	Xrcc4	X-ray repair complementing defective repair in Chinese hamster cells 4 [Source:MGI Symbol;Acc:MGI:1333799]
ENSMUSG00000021638	754.151	1.40605	0.123096	11.4223	3.23474e-30	3.04996e-28	Ocln	occludin [Source:MGI Symbol;Acc:MGI:106183]
ENSMUSG00000021639	176.545	-0.687598	0.213812	-3.2159	0.00130037	0.00451266	Gtf2h2	general transcription factor II H, polypeptide 2 [Source:MGI Symbol;Acc:MGI:1345669]
ENSMUSG00000021645	140.122	-0.439951	0.189616	-2.32021	0.0203293	0.0488866	Smn1	survival motor neuron 1 [Source:MGI Symbol;Acc:MGI:109257]
ENSMUSG00000021646	1387.86	-0.695291	0.175489	-3.96202	7.43172e-05	0.000351163	Mccc2	methylcrotonoyl-Coenzyme A carboxylase 2 (beta) [Source:MGI Symbol;Acc:MGI:1925288]
ENSMUSG00000021660	5048.81	0.174148	0.0734256	2.37176	0.0177034	0.0434631	Btf3	basic transcription factor 3 [Source:MGI Symbol;Acc:MGI:1202875]
ENSMUSG00000021666	1380.04	-0.266703	0.0850965	-3.13412	0.00172372	0.00578423	Gfm2	G elongation factor, mitochondrial 2 [Source:MGI Symbol;Acc:MGI:2444783]
ENSMUSG00000021668	201.964	0.53902	0.191071	2.82104	0.00478685	0.0140756	Polk	polymerase (DNA directed), kappa [Source:MGI Symbol;Acc:MGI:1349767]
ENSMUSG00000021670	4267.54	1.65342	0.106263	15.5596	1.36992e-54	4.03315e-52	Hmgcr	3-hydroxy-3-methylglutaryl-Coenzyme A reductase [Source:MGI Symbol;Acc:MGI:96159]
ENSMUSG00000021676	13278.1	0.387921	0.0916176	4.23413	2.29437e-05	0.000120358	Iqgap2	IQ motif containing GTPase activating protein 2 [Source:MGI Symbol;Acc:MGI:2449975]
ENSMUSG00000021687	2644.66	-0.287885	0.0998512	-2.88314	0.00393733	0.0118989	Scamp1	secretory carrier membrane protein 1 [Source:MGI Symbol;Acc:MGI:1349480]
ENSMUSG00000021690	1288.46	1.12463	0.131292	8.56589	1.07244e-17	3.43039e-16	Jmy	junction-mediating and regulatory protein [Source:MGI Symbol;Acc:MGI:1913096]
ENSMUSG00000021696	15.1565	1.87843	0.616086	3.04897	0.00229624	0.0074306	Elovl7	ELOVL family member 7, elongation of long chain fatty acids (yeast) [Source:MGI Symbol;Acc:MGI:1921809]
ENSMUSG00000021699	135.699	-0.630292	0.229328	-2.74842	0.00598825	0.0171096	Pde4d	phosphodiesterase 4D, cAMP specific [Source:MGI Symbol;Acc:MGI:99555]
ENSMUSG00000021703	1406.16	-0.514384	0.121393	-4.23734	2.26186e-05	0.000118956	Serinc5	serine incorporator 5 [Source:MGI Symbol;Acc:MGI:2444223]
ENSMUSG00000021704	671.202	-0.659206	0.176738	-3.72985	0.000191592	0.000824026	Mtx3	metaxin 3 [Source:MGI Symbol;Acc:MGI:2686040]
ENSMUSG00000021707	1570.42	-0.453217	0.130613	-3.46992	0.00052062	0.00202003	Dhfr	dihydrofolate reductase [Source:MGI Symbol;Acc:MGI:94890]
ENSMUSG00000021710	974.994	-0.482944	0.107783	-4.48072	7.43933e-06	4.35405e-05	Nln	neurolysin (metallopeptidase M3 family) [Source:MGI Symbol;Acc:MGI:1923055]
ENSMUSG00000021715	148.087	-0.619123	0.220136	-2.81245	0.00491654	0.0143954	Cwc27	CWC27 spliceosome-associated protein [Source:MGI Symbol;Acc:MGI:1914535]
ENSMUSG00000021716	320.468	-0.761297	0.164732	-4.62144	3.81082e-06	2.36248e-05	Srek1ip1	splicing regulatory glutamine/lysine-rich protein 1interacting protein 1 [Source:MGI Symbol;Acc:MGI:1914538]
ENSMUSG00000021725	13.1832	3.63361	1.31921	2.75439	0.00588026	0.0168589	Parp8	poly (ADP-ribose) polymerase family, member 8 [Source:MGI Symbol;Acc:MGI:1098713]
ENSMUSG00000021731	563.826	-0.317469	0.112281	-2.82746	0.00469188	0.0138371	Mrps30	mitochondrial ribosomal protein S30 [Source:MGI Symbol;Acc:MGI:1926237]
ENSMUSG00000021738	1403.56	0.726763	0.113777	6.38762	1.68483e-10	2.30164e-09	Atxn7	ataxin 7 [Source:MGI Symbol;Acc:MGI:2179277]
ENSMUSG00000021747	68.2995	-1.10613	0.410207	-2.69651	0.00700702	0.0195822	Cfap20dc	CFAP20 domain containing [Source:MGI Symbol;Acc:MGI:1926154]
ENSMUSG00000021750	272.666	5.83828	0.333976	17.4811	1.99479e-68	1.19903e-65	Fam107a	family with sequence similarity 107, member A [Source:MGI Symbol;Acc:MGI:3041256]
ENSMUSG00000021751	4787.18	-0.32811	0.140599	-2.33365	0.0196138	0.0474747	Acox2	acyl-Coenzyme A oxidase 2, branched chain [Source:MGI Symbol;Acc:MGI:1934852]
ENSMUSG00000021752	342.733	0.444586	0.144892	3.0684	0.00215205	0.00701116	Kctd6	potassium channel tetramerisation domain containing 6 [Source:MGI Symbol;Acc:MGI:1918643]
ENSMUSG00000021754	507.221	0.587895	0.119122	4.93522	8.00587e-07	5.80316e-06	Map3k1	mitogen-activated protein kinase kinase kinase 1 [Source:MGI Symbol;Acc:MGI:1346872]
ENSMUSG00000021756	6956.05	0.359522	0.106149	3.38694	0.000706778	0.0026353	Il6st	interleukin 6 signal transducer [Source:MGI Symbol;Acc:MGI:96560]
ENSMUSG00000021759	363.628	1.05569	0.240903	4.38222	1.17478e-05	6.53585e-05	Plpp1	phospholipid phosphatase 1 [Source:MGI Symbol;Acc:MGI:108412]
ENSMUSG00000021767	507.883	0.389778	0.133975	2.90933	0.00362201	0.0110772	Kat6b	K(lysine) acetyltransferase 6B [Source:MGI Symbol;Acc:MGI:1858746]
ENSMUSG00000021770	1771.79	1.17634	0.143231	8.21286	2.15987e-16	6.02675e-15	Samd8	sterile alpha motif domain containing 8 [Source:MGI Symbol;Acc:MGI:1914880]
ENSMUSG00000021779	1499.61	0.682167	0.112723	6.05173	1.43302e-09	1.71986e-08	Thrb	thyroid hormone receptor beta [Source:MGI Symbol;Acc:MGI:98743]
ENSMUSG00000021785	921.598	0.406858	0.106641	3.81522	0.000136062	0.000605251	Ngly1	N-glycanase 1 [Source:MGI Symbol;Acc:MGI:1913276]
ENSMUSG00000021786	1205.38	-1.07236	0.125824	-8.52265	1.55938e-17	4.91172e-16	Oxsm	3-oxoacyl-ACP synthase, mitochondrial [Source:MGI Symbol;Acc:MGI:1918397]
ENSMUSG00000021789	367.041	3.32063	0.375686	8.83884	9.67184e-19	3.40307e-17	Sftpa1	surfactant associated protein A1 [Source:MGI Symbol;Acc:MGI:109518]
ENSMUSG00000021794	34117.6	0.665457	0.0928892	7.16398	7.8366e-13	1.45497e-11	Glud1	glutamate dehydrogenase 1 [Source:MGI Symbol;Acc:MGI:95753]
ENSMUSG00000021796	1302.69	0.463191	0.0873074	5.30529	1.12494e-07	9.654e-07	Bmpr1a	bone morphogenetic protein receptor, type 1A [Source:MGI Symbol;Acc:MGI:1338938]
ENSMUSG00000021806	148.322	0.810461	0.348051	2.32857	0.0198819	0.0480028	Nid2	nidogen 2 [Source:MGI Symbol;Acc:MGI:1298229]
ENSMUSG00000021814	1545.09	-0.447195	0.115747	-3.86355	0.000111751	0.000508076	Anxa7	annexin A7 [Source:MGI Symbol;Acc:MGI:88031]
ENSMUSG00000021815	39.1306	2.55444	0.524802	4.86744	1.13054e-06	7.88644e-06	Mss51	MSS51 mitochondrial translational activator [Source:MGI Symbol;Acc:MGI:1922093]
ENSMUSG00000021823	729.255	-0.897638	0.129046	-6.95597	3.50153e-12	6.01346e-11	Vcl	vinculin [Source:MGI Symbol;Acc:MGI:98927]
ENSMUSG00000021824	5052.69	0.920524	0.148172	6.21253	5.21366e-10	6.72138e-09	Ap3m1	adaptor-related protein complex 3, mu 1 subunit [Source:MGI Symbol;Acc:MGI:1929212]
ENSMUSG00000021831	1191.69	0.647852	0.115838	5.59274	2.2352e-08	2.17872e-07	Ero1a	endoplasmic reticulum oxidoreductase 1 alpha [Source:MGI Symbol;Acc:MGI:1354385]
ENSMUSG00000021832	2053.27	-0.332174	0.0804425	-4.12933	3.63825e-05	0.000183644	Psmc6	proteasome (prosome, macropain) 26S subunit, ATPase, 6 [Source:MGI Symbol;Acc:MGI:1914339]
ENSMUSG00000021840	2586.72	-0.220997	0.0675109	-3.2735	0.00106225	0.00378372	Mapk1ip1l	mitogen-activated protein kinase 1 interacting protein 1-like [Source:MGI Symbol;Acc:MGI:2444022]
ENSMUSG00000021846	1111.23	0.282238	0.107902	2.61569	0.00890476	0.0242012	Peli2	pellino 2 [Source:MGI Symbol;Acc:MGI:1891445]
ENSMUSG00000021866	1703.06	-0.375132	0.122555	-3.06092	0.00220656	0.00717094	Anxa11	annexin A11 [Source:MGI Symbol;Acc:MGI:108481]
ENSMUSG00000021868	1320.12	-0.28699	0.104765	-2.73937	0.00615569	0.0175325	Ppif	peptidylprolyl isomerase F (cyclophilin F) [Source:MGI Symbol;Acc:MGI:2145814]
ENSMUSG00000021870	2588.42	0.346367	0.0989958	3.4988	0.000467355	0.00183159	Slmap	sarcolemma associated protein [Source:MGI Symbol;Acc:MGI:1933549]
ENSMUSG00000021871	2542.71	1.28436	0.0971829	13.2159	7.10007e-40	1.19099e-37	Gm49342	predicted gene, 49342 [Source:MGI Symbol;Acc:MGI:6121535]
ENSMUSG00000021876	38030.1	0.639486	0.113569	5.63083	1.79341e-08	1.77325e-07	Rnase4	ribonuclease, RNase A family 4 [Source:MGI Symbol;Acc:MGI:1926217]
ENSMUSG00000021884	13130	1.16338	0.151531	7.67755	1.62158e-14	3.66659e-13	Hacl1	2-hydroxyacyl-CoA lyase 1 [Source:MGI Symbol;Acc:MGI:1929657]
ENSMUSG00000021900	3012.12	0.677769	0.145282	4.6652	3.08317e-06	1.95078e-05	Btd	biotinidase [Source:MGI Symbol;Acc:MGI:1347001]
ENSMUSG00000021903	228.174	1.23146	0.172132	7.15414	8.41978e-13	1.55126e-11	Galnt15	polypeptide N-acetylgalactosaminyltransferase 15 [Source:MGI Symbol;Acc:MGI:1926004]
ENSMUSG00000021910	5435.58	-0.360666	0.0753943	-4.78373	1.72073e-06	1.15038e-05	Nisch	nischarin [Source:MGI Symbol;Acc:MGI:1928323]
ENSMUSG00000021911	558.718	0.299271	0.11988	2.49641	0.0125457	0.0324932	Parg	poly (ADP-ribose) glycohydrolase [Source:MGI Symbol;Acc:MGI:1347094]
ENSMUSG00000021922	69461.9	0.467485	0.0844202	5.53759	3.06655e-08	2.91807e-07	Itih4	inter alpha-trypsin inhibitor, heavy chain 4 [Source:MGI Symbol;Acc:MGI:109536]
ENSMUSG00000021928	1520.11	-0.387967	0.136603	-2.84011	0.00450973	0.0133863	Ebpl	emopamil binding protein-like [Source:MGI Symbol;Acc:MGI:1915427]
ENSMUSG00000021929	1450.56	0.284823	0.0823488	3.45874	0.000542707	0.0020939	Kpna3	karyopherin subunit alpha 3 [Source:MGI Symbol;Acc:MGI:1100863]
ENSMUSG00000021938	203.746	-1.09096	0.238909	-4.56641	4.96141e-06	3.0136e-05	Pspc1	paraspeckle protein 1 [Source:MGI Symbol;Acc:MGI:1913895]
ENSMUSG00000021943	231.196	1.11878	0.268699	4.1637	3.1313e-05	0.000159788	Gdf10	growth differentiation factor 10 [Source:MGI Symbol;Acc:MGI:95684]
ENSMUSG00000021948	461.067	0.722572	0.194791	3.70947	0.000207691	0.00088801	Prkcd	protein kinase C, delta [Source:MGI Symbol;Acc:MGI:97598]
ENSMUSG00000021951	112.916	-0.83255	0.262234	-3.17483	0.00149923	0.00511418	Eef1akmt1	EEF1A alpha lysine methyltransferase 1 [Source:MGI Symbol;Acc:MGI:1915293]
ENSMUSG00000021952	468.66	-0.437309	0.1286	-3.40053	0.000672548	0.00252241	Xpo4	exportin 4 [Source:MGI Symbol;Acc:MGI:1888526]
ENSMUSG00000021957	1305.59	0.603632	0.135897	4.44182	8.92002e-06	5.11854e-05	Tkt	transketolase [Source:MGI Symbol;Acc:MGI:105992]
ENSMUSG00000021958	52.3926	-1.32077	0.345879	-3.81859	0.000134217	0.000598705	Pinx1	PIN2/TERF1 interacting, telomerase inhibitor 1 [Source:MGI Symbol;Acc:MGI:1919650]
ENSMUSG00000021959	769.643	0.621588	0.156473	3.97248	7.11285e-05	0.000337533	Lats2	large tumor suppressor 2 [Source:MGI Symbol;Acc:MGI:1354386]
ENSMUSG00000021969	673.673	0.426911	0.143814	2.96849	0.00299263	0.00939739	Zdhhc20	zinc finger, DHHC domain containing 20 [Source:MGI Symbol;Acc:MGI:1923215]
ENSMUSG00000021972	721.184	0.352824	0.124554	2.8327	0.00461574	0.013656	Hmbox1	homeobox containing 1 [Source:MGI Symbol;Acc:MGI:2445066]
ENSMUSG00000021973	986.993	-1.39143	0.131495	-10.5817	3.62425e-26	2.42053e-24	Micu2	mitochondrial calcium uptake 2 [Source:MGI Symbol;Acc:MGI:1915764]
ENSMUSG00000021987	879.458	0.230602	0.0895302	2.57569	0.0100039	0.0268097	Mtmr6	myotubularin related protein 6 [Source:MGI Symbol;Acc:MGI:2145637]
ENSMUSG00000021990	1280.88	0.666154	0.15305	4.35254	1.34569e-05	7.38832e-05	Spata13	spermatogenesis associated 13 [Source:MGI Symbol;Acc:MGI:104838]
ENSMUSG00000021993	810.346	-0.446722	0.163098	-2.73898	0.00616293	0.0175496	Mipep	mitochondrial intermediate peptidase [Source:MGI Symbol;Acc:MGI:1917728]
ENSMUSG00000021996	6694.31	-0.174257	0.0702452	-2.4807	0.0131125	0.0337547	Esd	esterase D/formylglutathione hydrolase [Source:MGI Symbol;Acc:MGI:95421]
ENSMUSG00000021998	2333.11	-0.970771	0.110345	-8.79757	1.39811e-18	4.80216e-17	Lcp1	lymphocyte cytosolic protein 1 [Source:MGI Symbol;Acc:MGI:104808]
ENSMUSG00000022003	3527.99	-2.07006	0.144695	-14.3064	1.99476e-46	4.17049e-44	Slc25a30	solute carrier family 25, member 30 [Source:MGI Symbol;Acc:MGI:1914804]
ENSMUSG00000022008	680.471	-0.286081	0.108815	-2.62905	0.00856235	0.0233985	Gpalpp1	GPALPP motifs containing 1 [Source:MGI Symbol;Acc:MGI:1914717]
ENSMUSG00000022009	258.464	-0.555761	0.158363	-3.50941	0.000449095	0.00176626	Nufip1	nuclear FMR1 interacting protein 1 [Source:MGI Symbol;Acc:MGI:1351474]
ENSMUSG00000022010	1390.29	-1.60277	0.198551	-8.07233	6.89691e-16	1.80571e-14	Tsc22d1	TSC22 domain family, member 1 [Source:MGI Symbol;Acc:MGI:109127]
ENSMUSG00000022016	1569.38	0.350072	0.103856	3.37076	0.000749618	0.00278209	Akap11	A kinase (PRKA) anchor protein 11 [Source:MGI Symbol;Acc:MGI:2684060]
ENSMUSG00000022018	3.60281	5.33607	1.77047	3.01392	0.00257896	0.00823646	Rgcc	regulator of cell cycle [Source:MGI Symbol;Acc:MGI:1913464]
ENSMUSG00000022020	288.249	0.518412	0.191581	2.70596	0.00681076	0.0191524	Naa16	N(alpha)-acetyltransferase 16, NatA auxiliary subunit [Source:MGI Symbol;Acc:MGI:1914147]
ENSMUSG00000022022	206.24	-0.689424	0.186756	-3.69158	0.000222866	0.000944498	Mtrf1	mitochondrial translational release factor 1 [Source:MGI Symbol;Acc:MGI:2384815]
ENSMUSG00000022031	526.293	-0.857249	0.166608	-5.14531	2.67082e-07	2.12283e-06	Elp3	elongator acetyltransferase complex subunit 3 [Source:MGI Symbol;Acc:MGI:1921445]
ENSMUSG00000022032	391.696	-1.92496	0.373927	-5.14796	2.63332e-07	2.09649e-06	Scara5	scavenger receptor class A, member 5 [Source:MGI Symbol;Acc:MGI:1918395]
ENSMUSG00000022035	1183.91	-0.742942	0.104618	-7.10147	1.23442e-12	2.21489e-11	Ccdc25	coiled-coil domain containing 25 [Source:MGI Symbol;Acc:MGI:1914429]
ENSMUSG00000022037	48261.4	-0.495436	0.0673794	-7.35293	1.93913e-13	3.85847e-12	Clu	clusterin [Source:MGI Symbol;Acc:MGI:88423]
ENSMUSG00000022040	30576.8	-1.03678	0.0938029	-11.0527	2.12669e-28	1.72357e-26	Ephx2	epoxide hydrolase 2, cytoplasmic [Source:MGI Symbol;Acc:MGI:99500]
ENSMUSG00000022041	449.9	-2.04247	0.13588	-15.0314	4.57234e-51	1.1572e-48	Chrna2	cholinergic receptor, nicotinic, alpha polypeptide 2 (neuronal) [Source:MGI Symbol;Acc:MGI:87886]
ENSMUSG00000022048	124.365	0.658218	0.208841	3.15176	0.0016229	0.00548033	Dpysl2	dihydropyrimidinase-like 2 [Source:MGI Symbol;Acc:MGI:1349763]
ENSMUSG00000022051	3572.63	0.365909	0.0726386	5.0374	4.71909e-07	3.57926e-06	Bnip3l	BCL2/adenovirus E1B interacting protein 3-like [Source:MGI Symbol;Acc:MGI:1332659]
ENSMUSG00000022091	1631.11	1.24955	0.159045	7.85661	3.94657e-15	9.47308e-14	Sorbs3	sorbin and SH3 domain containing 3 [Source:MGI Symbol;Acc:MGI:700013]
ENSMUSG00000022095	415.346	-0.331215	0.140498	-2.35743	0.0184019	0.0449331	Fhip2b	FHF complex subunit HOOK interacting protein 2B [Source:MGI Symbol;Acc:MGI:3036290]
ENSMUSG00000022098	3304.89	0.278172	0.0921795	3.01772	0.00254683	0.00814467	Bmp1	bone morphogenetic protein 1 [Source:MGI Symbol;Acc:MGI:88176]
ENSMUSG00000022100	2212.03	0.307513	0.0853216	3.60416	0.000313164	0.0012798	Xpo7	exportin 7 [Source:MGI Symbol;Acc:MGI:1929705]
ENSMUSG00000022105	279.954	-0.516085	0.147956	-3.4881	0.00048647	0.0019003	Rb1	RB transcriptional corepressor 1 [Source:MGI Symbol;Acc:MGI:97874]
ENSMUSG00000022106	1126	-0.809108	0.109273	-7.40443	1.31714e-13	2.67998e-12	Rcbtb2	regulator of chromosome condensation (RCC1) and BTB (POZ) domain containing protein 2 [Source:MGI Symbol;Acc:MGI:1917200]
ENSMUSG00000022110	4534.69	-0.273046	0.0622614	-4.38548	1.1573e-05	6.44351e-05	Sucla2	succinate-Coenzyme A ligase, ADP-forming, beta subunit [Source:MGI Symbol;Acc:MGI:1306775]
ENSMUSG00000022114	35.0894	0.952556	0.375053	2.53979	0.011092	0.0292957	Spry2	sprouty RTK signaling antagonist 2 [Source:MGI Symbol;Acc:MGI:1345138]
ENSMUSG00000022119	780.082	-0.370857	0.111383	-3.32956	0.000869834	0.00317348	Rbm26	RNA binding motif protein 26 [Source:MGI Symbol;Acc:MGI:1921463]
ENSMUSG00000022122	325.716	0.944631	0.136105	6.94045	3.90863e-12	6.64928e-11	Ednrb	endothelin receptor type B [Source:MGI Symbol;Acc:MGI:102720]
ENSMUSG00000022124	1701.21	0.327775	0.0839054	3.90648	9.36513e-05	0.000431772	Fbxl3	F-box and leucine-rich repeat protein 3 [Source:MGI Symbol;Acc:MGI:1354702]
ENSMUSG00000022125	1103.7	0.387021	0.111465	3.47214	0.000516324	0.00200552	Cln5	ceroid-lipofuscinosis, neuronal 5 [Source:MGI Symbol;Acc:MGI:2442253]
ENSMUSG00000022136	9951.85	0.63937	0.0942324	6.78504	1.16055e-11	1.88537e-10	Dnajc3	DnaJ heat shock protein family (Hsp40) member C3 [Source:MGI Symbol;Acc:MGI:107373]
ENSMUSG00000022141	1621.12	0.657347	0.105617	6.22391	4.84931e-10	6.27972e-09	Nipbl	NIPBL cohesin loading factor [Source:MGI Symbol;Acc:MGI:1913976]
ENSMUSG00000022142	522.532	-0.488969	0.121979	-4.00862	6.10752e-05	0.000293788	Nup155	nucleoporin 155 [Source:MGI Symbol;Acc:MGI:2181182]
ENSMUSG00000022146	195.278	1.37185	0.208415	6.5823	4.63235e-11	6.91068e-10	Osmr	oncostatin M receptor [Source:MGI Symbol;Acc:MGI:1330819]
ENSMUSG00000022149	8495.73	-2.5784	0.178987	-14.4055	4.77887e-47	1.06062e-44	C9	complement component 9 [Source:MGI Symbol;Acc:MGI:1098282]
ENSMUSG00000022151	458.047	-0.784855	0.149858	-5.23733	1.62917e-07	1.35383e-06	Ttc33	tetratricopeptide repeat domain 33 [Source:MGI Symbol;Acc:MGI:1914765]
ENSMUSG00000022159	143.582	0.574702	0.210583	2.7291	0.00635083	0.0180136	Rab2b	RAB2B, member RAS oncogene family [Source:MGI Symbol;Acc:MGI:1923588]
ENSMUSG00000022174	2222.2	0.201156	0.0781022	2.57555	0.010008	0.0268157	Dad1	defender against cell death 1 [Source:MGI Symbol;Acc:MGI:101912]
ENSMUSG00000022177	535.085	-0.571074	0.133137	-4.28938	1.7917e-05	9.61572e-05	Haus4	HAUS augmin-like complex, subunit 4 [Source:MGI Symbol;Acc:MGI:1261794]
ENSMUSG00000022178	84.3059	-1.54507	0.280264	-5.51292	3.52921e-08	3.32326e-07	Ajuba	ajuba LIM protein [Source:MGI Symbol;Acc:MGI:1341886]
ENSMUSG00000022181	6457.01	-3.72464	0.121905	-30.5535	5.07952e-205	2.44257e-201	C6	complement component 6 [Source:MGI Symbol;Acc:MGI:88233]
ENSMUSG00000022191	368.308	-0.488288	0.176892	-2.76037	0.00577359	0.016585	Drosha	drosha, ribonuclease type III [Source:MGI Symbol;Acc:MGI:1261425]
ENSMUSG00000022195	491.283	-0.504102	0.188593	-2.67296	0.00751849	0.020826	6030458C11Rik	RIKEN cDNA 6030458C11 gene [Source:MGI Symbol;Acc:MGI:1925127]
ENSMUSG00000022200	1731.59	0.647087	0.150038	4.31283	1.61178e-05	8.71824e-05	Golph3	golgi phosphoprotein 3 [Source:MGI Symbol;Acc:MGI:1913879]
ENSMUSG00000022206	68.1486	0.78027	0.311125	2.5079	0.012145	0.0316139	Npr3	natriuretic peptide receptor 3 [Source:MGI Symbol;Acc:MGI:97373]
ENSMUSG00000022214	10042.4	-0.385784	0.0983952	-3.92076	8.82704e-05	0.000409055	Dcaf11	DDB1 and CUL4 associated factor 11 [Source:MGI Symbol;Acc:MGI:90168]
ENSMUSG00000022215	396.805	-2.32312	0.29533	-7.86619	3.65606e-15	8.80507e-14	Fitm1	fat storage-inducing transmembrane protein 1 [Source:MGI Symbol;Acc:MGI:1915930]
ENSMUSG00000022217	458.953	-0.978472	0.185916	-5.26298	1.41739e-07	1.1881e-06	Emc9	ER membrane protein complex subunit 9 [Source:MGI Symbol;Acc:MGI:1934682]
ENSMUSG00000022219	7896.13	-0.384176	0.0664224	-5.78383	7.302e-09	7.71147e-08	Cideb	cell death-inducing DNA fragmentation factor, alpha subunit-like effector B [Source:MGI Symbol;Acc:MGI:1270844]
ENSMUSG00000022223	329.085	-0.523872	0.188563	-2.77823	0.00546562	0.0158042	Sdr39u1	short chain dehydrogenase/reductase family 39U, member 1 [Source:MGI Symbol;Acc:MGI:1916876]
ENSMUSG00000022228	2080.21	-0.280172	0.0991327	-2.82624	0.00470985	0.0138775	Zscan26	zinc finger and SCAN domain containing 26 [Source:MGI Symbol;Acc:MGI:3531417]
ENSMUSG00000022234	4026.7	0.38213	0.0666916	5.72981	1.00542e-08	1.03379e-07	Cct5	chaperonin containing Tcp1, subunit 5 (epsilon) [Source:MGI Symbol;Acc:MGI:107185]
ENSMUSG00000022235	3654.61	-0.584344	0.200271	-2.91776	0.00352559	0.0108213	Cmbl	carboxymethylenebutenolidase-like (Pseudomonas) [Source:MGI Symbol;Acc:MGI:1916824]
ENSMUSG00000022237	1414.24	0.476838	0.148093	3.21987	0.00128251	0.00446033	Ankrd33b	ankyrin repeat domain 33B [Source:MGI Symbol;Acc:MGI:1917904]
ENSMUSG00000022241	2429.1	1.01891	0.113714	8.96024	3.2396e-19	1.18315e-17	Tars	threonyl-tRNA synthetase [Source:MGI Symbol;Acc:MGI:106314]
ENSMUSG00000022244	3948.16	-1.00485	0.112955	-8.89603	5.78774e-19	2.08214e-17	Amacr	alpha-methylacyl-CoA racemase [Source:MGI Symbol;Acc:MGI:1098273]
ENSMUSG00000022246	724.681	0.469575	0.131097	3.5819	0.000341108	0.00138109	Rai14	retinoic acid induced 14 [Source:MGI Symbol;Acc:MGI:1922896]
ENSMUSG00000022255	2338.47	0.342651	0.108495	3.15823	0.0015873	0.0053727	Mtdh	metadherin [Source:MGI Symbol;Acc:MGI:1914404]
ENSMUSG00000022261	6700.66	0.217315	0.0921712	2.35774	0.0183868	0.0449116	Sdc2	syndecan 2 [Source:MGI Symbol;Acc:MGI:1349165]
ENSMUSG00000022263	457.952	0.51713	0.173035	2.98859	0.00280265	0.00885092	Trio	triple functional domain (PTPRF interacting) [Source:MGI Symbol;Acc:MGI:1927230]
ENSMUSG00000022270	170.55	2.12339	0.275788	7.69934	1.36768e-14	3.11693e-13	Retreg1	reticulophagy regulator 1 [Source:MGI Symbol;Acc:MGI:1913520]
ENSMUSG00000022285	3772.6	0.316963	0.077992	4.06405	4.82282e-05	0.000237941	Ywhaz	tyrosine 3-monooxygenase/tryptophan 5-monooxygenase activation protein, zeta polypeptide [Source:MGI Symbol;Acc:MGI:109484]
ENSMUSG00000022292	218.771	0.491877	0.156578	3.14142	0.00168129	0.00565897	Rrm2b	ribonucleotide reductase M2 B (TP53 inducible) [Source:MGI Symbol;Acc:MGI:2155865]
ENSMUSG00000022297	162.717	-0.835656	0.249322	-3.35172	0.000803125	0.00295936	Fzd6	frizzled class receptor 6 [Source:MGI Symbol;Acc:MGI:108474]
ENSMUSG00000022299	2537.15	1.49283	0.0891966	16.7364	7.11139e-63	3.10875e-60	Slc25a32	solute carrier family 25, member 32 [Source:MGI Symbol;Acc:MGI:1917156]
ENSMUSG00000022307	2074.2	-0.296613	0.0788572	-3.7614	0.000168965	0.000734185	Oxr1	oxidation resistance 1 [Source:MGI Symbol;Acc:MGI:2179326]
ENSMUSG00000022312	3471.32	0.418361	0.0720654	5.8053	6.42508e-09	6.8862e-08	Eif3h	eukaryotic translation initiation factor 3, subunit H [Source:MGI Symbol;Acc:MGI:1915385]
ENSMUSG00000022314	2104.77	0.211611	0.077284	2.7381	0.00617957	0.0175901	Rad21	RAD21 cohesin complex component [Source:MGI Symbol;Acc:MGI:108016]
ENSMUSG00000022315	7.58932	2.06538	0.890209	2.32011	0.0203349	0.0488918	Slc30a8	solute carrier family 30 (zinc transporter), member 8 [Source:MGI Symbol;Acc:MGI:2442682]
ENSMUSG00000022325	182.971	0.681564	0.177103	3.8484	0.000118894	0.000536829	Pop1	processing of precursor 1, ribonuclease P/MRP family, (S. cerevisiae) [Source:MGI Symbol;Acc:MGI:1914974]
ENSMUSG00000022336	2802.89	0.282474	0.0738721	3.82383	0.000131397	0.000587032	Eif3e	eukaryotic translation initiation factor 3, subunit E [Source:MGI Symbol;Acc:MGI:99257]
ENSMUSG00000022338	609.66	-0.594606	0.132129	-4.5002	6.78899e-06	4.00564e-05	Eny2	ENY2 transcription and export complex 2 subunit [Source:MGI Symbol;Acc:MGI:1919286]
ENSMUSG00000022339	346.68	0.681178	0.193094	3.5277	0.000419187	0.00166269	Ebag9	estrogen receptor-binding fragment-associated gene 9 [Source:MGI Symbol;Acc:MGI:1859920]
ENSMUSG00000022346	474.297	-2.34467	0.874005	-2.68267	0.00730364	0.020301	Myc	myelocytomatosis oncogene [Source:MGI Symbol;Acc:MGI:97250]
ENSMUSG00000022347	27.9673	3.89743	0.816802	4.77158	1.82789e-06	1.21461e-05	A1bg	alpha-1-B glycoprotein [Source:MGI Symbol;Acc:MGI:2152878]
ENSMUSG00000022353	7647.46	-0.728345	0.10585	-6.8809	5.94763e-12	9.94212e-11	Mtss1	MTSS I-BAR domain containing 1 [Source:MGI Symbol;Acc:MGI:2384818]
ENSMUSG00000022354	6384.98	0.205737	0.0689825	2.98245	0.00285953	0.00900887	Ndufb9	NADH:ubiquinone oxidoreductase subunit B9 [Source:MGI Symbol;Acc:MGI:1913468]
ENSMUSG00000022358	227.521	0.90785	0.204299	4.44374	8.84098e-06	5.07723e-05	Fbxo32	F-box protein 32 [Source:MGI Symbol;Acc:MGI:1914981]
ENSMUSG00000022360	118.596	1.00954	0.367796	2.74482	0.00605434	0.0172813	Atad2	ATPase family, AAA domain containing 2 [Source:MGI Symbol;Acc:MGI:1917722]
ENSMUSG00000022362	386.357	-0.408763	0.131856	-3.10008	0.00193468	0.00638973	Gm29394	predicted gene 29394 [Source:MGI Symbol;Acc:MGI:5580100]
ENSMUSG00000022370	964.07	-0.34084	0.113964	-2.99077	0.00278276	0.00879775	Mrpl13	mitochondrial ribosomal protein L13 [Source:MGI Symbol;Acc:MGI:2137218]
ENSMUSG00000022377	599.278	0.330851	0.130731	2.53078	0.0113808	0.0299379	Asap1	ArfGAP with SH3 domain, ankyrin repeat and PH domain1 [Source:MGI Symbol;Acc:MGI:1342335]
ENSMUSG00000022378	304.932	0.462904	0.142042	3.25892	0.00111837	0.00395336	Cyrib	CYFIP related Rac1 interactor B [Source:MGI Symbol;Acc:MGI:1923520]
ENSMUSG00000022387	1308.97	0.545219	0.121976	4.4699	7.82545e-06	4.55569e-05	Brd1	bromodomain containing 1 [Source:MGI Symbol;Acc:MGI:1924161]
ENSMUSG00000022388	83.7417	1.67883	0.389039	4.31532	1.59375e-05	8.63368e-05	Ttll8	tubulin tyrosine ligase-like family, member 8 [Source:MGI Symbol;Acc:MGI:1922902]
ENSMUSG00000022389	9396.82	-0.259483	0.0989072	-2.6235	0.00870308	0.0237201	Tef	thyrotroph embryonic factor [Source:MGI Symbol;Acc:MGI:98663]
ENSMUSG00000022390	1596.58	-0.617636	0.097882	-6.31	2.7903e-10	3.70653e-09	Zc3h7b	zinc finger CCCH type containing 7B [Source:MGI Symbol;Acc:MGI:1328310]
ENSMUSG00000022391	1541.96	-0.509541	0.0885671	-5.75316	8.75904e-09	9.0905e-08	Rangap1	RAN GTPase activating protein 1 [Source:MGI Symbol;Acc:MGI:103071]
ENSMUSG00000022404	1803.44	-0.599264	0.125272	-4.78371	1.72086e-06	1.15038e-05	Slc25a17	solute carrier family 25 (mitochondrial carrier, peroxisomal membrane protein), member 17 [Source:MGI Symbol;Acc:MGI:1342248]
ENSMUSG00000022408	59.4955	-4.0197	0.65838	-6.10544	1.02516e-09	1.25436e-08	Fam83f	family with sequence similarity 83, member F [Source:MGI Symbol;Acc:MGI:2146227]
ENSMUSG00000022414	120.158	-1.12182	0.280408	-4.00066	6.31652e-05	0.000303134	Tab1	TGF-beta activated kinase 1/MAP3K7 binding protein 1 [Source:MGI Symbol;Acc:MGI:1913763]
ENSMUSG00000022420	211.319	-1.06456	0.203881	-5.22144	1.77535e-07	1.46434e-06	Dnal4	dynein, axonemal, light chain 4 [Source:MGI Symbol;Acc:MGI:1859217]
ENSMUSG00000022425	2573.2	-0.836805	0.200703	-4.16936	3.0545e-05	0.000156201	Enpp2	ectonucleotide pyrophosphatase/phosphodiesterase 2 [Source:MGI Symbol;Acc:MGI:1321390]
ENSMUSG00000022426	2026.09	0.670064	0.0996106	6.72684	1.73394e-11	2.74575e-10	Josd1	Josephin domain containing 1 [Source:MGI Symbol;Acc:MGI:1921408]
ENSMUSG00000022433	305.209	0.700194	0.165463	4.23173	2.31902e-05	0.000121607	Csnk1e	casein kinase 1, epsilon [Source:MGI Symbol;Acc:MGI:1351660]
ENSMUSG00000022434	63.6123	-1.1903	0.391566	-3.03984	0.00236701	0.00763904	Fam118a	family with sequence similarity 118, member A [Source:MGI Symbol;Acc:MGI:1920475]
ENSMUSG00000022437	3415.9	0.31483	0.0917233	3.4324	0.000598276	0.00227244	Samm50	SAMM50 sorting and assembly machinery component [Source:MGI Symbol;Acc:MGI:1915903]
ENSMUSG00000022445	36716.8	0.313554	0.0538026	5.82786	5.61432e-09	6.12186e-08	Cyp2d26	cytochrome P450, family 2, subfamily d, polypeptide 26 [Source:MGI Symbol;Acc:MGI:1923529]
ENSMUSG00000022450	3666.38	0.197007	0.0786175	2.5059	0.0122142	0.0317595	Ndufa6	NADH:ubiquinone oxidoreductase subunit A6 [Source:MGI Symbol;Acc:MGI:1914380]
ENSMUSG00000022462	10774.2	1.17296	0.220913	5.30959	1.09869e-07	9.44561e-07	Slc38a2	solute carrier family 38, member 2 [Source:MGI Symbol;Acc:MGI:1915010]
ENSMUSG00000022463	1301.28	0.237583	0.0872675	2.72246	0.00647975	0.0183396	Srebf2	sterol regulatory element binding factor 2 [Source:MGI Symbol;Acc:MGI:107585]
ENSMUSG00000022466	195.018	-0.934938	0.232214	-4.02619	5.66872e-05	0.00027488	Rpap3	RNA polymerase II associated protein 3 [Source:MGI Symbol;Acc:MGI:1277218]
ENSMUSG00000022472	1533.26	0.3885	0.121918	3.18656	0.00143973	0.00494043	Desi1	desumoylating isopeptidase 1 [Source:MGI Symbol;Acc:MGI:106313]
ENSMUSG00000022475	270.852	0.444642	0.174189	2.55265	0.0106908	0.0283764	Hdac7	histone deacetylase 7 [Source:MGI Symbol;Acc:MGI:1891835]
ENSMUSG00000022476	192.968	-1.51365	0.225581	-6.71001	1.94607e-11	3.05818e-10	Polr3h	polymerase (RNA) III (DNA directed) polypeptide H [Source:MGI Symbol;Acc:MGI:1926179]
ENSMUSG00000022494	33.0982	2.43391	0.47714	5.10105	3.37775e-07	2.63107e-06	Shisa9	shisa family member 9 [Source:MGI Symbol;Acc:MGI:1919805]
ENSMUSG00000022500	2449.23	-0.302926	0.088962	-3.40511	0.000661368	0.00248331	Litaf	LPS-induced TN factor [Source:MGI Symbol;Acc:MGI:1929512]
ENSMUSG00000022504	22.7934	-1.27828	0.494153	-2.58681	0.00968704	0.026097	Ciita	class II transactivator [Source:MGI Symbol;Acc:MGI:108445]
ENSMUSG00000022507	1258.5	0.42846	0.155002	2.76422	0.00570597	0.0164161	Hapstr1	HUWE1 associated protein modifying stress responses [Source:MGI Symbol;Acc:MGI:1916303]
ENSMUSG00000022508	568.983	-1.25742	0.338151	-3.71852	0.000200392	0.00085833	Bcl6	B cell leukemia/lymphoma 6 [Source:MGI Symbol;Acc:MGI:107187]
ENSMUSG00000022521	1373.41	0.919253	0.108354	8.48376	2.18025e-17	6.74942e-16	Crebbp	CREB binding protein [Source:MGI Symbol;Acc:MGI:1098280]
ENSMUSG00000022533	7218.22	0.456064	0.125048	3.6471	0.000265213	0.00110673	Atp13a3	ATPase type 13A3 [Source:MGI Symbol;Acc:MGI:2685387]
ENSMUSG00000022536	3260.45	-0.235923	0.0636567	-3.70618	0.000210412	0.00089725	Glyr1	glyoxylate reductase 1 homolog (Arabidopsis) [Source:MGI Symbol;Acc:MGI:1921272]
ENSMUSG00000022543	10.3157	-2.00794	0.746929	-2.68826	0.00718246	0.0200019	Dnaaf8	dynein axonemal assembly factor 8 [Source:MGI Symbol;Acc:MGI:1921934]
ENSMUSG00000022550	966.037	-1.26703	0.156993	-8.07061	6.99502e-16	1.82808e-14	Adck5	aarF domain containing kinase 5 [Source:MGI Symbol;Acc:MGI:2679274]
ENSMUSG00000022553	790.898	0.582847	0.137833	4.22863	2.35115e-05	0.000123113	Maf1	MAF1 homolog, negative regulator of RNA polymerase III [Source:MGI Symbol;Acc:MGI:1916127]
ENSMUSG00000022554	169.005	-0.49225	0.17948	-2.74264	0.00609466	0.0173896	Hgh1	HGH1 homolog [Source:MGI Symbol;Acc:MGI:1930628]
ENSMUSG00000022558	1483.49	-0.342436	0.0777979	-4.40161	1.07449e-05	6.05968e-05	Mroh1	maestro heat-like repeat family member 1 [Source:MGI Symbol;Acc:MGI:2442558]
ENSMUSG00000022560	156.075	-1.21618	0.185477	-6.55706	5.48801e-11	8.07857e-10	Slc52a2	solute carrier protein 52, member 2 [Source:MGI Symbol;Acc:MGI:1289288]
ENSMUSG00000022568	1018.88	0.894906	0.156458	5.71979	1.06657e-08	1.09277e-07	Scrib	scribbled planar cell polarity [Source:MGI Symbol;Acc:MGI:2145950]
ENSMUSG00000022574	3237.24	-0.223692	0.0883413	-2.53213	0.0113372	0.0298417	Naprt	nicotinate phosphoribosyltransferase [Source:MGI Symbol;Acc:MGI:2442664]
ENSMUSG00000022575	798.567	-1.31781	0.190497	-6.91774	4.58914e-12	7.75209e-11	Gsdmd	gasdermin D [Source:MGI Symbol;Acc:MGI:1916396]
ENSMUSG00000022579	512.609	0.470029	0.129368	3.63326	0.000279863	0.00116081	Gpihbp1	GPI-anchored HDL-binding protein 1 [Source:MGI Symbol;Acc:MGI:1915703]
ENSMUSG00000022591	449.583	1.65284	0.179296	9.21851	3.01263e-20	1.27449e-18	NA	NA
ENSMUSG00000022602	4.08536	4.49695	1.56852	2.86701	0.00414373	0.0124416	Arc	activity regulated cytoskeletal-associated protein [Source:MGI Symbol;Acc:MGI:88067]
ENSMUSG00000022604	206.483	1.54009	0.187845	8.19871	2.42974e-16	6.74066e-15	Cep97	centrosomal protein 97 [Source:MGI Symbol;Acc:MGI:1921451]
ENSMUSG00000022615	1155.6	-0.679671	0.227567	-2.98669	0.00282014	0.00889642	Tymp	thymidine phosphorylase [Source:MGI Symbol;Acc:MGI:1920212]
ENSMUSG00000022620	1630.27	-2.07208	0.123272	-16.8091	2.09417e-63	9.44076e-61	Arsa	arylsulfatase A [Source:MGI Symbol;Acc:MGI:88077]
ENSMUSG00000022629	2586.32	0.839951	0.139869	6.00527	1.91015e-09	2.22403e-08	Kif21a	kinesin family member 21A [Source:MGI Symbol;Acc:MGI:109188]
ENSMUSG00000022636	2028.95	0.215305	0.0903064	2.38417	0.0171179	0.0422558	Alcam	activated leukocyte cell adhesion molecule [Source:MGI Symbol;Acc:MGI:1313266]
ENSMUSG00000022637	423.541	1.18482	0.197645	5.99469	2.03875e-09	2.36233e-08	Cblb	Casitas B-lineage lymphoma b [Source:MGI Symbol;Acc:MGI:2146430]
ENSMUSG00000022658	24.7598	2.36511	0.525902	4.49724	6.88405e-06	4.05675e-05	Tagln3	transgelin 3 [Source:MGI Symbol;Acc:MGI:1926784]
ENSMUSG00000022663	2142.35	0.217671	0.0726188	2.99744	0.00272256	0.00862631	Atg3	autophagy related 3 [Source:MGI Symbol;Acc:MGI:1915091]
ENSMUSG00000022672	229.691	-0.671334	0.2234	-3.00508	0.00265513	0.00843861	Prkdc	protein kinase, DNA activated, catalytic polypeptide [Source:MGI Symbol;Acc:MGI:104779]
ENSMUSG00000022673	124.35	-0.604791	0.238734	-2.53333	0.0112986	0.0297541	Mcm4	minichromosome maintenance complex component 4 [Source:MGI Symbol;Acc:MGI:103199]
ENSMUSG00000022674	883.458	0.495126	0.16847	2.93895	0.00329325	0.0102103	Ube2v2	ubiquitin-conjugating enzyme E2 variant 2 [Source:MGI Symbol;Acc:MGI:1917870]
ENSMUSG00000022676	117.484	0.965691	0.327956	2.94458	0.00323396	0.0100567	Snai2	snail family zinc finger 2 [Source:MGI Symbol;Acc:MGI:1096393]
ENSMUSG00000022677	264.137	-0.675299	0.21397	-3.15604	0.00159927	0.00541029	Cep20	centrosomal protein 20 [Source:MGI Symbol;Acc:MGI:1913336]
ENSMUSG00000022678	544.76	-0.393661	0.133181	-2.95585	0.00311812	0.00973847	Nde1	nudE neurodevelopment protein 1 [Source:MGI Symbol;Acc:MGI:1914453]
ENSMUSG00000022679	871.664	-1.17587	0.271097	-4.33745	1.44148e-05	7.85302e-05	Mpv17l	Mpv17 transgene, kidney disease mutant-like [Source:MGI Symbol;Acc:MGI:2135951]
ENSMUSG00000022684	2057.54	-0.431315	0.0904233	-4.76996	1.84262e-06	1.22383e-05	Bfar	bifunctional apoptosis regulator [Source:MGI Symbol;Acc:MGI:1914368]
ENSMUSG00000022685	566.921	-0.88239	0.163319	-5.40287	6.55814e-08	5.83998e-07	Parn	poly(A)-specific ribonuclease (deadenylation nuclease) [Source:MGI Symbol;Acc:MGI:1921358]
ENSMUSG00000022706	505.845	-0.383082	0.122767	-3.1204	0.00180605	0.00602407	Mrpl40	mitochondrial ribosomal protein L40 [Source:MGI Symbol;Acc:MGI:1332635]
ENSMUSG00000022708	4085.27	0.409509	0.165359	2.47648	0.0132685	0.0340772	Zbtb20	zinc finger and BTB domain containing 20 [Source:MGI Symbol;Acc:MGI:1929213]
ENSMUSG00000022710	2822.53	0.360626	0.0812964	4.43594	9.16732e-06	5.25001e-05	Usp7	ubiquitin specific peptidase 7 [Source:MGI Symbol;Acc:MGI:2182061]
ENSMUSG00000022711	1451.59	-0.728562	0.129924	-5.60758	2.05171e-08	2.0121e-07	Pmm2	phosphomannomutase 2 [Source:MGI Symbol;Acc:MGI:1859214]
ENSMUSG00000022718	447.874	0.381493	0.143029	2.66725	0.00764754	0.0211469	Dgcr8	DGCR8, microprocessor complex subunit [Source:MGI Symbol;Acc:MGI:2151114]
ENSMUSG00000022721	456.755	-0.351905	0.124322	-2.8306	0.00464603	0.0137231	Trmt2a	TRM2 tRNA methyltransferase 2A [Source:MGI Symbol;Acc:MGI:96270]
ENSMUSG00000022723	383.901	0.504432	0.159586	3.16087	0.001573	0.00533682	Crybg3	beta-gamma crystallin domain containing 3 [Source:MGI Symbol;Acc:MGI:2676311]
ENSMUSG00000022724	452.423	-0.821167	0.168767	-4.86569	1.14057e-06	7.95257e-06	Riox2	ribosomal oxygenase 2 [Source:MGI Symbol;Acc:MGI:1914264]
ENSMUSG00000022742	5263.24	-0.392907	0.135803	-2.8932	0.00381335	0.011574	Cpox	coproporphyrinogen oxidase [Source:MGI Symbol;Acc:MGI:104841]
ENSMUSG00000022744	796.9	0.304162	0.126067	2.41269	0.0158351	0.0395557	Cldnd1	claudin domain containing 1 [Source:MGI Symbol;Acc:MGI:2447860]
ENSMUSG00000022747	118.868	0.939458	0.332035	2.82939	0.00466362	0.0137694	St3gal6	ST3 beta-galactoside alpha-2,3-sialyltransferase 6 [Source:MGI Symbol;Acc:MGI:1888707]
ENSMUSG00000022749	370.025	-0.311052	0.133789	-2.32495	0.0200746	0.048379	Tbc1d23	TBC1 domain family, member 23 [Source:MGI Symbol;Acc:MGI:1914831]
ENSMUSG00000022750	444.031	-0.325575	0.132575	-2.45578	0.014058	0.0358178	Klhl22	kelch-like 22 [Source:MGI Symbol;Acc:MGI:1337995]
ENSMUSG00000022751	2763.69	-0.482945	0.152899	-3.15859	0.00158536	0.00536736	Nit2	nitrilase family, member 2 [Source:MGI Symbol;Acc:MGI:1261838]
ENSMUSG00000022752	4710.05	-0.213687	0.0751327	-2.84413	0.00445328	0.0132514	Tomm70a	translocase of outer mitochondrial membrane 70A [Source:MGI Symbol;Acc:MGI:106295]
ENSMUSG00000022757	1224.49	-0.263519	0.0860197	-3.06348	0.00218782	0.00711966	Tfg	Trk-fused gene [Source:MGI Symbol;Acc:MGI:1338041]
ENSMUSG00000022761	771.725	-0.667681	0.109802	-6.08076	1.19616e-09	1.45373e-08	Lztr1	leucine-zipper-like transcriptional regulator, 1 [Source:MGI Symbol;Acc:MGI:1914113]
ENSMUSG00000022763	126.116	-1.53843	0.214971	-7.15645	8.27944e-13	1.53127e-11	Aifm3	apoptosis-inducing factor, mitochondrion-associated 3 [Source:MGI Symbol;Acc:MGI:1919418]
ENSMUSG00000022769	196.855	-1.54341	0.198366	-7.7806	7.2179e-15	1.67674e-13	Sdf2l1	stromal cell-derived factor 2-like 1 [Source:MGI Symbol;Acc:MGI:2149842]
ENSMUSG00000022771	862.248	-0.416796	0.108613	-3.83743	0.000124329	0.00055901	Ppil2	peptidylprolyl isomerase (cyclophilin)-like 2 [Source:MGI Symbol;Acc:MGI:2447857]
ENSMUSG00000022787	231.99	-0.616771	0.16591	-3.7175	0.000201201	0.000861284	Wdr53	WD repeat domain 53 [Source:MGI Symbol;Acc:MGI:1916230]
ENSMUSG00000022790	534.472	-0.706638	0.160993	-4.38924	1.13748e-05	6.34788e-05	Igsf11	immunoglobulin superfamily, member 11 [Source:MGI Symbol;Acc:MGI:2388477]
ENSMUSG00000022797	1175.13	1.40518	0.183934	7.63955	2.17991e-14	4.86049e-13	Tfrc	transferrin receptor [Source:MGI Symbol;Acc:MGI:98822]
ENSMUSG00000022799	373.063	0.604096	0.165961	3.63999	0.000272647	0.00113382	Arhgap31	Rho GTPase activating protein 31 [Source:MGI Symbol;Acc:MGI:1333857]
ENSMUSG00000022801	399.578	0.469714	0.146327	3.21003	0.00132722	0.0045959	Lrch3	leucine-rich repeats and calponin homology (CH) domain containing 3 [Source:MGI Symbol;Acc:MGI:1917394]
ENSMUSG00000022802	128.894	-0.591631	0.24539	-2.41098	0.0159096	0.0397052	Lmln	leishmanolysin-like (metallopeptidase M8 family) [Source:MGI Symbol;Acc:MGI:2444736]
ENSMUSG00000022809	4198.49	0.418749	0.110101	3.8033	0.000142783	0.000630867	Nr1i2	nuclear receptor subfamily 1, group I, member 2 [Source:MGI Symbol;Acc:MGI:1337040]
ENSMUSG00000022811	1458.32	0.450354	0.0938908	4.79658	1.61399e-06	1.08852e-05	Zfp148	zinc finger protein 148 [Source:MGI Symbol;Acc:MGI:1332234]
ENSMUSG00000022812	1376.51	0.312415	0.103538	3.0174	0.00254952	0.00815144	Gsk3b	glycogen synthase kinase 3 beta [Source:MGI Symbol;Acc:MGI:1861437]
ENSMUSG00000022814	837.836	-0.454753	0.178187	-2.55211	0.0107074	0.0284096	Umps	uridine monophosphate synthetase [Source:MGI Symbol;Acc:MGI:1298388]
ENSMUSG00000022816	296.292	0.635487	0.191865	3.31215	0.000925811	0.00334647	Fstl1	follistatin-like 1 [Source:MGI Symbol;Acc:MGI:102793]
ENSMUSG00000022822	275.596	1.0701	0.193607	5.52715	3.2547e-08	3.08491e-07	Abcc5	ATP-binding cassette, sub-family C (CFTR/MRP), member 5 [Source:MGI Symbol;Acc:MGI:1351644]
ENSMUSG00000022827	341.182	-0.593637	0.153819	-3.85933	0.000113699	0.000515953	Rabl3	RAB, member RAS oncogene family-like 3 [Source:MGI Symbol;Acc:MGI:1914907]
ENSMUSG00000022829	6.53221	2.53866	1.00587	2.52384	0.0116082	0.0304366	Stxbp5l	syntaxin binding protein 5-like [Source:MGI Symbol;Acc:MGI:2443815]
ENSMUSG00000022837	233.007	0.489304	0.168568	2.90272	0.00369941	0.0112804	Iqcb1	IQ calmodulin-binding motif containing 1 [Source:MGI Symbol;Acc:MGI:2443764]
ENSMUSG00000022838	59.1911	-1.72289	0.314305	-5.48158	4.21533e-08	3.87963e-07	Eaf2	ELL associated factor 2 [Source:MGI Symbol;Acc:MGI:2146616]
ENSMUSG00000022841	5556.44	-0.348389	0.0780496	-4.46369	8.05601e-06	4.68027e-05	Ap2m1	adaptor-related protein complex 2, mu 1 subunit [Source:MGI Symbol;Acc:MGI:1298405]
ENSMUSG00000022842	221.803	-0.595812	0.218406	-2.728	0.00637198	0.0180665	Ece2	endothelin converting enzyme 2 [Source:MGI Symbol;Acc:MGI:1101356]
ENSMUSG00000022843	1876.17	-0.459848	0.117726	-3.90608	9.38043e-05	0.000432339	Clcn2	chloride channel, voltage-sensitive 2 [Source:MGI Symbol;Acc:MGI:105061]
ENSMUSG00000022847	404.46	-0.599233	0.130354	-4.59699	4.28644e-06	2.63133e-05	Thpo	thrombopoietin [Source:MGI Symbol;Acc:MGI:101875]
ENSMUSG00000022848	1477.63	0.502602	0.0955187	5.26182	1.4264e-07	1.19497e-06	Slc49a4	solute carrier family 49 member 4 [Source:MGI Symbol;Acc:MGI:2387188]
ENSMUSG00000022853	14884.5	1.00569	0.361011	2.78576	0.00534026	0.0154789	Ehhadh	enoyl-Coenzyme A, hydratase/3-hydroxyacyl Coenzyme A dehydrogenase [Source:MGI Symbol;Acc:MGI:1277964]
ENSMUSG00000022855	710.259	0.326322	0.120645	2.70481	0.00683436	0.0191964	Senp2	SUMO/sentrin specific peptidase 2 [Source:MGI Symbol;Acc:MGI:1923076]
ENSMUSG00000022856	405.173	0.376856	0.128733	2.92743	0.00341777	0.0105442	Tmem41a	transmembrane protein 41a [Source:MGI Symbol;Acc:MGI:1913914]
ENSMUSG00000022858	1451.24	0.439293	0.0806919	5.44408	5.20728e-08	4.70383e-07	Tra2b	transformer 2 beta [Source:MGI Symbol;Acc:MGI:106016]
ENSMUSG00000022863	131.639	1.30713	0.283755	4.60654	4.09421e-06	2.52299e-05	Btg3	BTG anti-proliferation factor 3 [Source:MGI Symbol;Acc:MGI:109532]
ENSMUSG00000022865	2701.73	0.250377	0.0997206	2.51079	0.0120462	0.0314011	Cxadr	coxsackie virus and adenovirus receptor [Source:MGI Symbol;Acc:MGI:1201679]
ENSMUSG00000022871	16200.1	0.489406	0.1137	4.30436	1.67473e-05	9.02152e-05	Fetub	fetuin beta [Source:MGI Symbol;Acc:MGI:1890221]
ENSMUSG00000022875	95625.3	0.570872	0.0822289	6.94248	3.85286e-12	6.56214e-11	Kng1	kininogen 1 [Source:MGI Symbol;Acc:MGI:1097705]
ENSMUSG00000022881	62.0782	-0.891505	0.280306	-3.18047	0.00147035	0.00503252	Rfc4	replication factor C (activator 1) 4 [Source:MGI Symbol;Acc:MGI:2146571]
ENSMUSG00000022885	3012.61	-1.42285	0.132755	-10.7179	8.39301e-27	5.87755e-25	St6gal1	beta galactoside alpha 2,6 sialyltransferase 1 [Source:MGI Symbol;Acc:MGI:108470]
ENSMUSG00000022887	4524.84	-0.639811	0.0873321	-7.32618	2.36804e-13	4.66685e-12	Masp1	mannan-binding lectin serine peptidase 1 [Source:MGI Symbol;Acc:MGI:88492]
ENSMUSG00000022893	387.31	1.02293	0.206472	4.95431	7.25857e-07	5.29652e-06	Adamts1	a disintegrin-like and metallopeptidase (reprolysin type) with thrombospondin type 1 motif, 1 [Source:MGI Symbol;Acc:MGI:109249]
ENSMUSG00000022895	910.032	0.581255	0.179189	3.24381	0.00117941	0.00414172	Ets2	E26 avian leukemia oncogene 2, 3' domain [Source:MGI Symbol;Acc:MGI:95456]
ENSMUSG00000022897	868.144	0.47319	0.143308	3.3019	0.000960319	0.0034582	Dyrk1a	dual-specificity tyrosine-(Y)-phosphorylation regulated kinase 1a [Source:MGI Symbol;Acc:MGI:1330299]
ENSMUSG00000022899	210.921	2.08297	0.461445	4.51402	6.36112e-06	3.78103e-05	Slc15a2	solute carrier family 15 (H+/peptide transporter), member 2 [Source:MGI Symbol;Acc:MGI:1890457]
ENSMUSG00000022905	2092.62	0.488761	0.148992	3.28046	0.00103639	0.00370717	Kpna1	karyopherin subunit alpha 1 [Source:MGI Symbol;Acc:MGI:103560]
ENSMUSG00000022906	1561.56	-0.965301	0.134293	-7.18802	6.5736e-13	1.23317e-11	Parp9	poly (ADP-ribose) polymerase family, member 9 [Source:MGI Symbol;Acc:MGI:1933117]
ENSMUSG00000022911	392.454	1.08365	0.142232	7.61891	2.55823e-14	5.63435e-13	Arl13b	ADP-ribosylation factor-like 13B [Source:MGI Symbol;Acc:MGI:1915396]
ENSMUSG00000022912	2785.93	0.233324	0.0771345	3.0249	0.00248713	0.00797674	Pros1	protein S (alpha) [Source:MGI Symbol;Acc:MGI:1095733]
ENSMUSG00000022914	770.365	0.444458	0.133633	3.32597	0.000881103	0.00320818	Brwd1	bromodomain and WD repeat domain containing 1 [Source:MGI Symbol;Acc:MGI:1890651]
ENSMUSG00000022948	263.067	1.61569	0.293206	5.51043	3.5795e-08	3.36403e-07	Setd4	SET domain containing 4 [Source:MGI Symbol;Acc:MGI:2136890]
ENSMUSG00000022951	578.823	-0.442844	0.181122	-2.445	0.0144851	0.0367245	Rcan1	regulator of calcineurin 1 [Source:MGI Symbol;Acc:MGI:1890564]
ENSMUSG00000022956	5441.92	0.287243	0.064605	4.44614	8.74253e-06	5.02669e-05	Atp5po	ATP synthase peripheral stalk subunit OSCP [Source:MGI Symbol;Acc:MGI:106341]
ENSMUSG00000022957	841.118	0.436045	0.110385	3.95021	7.80828e-05	0.000367392	Itsn1	intersectin 1 (SH3 domain protein 1A) [Source:MGI Symbol;Acc:MGI:1338069]
ENSMUSG00000022961	5904.1	0.228593	0.0826027	2.76737	0.00565097	0.0162749	Son	Son DNA binding protein [Source:MGI Symbol;Acc:MGI:98353]
ENSMUSG00000022965	569.033	-1.26971	0.154088	-8.24015	1.71996e-16	4.8747e-15	Ifngr2	interferon gamma receptor 2 [Source:MGI Symbol;Acc:MGI:107654]
ENSMUSG00000022967	1164.98	-0.497074	0.119088	-4.17402	2.99269e-05	0.000153312	Ifnar1	interferon (alpha and beta) receptor 1 [Source:MGI Symbol;Acc:MGI:107658]
ENSMUSG00000022973	445.49	0.419993	0.134066	3.13274	0.00173183	0.0058074	Synj1	synaptojanin 1 [Source:MGI Symbol;Acc:MGI:1354961]
ENSMUSG00000022974	847.886	0.433658	0.105366	4.11571	3.85982e-05	0.000194013	Paxbp1	PAX3 and PAX7 binding protein 1 [Source:MGI Symbol;Acc:MGI:1914617]
ENSMUSG00000022982	26409.4	0.169999	0.0709985	2.39441	0.0166473	0.0412493	Sod1	superoxide dismutase 1, soluble [Source:MGI Symbol;Acc:MGI:98351]
ENSMUSG00000023004	1604.64	0.547512	0.109729	4.98968	6.0478e-07	4.49256e-06	Tuba1b	tubulin, alpha 1B [Source:MGI Symbol;Acc:MGI:107804]
ENSMUSG00000023019	10163.8	-0.808319	0.125736	-6.4287	1.28699e-10	1.79731e-09	Gpd1	glycerol-3-phosphate dehydrogenase 1 (soluble) [Source:MGI Symbol;Acc:MGI:95679]
ENSMUSG00000023025	3052.54	-0.335716	0.10032	-3.34645	0.000818543	0.00300848	Larp4	La ribonucleoprotein 4 [Source:MGI Symbol;Acc:MGI:2443114]
ENSMUSG00000023026	344.193	0.429495	0.14786	2.90474	0.00367555	0.0112148	Dip2b	disco interacting protein 2 homolog B [Source:MGI Symbol;Acc:MGI:2145977]
ENSMUSG00000023027	1032.35	0.380234	0.113784	3.34171	0.000832645	0.00305254	Atf1	activating transcription factor 1 [Source:MGI Symbol;Acc:MGI:1298366]
ENSMUSG00000023034	237.969	3.90959	1.07884	3.6239	0.000290195	0.00119713	Nr4a1	nuclear receptor subfamily 4, group A, member 1 [Source:MGI Symbol;Acc:MGI:1352454]
ENSMUSG00000023043	3394.57	-0.716676	0.168747	-4.24705	2.16605e-05	0.000114375	Krt18	keratin 18 [Source:MGI Symbol;Acc:MGI:96692]
ENSMUSG00000023045	1919.07	0.670989	0.110298	6.08341	1.17655e-09	1.4311e-08	Soat2	sterol O-acyltransferase 2 [Source:MGI Symbol;Acc:MGI:1332226]
ENSMUSG00000023048	1074.72	-0.297641	0.0830877	-3.58225	0.000340649	0.00137962	Prr13	proline rich 13 [Source:MGI Symbol;Acc:MGI:1913401]
ENSMUSG00000023050	93.6899	0.617585	0.265371	2.32725	0.0199518	0.0481313	Map3k12	mitogen-activated protein kinase kinase kinase 12 [Source:MGI Symbol;Acc:MGI:1346881]
ENSMUSG00000023052	100.912	1.71268	0.232374	7.37038	1.70148e-13	3.4091e-12	Npff	neuropeptide FF-amide peptide precursor [Source:MGI Symbol;Acc:MGI:1891708]
ENSMUSG00000023057	2847.3	-1.5296	0.164629	-9.29118	1.52593e-20	6.63045e-19	Fabp2	fatty acid binding protein 2, intestinal [Source:MGI Symbol;Acc:MGI:95478]
ENSMUSG00000023067	1227.56	5.12733	0.2149	23.8591	8.15e-126	1.46965e-122	Cdkn1a	cyclin dependent kinase inhibitor 1A (P21) [Source:MGI Symbol;Acc:MGI:104556]
ENSMUSG00000023068	2176.59	0.457432	0.0897038	5.09936	3.40813e-07	2.64901e-06	Nus1	NUS1 dehydrodolichyl diphosphate synthase subunit [Source:MGI Symbol;Acc:MGI:1196365]
ENSMUSG00000023070	24403.3	-0.527706	0.135871	-3.88388	0.0001028	0.000470943	Rgn	regucalcin [Source:MGI Symbol;Acc:MGI:108024]
ENSMUSG00000023072	197.792	-0.777433	0.226697	-3.42939	0.000604928	0.00229589	Cep89	centrosomal protein 89 [Source:MGI Symbol;Acc:MGI:1919390]
ENSMUSG00000023073	476.97	-0.744941	0.275714	-2.70187	0.00689518	0.0193155	Slc10a2	solute carrier family 10, member 2 [Source:MGI Symbol;Acc:MGI:1201406]
ENSMUSG00000023078	28.7067	1.56901	0.575009	2.72867	0.00635893	0.018033	Cxcl13	chemokine (C-X-C motif) ligand 13 [Source:MGI Symbol;Acc:MGI:1888499]
ENSMUSG00000023087	7263.1	1.09027	0.137255	7.94339	1.96721e-15	4.89292e-14	Noct	nocturnin [Source:MGI Symbol;Acc:MGI:109382]
ENSMUSG00000023092	239.661	0.743285	0.175438	4.23674	2.26784e-05	0.000119183	Fhl1	four and a half LIM domains 1 [Source:MGI Symbol;Acc:MGI:1298387]
ENSMUSG00000023094	301.847	-0.840271	0.178251	-4.71397	2.42939e-06	1.57299e-05	Msrb2	methionine sulfoxide reductase B2 [Source:MGI Symbol;Acc:MGI:1923717]
ENSMUSG00000023122	227.594	-0.534053	0.201694	-2.64784	0.00810079	0.0222722	Sult1c2	sulfotransferase family, cytosolic, 1C, member 2 [Source:MGI Symbol;Acc:MGI:1916333]
ENSMUSG00000023143	424.068	-0.348892	0.117639	-2.96578	0.00301918	0.00946929	Nagpa	N-acetylglucosamine-1-phosphodiester alpha-N-acetylglucosaminidase [Source:MGI Symbol;Acc:MGI:1351598]
ENSMUSG00000023150	8155.8	1.21246	0.0783429	15.4764	5.01138e-54	1.44588e-51	Ivns1abp	influenza virus NS1A binding protein [Source:MGI Symbol;Acc:MGI:2152389]
ENSMUSG00000023156	460.767	-0.319308	0.120837	-2.64248	0.00823014	0.0225976	Rpp14	ribonuclease P 14 subunit [Source:MGI Symbol;Acc:MGI:1914303]
ENSMUSG00000023176	12153.4	-0.687532	0.142137	-4.83711	1.3174e-06	9.0802e-06	Cpn2	carboxypeptidase N, polypeptide 2 [Source:MGI Symbol;Acc:MGI:1919006]
ENSMUSG00000023186	795.107	-0.664428	0.184665	-3.59803	0.000320641	0.00130666	Vwa5a	von Willebrand factor A domain containing 5A [Source:MGI Symbol;Acc:MGI:1915026]
ENSMUSG00000023206	1466.26	-0.828774	0.187207	-4.42705	9.55321e-06	5.45369e-05	Il15ra	interleukin 15 receptor, alpha chain [Source:MGI Symbol;Acc:MGI:104644]
ENSMUSG00000023224	24871.7	-0.562939	0.0948971	-5.93209	2.99096e-09	3.36302e-08	Serping1	serine (or cysteine) peptidase inhibitor, clade G, member 1 [Source:MGI Symbol;Acc:MGI:894696]
ENSMUSG00000023232	293.295	-1.13144	0.235505	-4.80433	1.55269e-06	1.0516e-05	Serinc2	serine incorporator 2 [Source:MGI Symbol;Acc:MGI:1919132]
ENSMUSG00000023243	2162.63	0.781922	0.170033	4.59866	4.25221e-06	2.61477e-05	Kcnk5	potassium channel, subfamily K, member 5 [Source:MGI Symbol;Acc:MGI:1336175]
ENSMUSG00000023249	678.223	-1.49665	0.124458	-12.0254	2.61427e-33	2.94636e-31	Parp3	poly (ADP-ribose) polymerase family, member 3 [Source:MGI Symbol;Acc:MGI:1891258]
ENSMUSG00000023272	546.31	0.676765	0.115477	5.86059	4.61214e-09	5.08286e-08	Creld2	cysteine-rich with EGF-like domains 2 [Source:MGI Symbol;Acc:MGI:1923987]
ENSMUSG00000023274	60.7513	-3.45293	0.383172	-9.01143	2.03381e-19	7.62072e-18	Cd4	CD4 antigen [Source:MGI Symbol;Acc:MGI:88335]
ENSMUSG00000023307	3709.64	0.191415	0.0713713	2.68196	0.00731916	0.0203363	Marchf5	membrane associated ring-CH-type finger 5 [Source:MGI Symbol;Acc:MGI:1915207]
ENSMUSG00000023330	141.803	-0.850705	0.199581	-4.26246	2.02189e-05	0.000107234	Dtwd1	DTW domain containing 1 [Source:MGI Symbol;Acc:MGI:1916435]
ENSMUSG00000023348	435.544	-0.406512	0.160045	-2.53998	0.011086	0.0292851	Trip6	thyroid hormone receptor interactor 6 [Source:MGI Symbol;Acc:MGI:1343458]
ENSMUSG00000023393	136.601	-0.946705	0.217515	-4.35237	1.34674e-05	7.38832e-05	Slc17a9	solute carrier family 17, member 9 [Source:MGI Symbol;Acc:MGI:1919107]
ENSMUSG00000023452	901.465	-0.476788	0.0927258	-5.14191	2.71961e-07	2.15685e-06	Pisd	phosphatidylserine decarboxylase [Source:MGI Symbol;Acc:MGI:2445114]
ENSMUSG00000023456	554.121	-1.17902	0.22584	-5.22062	1.78324e-07	1.46911e-06	Tpi1	triosephosphate isomerase 1 [Source:MGI Symbol;Acc:MGI:98797]
ENSMUSG00000023460	794.092	-0.742153	0.142798	-5.19722	2.02293e-07	1.6441e-06	Rab12	RAB12, member RAS oncogene family [Source:MGI Symbol;Acc:MGI:894284]
ENSMUSG00000023505	41.3604	-1.05311	0.382985	-2.74973	0.00596442	0.0170483	Cdca3	cell division cycle associated 3 [Source:MGI Symbol;Acc:MGI:1315198]
ENSMUSG00000023571	68.6458	1.40044	0.350602	3.99439	6.48611e-05	0.00031055	C1qtnf12	C1q and tumor necrosis factor related 12 [Source:MGI Symbol;Acc:MGI:1914639]
ENSMUSG00000023764	1036.44	0.664532	0.212658	3.12489	0.00177874	0.00593983	Sfi1	Sfi1 homolog, spindle assembly associated (yeast) [Source:MGI Symbol;Acc:MGI:1926137]
ENSMUSG00000023805	140.82	-0.829129	0.245606	-3.37585	0.000735873	0.00273601	Synj2	synaptojanin 2 [Source:MGI Symbol;Acc:MGI:1201671]
ENSMUSG00000023828	69.6463	-2.60535	0.483546	-5.38801	7.12407e-08	6.30115e-07	Slc22a3	solute carrier family 22 (organic cation transporter), member 3 [Source:MGI Symbol;Acc:MGI:1333817]
ENSMUSG00000023829	8953.68	-0.630207	0.131319	-4.79904	1.5943e-06	1.07726e-05	Slc22a1	solute carrier family 22 (organic cation transporter), member 1 [Source:MGI Symbol;Acc:MGI:108111]
ENSMUSG00000023832	2255.26	0.410019	0.10328	3.96997	7.18815e-05	0.000340492	Acat2	acetyl-Coenzyme A acetyltransferase 2 [Source:MGI Symbol;Acc:MGI:87871]
ENSMUSG00000023845	1918.46	0.716924	0.0837944	8.55575	1.17108e-17	3.72115e-16	Lnpep	leucyl/cystinyl aminopeptidase [Source:MGI Symbol;Acc:MGI:2387123]
ENSMUSG00000023846	796.248	-0.351473	0.12666	-2.77493	0.00552136	0.0159449	NA	NA
ENSMUSG00000023852	1530.55	0.920619	0.131943	6.9774	3.00684e-12	5.20729e-11	Chd1	chromodomain helicase DNA binding protein 1 [Source:MGI Symbol;Acc:MGI:88393]
ENSMUSG00000023861	8732.44	0.668894	0.0976581	6.84934	7.41918e-12	1.22319e-10	Mpc1	mitochondrial pyruvate carrier 1 [Source:MGI Symbol;Acc:MGI:1915240]
ENSMUSG00000023904	824.566	-0.398616	0.113978	-3.49731	0.000469977	0.00184036	Hcfc1r1	host cell factor C1 regulator 1 (XPO1-dependent) [Source:MGI Symbol;Acc:MGI:2663619]
ENSMUSG00000023905	281.028	1.65681	0.232413	7.12872	1.01306e-12	1.84758e-11	Tnfrsf12a	tumor necrosis factor receptor superfamily, member 12a [Source:MGI Symbol;Acc:MGI:1351484]
ENSMUSG00000023912	68.7734	0.912852	0.284186	3.21216	0.0013174	0.00456519	Slc25a27	solute carrier family 25, member 27 [Source:MGI Symbol;Acc:MGI:1921261]
ENSMUSG00000023913	106.982	0.977714	0.313159	3.1221	0.00179568	0.00599223	Pla2g7	phospholipase A2, group VII (platelet-activating factor acetylhydrolase, plasma) [Source:MGI Symbol;Acc:MGI:1351327]
ENSMUSG00000023938	483.758	-0.353963	0.126206	-2.80464	0.00503734	0.0147038	Aars2	alanyl-tRNA synthetase 2, mitochondrial [Source:MGI Symbol;Acc:MGI:2681839]
ENSMUSG00000023939	1171.17	-0.344133	0.102285	-3.36446	0.000766924	0.00283829	Mrpl14	mitochondrial ribosomal protein L14 [Source:MGI Symbol;Acc:MGI:1333864]
ENSMUSG00000023942	11766.8	1.2474	0.0790355	15.7828	4.0862e-56	1.28147e-53	Slc29a1	solute carrier family 29 (nucleoside transporters), member 1 [Source:MGI Symbol;Acc:MGI:1927073]
ENSMUSG00000023944	26506.9	0.19503	0.0790162	2.46823	0.0135781	0.0347918	Hsp90ab1	heat shock protein 90 alpha (cytosolic), class B member 1 [Source:MGI Symbol;Acc:MGI:96247]
ENSMUSG00000023951	7158.23	0.340324	0.0976183	3.48628	0.000489796	0.00191122	Vegfa	vascular endothelial growth factor A [Source:MGI Symbol;Acc:MGI:103178]
ENSMUSG00000023952	1445.86	-0.484121	0.118341	-4.09091	4.29686e-05	0.000213894	Gtpbp2	GTP binding protein 2 [Source:MGI Symbol;Acc:MGI:1860138]
ENSMUSG00000023959	83.3657	-1.17893	0.253946	-4.64242	3.44352e-06	2.15235e-05	Clic5	chloride intracellular channel 5 [Source:MGI Symbol;Acc:MGI:1917912]
ENSMUSG00000023960	840.299	-1.54023	0.126336	-12.1915	3.44889e-34	4.36436e-32	Enpp5	ectonucleotide pyrophosphatase/phosphodiesterase 5 [Source:MGI Symbol;Acc:MGI:1933830]
ENSMUSG00000023963	293.858	3.20815	0.284749	11.2666	1.91854e-29	1.67739e-27	Cyp39a1	cytochrome P450, family 39, subfamily a, polypeptide 1 [Source:MGI Symbol;Acc:MGI:1927096]
ENSMUSG00000023967	799.17	-0.928517	0.100023	-9.28305	1.64692e-20	7.12703e-19	Mrps18a	mitochondrial ribosomal protein S18A [Source:MGI Symbol;Acc:MGI:1915815]
ENSMUSG00000023977	4408.02	0.657899	0.118006	5.57514	2.47326e-08	2.3978e-07	Ubr2	ubiquitin protein ligase E3 component n-recognin 2 [Source:MGI Symbol;Acc:MGI:1861099]
ENSMUSG00000023982	25.5847	-1.06248	0.459673	-2.31137	0.0208123	0.0498735	Guca1a	guanylate cyclase activator 1a (retina) [Source:MGI Symbol;Acc:MGI:102770]
ENSMUSG00000023994	336.461	-0.358584	0.12791	-2.80341	0.00505653	0.0147514	Nfya	nuclear transcription factor-Y alpha [Source:MGI Symbol;Acc:MGI:97316]
ENSMUSG00000024002	1831.2	0.261067	0.0933653	2.79619	0.00517092	0.0150546	Brd4	bromodomain containing 4 [Source:MGI Symbol;Acc:MGI:1888520]
ENSMUSG00000024006	2245.02	0.240276	0.0978564	2.45539	0.014073	0.0358371	Stk38	serine/threonine kinase 38 [Source:MGI Symbol;Acc:MGI:2442572]
ENSMUSG00000024007	224.736	0.634747	0.176905	3.58807	0.000333139	0.00135262	Ppil1	peptidylprolyl isomerase (cyclophilin)-like 1 [Source:MGI Symbol;Acc:MGI:1916066]
ENSMUSG00000024014	215.77	-1.03386	0.182038	-5.6794	1.35168e-08	1.36462e-07	Pim1	proviral integration site 1 [Source:MGI Symbol;Acc:MGI:97584]
ENSMUSG00000024019	1042.71	-0.458027	0.106837	-4.28718	1.80959e-05	9.70452e-05	Cmtr1	cap methyltransferase 1 [Source:MGI Symbol;Acc:MGI:1921407]
ENSMUSG00000024026	8855.44	-0.314487	0.114999	-2.7347	0.00624376	0.0177448	Glo1	glyoxalase 1 [Source:MGI Symbol;Acc:MGI:95742]
ENSMUSG00000024029	96.2156	-3.59138	0.590341	-6.08357	1.17534e-09	1.43084e-08	Tff3	trefoil factor 3, intestinal [Source:MGI Symbol;Acc:MGI:104638]
ENSMUSG00000024032	22.4653	-2.49024	0.5328	-4.67388	2.95567e-06	1.88083e-05	Tff1	trefoil factor 1 [Source:MGI Symbol;Acc:MGI:88135]
ENSMUSG00000024042	3049.82	2.3813	0.405887	5.8669	4.44012e-09	4.90078e-08	Sik1	salt inducible kinase 1 [Source:MGI Symbol;Acc:MGI:104754]
ENSMUSG00000024049	95.6047	3.34575	0.430933	7.76396	8.23187e-15	1.90005e-13	Myom1	myomesin 1 [Source:MGI Symbol;Acc:MGI:1341430]
ENSMUSG00000024052	25072.4	1.48619	0.15859	9.37122	7.16991e-21	3.18255e-19	Lpin2	lipin 2 [Source:MGI Symbol;Acc:MGI:1891341]
ENSMUSG00000024065	2752.78	1.26463	0.195522	6.468	9.93077e-11	1.41423e-09	Ehd3	EH-domain containing 3 [Source:MGI Symbol;Acc:MGI:1928900]
ENSMUSG00000024070	5375.02	-0.300296	0.113831	-2.63809	0.00833752	0.0228447	Prkd3	protein kinase D3 [Source:MGI Symbol;Acc:MGI:1922542]
ENSMUSG00000024073	2923.61	0.487948	0.0885553	5.51009	3.58654e-08	3.36845e-07	Birc6	baculoviral IAP repeat-containing 6 [Source:MGI Symbol;Acc:MGI:1276108]
ENSMUSG00000024079	524.521	-0.727629	0.106878	-6.80805	9.89307e-12	1.61995e-10	Eif2ak2	eukaryotic translation initiation factor 2-alpha kinase 2 [Source:MGI Symbol;Acc:MGI:1353449]
ENSMUSG00000024082	321.953	-0.768167	0.169122	-4.54208	5.5702e-06	3.35094e-05	Ndufaf7	NADH:ubiquinone oxidoreductase complex assembly factor 7 [Source:MGI Symbol;Acc:MGI:1920944]
ENSMUSG00000024083	1418.23	-0.273383	0.0847671	-3.22511	0.00125926	0.00439007	Pja2	praja ring finger ubiquitin ligase 2 [Source:MGI Symbol;Acc:MGI:2159342]
ENSMUSG00000024084	278.351	0.677164	0.178852	3.78616	0.000152993	0.000670844	Qpct	glutaminyl-peptide cyclotransferase (glutaminyl cyclase) [Source:MGI Symbol;Acc:MGI:1917786]
ENSMUSG00000024085	16454.9	0.790581	0.119099	6.638	3.17978e-11	4.86442e-10	Man2a1	mannosidase 2, alpha 1 [Source:MGI Symbol;Acc:MGI:104669]
ENSMUSG00000024091	1679.12	0.282331	0.0816701	3.45696	0.000546298	0.00210438	Vapa	vesicle-associated membrane protein, associated protein A [Source:MGI Symbol;Acc:MGI:1353561]
ENSMUSG00000024097	483.974	-1.22784	0.279602	-4.3914	1.12625e-05	6.29984e-05	Srsf7	serine and arginine-rich splicing factor 7 [Source:MGI Symbol;Acc:MGI:1926232]
ENSMUSG00000024104	1379.86	-0.259823	0.10871	-2.39005	0.0168461	0.0416489	Washc2	WASH complex subunit 2 [Source:MGI Symbol;Acc:MGI:106463]
ENSMUSG00000024118	2993.79	-0.483687	0.111636	-4.33273	1.47272e-05	8.01715e-05	Tedc2	tubulin epsilon and delta complex 2 [Source:MGI Symbol;Acc:MGI:1919266]
ENSMUSG00000024120	5427.29	-0.368392	0.0875443	-4.20806	2.57568e-05	0.000133801	Lrpprc	leucine-rich PPR-motif containing [Source:MGI Symbol;Acc:MGI:1919666]
ENSMUSG00000024122	1618.45	0.529751	0.108528	4.88124	1.05422e-06	7.42223e-06	Pdpk1	3-phosphoinositide dependent protein kinase 1 [Source:MGI Symbol;Acc:MGI:1338068]
ENSMUSG00000024131	1061.52	1.1617	0.272145	4.26868	1.96633e-05	0.000104711	Slc3a1	solute carrier family 3, member 1 [Source:MGI Symbol;Acc:MGI:1195264]
ENSMUSG00000024135	507.631	-0.936096	0.258994	-3.61436	0.000301094	0.00123643	Srbd1	S1 RNA binding domain 1 [Source:MGI Symbol;Acc:MGI:1925836]
ENSMUSG00000024136	63.4822	1.00943	0.304597	3.31397	0.000919813	0.00332729	Dnase1l2	deoxyribonuclease 1-like 2 [Source:MGI Symbol;Acc:MGI:1913955]
ENSMUSG00000024140	10073	0.859375	0.0809938	10.6104	2.66631e-26	1.80583e-24	Epas1	endothelial PAS domain protein 1 [Source:MGI Symbol;Acc:MGI:109169]
ENSMUSG00000024145	172.298	1.8605	0.252915	7.35623	1.89182e-13	3.76953e-12	Pigf	phosphatidylinositol glycan anchor biosynthesis, class F [Source:MGI Symbol;Acc:MGI:99462]
ENSMUSG00000024155	122.985	-1.83851	0.337657	-5.44489	5.18372e-08	4.68549e-07	Meiob	meiosis specific with OB domains [Source:MGI Symbol;Acc:MGI:1922428]
ENSMUSG00000024158	7293.39	-0.276168	0.0766311	-3.60387	0.000313517	0.00128052	Hagh	hydroxyacyl glutathione hydrolase [Source:MGI Symbol;Acc:MGI:95745]
ENSMUSG00000024163	1270.05	0.512073	0.102894	4.97672	6.46709e-07	4.76721e-06	Mapk8ip3	mitogen-activated protein kinase 8 interacting protein 3 [Source:MGI Symbol;Acc:MGI:1353598]
ENSMUSG00000024164	289139	0.969846	0.0881995	10.996	3.99267e-28	3.13034e-26	C3	complement component 3 [Source:MGI Symbol;Acc:MGI:88227]
ENSMUSG00000024168	443.396	0.754905	0.136601	5.52635	3.26962e-08	3.09296e-07	Tmem204	transmembrane protein 204 [Source:MGI Symbol;Acc:MGI:3039635]
ENSMUSG00000024180	806.245	-0.371754	0.142724	-2.60471	0.00919516	0.0249247	Pgap6	post-glycosylphosphatidylinositol attachment to proteins 6 [Source:MGI Symbol;Acc:MGI:1926283]
ENSMUSG00000024182	701.318	0.561462	0.175938	3.19124	0.00141661	0.00486803	Axin1	axin 1 [Source:MGI Symbol;Acc:MGI:1096327]
ENSMUSG00000024188	1531.95	0.533474	0.0825293	6.46405	1.01937e-10	1.44881e-09	Luc7l	Luc7-like [Source:MGI Symbol;Acc:MGI:1914228]
ENSMUSG00000024190	1144.47	2.84047	0.474801	5.98243	2.19828e-09	2.53699e-08	Dusp1	dual specificity phosphatase 1 [Source:MGI Symbol;Acc:MGI:105120]
ENSMUSG00000024191	546.07	-0.771764	0.11965	-6.45016	1.11734e-10	1.57718e-09	Bnip1	BCL2/adenovirus E1B interacting protein 1 [Source:MGI Symbol;Acc:MGI:109328]
ENSMUSG00000024197	1215.69	-0.343836	0.0979898	-3.50889	0.000449972	0.00176923	Plin3	perilipin 3 [Source:MGI Symbol;Acc:MGI:1914155]
ENSMUSG00000024217	440.138	-0.513827	0.122055	-4.2098	2.55597e-05	0.000132873	Snrpc	U1 small nuclear ribonucleoprotein C [Source:MGI Symbol;Acc:MGI:109489]
ENSMUSG00000024219	363.673	-1.22354	0.211095	-5.79613	6.78615e-09	7.21954e-08	Anks1	ankyrin repeat and SAM domain containing 1 [Source:MGI Symbol;Acc:MGI:2446180]
ENSMUSG00000024222	7407.69	2.36324	0.216033	10.9392	7.4816e-28	5.71056e-26	Fkbp5	FK506 binding protein 5 [Source:MGI Symbol;Acc:MGI:104670]
ENSMUSG00000024232	161.501	1.13431	0.230053	4.93065	8.19582e-07	5.91165e-06	Bambi	BMP and activin membrane-bound inhibitor [Source:MGI Symbol;Acc:MGI:1915260]
ENSMUSG00000024234	260.823	-0.612413	0.241313	-2.53784	0.0111539	0.0294473	Mtpap	mitochondrial poly(A) polymerase [Source:MGI Symbol;Acc:MGI:1914690]
ENSMUSG00000024236	910.45	-0.592393	0.151988	-3.89762	9.71437e-05	0.000447016	Svil	supervillin [Source:MGI Symbol;Acc:MGI:2147319]
ENSMUSG00000024240	708.279	0.812348	0.150878	5.38412	7.27996e-08	6.41936e-07	Epc1	enhancer of polycomb homolog 1 [Source:MGI Symbol;Acc:MGI:1278322]
ENSMUSG00000024241	1551.87	0.51742	0.121023	4.2754	1.90793e-05	0.000101865	Sos1	SOS Ras/Rac guanine nucleotide exchange factor 1 [Source:MGI Symbol;Acc:MGI:98354]
ENSMUSG00000024242	385.863	-1.57321	0.212467	-7.40449	1.31653e-13	2.67998e-12	Map4k3	mitogen-activated protein kinase kinase kinase kinase 3 [Source:MGI Symbol;Acc:MGI:2154405]
ENSMUSG00000024254	6102.84	0.271556	0.0799739	3.39555	0.000684896	0.00256432	Abcg8	ATP binding cassette subfamily G member 8 [Source:MGI Symbol;Acc:MGI:1914720]
ENSMUSG00000024261	10.1416	3.52798	0.902497	3.90913	9.26284e-05	0.000427465	Syt4	synaptotagmin IV [Source:MGI Symbol;Acc:MGI:101759]
ENSMUSG00000024268	16.3612	1.39422	0.547866	2.54482	0.0109334	0.0289191	Celf4	CUGBP, Elav-like family member 4 [Source:MGI Symbol;Acc:MGI:1932407]
ENSMUSG00000024270	184.735	1.92686	0.327003	5.89247	3.80464e-09	4.21874e-08	Slc39a6	solute carrier family 39 (metal ion transporter), member 6 [Source:MGI Symbol;Acc:MGI:2147279]
ENSMUSG00000024271	542.303	-0.339294	0.143318	-2.36743	0.0179122	0.0438861	Elp2	elongator acetyltransferase complex subunit 2 [Source:MGI Symbol;Acc:MGI:1889642]
ENSMUSG00000024273	150.277	-0.907501	0.231751	-3.91584	9.00901e-05	0.000416551	2700062C07Rik	RIKEN cDNA 2700062C07 gene [Source:MGI Symbol;Acc:MGI:1915296]
ENSMUSG00000024277	747.228	1.02325	0.157612	6.49219	8.45986e-11	1.21798e-09	Mapre2	microtubule-associated protein, RP/EB family, member 2 [Source:MGI Symbol;Acc:MGI:106271]
ENSMUSG00000024283	2213.78	0.700388	0.11971	5.85068	4.89559e-09	5.37471e-08	Wac	WW domain containing adaptor with coiled-coil [Source:MGI Symbol;Acc:MGI:2387357]
ENSMUSG00000024287	319.74	-0.408694	0.15884	-2.573	0.0100821	0.0269841	Thoc1	THO complex 1 [Source:MGI Symbol;Acc:MGI:1919668]
ENSMUSG00000024290	1383.65	0.32997	0.0954613	3.45658	0.000547079	0.00210683	Rock1	Rho-associated coiled-coil containing protein kinase 1 [Source:MGI Symbol;Acc:MGI:107927]
ENSMUSG00000024292	5110.31	-0.638964	0.179708	-3.55557	0.000377167	0.00151055	Cyp4f14	cytochrome P450, family 4, subfamily f, polypeptide 14 [Source:MGI Symbol;Acc:MGI:1927669]
ENSMUSG00000024293	516.611	0.427129	0.131816	3.24034	0.00119387	0.0041813	Esco1	establishment of sister chromatid cohesion N-acetyltransferase 1 [Source:MGI Symbol;Acc:MGI:1925055]
ENSMUSG00000024294	2878.41	0.328555	0.090536	3.629	0.000284524	0.00117541	Mib1	MIB E3 ubiquitin protein ligase 1 [Source:MGI Symbol;Acc:MGI:2443157]
ENSMUSG00000024298	5149.96	0.985992	0.1435	6.87101	6.37467e-12	1.06313e-10	Zfp871	zinc finger protein 871 [Source:MGI Symbol;Acc:MGI:1921793]
ENSMUSG00000024312	492.18	-0.325056	0.124893	-2.60267	0.00925004	0.0250594	Wdr46	WD repeat domain 46 [Source:MGI Symbol;Acc:MGI:1931871]
ENSMUSG00000024319	695.49	-0.914718	0.14144	-6.46718	9.98451e-11	1.42048e-09	Vps52	VPS52 GARP complex subunit [Source:MGI Symbol;Acc:MGI:1330304]
ENSMUSG00000024330	63.4866	1.58742	0.378731	4.1914	2.77233e-05	0.00014309	Col11a2	collagen, type XI, alpha 2 [Source:MGI Symbol;Acc:MGI:88447]
ENSMUSG00000024331	2763.16	1.11726	0.135762	8.2296	1.87845e-16	5.29268e-15	Dsc2	desmocollin 2 [Source:MGI Symbol;Acc:MGI:103221]
ENSMUSG00000024335	4065.53	0.982513	0.167743	5.85724	4.7063e-09	5.17872e-08	Brd2	bromodomain containing 2 [Source:MGI Symbol;Acc:MGI:99495]
ENSMUSG00000024338	396.828	-1.12115	0.239348	-4.68417	2.81103e-06	1.79831e-05	Psmb8	proteasome (prosome, macropain) subunit, beta type 8 (large multifunctional peptidase 7) [Source:MGI Symbol;Acc:MGI:1346527]
ENSMUSG00000024339	964.015	-0.912769	0.13774	-6.62677	3.43106e-11	5.22114e-10	Tap2	transporter 2, ATP-binding cassette, sub-family B (MDR/TAP) [Source:MGI Symbol;Acc:MGI:98484]
ENSMUSG00000024350	415.633	1.26154	0.162345	7.77074	7.80317e-15	1.80398e-13	Dnajc18	DnaJ heat shock protein family (Hsp40) member C18 [Source:MGI Symbol;Acc:MGI:1923844]
ENSMUSG00000024360	4108.23	0.512704	0.0985299	5.20354	1.95532e-07	1.59635e-06	Etf1	eukaryotic translation termination factor 1 [Source:MGI Symbol;Acc:MGI:2385071]
ENSMUSG00000024365	115.669	-3.31374	0.30218	-10.9661	5.5614e-28	4.31338e-26	Cyp21a1	cytochrome P450, family 21, subfamily a, polypeptide 1 [Source:MGI Symbol;Acc:MGI:88591]
ENSMUSG00000024369	695.541	-0.516289	0.0984883	-5.24214	1.58727e-07	1.32281e-06	Nelfe	negative elongation factor complex member E, Rdbp [Source:MGI Symbol;Acc:MGI:102744]
ENSMUSG00000024370	366.396	-0.748889	0.182396	-4.10584	4.02856e-05	0.000201651	Cdc23	CDC23 cell division cycle 23 [Source:MGI Symbol;Acc:MGI:1098815]
ENSMUSG00000024371	4560.16	-0.710521	0.115544	-6.14933	7.78091e-10	9.80317e-09	C2	complement component 2 (within H-2S) [Source:MGI Symbol;Acc:MGI:88226]
ENSMUSG00000024378	3755.35	-0.655189	0.116186	-5.63912	1.7092e-08	1.70048e-07	Stard4	StAR-related lipid transfer (START) domain containing 4 [Source:MGI Symbol;Acc:MGI:2156764]
ENSMUSG00000024382	746.326	-0.751141	0.107745	-6.97149	3.13602e-12	5.418e-11	Ercc3	excision repair cross-complementing rodent repair deficiency, complementation group 3 [Source:MGI Symbol;Acc:MGI:95414]
ENSMUSG00000024383	1284.8	0.681106	0.0955954	7.12488	1.04172e-12	1.89745e-11	Map3k2	mitogen-activated protein kinase kinase kinase 2 [Source:MGI Symbol;Acc:MGI:1346873]
ENSMUSG00000024384	1034.58	0.570586	0.113098	5.04507	4.53364e-07	3.45131e-06	Iws1	IWS1, SUPT6 interacting protein [Source:MGI Symbol;Acc:MGI:1920723]
ENSMUSG00000024391	7511.27	0.373517	0.0893285	4.18138	2.8974e-05	0.000148906	Apom	apolipoprotein M [Source:MGI Symbol;Acc:MGI:1930124]
ENSMUSG00000024393	4279.06	0.358185	0.0838762	4.2704	1.95119e-05	0.00010402	Prrc2a	proline-rich coiled-coil 2A [Source:MGI Symbol;Acc:MGI:1915467]
ENSMUSG00000024397	64.7875	-0.748228	0.309864	-2.4147	0.0157481	0.0393799	Aif1	allograft inflammatory factor 1 [Source:MGI Symbol;Acc:MGI:1343098]
ENSMUSG00000024413	6116.92	0.43068	0.12218	3.52497	0.000423528	0.00167806	Npc1	NPC intracellular cholesterol transporter 1 [Source:MGI Symbol;Acc:MGI:1097712]
ENSMUSG00000024414	1181.6	-0.370629	0.115177	-3.2179	0.00129135	0.00448783	Mrpl27	mitochondrial ribosomal protein L27 [Source:MGI Symbol;Acc:MGI:2137224]
ENSMUSG00000024421	29.7157	-2.95838	0.507972	-5.82392	5.74843e-09	6.2351e-08	Lama3	laminin, alpha 3 [Source:MGI Symbol;Acc:MGI:99909]
ENSMUSG00000024424	8110.09	-1.66768	0.195713	-8.52106	1.58103e-17	4.96906e-16	Ttc39c	tetratricopeptide repeat domain 39C [Source:MGI Symbol;Acc:MGI:1919997]
ENSMUSG00000024426	443.886	0.410468	0.159792	2.56876	0.0102063	0.027271	Atat1	alpha tubulin acetyltransferase 1 [Source:MGI Symbol;Acc:MGI:1913869]
ENSMUSG00000024429	1143.61	-0.688179	0.104784	-6.56757	5.11424e-11	7.56698e-10	Gnl1	guanine nucleotide binding protein-like 1 [Source:MGI Symbol;Acc:MGI:95764]
ENSMUSG00000024436	1055.43	-0.905645	0.0970786	-9.32898	1.06891e-20	4.68695e-19	Mrps18b	mitochondrial ribosomal protein S18B [Source:MGI Symbol;Acc:MGI:1914223]
ENSMUSG00000024442	934.459	-0.606335	0.122982	-4.93029	8.2107e-07	5.91942e-06	Dele1	DAP3 binding cell death enhancer 1 [Source:MGI Symbol;Acc:MGI:1914089]
ENSMUSG00000024454	1272.03	-0.371645	0.098049	-3.7904	0.000150406	0.000660102	Hdac3	histone deacetylase 3 [Source:MGI Symbol;Acc:MGI:1343091]
ENSMUSG00000024456	2591.79	0.785648	0.0878315	8.94494	3.72147e-19	1.35229e-17	Diaph1	diaphanous related formin 1 [Source:MGI Symbol;Acc:MGI:1194490]
ENSMUSG00000024457	1151.16	-1.23574	0.102332	-12.0758	1.41759e-33	1.63601e-31	Trim26	tripartite motif-containing 26 [Source:MGI Symbol;Acc:MGI:1337056]
ENSMUSG00000024474	1799.77	-0.342745	0.0892495	-3.8403	0.000122886	0.000553638	Ik	IK cytokine [Source:MGI Symbol;Acc:MGI:1345142]
ENSMUSG00000024483	1654.14	0.43627	0.0921516	4.73427	2.19845e-06	1.43701e-05	Ankhd1	ankyrin repeat and KH domain containing 1 [Source:MGI Symbol;Acc:MGI:1921733]
ENSMUSG00000024486	34.5067	2.03579	0.434909	4.68095	2.85549e-06	1.82433e-05	Hbegf	heparin-binding EGF-like growth factor [Source:MGI Symbol;Acc:MGI:96070]
ENSMUSG00000024493	548.691	-0.71956	0.151671	-4.74423	2.09299e-06	1.3743e-05	Lars	leucyl-tRNA synthetase [Source:MGI Symbol;Acc:MGI:1913808]
ENSMUSG00000024507	14636.4	-0.253242	0.0846277	-2.99242	0.00276773	0.00875789	Hsd17b4	hydroxysteroid (17-beta) dehydrogenase 4 [Source:MGI Symbol;Acc:MGI:105089]
ENSMUSG00000024511	52.506	0.97378	0.355379	2.74012	0.00614174	0.0174997	Rab27b	RAB27B, member RAS oncogene family [Source:MGI Symbol;Acc:MGI:1931295]
ENSMUSG00000024513	1299.54	-0.321036	0.103511	-3.10146	0.0019257	0.00636866	Mbd2	methyl-CpG binding domain protein 2 [Source:MGI Symbol;Acc:MGI:1333813]
ENSMUSG00000024515	1202.41	0.811769	0.134497	6.03558	1.58395e-09	1.88463e-08	Smad4	SMAD family member 4 [Source:MGI Symbol;Acc:MGI:894293]
ENSMUSG00000024524	92.4154	1.32123	0.318132	4.15308	3.28029e-05	0.000166625	Gnal	guanine nucleotide binding protein, alpha stimulating, olfactory type [Source:MGI Symbol;Acc:MGI:95774]
ENSMUSG00000024537	324.228	-0.71639	0.21935	-3.26596	0.00109093	0.00387151	Psmg2	proteasome (prosome, macropain) assembly chaperone 2 [Source:MGI Symbol;Acc:MGI:1922901]
ENSMUSG00000024544	161.511	-0.846185	0.184681	-4.58188	4.60823e-06	2.81092e-05	Ldlrad4	low density lipoprotein receptor class A domain containing 4 [Source:MGI Symbol;Acc:MGI:1277150]
ENSMUSG00000024570	805.695	-0.31071	0.111242	-2.79309	0.00522074	0.0151874	Rbfa	ribosome binding factor A [Source:MGI Symbol;Acc:MGI:1915981]
ENSMUSG00000024571	1925.34	-0.198577	0.0859447	-2.31052	0.0208593	0.0499528	Naa12	N(alpha)-acetyltransferase 12, NatA catalytic subunit [Source:MGI Symbol;Acc:MGI:3833940]
ENSMUSG00000024579	36.9123	1.36635	0.39467	3.462	0.000536172	0.00207423	Pcyox1l	prenylcysteine oxidase 1 like [Source:MGI Symbol;Acc:MGI:3606062]
ENSMUSG00000024580	2074.13	1.23897	0.211851	5.8483	4.96629e-09	5.44405e-08	Grpel2	GrpE-like 2, mitochondrial [Source:MGI Symbol;Acc:MGI:1334416]
ENSMUSG00000024581	692.574	-0.271374	0.0984151	-2.75744	0.00582559	0.0167244	Napg	N-ethylmaleimide sensitive fusion protein attachment protein gamma [Source:MGI Symbol;Acc:MGI:104561]
ENSMUSG00000024583	575.451	0.45941	0.119746	3.83655	0.000124777	0.000560062	Txnl1	thioredoxin-like 1 [Source:MGI Symbol;Acc:MGI:1860078]
ENSMUSG00000024588	2315.81	-0.3147	0.0929247	-3.38661	0.000707609	0.00263772	Fech	ferrochelatase [Source:MGI Symbol;Acc:MGI:95513]
ENSMUSG00000024589	614.729	1.69096	0.206679	8.18157	2.8018e-16	7.66958e-15	Nedd4l	neural precursor cell expressed, developmentally down-regulated gene 4-like [Source:MGI Symbol;Acc:MGI:1933754]
ENSMUSG00000024590	137.202	-1.27207	0.239936	-5.30168	1.1474e-07	9.81757e-07	Lmnb1	lamin B1 [Source:MGI Symbol;Acc:MGI:96795]
ENSMUSG00000024594	1192.52	-0.573591	0.152277	-3.76677	0.000165372	0.00071922	Prrc1	proline-rich coiled-coil 1 [Source:MGI Symbol;Acc:MGI:1916106]
ENSMUSG00000024597	508.507	1.06236	0.221786	4.79002	1.66763e-06	1.12103e-05	Slc12a2	solute carrier family 12, member 2 [Source:MGI Symbol;Acc:MGI:101924]
ENSMUSG00000024608	7005.38	0.310709	0.064878	4.78913	1.67506e-06	1.12549e-05	Rps14	ribosomal protein S14 [Source:MGI Symbol;Acc:MGI:98107]
ENSMUSG00000024610	1351.93	-0.494156	0.104116	-4.7462	2.07278e-06	1.36252e-05	Cd74	CD74 antigen (invariant polypeptide of major histocompatibility complex, class II antigen-associated) [Source:MGI Symbol;Acc:MGI:96534]
ENSMUSG00000024614	651.828	0.354316	0.111404	3.18046	0.0014704	0.00503252	Tmx3	thioredoxin-related transmembrane protein 3 [Source:MGI Symbol;Acc:MGI:2442418]
ENSMUSG00000024642	459.75	0.507346	0.165825	3.05954	0.0022168	0.00720097	Tle4	transducin-like enhancer of split 4 [Source:MGI Symbol;Acc:MGI:104633]
ENSMUSG00000024645	263.143	-0.766178	0.221534	-3.45851	0.000543166	0.00209502	Timm21	translocase of inner mitochondrial membrane 21 [Source:MGI Symbol;Acc:MGI:1920595]
ENSMUSG00000024659	159.696	0.593023	0.240653	2.46422	0.0137312	0.0351236	Anxa1	annexin A1 [Source:MGI Symbol;Acc:MGI:96819]
ENSMUSG00000024661	33145.6	0.448178	0.0816953	5.48596	4.1122e-08	3.79543e-07	Fth1	ferritin heavy polypeptide 1 [Source:MGI Symbol;Acc:MGI:95588]
ENSMUSG00000024663	109.508	-0.552794	0.220964	-2.50174	0.0123585	0.0320886	Rab3il1	RAB3A interacting protein (rabin3)-like 1 [Source:MGI Symbol;Acc:MGI:1922010]
ENSMUSG00000024664	564.74	-1.49201	0.198235	-7.52648	5.21264e-14	1.09777e-12	Fads3	fatty acid desaturase 3 [Source:MGI Symbol;Acc:MGI:1928740]
ENSMUSG00000024665	48452.3	-0.619749	0.157573	-3.93309	8.38623e-05	0.000390888	Fads2	fatty acid desaturase 2 [Source:MGI Symbol;Acc:MGI:1930079]
ENSMUSG00000024678	168.631	0.775799	0.197214	3.93379	8.36176e-05	0.000389873	Ms4a4d	membrane-spanning 4-domains, subfamily A, member 4D [Source:MGI Symbol;Acc:MGI:1913857]
ENSMUSG00000024683	731.135	-0.363051	0.105642	-3.43663	0.000589005	0.00224372	Mrpl16	mitochondrial ribosomal protein L16 [Source:MGI Symbol;Acc:MGI:2137219]
ENSMUSG00000024687	1867.23	0.242154	0.088688	2.73041	0.00632565	0.0179457	Osbp	oxysterol binding protein [Source:MGI Symbol;Acc:MGI:97447]
ENSMUSG00000024694	4549.65	-2.43106	0.199989	-12.156	5.33368e-34	6.63307e-32	Keg1	kidney expressed gene 1 [Source:MGI Symbol;Acc:MGI:1928492]
ENSMUSG00000024697	97.7053	-1.79826	0.278827	-6.44936	1.12322e-10	1.58238e-09	Gna14	guanine nucleotide binding protein, alpha 14 [Source:MGI Symbol;Acc:MGI:95769]
ENSMUSG00000024712	1748.47	0.216456	0.0848543	2.55092	0.010744	0.0284966	Rfk	riboflavin kinase [Source:MGI Symbol;Acc:MGI:1914688]
ENSMUSG00000024713	520.551	0.778189	0.140624	5.53383	3.1331e-08	2.97356e-07	Pcsk5	proprotein convertase subtilisin/kexin type 5 [Source:MGI Symbol;Acc:MGI:97515]
ENSMUSG00000024732	237.379	-0.827857	0.162969	-5.07984	3.77749e-07	2.9139e-06	Ccdc86	coiled-coil domain containing 86 [Source:MGI Symbol;Acc:MGI:1277220]
ENSMUSG00000024735	2650.69	-0.384974	0.0932609	-4.12793	3.66046e-05	0.0001847	Prpf19	pre-mRNA processing factor 19 [Source:MGI Symbol;Acc:MGI:106247]
ENSMUSG00000024742	83.2404	-0.81894	0.264786	-3.09285	0.00198248	0.006531	Fen1	flap structure specific endonuclease 1 [Source:MGI Symbol;Acc:MGI:102779]
ENSMUSG00000024747	2855.79	-1.12287	0.220243	-5.09832	3.42676e-07	2.66063e-06	Aldh1a7	aldehyde dehydrogenase family 1, subfamily A7 [Source:MGI Symbol;Acc:MGI:1347050]
ENSMUSG00000024750	1643.84	0.560828	0.0884652	6.33953	2.30465e-10	3.09273e-09	Zfand5	zinc finger, AN1-type domain 5 [Source:MGI Symbol;Acc:MGI:1278334]
ENSMUSG00000024754	728.171	1.21616	0.162109	7.50207	6.28153e-14	1.3095e-12	Cemip2	cell migration inducing hyaluronidase 2 [Source:MGI Symbol;Acc:MGI:1890373]
ENSMUSG00000024758	3695.65	0.172369	0.0695373	2.47879	0.0131827	0.033887	Rtn3	reticulon 3 [Source:MGI Symbol;Acc:MGI:1339970]
ENSMUSG00000024759	5634.46	0.325393	0.0622005	5.23136	1.68271e-07	1.3935e-06	Atl3	atlastin GTPase 3 [Source:MGI Symbol;Acc:MGI:1924270]
ENSMUSG00000024764	348.487	-0.383962	0.135565	-2.83231	0.00462133	0.0136613	Naa40	N(alpha)-acetyltransferase 40, NatD catalytic subunit [Source:MGI Symbol;Acc:MGI:1918249]
ENSMUSG00000024767	1178.69	-0.336788	0.112156	-3.00285	0.00267464	0.00849501	Otub1	OTU domain, ubiquitin aldehyde binding 1 [Source:MGI Symbol;Acc:MGI:2147616]
ENSMUSG00000024769	1141.87	0.788846	0.180678	4.36603	1.26524e-05	6.99861e-05	Cdc42bpg	CDC42 binding protein kinase gamma (DMPK-like) [Source:MGI Symbol;Acc:MGI:2652845]
ENSMUSG00000024772	1037.95	-0.318401	0.0967244	-3.29183	0.000995359	0.0035719	Ehd1	EH-domain containing 1 [Source:MGI Symbol;Acc:MGI:1341878]
ENSMUSG00000024773	2059.66	-0.538477	0.090728	-5.93507	2.93714e-09	3.31543e-08	Atg2a	autophagy related 2A [Source:MGI Symbol;Acc:MGI:1916291]
ENSMUSG00000024777	324.108	0.406238	0.141695	2.86698	0.00414403	0.0124416	Ppp2r5b	protein phosphatase 2, regulatory subunit B', beta [Source:MGI Symbol;Acc:MGI:2388480]
ENSMUSG00000024780	1121.6	0.395859	0.104011	3.80592	0.000141277	0.000624982	Cdc37l1	cell division cycle 37-like 1 [Source:MGI Symbol;Acc:MGI:1914322]
ENSMUSG00000024781	8697.16	0.217223	0.0758014	2.86569	0.00416101	0.0124814	Lipa	lysosomal acid lipase A [Source:MGI Symbol;Acc:MGI:96789]
ENSMUSG00000024793	20.7912	1.78901	0.576859	3.10129	0.0019268	0.00637066	Tnfrsf25	tumor necrosis factor receptor superfamily, member 25 [Source:MGI Symbol;Acc:MGI:1934667]
ENSMUSG00000024799	2271.41	-0.673986	0.107328	-6.27966	3.39313e-10	4.45804e-09	Tm7sf2	transmembrane 7 superfamily member 2 [Source:MGI Symbol;Acc:MGI:1920416]
ENSMUSG00000024807	1743.26	0.274292	0.106264	2.58123	0.00984491	0.0264376	Syvn1	synovial apoptosis inhibitor 1, synoviolin [Source:MGI Symbol;Acc:MGI:1921376]
ENSMUSG00000024811	2607.08	0.452575	0.0759787	5.95661	2.57526e-09	2.94379e-08	Tnks2	tankyrase, TRF1-interacting ankyrin-related ADP-ribose polymerase 2 [Source:MGI Symbol;Acc:MGI:1921743]
ENSMUSG00000024816	607.623	-0.998225	0.187885	-5.31296	1.07857e-07	9.2837e-07	Frmd8	FERM domain containing 8 [Source:MGI Symbol;Acc:MGI:1914707]
ENSMUSG00000024817	1003.78	0.465242	0.122702	3.79165	0.000149647	0.000657171	Uhrf2	ubiquitin-like, containing PHD and RING finger domains 2 [Source:MGI Symbol;Acc:MGI:1923718]
ENSMUSG00000024818	665.886	-1.16069	0.1541	-7.53205	4.99486e-14	1.05499e-12	Slc25a45	solute carrier family 25, member 45 [Source:MGI Symbol;Acc:MGI:2147731]
ENSMUSG00000024827	5167.93	1.80985	0.111869	16.1783	7.17455e-59	2.5875e-56	Gldc	glycine decarboxylase [Source:MGI Symbol;Acc:MGI:1341155]
ENSMUSG00000024830	511.072	-0.518066	0.135684	-3.81818	0.000134441	0.000599224	Rps6kb2	ribosomal protein S6 kinase, polypeptide 2 [Source:MGI Symbol;Acc:MGI:1927343]
ENSMUSG00000024835	1652.01	-0.682768	0.125053	-5.45985	4.76533e-08	4.32901e-07	Coro1b	coronin, actin binding protein 1B [Source:MGI Symbol;Acc:MGI:1345963]
ENSMUSG00000024843	1549.96	2.36619	0.195843	12.0821	1.31336e-33	1.52794e-31	Chka	choline kinase alpha [Source:MGI Symbol;Acc:MGI:107760]
ENSMUSG00000024845	1483.7	-0.325949	0.133734	-2.43729	0.0147977	0.037379	Tmem134	transmembrane protein 134 [Source:MGI Symbol;Acc:MGI:1914240]
ENSMUSG00000024853	3615.64	-0.216399	0.0842147	-2.56962	0.0101812	0.027219	Sf3b2	splicing factor 3b, subunit 2 [Source:MGI Symbol;Acc:MGI:2441856]
ENSMUSG00000024858	1152.33	0.579944	0.127133	4.56169	5.07426e-06	3.0731e-05	Grk2	G protein-coupled receptor kinase 2 [Source:MGI Symbol;Acc:MGI:87940]
ENSMUSG00000024862	334.007	0.442385	0.136278	3.24618	0.00116964	0.00410941	Klc2	kinesin light chain 2 [Source:MGI Symbol;Acc:MGI:107953]
ENSMUSG00000024863	11715.4	0.430235	0.0926533	4.64349	3.42567e-06	2.14294e-05	Mbl2	mannose-binding lectin (protein C) 2 [Source:MGI Symbol;Acc:MGI:96924]
ENSMUSG00000024870	3951.44	-0.296672	0.0978045	-3.03332	0.00241881	0.00778531	Rab1b	RAB1B, member RAS oncogene family [Source:MGI Symbol;Acc:MGI:1923558]
ENSMUSG00000024871	112.238	0.722611	0.255933	2.82344	0.00475113	0.013982	Doc2g	double C2, gamma [Source:MGI Symbol;Acc:MGI:1926250]
ENSMUSG00000024875	254.886	-1.22228	0.262243	-4.66087	3.14884e-06	1.98797e-05	Yif1a	Yip1 interacting factor homolog A (S. cerevisiae) [Source:MGI Symbol;Acc:MGI:1915340]
ENSMUSG00000024900	22655.1	-0.447671	0.0958355	-4.67124	2.9938e-06	1.90007e-05	Cpt1a	carnitine palmitoyltransferase 1a, liver [Source:MGI Symbol;Acc:MGI:1098296]
ENSMUSG00000024905	118.082	1.16542	0.372823	3.12593	0.00177242	0.00592284	Tesmin	testis expressed metallothionein like [Source:MGI Symbol;Acc:MGI:1340029]
ENSMUSG00000024908	2776.84	0.300362	0.0751232	3.99827	6.3808e-05	0.000305914	Ppp6r3	protein phosphatase 6, regulatory subunit 3 [Source:MGI Symbol;Acc:MGI:1921807]
ENSMUSG00000024913	2431.03	0.743801	0.118539	6.27472	3.50267e-10	4.59359e-09	Lrp5	low density lipoprotein receptor-related protein 5 [Source:MGI Symbol;Acc:MGI:1278315]
ENSMUSG00000024924	174.232	2.64766	0.308778	8.57463	9.94082e-18	3.18681e-16	Vldlr	very low density lipoprotein receptor [Source:MGI Symbol;Acc:MGI:98935]
ENSMUSG00000024937	177.151	-0.544934	0.211558	-2.57581	0.0100006	0.0268058	Ehbp1l1	EH domain binding protein 1-like 1 [Source:MGI Symbol;Acc:MGI:3612340]
ENSMUSG00000024942	525.168	-1.28588	0.117747	-10.9207	9.18383e-28	6.93644e-26	Capn1	calpain 1 [Source:MGI Symbol;Acc:MGI:88263]
ENSMUSG00000024949	2983.35	0.299507	0.0741139	4.04117	5.31858e-05	0.000259483	Sf1	splicing factor 1 [Source:MGI Symbol;Acc:MGI:1095403]
ENSMUSG00000024953	4684.13	-0.176285	0.0724172	-2.4343	0.0149208	0.037657	Prdx5	peroxiredoxin 5 [Source:MGI Symbol;Acc:MGI:1859821]
ENSMUSG00000024962	465.193	0.451544	0.130902	3.44947	0.000561688	0.00215618	Vegfb	vascular endothelial growth factor B [Source:MGI Symbol;Acc:MGI:106199]
ENSMUSG00000024966	1744.3	0.418946	0.107899	3.88278	0.00010327	0.000472945	Stip1	stress-induced phosphoprotein 1 [Source:MGI Symbol;Acc:MGI:109130]
ENSMUSG00000024974	866.475	0.65182	0.101761	6.40541	1.4997e-10	2.06437e-09	Smc3	structural maintenance of chromosomes 3 [Source:MGI Symbol;Acc:MGI:1339795]
ENSMUSG00000024975	2339.21	-0.367992	0.0926949	-3.96993	7.18936e-05	0.000340492	Pdcd4	programmed cell death 4 [Source:MGI Symbol;Acc:MGI:107490]
ENSMUSG00000024976	1074.62	0.51523	0.147047	3.50385	0.000458585	0.00179917	Shoc2	Shoc2, leucine rich repeat scaffold protein [Source:MGI Symbol;Acc:MGI:1927197]
ENSMUSG00000024979	4.37896	-3.55919	1.39041	-2.55981	0.010473	0.0278598	Tectb	tectorin beta [Source:MGI Symbol;Acc:MGI:109574]
ENSMUSG00000024983	217.495	-1.13811	0.254819	-4.46634	7.95681e-06	4.62842e-05	Vti1a	vesicle transport through interaction with t-SNAREs 1A [Source:MGI Symbol;Acc:MGI:1855699]
ENSMUSG00000024986	3395.73	-1.22801	0.181312	-6.77294	1.26192e-11	2.03858e-10	Hhex	hematopoietically expressed homeobox [Source:MGI Symbol;Acc:MGI:96086]
ENSMUSG00000024987	300.449	1.65621	0.317974	5.20865	1.90216e-07	1.55824e-06	Cyp26a1	cytochrome P450, family 26, subfamily a, polypeptide 1 [Source:MGI Symbol;Acc:MGI:1096359]
ENSMUSG00000024990	130065	0.614231	0.0832462	7.37849	1.60092e-13	3.21208e-12	Rbp4	retinol binding protein 4, plasma [Source:MGI Symbol;Acc:MGI:97879]
ENSMUSG00000024991	6412.2	0.858018	0.0906169	9.46863	2.83541e-21	1.28628e-19	Eif3a	eukaryotic translation initiation factor 3, subunit A [Source:MGI Symbol;Acc:MGI:95301]
ENSMUSG00000024992	158.93	1.67453	0.499638	3.35148	0.00080381	0.00296113	Pde6c	phosphodiesterase 6C, cGMP specific, cone, alpha prime [Source:MGI Symbol;Acc:MGI:105956]
ENSMUSG00000024998	622.355	0.8847	0.152636	5.79616	6.78518e-09	7.21954e-08	Plce1	phospholipase C, epsilon 1 [Source:MGI Symbol;Acc:MGI:1921305]
ENSMUSG00000024999	248.633	-0.474724	0.189277	-2.50809	0.0121387	0.031603	Noc3l	NOC3 like DNA replication regulator [Source:MGI Symbol;Acc:MGI:1932610]
ENSMUSG00000025001	66.4743	1.27621	0.342568	3.72542	0.000194991	0.000836189	Hells	helicase, lymphoid specific [Source:MGI Symbol;Acc:MGI:106209]
ENSMUSG00000025002	24.2345	-1.07585	0.457677	-2.35068	0.018739	0.0456698	Cyp2c55	cytochrome P450, family 2, subfamily c, polypeptide 55 [Source:MGI Symbol;Acc:MGI:1919332]
ENSMUSG00000025003	263.759	3.49956	0.386568	9.05291	1.39204e-19	5.39827e-18	Cyp2c39	cytochrome P450, family 2, subfamily c, polypeptide 39 [Source:MGI Symbol;Acc:MGI:1306818]
ENSMUSG00000025004	988.284	5.4155	0.699138	7.74597	9.48565e-15	2.17206e-13	Cyp2c40	cytochrome P450, family 2, subfamily c, polypeptide 40 [Source:MGI Symbol;Acc:MGI:1306815]
ENSMUSG00000025006	226.192	-1.9284	0.213341	-9.03903	1.58075e-19	6.06486e-18	Sorbs1	sorbin and SH3 domain containing 1 [Source:MGI Symbol;Acc:MGI:700014]
ENSMUSG00000025010	106.237	-0.914213	0.233275	-3.91903	8.89067e-05	0.000411607	Ccnj	cyclin J [Source:MGI Symbol;Acc:MGI:2443297]
ENSMUSG00000025016	1911.54	-0.21245	0.0839887	-2.52951	0.0114222	0.0300302	Tm9sf3	transmembrane 9 superfamily member 3 [Source:MGI Symbol;Acc:MGI:1914262]
ENSMUSG00000025017	2748.8	0.495179	0.171632	2.88511	0.00391274	0.0118383	Pik3ap1	phosphoinositide-3-kinase adaptor protein 1 [Source:MGI Symbol;Acc:MGI:1933177]
ENSMUSG00000025019	221.955	1.07268	0.235739	4.5503	5.35701e-06	3.23348e-05	Lcor	ligand dependent nuclear receptor corepressor [Source:MGI Symbol;Acc:MGI:2443930]
ENSMUSG00000025025	1258.85	0.445625	0.117028	3.80784	0.000140185	0.000620712	Mxi1	MAX interactor 1, dimerization protein [Source:MGI Symbol;Acc:MGI:97245]
ENSMUSG00000025026	248.673	0.455836	0.190893	2.38792	0.0169442	0.0418555	Add3	adducin 3 (gamma) [Source:MGI Symbol;Acc:MGI:1351615]
ENSMUSG00000025036	1774.47	0.383147	0.0812309	4.71676	2.39627e-06	1.55574e-05	Sfxn2	sideroflexin 2 [Source:MGI Symbol;Acc:MGI:2137678]
ENSMUSG00000025037	428.534	0.637839	0.133581	4.77494	1.79762e-06	1.1967e-05	Maoa	monoamine oxidase A [Source:MGI Symbol;Acc:MGI:96915]
ENSMUSG00000025040	275.154	0.532824	0.156325	3.40845	0.000653334	0.00245699	Fundc1	FUN14 domain containing 1 [Source:MGI Symbol;Acc:MGI:1919268]
ENSMUSG00000025049	137.404	0.680811	0.214141	3.17927	0.00147646	0.00504726	Taf5	TATA-box binding protein associated factor 5 [Source:MGI Symbol;Acc:MGI:2442144]
ENSMUSG00000025050	310.15	0.747643	0.204817	3.65029	0.000261941	0.00109498	Pcgf6	polycomb group ring finger 6 [Source:MGI Symbol;Acc:MGI:1918291]
ENSMUSG00000025066	1197.09	0.31058	0.10889	2.85223	0.0043414	0.0129563	Sfr1	SWI5 dependent recombination repair 1 [Source:MGI Symbol;Acc:MGI:1915038]
ENSMUSG00000025076	658.492	-1.46673	0.271081	-5.41065	6.27968e-08	5.60586e-07	Casp7	caspase 7 [Source:MGI Symbol;Acc:MGI:109383]
ENSMUSG00000025077	642.602	-0.587831	0.181945	-3.23082	0.00123437	0.00431058	Dclre1a	DNA cross-link repair 1A [Source:MGI Symbol;Acc:MGI:1930042]
ENSMUSG00000025078	2229.24	0.686931	0.0970012	7.08168	1.42419e-12	2.53334e-11	Nhlrc2	NHL repeat containing 2 [Source:MGI Symbol;Acc:MGI:1914116]
ENSMUSG00000025086	351.739	-0.708458	0.162513	-4.3594	1.3042e-05	7.18932e-05	Trub1	TruB pseudouridine (psi) synthase family member 1 [Source:MGI Symbol;Acc:MGI:1919383]
ENSMUSG00000025089	9813.01	0.482103	0.0831498	5.798	6.71095e-09	7.15537e-08	Gfra1	glial cell line derived neurotrophic factor family receptor alpha 1 [Source:MGI Symbol;Acc:MGI:1100842]
ENSMUSG00000025102	232.633	-0.807087	0.210359	-3.83671	0.000124693	0.000559859	3110040N11Rik	RIKEN cDNA 3110040N11 gene [Source:MGI Symbol;Acc:MGI:1914540]
ENSMUSG00000025103	1590.68	0.350687	0.091598	3.82855	0.000128902	0.000576782	Btbd1	BTB (POZ) domain containing 1 [Source:MGI Symbol;Acc:MGI:1933765]
ENSMUSG00000025127	9139.79	-0.405775	0.0998402	-4.06424	4.81885e-05	0.000237826	Gcgr	glucagon receptor [Source:MGI Symbol;Acc:MGI:99572]
ENSMUSG00000025130	46829.2	0.203299	0.0729182	2.78805	0.0053027	0.0153824	P4hb	prolyl 4-hydroxylase, beta polypeptide [Source:MGI Symbol;Acc:MGI:97464]
ENSMUSG00000025132	2016.94	0.468128	0.100486	4.65866	3.18279e-06	2.00589e-05	Arhgdia	Rho GDP dissociation inhibitor (GDI) alpha [Source:MGI Symbol;Acc:MGI:2178103]
ENSMUSG00000025133	565.029	-0.693977	0.172	-4.03475	5.46614e-05	0.000266221	Ints4	integrator complex subunit 4 [Source:MGI Symbol;Acc:MGI:1917164]
ENSMUSG00000025134	320.434	-0.46364	0.156443	-2.96364	0.00304025	0.00952829	Alyref	Aly/REF export factor [Source:MGI Symbol;Acc:MGI:1341044]
ENSMUSG00000025137	20130.8	0.328921	0.0991333	3.31796	0.000906761	0.00328654	Pcyt2	phosphate cytidylyltransferase 2, ethanolamine [Source:MGI Symbol;Acc:MGI:1915921]
ENSMUSG00000025138	1412.13	-0.266182	0.0915955	-2.90606	0.00366007	0.0111723	Sirt7	sirtuin 7 [Source:MGI Symbol;Acc:MGI:2385849]
ENSMUSG00000025142	2623.72	-0.224571	0.0840108	-2.67312	0.00751499	0.0208203	Aspscr1	alveolar soft part sarcoma chromosome region, candidate 1 (human) [Source:MGI Symbol;Acc:MGI:1916188]
ENSMUSG00000025145	457.42	0.467283	0.152594	3.06227	0.00219664	0.00714676	Lrrc45	leucine rich repeat containing 45 [Source:MGI Symbol;Acc:MGI:2387183]
ENSMUSG00000025147	644.474	0.426386	0.125185	3.40605	0.000659098	0.00247672	Mob2	MOB kinase activator 2 [Source:MGI Symbol;Acc:MGI:1919891]
ENSMUSG00000025151	3299.37	-0.947269	0.0994549	-9.52461	1.6566e-21	7.68427e-20	Maged1	MAGE family member D1 [Source:MGI Symbol;Acc:MGI:1930187]
ENSMUSG00000025153	3452.18	0.793688	0.126162	6.29104	3.1534e-10	4.15064e-09	Fasn	fatty acid synthase [Source:MGI Symbol;Acc:MGI:95485]
ENSMUSG00000025155	2061.16	0.303167	0.124008	2.44474	0.0144957	0.0367384	Dus1l	dihydrouridine synthase 1-like (S. cerevisiae) [Source:MGI Symbol;Acc:MGI:1915980]
ENSMUSG00000025156	1549.09	-0.310678	0.0999748	-3.10757	0.00188635	0.00626006	Gps1	G protein pathway suppressor 1 [Source:MGI Symbol;Acc:MGI:2384801]
ENSMUSG00000025159	1557.19	-0.256286	0.0918463	-2.79038	0.00526461	0.0152904	Mms19	MMS19 cytosolic iron-sulfur assembly component [Source:MGI Symbol;Acc:MGI:1919449]
ENSMUSG00000025162	3081.92	0.477801	0.0751243	6.36014	2.01573e-10	2.73555e-09	Csnk1d	casein kinase 1, delta [Source:MGI Symbol;Acc:MGI:1355272]
ENSMUSG00000025169	301.575	0.46793	0.145519	3.21558	0.00130179	0.0045165	Ogfod3	2-oxoglutarate and iron-dependent oxygenase domain containing 3 [Source:MGI Symbol;Acc:MGI:1913429]
ENSMUSG00000025173	1646.88	-1.18944	0.116608	-10.2003	1.97595e-24	1.1494e-22	Wdr45b	WD repeat domain 45B [Source:MGI Symbol;Acc:MGI:1914090]
ENSMUSG00000025175	567.498	-0.710843	0.12247	-5.80423	6.46639e-09	6.92019e-08	Fn3k	fructosamine 3 kinase [Source:MGI Symbol;Acc:MGI:1926834]
ENSMUSG00000025176	4357.35	-0.536428	0.124605	-4.30502	1.66968e-05	8.99768e-05	Hoga1	4-hydroxy-2-oxoglutarate aldolase 1 [Source:MGI Symbol;Acc:MGI:1914682]
ENSMUSG00000025178	1405.77	-0.269242	0.0864375	-3.11488	0.00184021	0.00612242	Pi4k2a	phosphatidylinositol 4-kinase type 2 alpha [Source:MGI Symbol;Acc:MGI:1934031]
ENSMUSG00000025184	501.173	0.526207	0.116522	4.51595	6.30335e-06	3.75132e-05	R3hcc1l	R3H domain and coiled-coil containing 1 like [Source:MGI Symbol;Acc:MGI:1196316]
ENSMUSG00000025188	277.063	-1.24892	0.160074	-7.80216	6.08574e-15	1.42985e-13	Hps1	HPS1, biogenesis of lysosomal organelles complex 3 subunit 1 [Source:MGI Symbol;Acc:MGI:2177763]
ENSMUSG00000025190	30917.6	1.75222	0.166425	10.5286	6.37481e-26	4.16122e-24	Got1	glutamic-oxaloacetic transaminase 1, soluble [Source:MGI Symbol;Acc:MGI:95791]
ENSMUSG00000025194	27400	0.460295	0.104264	4.41471	1.01144e-05	5.73773e-05	Abcc2	ATP-binding cassette, sub-family C (CFTR/MRP), member 2 [Source:MGI Symbol;Acc:MGI:1352447]
ENSMUSG00000025197	8874.4	-1.08344	0.18364	-5.89981	3.6392e-09	4.04461e-08	Cyp2c23	cytochrome P450, family 2, subfamily c, polypeptide 23 [Source:MGI Symbol;Acc:MGI:1888897]
ENSMUSG00000025207	16262.4	-0.404754	0.131967	-3.06708	0.00216162	0.00704075	Sema4g	sema domain, immunoglobulin domain (Ig), transmembrane domain (TM) and short cytoplasmic domain, (semaphorin) 4G [Source:MGI Symbol;Acc:MGI:1347047]
ENSMUSG00000025208	885.576	-0.372846	0.109776	-3.39641	0.000682756	0.00255829	Mrpl43	mitochondrial ribosomal protein L43 [Source:MGI Symbol;Acc:MGI:2137229]
ENSMUSG00000025209	917.042	0.628876	0.102143	6.1568	7.42297e-10	9.37687e-09	Twnk	twinkle mtDNA helicase [Source:MGI Symbol;Acc:MGI:2137410]
ENSMUSG00000025217	349.565	-0.824299	0.145015	-5.68422	1.3141e-08	1.33127e-07	Btrc	beta-transducin repeat containing protein [Source:MGI Symbol;Acc:MGI:1338871]
ENSMUSG00000025218	222.889	-0.997652	0.191009	-5.22306	1.75989e-07	1.45325e-06	Poll	polymerase (DNA directed), lambda [Source:MGI Symbol;Acc:MGI:1889000]
ENSMUSG00000025224	1843.02	-0.554511	0.101295	-5.4742	4.3949e-08	4.028e-07	Gbf1	golgi-specific brefeldin A-resistance factor 1 [Source:MGI Symbol;Acc:MGI:1861607]
ENSMUSG00000025232	1404.48	-0.316711	0.124253	-2.54892	0.0108057	0.0286339	Hexa	hexosaminidase A [Source:MGI Symbol;Acc:MGI:96073]
ENSMUSG00000025234	2460.56	0.473926	0.0972357	4.87399	1.09367e-06	7.6738e-06	Arih1	ariadne RBR E3 ubiquitin protein ligase 1 [Source:MGI Symbol;Acc:MGI:1344363]
ENSMUSG00000025235	85.6503	-1.80163	0.277829	-6.48466	8.89306e-11	1.274e-09	Bbs4	Bardet-Biedl syndrome 4 (human) [Source:MGI Symbol;Acc:MGI:2143311]
ENSMUSG00000025236	196.567	0.855065	0.300851	2.84215	0.00448097	0.0133219	Adpgk	ADP-dependent glucokinase [Source:MGI Symbol;Acc:MGI:1919391]
ENSMUSG00000025237	187.726	0.462884	0.198997	2.32609	0.0200138	0.0482485	Parp6	poly (ADP-ribose) polymerase family, member 6 [Source:MGI Symbol;Acc:MGI:1914537]
ENSMUSG00000025239	1489.69	-0.418937	0.0761843	-5.49899	3.81964e-08	3.56418e-07	Limd1	LIM domains containing 1 [Source:MGI Symbol;Acc:MGI:1352502]
ENSMUSG00000025241	1792.24	-0.736159	0.098004	-7.51152	5.84462e-14	1.2255e-12	Fyco1	FYVE and coiled-coil domain containing 1 [Source:MGI Symbol;Acc:MGI:107277]
ENSMUSG00000025245	408.499	-0.535344	0.161557	-3.31365	0.000920876	0.00332946	Lztfl1	leucine zipper transcription factor-like 1 [Source:MGI Symbol;Acc:MGI:1934860]
ENSMUSG00000025255	699.483	0.763927	0.159239	4.79737	1.60761e-06	1.08523e-05	Zfhx4	zinc finger homeodomain 4 [Source:MGI Symbol;Acc:MGI:2137668]
ENSMUSG00000025264	312.435	-0.443617	0.149921	-2.959	0.00308637	0.00965186	Tsr2	TSR2 20S rRNA accumulation [Source:MGI Symbol;Acc:MGI:1916749]
ENSMUSG00000025269	341.739	-0.491373	0.174558	-2.81495	0.00487854	0.0143081	Apex2	apurinic/apyrimidinic endonuclease 2 [Source:MGI Symbol;Acc:MGI:1924872]
ENSMUSG00000025270	2143.69	-2.88789	0.179216	-16.114	2.03353e-58	6.9847e-56	Alas2	aminolevulinic acid synthase 2, erythroid [Source:MGI Symbol;Acc:MGI:87990]
ENSMUSG00000025272	37.8682	1.34877	0.389763	3.46048	0.000539219	0.00208379	Tro	trophinin [Source:MGI Symbol;Acc:MGI:1928994]
ENSMUSG00000025279	1523.67	0.416935	0.132203	3.15375	0.00161188	0.00544566	Dnase1l3	deoxyribonuclease 1-like 3 [Source:MGI Symbol;Acc:MGI:1314633]
ENSMUSG00000025283	2079.73	0.309986	0.106317	2.91567	0.0035492	0.0108822	Sat1	spermidine/spermine N1-acetyl transferase 1 [Source:MGI Symbol;Acc:MGI:98233]
ENSMUSG00000025289	2244.78	-0.196154	0.0766025	-2.56067	0.0104471	0.0278164	Prdx4	peroxiredoxin 4 [Source:MGI Symbol;Acc:MGI:1859815]
ENSMUSG00000025290	5231.11	0.434708	0.0625308	6.9519	3.60407e-12	6.16753e-11	Rps24	ribosomal protein S24 [Source:MGI Symbol;Acc:MGI:98147]
ENSMUSG00000025314	2635.05	0.550397	0.136181	4.04164	5.30776e-05	0.000259119	Ptprj	protein tyrosine phosphatase receptor type J [Source:MGI Symbol;Acc:MGI:104574]
ENSMUSG00000025317	2222.8	-0.836928	0.17	-4.9231	8.51846e-07	6.11379e-06	Car5a	carbonic anhydrase 5a, mitochondrial [Source:MGI Symbol;Acc:MGI:101946]
ENSMUSG00000025340	804.161	1.2429	0.154962	8.02069	1.05148e-15	2.69426e-14	Rabgef1	RAB guanine nucleotide exchange factor (GEF) 1 [Source:MGI Symbol;Acc:MGI:1929459]
ENSMUSG00000025347	19329.6	-0.304898	0.0719787	-4.23595	2.27588e-05	0.000119519	Tmt1b	thiol methyltransferase 1B [Source:MGI Symbol;Acc:MGI:1918914]
ENSMUSG00000025355	1448.67	-0.50039	0.0980462	-5.10361	3.3323e-07	2.59847e-06	Mmp19	matrix metallopeptidase 19 [Source:MGI Symbol;Acc:MGI:1927899]
ENSMUSG00000025362	1507.92	0.582448	0.117143	4.97213	6.62228e-07	4.8607e-06	Rps26	ribosomal protein S26 [Source:MGI Symbol;Acc:MGI:1351628]
ENSMUSG00000025369	3444.68	-0.180763	0.0764006	-2.36598	0.0179822	0.0440426	Smarcc2	SWI/SNF related, matrix associated, actin dependent regulator of chromatin, subfamily c, member 2 [Source:MGI Symbol;Acc:MGI:1915344]
ENSMUSG00000025371	431.619	-0.418465	0.126876	-3.29823	0.000972962	0.00349762	Chmp6	charged multivesicular body protein 6 [Source:MGI Symbol;Acc:MGI:3583942]
ENSMUSG00000025372	1521.42	1.40826	0.109932	12.8103	1.43661e-37	2.13655e-35	Baiap2	brain-specific angiogenesis inhibitor 1-associated protein 2 [Source:MGI Symbol;Acc:MGI:2137336]
ENSMUSG00000025375	168.989	-1.443	0.265455	-5.43594	5.45078e-08	4.91149e-07	Aatk	apoptosis-associated tyrosine kinase [Source:MGI Symbol;Acc:MGI:1197518]
ENSMUSG00000025381	1296.84	-0.655551	0.135545	-4.83641	1.32204e-06	9.10346e-06	Cnpy2	canopy FGF signaling regulator 2 [Source:MGI Symbol;Acc:MGI:1928477]
ENSMUSG00000025384	216.675	-0.4799	0.164384	-2.91938	0.00350725	0.0107788	Faap100	Fanconi anemia core complex associated protein 100 [Source:MGI Symbol;Acc:MGI:1919135]
ENSMUSG00000025386	20.0744	-1.35715	0.551298	-2.46173	0.0138269	0.0353226	Pde6g	phosphodiesterase 6G, cGMP-specific, rod, gamma [Source:MGI Symbol;Acc:MGI:97526]
ENSMUSG00000025393	46055.3	0.339503	0.058969	5.75731	8.54666e-09	8.88286e-08	Atp5f1b	ATP synthase F1 subunit beta [Source:MGI Symbol;Acc:MGI:107801]
ENSMUSG00000025395	77.5869	0.643949	0.273703	2.35273	0.0186362	0.0454361	Prim1	DNA primase, p49 subunit [Source:MGI Symbol;Acc:MGI:97757]
ENSMUSG00000025403	4946.02	-0.514197	0.127044	-4.04741	5.17877e-05	0.000253853	Shmt2	serine hydroxymethyltransferase 2 (mitochondrial) [Source:MGI Symbol;Acc:MGI:1277989]
ENSMUSG00000025408	238.338	1.19728	0.183063	6.54025	6.14166e-11	8.99488e-10	Ddit3	DNA-damage inducible transcript 3 [Source:MGI Symbol;Acc:MGI:109247]
ENSMUSG00000025413	510.068	-0.456513	0.14416	-3.16671	0.00154175	0.00523943	Ttc4	tetratricopeptide repeat domain 4 [Source:MGI Symbol;Acc:MGI:1919604]
ENSMUSG00000025421	1048.54	-0.292186	0.114091	-2.56099	0.0104374	0.0277958	Hdhd2	haloacid dehalogenase-like hydrolase domain containing 2 [Source:MGI Symbol;Acc:MGI:1924237]
ENSMUSG00000025423	1226.52	0.601085	0.131564	4.56876	4.90628e-06	2.98389e-05	Pias2	protein inhibitor of activated STAT 2 [Source:MGI Symbol;Acc:MGI:1096566]
ENSMUSG00000025432	13.5507	2.31266	0.743413	3.11088	0.00186534	0.00619604	Avil	advillin [Source:MGI Symbol;Acc:MGI:1333798]
ENSMUSG00000025436	128.696	-0.52507	0.224185	-2.34213	0.0191738	0.0465737	Atp23	ATP23 metallopeptidase and ATP synthase assembly factor homolog [Source:MGI Symbol;Acc:MGI:1916984]
ENSMUSG00000025451	2308.58	0.494817	0.0854307	5.79203	6.95424e-09	7.38747e-08	Paip1	polyadenylate binding protein-interacting protein 1 [Source:MGI Symbol;Acc:MGI:2384993]
ENSMUSG00000025453	858.913	0.807666	0.203322	3.97235	7.11666e-05	0.000337603	Nnt	nicotinamide nucleotide transhydrogenase [Source:MGI Symbol;Acc:MGI:109279]
ENSMUSG00000025464	1323.97	0.441076	0.140628	3.13647	0.00170994	0.00574465	Paox	polyamine oxidase (exo-N4-amino) [Source:MGI Symbol;Acc:MGI:1916983]
ENSMUSG00000025474	212.399	-1.09894	0.264282	-4.15822	3.20736e-05	0.000163323	Tubgcp2	tubulin, gamma complex associated protein 2 [Source:MGI Symbol;Acc:MGI:1921487]
ENSMUSG00000025484	644.686	-0.40753	0.119658	-3.40579	0.000659734	0.00247847	Bet1l	Bet1 golgi vesicular membrane trafficking protein like [Source:MGI Symbol;Acc:MGI:1913128]
ENSMUSG00000025485	672.509	-0.934518	0.112249	-8.32538	8.40581e-17	2.43988e-15	Ric8a	RIC8 guanine nucleotide exchange factor A [Source:MGI Symbol;Acc:MGI:2141866]
ENSMUSG00000025487	2039.4	-0.250098	0.0965577	-2.59014	0.00959359	0.0258928	Psmd13	proteasome (prosome, macropain) 26S subunit, non-ATPase, 13 [Source:MGI Symbol;Acc:MGI:1345192]
ENSMUSG00000025491	207.967	0.954539	0.182274	5.23684	1.63348e-07	1.35662e-06	Ifitm1	interferon induced transmembrane protein 1 [Source:MGI Symbol;Acc:MGI:1915963]
ENSMUSG00000025492	8356.53	-0.647679	0.202985	-3.19078	0.00141891	0.00487476	Ifitm3	interferon induced transmembrane protein 3 [Source:MGI Symbol;Acc:MGI:1913391]
ENSMUSG00000025494	71.4048	0.729571	0.311075	2.34532	0.0190106	0.046255	Sigirr	single immunoglobulin and toll-interleukin 1 receptor (TIR) domain [Source:MGI Symbol;Acc:MGI:1344402]
ENSMUSG00000025497	2460.22	-0.3771	0.0827566	-4.55674	5.19545e-06	3.14254e-05	Cdhr5	cadherin-related family member 5 [Source:MGI Symbol;Acc:MGI:1919290]
ENSMUSG00000025504	1590.31	0.608732	0.170646	3.56722	0.000360789	0.00145343	Eps8l2	EPS8-like 2 [Source:MGI Symbol;Acc:MGI:2138828]
ENSMUSG00000025508	3793.4	0.362005	0.0905676	3.99708	6.41301e-05	0.000307254	Rplp2	ribosomal protein, large P2 [Source:MGI Symbol;Acc:MGI:1914436]
ENSMUSG00000025509	4157.12	0.378827	0.0925084	4.09506	4.22056e-05	0.000210532	Pnpla2	patatin-like phospholipase domain containing 2 [Source:MGI Symbol;Acc:MGI:1914103]
ENSMUSG00000025510	1222.36	-0.414189	0.0928192	-4.46232	8.10752e-06	4.70282e-05	Cd151	CD151 antigen [Source:MGI Symbol;Acc:MGI:1096360]
ENSMUSG00000025511	2829.73	0.370776	0.104309	3.55459	0.000378573	0.00151576	Tspan4	tetraspanin 4 [Source:MGI Symbol;Acc:MGI:1928097]
ENSMUSG00000025512	506.086	-0.782458	0.175916	-4.44792	8.6708e-06	4.98744e-05	Chid1	chitinase domain containing 1 [Source:MGI Symbol;Acc:MGI:1915288]
ENSMUSG00000025525	630.526	-0.560671	0.146794	-3.81944	0.000133757	0.00059684	Apool	apolipoprotein O-like [Source:MGI Symbol;Acc:MGI:1915367]
ENSMUSG00000025528	4.47952	-5.57824	1.71219	-3.25796	0.00112216	0.00396382	2010106E10Rik	RIKEN cDNA 2010106E10 gene [Source:MGI Symbol;Acc:MGI:1914965]
ENSMUSG00000025532	1154.85	0.592031	0.0971438	6.09438	1.09863e-09	1.34199e-08	Crcp	calcitonin gene-related peptide-receptor component protein [Source:MGI Symbol;Acc:MGI:1100818]
ENSMUSG00000025533	30398.8	1.21424	0.101613	11.9497	6.51428e-33	7.11932e-31	Asl	argininosuccinate lyase [Source:MGI Symbol;Acc:MGI:88084]
ENSMUSG00000025538	234.44	-0.45398	0.18702	-2.42745	0.0152055	0.038275	Sumf2	sulfatase modifying factor 2 [Source:MGI Symbol;Acc:MGI:1915152]
ENSMUSG00000025555	759.869	-0.756453	0.117663	-6.42897	1.28474e-10	1.7959e-09	Farp1	FERM, RhoGEF (Arhgef) and pleckstrin domain protein 1 (chondrocyte-derived) [Source:MGI Symbol;Acc:MGI:2446173]
ENSMUSG00000025571	830.754	0.237255	0.0970955	2.44353	0.0145445	0.0368427	Tnrc6c	trinucleotide repeat containing 6C [Source:MGI Symbol;Acc:MGI:2443265]
ENSMUSG00000025584	1403.72	0.432463	0.147678	2.92841	0.00340697	0.0105176	Pde8a	phosphodiesterase 8A [Source:MGI Symbol;Acc:MGI:1277116]
ENSMUSG00000025586	190.898	-1.24947	0.224557	-5.56414	2.63456e-08	2.54141e-07	Cpeb1	cytoplasmic polyadenylation element binding protein 1 [Source:MGI Symbol;Acc:MGI:108442]
ENSMUSG00000025607	1006.22	-0.862504	0.166498	-5.18026	2.21582e-07	1.78677e-06	Copg2	coatomer protein complex, subunit gamma 2 [Source:MGI Symbol;Acc:MGI:1858683]
ENSMUSG00000025612	2670.33	-0.574516	0.0840438	-6.83592	8.14795e-12	1.33723e-10	Bach1	BTB and CNC homology 1, basic leucine zipper transcription factor 1 [Source:MGI Symbol;Acc:MGI:894680]
ENSMUSG00000025613	4419.62	0.213638	0.0680387	3.13995	0.00168976	0.0056848	Cct8	chaperonin containing Tcp1, subunit 8 (theta) [Source:MGI Symbol;Acc:MGI:107183]
ENSMUSG00000025626	245.84	-0.67219	0.164435	-4.08788	4.35334e-05	0.000216332	Phf6	PHD finger protein 6 [Source:MGI Symbol;Acc:MGI:1918248]
ENSMUSG00000025630	1704.23	-0.307186	0.0910134	-3.37518	0.000737684	0.00274133	Hprt	hypoxanthine guanine phosphoribosyl transferase [Source:MGI Symbol;Acc:MGI:96217]
ENSMUSG00000025645	169.117	-0.894327	0.186002	-4.80814	1.52337e-06	1.03369e-05	Ccdc51	coiled-coil domain containing 51 [Source:MGI Symbol;Acc:MGI:1913908]
ENSMUSG00000025646	307.557	-0.472762	0.162171	-2.91521	0.00355454	0.010894	Atrip	ATR interacting protein [Source:MGI Symbol;Acc:MGI:1925349]
ENSMUSG00000025647	846.933	-0.676063	0.129829	-5.20735	1.91553e-07	1.56564e-06	Shisa5	shisa family member 5 [Source:MGI Symbol;Acc:MGI:1915044]
ENSMUSG00000025650	52.4085	1.71057	0.405252	4.22102	2.43204e-05	0.000127118	Col7a1	collagen, type VII, alpha 1 [Source:MGI Symbol;Acc:MGI:88462]
ENSMUSG00000025656	147.661	-1.37512	0.357098	-3.85082	0.000117721	0.000532366	Arhgef9	CDC42 guanine nucleotide exchange factor (GEF) 9 [Source:MGI Symbol;Acc:MGI:2442233]
ENSMUSG00000025666	235.716	1.05847	0.175682	6.02494	1.69177e-09	1.99827e-08	Tmem47	transmembrane protein 47 [Source:MGI Symbol;Acc:MGI:2177570]
ENSMUSG00000025702	3965.82	-0.58795	0.0787845	-7.46277	8.47246e-14	1.74855e-12	Marchf8	membrane associated ring-CH-type finger 8 [Source:MGI Symbol;Acc:MGI:1919029]
ENSMUSG00000025722	464.72	-1.07415	0.186743	-5.75202	8.81827e-09	9.14539e-08	Wdr73	WD repeat domain 73 [Source:MGI Symbol;Acc:MGI:1919218]
ENSMUSG00000025723	22.5577	1.26713	0.468748	2.70322	0.00686706	0.0192507	Nmb	neuromedin B [Source:MGI Symbol;Acc:MGI:1915289]
ENSMUSG00000025728	658.599	-0.618589	0.21961	-2.81677	0.00485095	0.0142438	Pigq	phosphatidylinositol glycan anchor biosynthesis, class Q [Source:MGI Symbol;Acc:MGI:1333114]
ENSMUSG00000025731	2951.28	-0.524677	0.113138	-4.6375	3.5265e-06	2.20135e-05	Mettl26	methyltransferase like 26 [Source:MGI Symbol;Acc:MGI:1915597]
ENSMUSG00000025732	892.612	0.326201	0.123072	2.65048	0.00803774	0.0221241	Mcrip2	MAPK regulated corepressor interacting protein 2 [Source:MGI Symbol;Acc:MGI:1915491]
ENSMUSG00000025733	1684.31	-0.400027	0.109307	-3.65965	0.00025256	0.00105791	Rhot2	ras homolog family member T2 [Source:MGI Symbol;Acc:MGI:2384892]
ENSMUSG00000025736	1024.81	-0.405472	0.131374	-3.0864	0.00202594	0.0066529	Jmjd8	jumonji domain containing 8 [Source:MGI Symbol;Acc:MGI:1919356]
ENSMUSG00000025737	551.582	-0.404057	0.12971	-3.11509	0.00183891	0.00612093	Wdr24	WD repeat domain 24 [Source:MGI Symbol;Acc:MGI:2446285]
ENSMUSG00000025742	509.439	-0.577802	0.153157	-3.77261	0.000161546	0.000704919	Prps2	phosphoribosyl pyrophosphate synthetase 2 [Source:MGI Symbol;Acc:MGI:97776]
ENSMUSG00000025745	13782.5	-0.262576	0.109288	-2.4026	0.0162791	0.0404832	Hadha	hydroxyacyl-CoA dehydrogenase trifunctional multienzyme complex subunit alpha [Source:MGI Symbol;Acc:MGI:2135593]
ENSMUSG00000025757	175.099	0.762377	0.188669	4.04081	5.32668e-05	0.000259779	Hspa4l	heat shock protein 4 like [Source:MGI Symbol;Acc:MGI:107422]
ENSMUSG00000025759	345.953	-0.382163	0.142421	-2.68334	0.00728906	0.0202644	Mfsd8	major facilitator superfamily domain containing 8 [Source:MGI Symbol;Acc:MGI:1919425]
ENSMUSG00000025762	71.5236	2.36104	0.430254	5.48755	4.07546e-08	3.76876e-07	Larp1b	La ribonucleoprotein 1B [Source:MGI Symbol;Acc:MGI:1914604]
ENSMUSG00000025766	277.462	-0.654447	0.224593	-2.91393	0.00356913	0.0109317	D3Ertd751e	DNA segment, Chr 3, ERATO Doi 751, expressed [Source:MGI Symbol;Acc:MGI:1289213]
ENSMUSG00000025780	818.48	-0.344174	0.138476	-2.48544	0.0129392	0.03338	Itih5	inter-alpha-trypsin inhibitor, heavy chain 5 [Source:MGI Symbol;Acc:MGI:1925751]
ENSMUSG00000025781	9005.75	0.278099	0.10094	2.7551	0.00586747	0.0168312	Atp5f1c	ATP synthase F1 subunit gamma [Source:MGI Symbol;Acc:MGI:1261437]
ENSMUSG00000025785	531.625	-0.723414	0.123772	-5.84471	5.07441e-09	5.5566e-08	Exosc7	exosome component 7 [Source:MGI Symbol;Acc:MGI:1913696]
ENSMUSG00000025786	552.424	-0.517788	0.115274	-4.49181	7.06219e-06	4.15156e-05	Zdhhc3	zinc finger, DHHC domain containing 3 [Source:MGI Symbol;Acc:MGI:1926134]
ENSMUSG00000025790	117.951	0.478764	0.20431	2.34332	0.0191129	0.0464572	Slco3a1	solute carrier organic anion transporter family, member 3a1 [Source:MGI Symbol;Acc:MGI:1351867]
ENSMUSG00000025792	6829.71	-1.17379	0.191558	-6.12758	8.92258e-10	1.10677e-08	Slc25a10	solute carrier family 25 (mitochondrial carrier, dicarboxylate transporter), member 10 [Source:MGI Symbol;Acc:MGI:1353497]
ENSMUSG00000025793	1343.86	-0.269751	0.0803538	-3.35704	0.00078781	0.00290961	Hgs	HGF-regulated tyrosine kinase substrate [Source:MGI Symbol;Acc:MGI:104681]
ENSMUSG00000025794	6291.01	0.514516	0.0617062	8.33815	7.54646e-17	2.20375e-15	Rpl14	ribosomal protein L14 [Source:MGI Symbol;Acc:MGI:1914365]
ENSMUSG00000025795	4214.26	-0.267788	0.0782362	-3.42282	0.00061976	0.00234478	Rassf3	Ras association (RalGDS/AF-6) domain family member 3 [Source:MGI Symbol;Acc:MGI:2179722]
ENSMUSG00000025809	6835.02	0.194933	0.0725157	2.68815	0.00718494	0.0200019	Itgb1	integrin beta 1 (fibronectin receptor beta) [Source:MGI Symbol;Acc:MGI:96610]
ENSMUSG00000025810	1844.55	-1.15351	0.131895	-8.74565	2.21725e-18	7.54388e-17	Nrp1	neuropilin 1 [Source:MGI Symbol;Acc:MGI:106206]
ENSMUSG00000025816	186.66	0.709075	0.217347	3.26241	0.00110467	0.00391068	Sec61a2	SEC61 translocon subunit alpha 2 [Source:MGI Symbol;Acc:MGI:1931071]
ENSMUSG00000025825	2134.39	-0.301643	0.0878257	-3.43457	0.000593494	0.00225844	Iscu	iron-sulfur cluster assembly enzyme [Source:MGI Symbol;Acc:MGI:1913633]
ENSMUSG00000025856	135.209	-0.853016	0.323495	-2.63687	0.00836744	0.0229223	Pdgfa	platelet derived growth factor, alpha [Source:MGI Symbol;Acc:MGI:97527]
ENSMUSG00000025857	303.434	-0.32678	0.140364	-2.32809	0.0199074	0.0480482	Dnaaf5	dynein, axonemal assembly factor 5 [Source:MGI Symbol;Acc:MGI:3616079]
ENSMUSG00000025862	2607.97	0.627948	0.0725599	8.6542	4.96375e-18	1.63114e-16	Stag2	stromal antigen 2 [Source:MGI Symbol;Acc:MGI:1098583]
ENSMUSG00000025868	1521.62	-0.242455	0.0810277	-2.99225	0.00276934	0.00876106	Higd2a	HIG1 domain family, member 2A [Source:MGI Symbol;Acc:MGI:1914294]
ENSMUSG00000025872	700.514	-0.516923	0.113148	-4.56854	4.91133e-06	2.98571e-05	Thoc3	THO complex 3 [Source:MGI Symbol;Acc:MGI:1920916]
ENSMUSG00000025877	68.7375	-0.746394	0.310226	-2.40597	0.0161296	0.0401599	Hk3	hexokinase 3 [Source:MGI Symbol;Acc:MGI:2670962]
ENSMUSG00000025880	490.606	1.26753	0.212973	5.95162	2.65496e-09	3.02532e-08	Smad7	SMAD family member 7 [Source:MGI Symbol;Acc:MGI:1100518]
ENSMUSG00000025885	949.21	-0.5828	0.0997153	-5.84464	5.07666e-09	5.5566e-08	Myo5b	myosin VB [Source:MGI Symbol;Acc:MGI:106598]
ENSMUSG00000025898	469.296	-0.673675	0.178126	-3.78201	0.000155569	0.000680899	Cwf19l2	CWF19-like 2, cell cycle control (S. pombe) [Source:MGI Symbol;Acc:MGI:1918023]
ENSMUSG00000025907	2045.87	0.469039	0.109943	4.26619	1.98844e-05	0.000105616	Rb1cc1	RB1-inducible coiled-coil 1 [Source:MGI Symbol;Acc:MGI:1341850]
ENSMUSG00000025911	2783.18	-0.890188	0.257347	-3.4591	0.00054199	0.00209169	Adhfe1	alcohol dehydrogenase, iron containing, 1 [Source:MGI Symbol;Acc:MGI:1923437]
ENSMUSG00000025912	29.4469	2.18529	0.512176	4.26668	1.98408e-05	0.000105423	Mybl1	myeloblastosis oncogene-like 1 [Source:MGI Symbol;Acc:MGI:99925]
ENSMUSG00000025917	1319.73	-0.316828	0.0932897	-3.39618	0.000683342	0.00255983	Cops5	COP9 signalosome subunit 5 [Source:MGI Symbol;Acc:MGI:1349415]
ENSMUSG00000025920	164.09	-1.18212	0.214769	-5.50413	3.70986e-08	3.47296e-07	Stau2	staufen double-stranded RNA binding protein 2 [Source:MGI Symbol;Acc:MGI:1352508]
ENSMUSG00000025921	914.871	0.228722	0.0956283	2.39179	0.0167665	0.0415163	Rdh10	retinol dehydrogenase 10 (all-trans) [Source:MGI Symbol;Acc:MGI:1924238]
ENSMUSG00000025931	5.52542	5.95536	2.0919	2.84686	0.00441528	0.0131628	Paqr8	progestin and adipoQ receptor family member VIII [Source:MGI Symbol;Acc:MGI:1921479]
ENSMUSG00000025934	45872.6	0.700551	0.106559	6.5743	4.88821e-11	7.26234e-10	Gsta3	glutathione S-transferase, alpha 3 [Source:MGI Symbol;Acc:MGI:95856]
ENSMUSG00000025937	7503.61	-0.407884	0.0794468	-5.13406	2.83563e-07	2.23535e-06	Lactb2	lactamase, beta 2 [Source:MGI Symbol;Acc:MGI:2442551]
ENSMUSG00000025940	1298.49	-0.263438	0.0952141	-2.76679	0.00566105	0.0163007	Tmem70	transmembrane protein 70 [Source:MGI Symbol;Acc:MGI:1915068]
ENSMUSG00000025949	741.716	0.281737	0.121501	2.31881	0.0204053	0.0490366	Pikfyve	phosphoinositide kinase, FYVE type zinc finger containing [Source:MGI Symbol;Acc:MGI:1335106]
ENSMUSG00000025956	273.034	-0.608194	0.150381	-4.04436	5.24671e-05	0.000256747	Mettl21a	methyltransferase 21A, HSPA lysine [Source:MGI Symbol;Acc:MGI:1914349]
ENSMUSG00000025958	814.104	0.871209	0.129428	6.73122	1.68248e-11	2.67601e-10	Creb1	cAMP responsive element binding protein 1 [Source:MGI Symbol;Acc:MGI:88494]
ENSMUSG00000025962	416.106	-0.51187	0.125819	-4.06831	4.73559e-05	0.000234118	Fastkd2	FAST kinase domains 2 [Source:MGI Symbol;Acc:MGI:1922869]
ENSMUSG00000025964	461.538	1.09859	0.143653	7.64755	2.04845e-14	4.58865e-13	Adam23	a disintegrin and metallopeptidase domain 23 [Source:MGI Symbol;Acc:MGI:1345162]
ENSMUSG00000025967	4609.29	0.295223	0.0709753	4.15952	3.18914e-05	0.00016251	Eef1b2	eukaryotic translation elongation factor 1 beta 2 [Source:MGI Symbol;Acc:MGI:1929520]
ENSMUSG00000025969	729.903	0.719943	0.180495	3.98873	6.64295e-05	0.000317427	Nrp2	neuropilin 2 [Source:MGI Symbol;Acc:MGI:1100492]
ENSMUSG00000025971	439.683	-0.775268	0.120728	-6.42162	1.34836e-10	1.87214e-09	Maip1	matrix AAA peptidase interacting protein 1 [Source:MGI Symbol;Acc:MGI:1915365]
ENSMUSG00000025986	178.561	1.97331	0.220847	8.93521	4.06418e-19	1.47311e-17	Slc39a10	solute carrier family 39 (zinc transporter), member 10 [Source:MGI Symbol;Acc:MGI:1914515]
ENSMUSG00000025991	197462	1.05766	0.163484	6.46951	9.83221e-11	1.40158e-09	Cps1	carbamoyl-phosphate synthetase 1 [Source:MGI Symbol;Acc:MGI:891996]
ENSMUSG00000026000	629.086	-0.498115	0.130292	-3.82308	0.000131797	0.00058864	Lancl1	LanC (bacterial lantibiotic synthetase component C)-like 1 [Source:MGI Symbol;Acc:MGI:1336997]
ENSMUSG00000026004	579.985	0.985308	0.174017	5.66213	1.49504e-08	1.50296e-07	Kansl1l	KAT8 regulatory NSL complex subunit 1-like [Source:MGI Symbol;Acc:MGI:1915941]
ENSMUSG00000026005	778.543	-0.442031	0.113867	-3.88199	0.000103605	0.000474177	Rpe	ribulose-5-phosphate-3-epimerase [Source:MGI Symbol;Acc:MGI:1913896]
ENSMUSG00000026014	3527.79	1.04197	0.156157	6.67255	2.51394e-11	3.89958e-10	Raph1	Ras association (RalGDS/AF-6) and pleckstrin homology domains 1 [Source:MGI Symbol;Acc:MGI:1924550]
ENSMUSG00000026020	294.092	-0.56111	0.194443	-2.88572	0.00390515	0.0118178	Nop58	NOP58 ribonucleoprotein [Source:MGI Symbol;Acc:MGI:1933184]
ENSMUSG00000026027	1269.35	-0.398232	0.101332	-3.92996	8.4961e-05	0.000395115	Stradb	STE20-related kinase adaptor beta [Source:MGI Symbol;Acc:MGI:2144047]
ENSMUSG00000026028	1169.38	0.306642	0.121365	2.52662	0.0115167	0.0302458	Trak2	trafficking protein, kinesin binding 2 [Source:MGI Symbol;Acc:MGI:1918077]
ENSMUSG00000026029	634.044	-0.871535	0.130745	-6.66589	2.63064e-11	4.06312e-10	Casp8	caspase 8 [Source:MGI Symbol;Acc:MGI:1261423]
ENSMUSG00000026031	4322.16	0.598235	0.0991465	6.03384	1.60106e-09	1.90098e-08	Cflar	CASP8 and FADD-like apoptosis regulator [Source:MGI Symbol;Acc:MGI:1336166]
ENSMUSG00000026032	1300.29	-0.498545	0.142057	-3.50947	0.000449007	0.00176626	Ndufb3	NADH:ubiquinone oxidoreductase subunit B3 [Source:MGI Symbol;Acc:MGI:1913745]
ENSMUSG00000026034	2790.68	0.512614	0.0854677	5.99775	2.00075e-09	2.32016e-08	Clk1	CDC-like kinase 1 [Source:MGI Symbol;Acc:MGI:107403]
ENSMUSG00000026036	294.749	-0.661992	0.146501	-4.51869	6.22227e-06	3.70919e-05	Nif3l1	Ngg1 interacting factor 3-like 1 (S. pombe) [Source:MGI Symbol;Acc:MGI:1929485]
ENSMUSG00000026047	252.222	0.365394	0.15227	2.39965	0.0164108	0.0407361	Poglut2	protein O-glucosyltransferase 2 [Source:MGI Symbol;Acc:MGI:1919300]
ENSMUSG00000026064	9814.18	0.70795	0.115545	6.12706	8.95162e-10	1.10942e-08	Ptp4a1	protein tyrosine phosphatase 4a1 [Source:MGI Symbol;Acc:MGI:1277096]
ENSMUSG00000026072	4314.02	0.510519	0.175655	2.90637	0.00365648	0.0111661	Il1r1	interleukin 1 receptor, type I [Source:MGI Symbol;Acc:MGI:96545]
ENSMUSG00000026074	366.767	1.72687	0.175132	9.86036	6.18244e-23	3.27897e-21	Map4k4	mitogen-activated protein kinase kinase kinase kinase 4 [Source:MGI Symbol;Acc:MGI:1349394]
ENSMUSG00000026088	191.077	-0.548714	0.180833	-3.03437	0.0024104	0.00776172	Mitd1	MIT, microtubule interacting and transport, domain containing 1 [Source:MGI Symbol;Acc:MGI:1916278]
ENSMUSG00000026096	486.463	-0.871493	0.213179	-4.08808	4.34956e-05	0.000216219	Osgepl1	O-sialoglycoprotein endopeptidase-like 1 [Source:MGI Symbol;Acc:MGI:1919335]
ENSMUSG00000026097	780.201	-0.775224	0.10109	-7.66867	1.73794e-14	3.90523e-13	Ormdl1	ORM1-like 1 (S. cerevisiae) [Source:MGI Symbol;Acc:MGI:2181669]
ENSMUSG00000026098	127.731	-1.3853	0.278503	-4.9741	6.5553e-07	4.8273e-06	Pms1	PMS1 homolog 1, mismatch repair system component [Source:MGI Symbol;Acc:MGI:1202302]
ENSMUSG00000026102	480.408	-0.663185	0.128775	-5.14994	2.60577e-07	2.07684e-06	Inpp1	inositol polyphosphate-1-phosphatase [Source:MGI Symbol;Acc:MGI:104848]
ENSMUSG00000026103	325.584	0.758974	0.187555	4.04667	5.19508e-05	0.000254393	Gls	glutaminase [Source:MGI Symbol;Acc:MGI:95752]
ENSMUSG00000026104	30.1939	-3.46646	0.699922	-4.95264	7.32147e-07	5.33971e-06	Stat1	signal transducer and activator of transcription 1 [Source:MGI Symbol;Acc:MGI:103063]
ENSMUSG00000026109	8.67331	-4.03124	1.39352	-2.89285	0.00381763	0.0115821	Tmeff2	transmembrane protein with EGF-like and two follistatin-like domains 2 [Source:MGI Symbol;Acc:MGI:1861735]
ENSMUSG00000026113	1239.9	1.06529	0.131024	8.13049	4.27573e-16	1.14863e-14	Inpp4a	inositol polyphosphate-4-phosphatase, type I [Source:MGI Symbol;Acc:MGI:1931123]
ENSMUSG00000026115	11.2338	3.13855	1.19445	2.6276	0.00859883	0.0234804	NA	NA
ENSMUSG00000026116	2052.55	0.838264	0.0795526	10.5372	5.81889e-26	3.8156e-24	Tmem131	transmembrane protein 131 [Source:MGI Symbol;Acc:MGI:1927110]
ENSMUSG00000026131	3567.56	0.309349	0.116419	2.65721	0.00787909	0.0217247	Dst	dystonin [Source:MGI Symbol;Acc:MGI:104627]
ENSMUSG00000026135	287.67	0.827573	0.217059	3.81266	0.000137477	0.000610606	Zfp142	zinc finger protein 142 [Source:MGI Symbol;Acc:MGI:1924514]
ENSMUSG00000026142	517.889	-0.529411	0.139644	-3.79115	0.000149954	0.000658319	Rhbdd1	rhomboid domain containing 1 [Source:MGI Symbol;Acc:MGI:1924117]
ENSMUSG00000026150	1114.97	0.29998	0.0963016	3.115	0.00183944	0.0061213	Mff	mitochondrial fission factor [Source:MGI Symbol;Acc:MGI:1922984]
ENSMUSG00000026158	503.089	-0.672911	0.147162	-4.5726	4.81719e-06	2.93095e-05	Ogfrl1	opioid growth factor receptor-like 1 [Source:MGI Symbol;Acc:MGI:1917405]
ENSMUSG00000026170	15088.1	0.510951	0.0779148	6.55781	5.46029e-11	8.04598e-10	Cyp27a1	cytochrome P450, family 27, subfamily a, polypeptide 1 [Source:MGI Symbol;Acc:MGI:88594]
ENSMUSG00000026172	300.655	-0.603607	0.150173	-4.0194	5.83472e-05	0.000282171	Bcs1l	BCS1-like (yeast) [Source:MGI Symbol;Acc:MGI:1914071]
ENSMUSG00000026179	2330.89	0.452311	0.0960484	4.70919	2.487e-06	1.60454e-05	Pnkd	paroxysmal nonkinesiogenic dyskinesia [Source:MGI Symbol;Acc:MGI:1930773]
ENSMUSG00000026180	125.988	1.47318	0.243922	6.03957	1.54523e-09	1.84532e-08	Cxcr2	chemokine (C-X-C motif) receptor 2 [Source:MGI Symbol;Acc:MGI:105303]
ENSMUSG00000026181	789.066	-0.275687	0.107154	-2.5728	0.0100878	0.0269944	Ppm1f	protein phosphatase 1F (PP2C domain containing) [Source:MGI Symbol;Acc:MGI:1918464]
ENSMUSG00000026187	620.275	-0.526088	0.174662	-3.01204	0.00259497	0.00827477	Xrcc5	X-ray repair complementing defective repair in Chinese hamster cells 5 [Source:MGI Symbol;Acc:MGI:104517]
ENSMUSG00000026192	821.88	-0.777222	0.161164	-4.82254	1.41742e-06	9.6817e-06	Atic	5-aminoimidazole-4-carboxamide ribonucleotide formyltransferase/IMP cyclohydrolase [Source:MGI Symbol;Acc:MGI:1351352]
ENSMUSG00000026193	65.6027	2.32309	0.602251	3.85734	0.000114626	0.000519509	Fn1	fibronectin 1 [Source:MGI Symbol;Acc:MGI:95566]
ENSMUSG00000026200	116.644	-0.989632	0.276592	-3.57794	0.000346308	0.0013994	Glb1l	galactosidase, beta 1-like [Source:MGI Symbol;Acc:MGI:1921827]
ENSMUSG00000026201	612.496	-0.548955	0.155617	-3.5276	0.00041934	0.00166284	Stk16	serine/threonine kinase 16 [Source:MGI Symbol;Acc:MGI:1313271]
ENSMUSG00000026205	29.8794	2.96313	0.525254	5.64134	1.68732e-08	1.68103e-07	Slc23a3	solute carrier family 23 (nucleobase transporters), member 3 [Source:MGI Symbol;Acc:MGI:104516]
ENSMUSG00000026208	132.478	0.592203	0.225388	2.62748	0.00860192	0.0234844	Des	desmin [Source:MGI Symbol;Acc:MGI:94885]
ENSMUSG00000026209	1052.52	-0.238625	0.101515	-2.35063	0.0187415	0.0456698	Dnpep	aspartyl aminopeptidase [Source:MGI Symbol;Acc:MGI:1278328]
ENSMUSG00000026213	297.301	-0.721484	0.192203	-3.75375	0.000174208	0.000755144	Stk11ip	serine/threonine kinase 11 interacting protein [Source:MGI Symbol;Acc:MGI:1918978]
ENSMUSG00000026219	2452.03	-0.407371	0.0971325	-4.19397	2.74116e-05	0.000141582	Trip12	thyroid hormone receptor interactor 12 [Source:MGI Symbol;Acc:MGI:1309481]
ENSMUSG00000026223	987.665	-0.375624	0.104871	-3.58176	0.000341281	0.0013814	Itm2c	integral membrane protein 2C [Source:MGI Symbol;Acc:MGI:1927594]
ENSMUSG00000026227	2300.52	-0.36083	0.101308	-3.56171	0.000368449	0.00148015	2810459M11Rik	RIKEN cDNA 2810459M11 gene [Source:MGI Symbol;Acc:MGI:1920042]
ENSMUSG00000026229	2701.18	-0.342294	0.0862166	-3.97016	7.18236e-05	0.000340492	Psmd1	proteasome (prosome, macropain) 26S subunit, non-ATPase, 1 [Source:MGI Symbol;Acc:MGI:1917497]
ENSMUSG00000026234	2643.83	0.20116	0.0709083	2.8369	0.00455544	0.0135053	Ncl	nucleolin [Source:MGI Symbol;Acc:MGI:97286]
ENSMUSG00000026238	8782.08	-0.435959	0.109506	-3.98113	6.85887e-05	0.000327094	Ptma	prothymosin alpha [Source:MGI Symbol;Acc:MGI:97803]
ENSMUSG00000026245	730.874	-0.73154	0.157189	-4.6539	3.25714e-06	2.04455e-05	Farsb	phenylalanyl-tRNA synthetase, beta subunit [Source:MGI Symbol;Acc:MGI:1346035]
ENSMUSG00000026248	546.57	-0.583777	0.151738	-3.84728	0.000119437	0.000538942	Mrpl44	mitochondrial ribosomal protein L44 [Source:MGI Symbol;Acc:MGI:1916413]
ENSMUSG00000026249	517.538	-0.678326	0.23163	-2.92849	0.00340616	0.0105174	Serpine2	serine (or cysteine) peptidase inhibitor, clade E, member 2 [Source:MGI Symbol;Acc:MGI:101780]
ENSMUSG00000026269	2134.58	-0.537635	0.0969544	-5.54523	2.93565e-08	2.81206e-07	Rnpepl1	arginyl aminopeptidase (aminopeptidase B)-like 1 [Source:MGI Symbol;Acc:MGI:1914170]
ENSMUSG00000026270	1018.14	0.885038	0.132148	6.69731	2.12287e-11	3.32514e-10	Capn10	calpain 10 [Source:MGI Symbol;Acc:MGI:1344392]
ENSMUSG00000026272	5863.4	-0.836119	0.129376	-6.46273	1.02833e-10	1.45868e-09	Agxt	alanine-glyoxylate aminotransferase [Source:MGI Symbol;Acc:MGI:1329033]
ENSMUSG00000026273	479.449	-0.485346	0.148209	-3.27474	0.00105759	0.00377178	Mterf4	mitochondrial transcription termination factor 4 [Source:MGI Symbol;Acc:MGI:1918355]
ENSMUSG00000026275	707.984	-0.662477	0.133084	-4.97787	6.42879e-07	4.74382e-06	Ppp1r7	protein phosphatase 1, regulatory subunit 7 [Source:MGI Symbol;Acc:MGI:1913635]
ENSMUSG00000026276	2588.79	-0.293497	0.109922	-2.67005	0.00758398	0.0209872	Septin2	septin 2 [Source:MGI Symbol;Acc:MGI:97298]
ENSMUSG00000026278	175.052	-0.690608	0.216278	-3.19315	0.00140731	0.00484206	Bok	BCL2-related ovarian killer [Source:MGI Symbol;Acc:MGI:1858494]
ENSMUSG00000026281	393.015	-0.908955	0.143057	-6.35378	2.10091e-10	2.8458e-09	Dtymk	deoxythymidylate kinase [Source:MGI Symbol;Acc:MGI:108396]
ENSMUSG00000026307	2734.26	-0.356028	0.0914808	-3.89183	9.94888e-05	0.000456787	Scly	selenocysteine lyase [Source:MGI Symbol;Acc:MGI:1355310]
ENSMUSG00000026317	1638.06	1.2725	0.121083	10.5093	7.82798e-26	5.06396e-24	Cln8	CLN8 transmembrane ER and ERGIC protein [Source:MGI Symbol;Acc:MGI:1349447]
ENSMUSG00000026319	294.234	-0.406329	0.160876	-2.52572	0.0115461	0.0302899	Relch	RAB11 binding and LisH domain, coiled-coil and HEAT repeat containing [Source:MGI Symbol;Acc:MGI:1922832]
ENSMUSG00000026333	753.3	1.97701	0.178589	11.0701	1.75142e-28	1.43557e-26	Gin1	gypsy retrotransposon integrase 1 [Source:MGI Symbol;Acc:MGI:2182036]
ENSMUSG00000026339	575.331	0.449937	0.13091	3.43701	0.000588182	0.00224177	Ccdc93	coiled-coil domain containing 93 [Source:MGI Symbol;Acc:MGI:1918079]
ENSMUSG00000026343	115.997	-0.8808	0.243963	-3.61039	0.000305741	0.00125266	Gpr39	G protein-coupled receptor 39 [Source:MGI Symbol;Acc:MGI:1918361]
ENSMUSG00000026348	1039.43	2.18956	0.225597	9.70563	2.85315e-22	1.39998e-20	Acmsd	amino carboxymuconate semialdehyde decarboxylase [Source:MGI Symbol;Acc:MGI:2386323]
ENSMUSG00000026353	2116.1	-0.27956	0.116146	-2.40698	0.0160853	0.0400633	Ubxn4	UBX domain protein 4 [Source:MGI Symbol;Acc:MGI:1915062]
ENSMUSG00000026356	2453.32	-0.430807	0.126034	-3.41817	0.000630435	0.00237973	Dars	aspartyl-tRNA synthetase [Source:MGI Symbol;Acc:MGI:2442544]
ENSMUSG00000026358	32.1594	1.40228	0.532252	2.63461	0.00842339	0.0230449	Rgs1	regulator of G-protein signaling 1 [Source:MGI Symbol;Acc:MGI:1354694]
ENSMUSG00000026361	778.868	0.567361	0.116324	4.87743	1.07475e-06	7.55573e-06	Cdc73	cell division cycle 73, Paf1/RNA polymerase II complex component [Source:MGI Symbol;Acc:MGI:2384876]
ENSMUSG00000026365	25300.1	-0.835877	0.151919	-5.50213	3.75242e-08	3.51053e-07	Cfh	complement component factor h [Source:MGI Symbol;Acc:MGI:88385]
ENSMUSG00000026374	969.694	-0.403318	0.124113	-3.24959	0.0011557	0.0040634	Tsn	translin [Source:MGI Symbol;Acc:MGI:109263]
ENSMUSG00000026377	694.445	-0.565821	0.108116	-5.23348	1.6635e-07	1.37917e-06	Nifk	nucleolar protein interacting with the FHA domain of MKI67 [Source:MGI Symbol;Acc:MGI:1915199]
ENSMUSG00000026383	1023.91	0.300084	0.128502	2.33525	0.0195303	0.0472884	Epb41l5	erythrocyte membrane protein band 4.1 like 5 [Source:MGI Symbol;Acc:MGI:103006]
ENSMUSG00000026384	462.059	0.3364	0.126534	2.65857	0.00784735	0.0216455	Ptpn4	protein tyrosine phosphatase, non-receptor type 4 [Source:MGI Symbol;Acc:MGI:1099792]
ENSMUSG00000026389	643.71	-0.545032	0.139849	-3.8973	9.72714e-05	0.000447318	Steap3	STEAP family member 3 [Source:MGI Symbol;Acc:MGI:1915678]
ENSMUSG00000026393	1107.5	0.574229	0.128359	4.47361	7.69107e-06	4.4847e-05	Nek7	NIMA (never in mitosis gene a)-related expressed kinase 7 [Source:MGI Symbol;Acc:MGI:1890645]
ENSMUSG00000026398	2660.51	0.985895	0.0997519	9.88347	4.91035e-23	2.62358e-21	Nr5a2	nuclear receptor subfamily 5, group A, member 2 [Source:MGI Symbol;Acc:MGI:1346834]
ENSMUSG00000026405	14528.6	-0.902743	0.122097	-7.39367	1.42825e-13	2.89788e-12	C4bp	complement component 4 binding protein [Source:MGI Symbol;Acc:MGI:88229]
ENSMUSG00000026409	578.364	0.812726	0.166157	4.89131	1.00167e-06	7.09033e-06	Pfkfb2	6-phosphofructo-2-kinase/fructose-2,6-biphosphatase 2 [Source:MGI Symbol;Acc:MGI:107815]
ENSMUSG00000026414	14.5292	2.44357	0.641618	3.80845	0.000139842	0.000620038	Tnnt2	troponin T2, cardiac [Source:MGI Symbol;Acc:MGI:104597]
ENSMUSG00000026425	578.981	0.403697	0.127059	3.17723	0.00148687	0.00507804	Srgap2	SLIT-ROBO Rho GTPase activating protein 2 [Source:MGI Symbol;Acc:MGI:109605]
ENSMUSG00000026427	934.173	-0.587945	0.145284	-4.04686	5.19084e-05	0.000254272	Eif2d	eukaryotic translation initiation factor 2D [Source:MGI Symbol;Acc:MGI:109342]
ENSMUSG00000026433	240.716	-0.653582	0.170442	-3.83464	0.000125748	0.000564242	Rab29	RAB29, member RAS oncogene family [Source:MGI Symbol;Acc:MGI:2385107]
ENSMUSG00000026434	5287.18	0.518493	0.0890453	5.8228	5.78693e-09	6.27215e-08	Nucks1	nuclear casein kinase and cyclin-dependent kinase substrate 1 [Source:MGI Symbol;Acc:MGI:1934811]
ENSMUSG00000026435	2211.22	1.57963	0.105816	14.9281	2.16434e-50	5.38324e-48	Slc45a3	solute carrier family 45, member 3 [Source:MGI Symbol;Acc:MGI:1922082]
ENSMUSG00000026436	1889.81	0.324892	0.0841054	3.86292	0.00011204	0.000509228	Elk4	ELK4, member of ETS oncogene family [Source:MGI Symbol;Acc:MGI:102853]
ENSMUSG00000026437	1923.29	-0.3283	0.121506	-2.70193	0.0068938	0.0193155	Cdk18	cyclin dependent kinase 18 [Source:MGI Symbol;Acc:MGI:97518]
ENSMUSG00000026457	4462.32	0.210481	0.0666004	3.16036	0.00157576	0.00534489	Adipor1	adiponectin receptor 1 [Source:MGI Symbol;Acc:MGI:1919924]
ENSMUSG00000026464	2233.07	1.0659	0.205908	5.17657	2.25998e-07	1.81629e-06	NA	NA
ENSMUSG00000026466	2361.59	0.262293	0.0967555	2.71089	0.00671039	0.018907	Tor1aip1	torsin A interacting protein 1 [Source:MGI Symbol;Acc:MGI:3582693]
ENSMUSG00000026469	1568.84	0.337671	0.144483	2.3371	0.0194338	0.047088	Xpr1	xenotropic and polytropic retrovirus receptor 1 [Source:MGI Symbol;Acc:MGI:97932]
ENSMUSG00000026470	225.186	-0.734765	0.185097	-3.96962	7.19877e-05	0.000340825	Stx6	syntaxin 6 [Source:MGI Symbol;Acc:MGI:1926235]
ENSMUSG00000026473	29427.8	-0.458261	0.133444	-3.43411	0.000594506	0.00226044	Glul	glutamate-ammonia ligase (glutamine synthetase) [Source:MGI Symbol;Acc:MGI:95739]
ENSMUSG00000026475	4491.16	1.13661	0.21498	5.28704	1.24311e-07	1.05489e-06	Rgs16	regulator of G-protein signaling 16 [Source:MGI Symbol;Acc:MGI:108407]
ENSMUSG00000026478	827.492	0.447841	0.110658	4.04708	5.18613e-05	0.000254127	Lamc1	laminin, gamma 1 [Source:MGI Symbol;Acc:MGI:99914]
ENSMUSG00000026484	687.368	0.380558	0.100932	3.77043	0.000162964	0.000710247	Rnf2	ring finger protein 2 [Source:MGI Symbol;Acc:MGI:1101759]
ENSMUSG00000026489	7649.35	0.650834	0.11548	5.63591	1.74138e-08	1.72654e-07	Coq8a	coenzyme Q8A [Source:MGI Symbol;Acc:MGI:1914676]
ENSMUSG00000026491	3338.32	1.67338	0.155991	10.7274	7.56767e-27	5.32543e-25	Ahctf1	AT hook containing transcription factor 1 [Source:MGI Symbol;Acc:MGI:1915033]
ENSMUSG00000026492	1305.34	0.220732	0.0822031	2.6852	0.00724854	0.0201595	Tfb2m	transcription factor B2, mitochondrial [Source:MGI Symbol;Acc:MGI:107937]
ENSMUSG00000026494	27.0433	-2.17922	0.5295	-4.11562	3.86148e-05	0.000194029	Kif26b	kinesin family member 26B [Source:MGI Symbol;Acc:MGI:2447076]
ENSMUSG00000026496	1187.42	-0.440934	0.104644	-4.21366	2.51268e-05	0.000130764	Parp1	poly (ADP-ribose) polymerase family, member 1 [Source:MGI Symbol;Acc:MGI:1340806]
ENSMUSG00000026499	780.195	0.342518	0.120604	2.84001	0.00451117	0.0133878	Acbd3	acyl-Coenzyme A binding domain containing 3 [Source:MGI Symbol;Acc:MGI:2181074]
ENSMUSG00000026502	1258.64	1.72574	0.157313	10.9701	5.32451e-28	4.15197e-26	Desi2	desumoylating isopeptidase 2 [Source:MGI Symbol;Acc:MGI:1926075]
ENSMUSG00000026509	1005.63	-0.733395	0.0975001	-7.52199	5.39479e-14	1.13283e-12	Capn2	calpain 2 [Source:MGI Symbol;Acc:MGI:88264]
ENSMUSG00000026510	818.194	0.544122	0.116072	4.6878	2.76151e-06	1.77056e-05	Trp53bp2	transformation related protein 53 binding protein 2 [Source:MGI Symbol;Acc:MGI:2138319]
ENSMUSG00000026519	610.156	-0.717011	0.126194	-5.68182	1.33271e-08	1.34822e-07	Tmem63a	transmembrane protein 63a [Source:MGI Symbol;Acc:MGI:2384789]
ENSMUSG00000026520	70.624	-0.862779	0.322717	-2.67349	0.00750667	0.0208052	Pycr2	pyrroline-5-carboxylate reductase family, member 2 [Source:MGI Symbol;Acc:MGI:1277956]
ENSMUSG00000026526	9656.1	0.821294	0.122354	6.71242	1.91426e-11	3.01805e-10	Fh1	fumarate hydratase 1 [Source:MGI Symbol;Acc:MGI:95530]
ENSMUSG00000026542	2373.17	0.78637	0.205147	3.8332	0.000126486	0.000567023	Apcs	amyloid P component, serum [Source:MGI Symbol;Acc:MGI:98229]
ENSMUSG00000026547	507.668	0.75354	0.142789	5.2773	1.31104e-07	1.10603e-06	Tagln2	transgelin 2 [Source:MGI Symbol;Acc:MGI:1312985]
ENSMUSG00000026563	527.587	-0.361222	0.109385	-3.30228	0.000959008	0.00345434	Tada1	transcriptional adaptor 1 [Source:MGI Symbol;Acc:MGI:1196415]
ENSMUSG00000026565	308.913	-0.370266	0.146567	-2.52626	0.0115285	0.0302657	Pou2f1	POU domain, class 2, transcription factor 1 [Source:MGI Symbol;Acc:MGI:101898]
ENSMUSG00000026566	184.072	2.82109	0.370786	7.6084	2.77517e-14	6.04753e-13	Mpzl1	myelin protein zero-like 1 [Source:MGI Symbol;Acc:MGI:1915731]
ENSMUSG00000026568	5035.44	0.560765	0.0932162	6.01574	1.79062e-09	2.09671e-08	Mpc2	mitochondrial pyruvate carrier 2 [Source:MGI Symbol;Acc:MGI:1917706]
ENSMUSG00000026571	1566.11	0.747446	0.101187	7.3868	1.50409e-13	3.03894e-12	Dcaf6	DDB1 and CUL4 associated factor 6 [Source:MGI Symbol;Acc:MGI:1921356]
ENSMUSG00000026576	3569.52	1.07207	0.108159	9.912	3.69173e-23	2.00214e-21	Atp1b1	ATPase, Na+/K+ transporting, beta 1 polypeptide [Source:MGI Symbol;Acc:MGI:88108]
ENSMUSG00000026577	274.065	-0.748244	0.153724	-4.86746	1.13044e-06	7.88644e-06	Blzf1	basic leucine zipper nuclear factor 1 [Source:MGI Symbol;Acc:MGI:1201607]
ENSMUSG00000026578	116.11	-0.947526	0.264989	-3.57571	0.000349275	0.00140981	Ccdc181	coiled-coil domain containing 181 [Source:MGI Symbol;Acc:MGI:1922145]
ENSMUSG00000026579	28512.1	0.344667	0.118551	2.90732	0.00364536	0.0111439	F5	coagulation factor V [Source:MGI Symbol;Acc:MGI:88382]
[truncated: 4,029 more rows]

## Sheet: WT-vs-GRLKO-CalRes_ZT12-RNA
ensembl_gene_ID	baseMean	log2FoldChange	lfcSE	stat	pvalue	padj	Gene_name	Description	normalized mRNAseq read counts, cutoff sign. <0.05, WT versus GR-LKO on caloric restriction, ZT12 (figure 1)
ENSMUSG00000000049	36576.5	-0.559372	0.0801833	-6.97617	3.03344e-12	1.48207e-10	Apoh	apolipoprotein H [Source:MGI Symbol;Acc:MGI:88058]
ENSMUSG00000000088	2356.42	-0.437803	0.0812101	-5.39099	7.00697e-08	1.80723e-06	Cox5a	cytochrome c oxidase subunit 5A [Source:MGI Symbol;Acc:MGI:88474]
ENSMUSG00000000149	1816.06	1.17148	0.121211	9.66476	4.25605e-22	5.56016e-20	Gna12	guanine nucleotide binding protein, alpha 12 [Source:MGI Symbol;Acc:MGI:95767]
ENSMUSG00000000275	2206.71	0.403897	0.0849865	4.75248	2.00934e-06	3.79126e-05	Trim25	tripartite motif-containing 25 [Source:MGI Symbol;Acc:MGI:102749]
ENSMUSG00000000278	648.507	0.376151	0.11136	3.3778	0.000730676	0.00691495	Scpep1	serine carboxypeptidase 1 [Source:MGI Symbol;Acc:MGI:1921867]
ENSMUSG00000000290	36.0912	1.42152	0.498291	2.8528	0.00433356	0.0291793	Itgb2	integrin beta 2 [Source:MGI Symbol;Acc:MGI:96611]
ENSMUSG00000000303	236.237	-1.40008	0.26994	-5.18661	2.1416e-07	4.93101e-06	Cdh1	cadherin 1 [Source:MGI Symbol;Acc:MGI:88354]
ENSMUSG00000000326	7338.42	0.820692	0.108655	7.55318	4.24772e-14	2.55266e-12	Comt	catechol-O-methyltransferase [Source:MGI Symbol;Acc:MGI:88470]
ENSMUSG00000000440	269.892	3.24027	0.350752	9.23804	2.51046e-20	2.76818e-18	Pparg	peroxisome proliferator activated receptor gamma [Source:MGI Symbol;Acc:MGI:97747]
ENSMUSG00000000441	2015.54	0.669595	0.154487	4.33432	1.4621e-05	0.000225007	Raf1	v-raf-leukemia viral oncogene 1 [Source:MGI Symbol;Acc:MGI:97847]
ENSMUSG00000000567	38.4332	-1.64091	0.521501	-3.14651	0.00165234	0.0134915	Sox9	SRY (sex determining region Y)-box 9 [Source:MGI Symbol;Acc:MGI:98371]
ENSMUSG00000000600	192.675	-0.746769	0.182396	-4.09422	4.23589e-05	0.000585859	Krit1	KRIT1, ankyrin repeat containing [Source:MGI Symbol;Acc:MGI:1930618]
ENSMUSG00000000628	12.2402	2.59653	0.959918	2.70494	0.00683158	0.0416373	Hk2	hexokinase 2 [Source:MGI Symbol;Acc:MGI:1315197]
ENSMUSG00000000686	639.534	-0.437586	0.133239	-3.28422	0.00102266	0.00912723	Abhd15	abhydrolase domain containing 15 [Source:MGI Symbol;Acc:MGI:1914727]
ENSMUSG00000000739	103.683	-0.970507	0.293478	-3.30692	0.000943283	0.0085243	Sult5a1	sulfotransferase family 5A, member 1 [Source:MGI Symbol;Acc:MGI:1931463]
ENSMUSG00000000823	619.064	0.452274	0.163217	2.77101	0.00558832	0.0357076	Zfp512b	zinc finger protein 512B [Source:MGI Symbol;Acc:MGI:2685478]
ENSMUSG00000000876	1605.25	-0.394122	0.117095	-3.36584	0.000763111	0.00714873	Pxmp4	peroxisomal membrane protein 4 [Source:MGI Symbol;Acc:MGI:1891701]
ENSMUSG00000000915	801.853	-1.29316	0.179863	-7.18972	6.49223e-13	3.46801e-11	Hip1r	huntingtin interacting protein 1 related [Source:MGI Symbol;Acc:MGI:1352504]
ENSMUSG00000001065	344.71	-0.639418	0.195783	-3.26595	0.00109096	0.00960602	Zfp276	zinc finger protein (C2H2 type) 276 [Source:MGI Symbol;Acc:MGI:1888495]
ENSMUSG00000001175	2212.23	-0.211584	0.0745517	-2.83809	0.00453846	0.0303212	Calm1	calmodulin 1 [Source:MGI Symbol;Acc:MGI:88251]
ENSMUSG00000001229	439.114	-0.761866	0.140214	-5.4336	5.5227e-08	1.43985e-06	Dpp9	dipeptidylpeptidase 9 [Source:MGI Symbol;Acc:MGI:2443967]
ENSMUSG00000001348	1427.73	0.327534	0.104448	3.13587	0.00171346	0.0139055	Acp5	acid phosphatase 5, tartrate resistant [Source:MGI Symbol;Acc:MGI:87883]
ENSMUSG00000001436	180.763	-1.49998	0.250902	-5.97835	2.25404e-09	7.34183e-08	Slc19a1	solute carrier family 19 (folate transporter), member 1 [Source:MGI Symbol;Acc:MGI:103182]
ENSMUSG00000001440	1791.35	-0.314709	0.0945513	-3.32844	0.000873324	0.00800647	Kpnb1	karyopherin subunit beta 1 [Source:MGI Symbol;Acc:MGI:107532]
ENSMUSG00000001525	631.814	0.432997	0.1203	3.5993	0.000319076	0.0034119	Tubb5	tubulin, beta 5 class I [Source:MGI Symbol;Acc:MGI:107812]
ENSMUSG00000001542	1583.96	-1.13975	0.143451	-7.94523	1.9383e-15	1.29424e-13	Ell2	elongation factor for RNA polymerase II 2 [Source:MGI Symbol;Acc:MGI:2183438]
ENSMUSG00000001627	387.108	-0.933497	0.153876	-6.06654	1.30696e-09	4.4001e-08	Ifrd1	interferon-related developmental regulator 1 [Source:MGI Symbol;Acc:MGI:1316717]
ENSMUSG00000001632	181.901	-1.10239	0.281322	-3.9186	8.90629e-05	0.0011256	Brpf1	bromodomain and PHD finger containing, 1 [Source:MGI Symbol;Acc:MGI:1926033]
ENSMUSG00000001670	76805.3	-1.16845	0.143209	-8.15905	3.37667e-16	2.5052e-14	Tat	tyrosine aminotransferase [Source:MGI Symbol;Acc:MGI:98487]
ENSMUSG00000001763	78.2981	-0.991669	0.30843	-3.21522	0.00130344	0.0111186	Tspan33	tetraspanin 33 [Source:MGI Symbol;Acc:MGI:1919012]
ENSMUSG00000001767	141.697	-0.842312	0.213469	-3.94583	7.95235e-05	0.00102006	Crnkl1	crooked neck pre-mRNA splicing factor 1 [Source:MGI Symbol;Acc:MGI:1914127]
ENSMUSG00000001891	9974.85	0.512972	0.10486	4.89198	9.98248e-07	1.98971e-05	Ugp2	UDP-glucose pyrophosphorylase 2 [Source:MGI Symbol;Acc:MGI:2183447]
ENSMUSG00000002058	84.855	1.306	0.270581	4.82664	1.38853e-06	2.6874e-05	Unc119	unc-119 lipid binding chaperone [Source:MGI Symbol;Acc:MGI:1328357]
ENSMUSG00000002227	204.682	0.729412	0.192908	3.78113	0.000156116	0.00185962	Mov10	Mov10 RISC complex RNA helicase [Source:MGI Symbol;Acc:MGI:97054]
ENSMUSG00000002233	54.5325	1.05074	0.391379	2.68471	0.00725927	0.043581	Rhoc	ras homolog family member C [Source:MGI Symbol;Acc:MGI:106028]
ENSMUSG00000002289	2741.82	-1.78647	0.125158	-14.2737	3.1906e-46	1.47491e-43	Angptl4	angiopoietin-like 4 [Source:MGI Symbol;Acc:MGI:1888999]
ENSMUSG00000002346	2263.5	0.322336	0.114213	2.82223	0.00476916	0.0314602	Slc25a42	solute carrier family 25, member 42 [Source:MGI Symbol;Acc:MGI:1920345]
ENSMUSG00000002409	114.355	0.747537	0.274255	2.7257	0.00641646	0.0397523	Dyrk1b	dual-specificity tyrosine-(Y)-phosphorylation regulated kinase 1b [Source:MGI Symbol;Acc:MGI:1330302]
ENSMUSG00000002546	153.3	0.819736	0.289555	2.83102	0.00463997	0.030845	Golga2	golgin A2 [Source:MGI Symbol;Acc:MGI:2139395]
ENSMUSG00000002602	122.281	0.695511	0.250347	2.77819	0.00546627	0.0351105	Axl	AXL receptor tyrosine kinase [Source:MGI Symbol;Acc:MGI:1347244]
ENSMUSG00000002718	577.985	-0.378905	0.141117	-2.68505	0.00725194	0.0435686	Cse1l	chromosome segregation 1-like (S. cerevisiae) [Source:MGI Symbol;Acc:MGI:1339951]
ENSMUSG00000002728	191.452	-0.594314	0.200489	-2.96433	0.00303343	0.0219896	Naa20	N(alpha)-acetyltransferase 20, NatB catalytic subunit [Source:MGI Symbol;Acc:MGI:1915127]
ENSMUSG00000002741	1010.83	-0.298673	0.112005	-2.66659	0.00766242	0.0454115	Ykt6	YKT6 v-SNARE homolog (S. cerevisiae) [Source:MGI Symbol;Acc:MGI:1927550]
ENSMUSG00000002781	184.798	0.766969	0.257343	2.98033	0.00287933	0.0210923	Tmem143	transmembrane protein 143 [Source:MGI Symbol;Acc:MGI:1917459]
ENSMUSG00000002881	817.708	0.900961	0.145482	6.19292	5.90603e-10	2.07557e-08	Nab1	Ngfi-A binding protein 1 [Source:MGI Symbol;Acc:MGI:107564]
ENSMUSG00000002910	141.531	-2.19869	0.375768	-5.8512	4.88027e-09	1.51175e-07	Arrdc2	arrestin domain containing 2 [Source:MGI Symbol;Acc:MGI:1918057]
ENSMUSG00000002944	703.255	2.08543	0.266269	7.83202	4.80083e-15	3.05297e-13	Cd36	CD36 molecule [Source:MGI Symbol;Acc:MGI:107899]
ENSMUSG00000003038	239.846	-0.514521	0.187958	-2.73743	0.0061922	0.0386017	Hmgn2	high mobility group nucleosomal binding domain 2 [Source:MGI Symbol;Acc:MGI:96136]
ENSMUSG00000003053	15629.5	0.57934	0.104728	5.53186	3.16845e-08	8.53848e-07	Cyp2c29	cytochrome P450, family 2, subfamily c, polypeptide 29 [Source:MGI Symbol;Acc:MGI:103238]
ENSMUSG00000003134	863.321	-1.41519	0.193016	-7.33199	2.26759e-13	1.27881e-11	Tbc1d8	TBC1 domain family, member 8 [Source:MGI Symbol;Acc:MGI:1927225]
ENSMUSG00000003135	232.275	-0.477457	0.173028	-2.75943	0.00579029	0.0367054	Cnot11	CCR4-NOT transcription complex, subunit 11 [Source:MGI Symbol;Acc:MGI:106580]
ENSMUSG00000003154	231.264	-0.605579	0.191531	-3.16178	0.00156807	0.0129045	Foxj2	forkhead box J2 [Source:MGI Symbol;Acc:MGI:1926805]
ENSMUSG00000003226	1665.37	-0.374685	0.126776	-2.9555	0.00312168	0.0225207	Ranbp2	RAN binding protein 2 [Source:MGI Symbol;Acc:MGI:894323]
ENSMUSG00000003345	751.759	0.529288	0.19363	2.7335	0.00626642	0.0389536	Csnk1g2	casein kinase 1, gamma 2 [Source:MGI Symbol;Acc:MGI:1920014]
ENSMUSG00000003382	302.049	-0.627758	0.165544	-3.79209	0.000149386	0.00178831	Etv3	ets variant 3 [Source:MGI Symbol;Acc:MGI:1350926]
ENSMUSG00000003420	1510.35	0.308246	0.109204	2.82266	0.00476268	0.0314505	Fcgrt	Fc fragment of IgG receptor and transporter [Source:MGI Symbol;Acc:MGI:103017]
ENSMUSG00000003464	2190.76	0.39191	0.0982292	3.98975	6.61427e-05	0.000858498	Pex19	peroxisomal biogenesis factor 19 [Source:MGI Symbol;Acc:MGI:1334458]
ENSMUSG00000003477	17272.9	1.26775	0.158455	8.00073	1.23687e-15	8.54366e-14	Inmt	indolethylamine N-methyltransferase [Source:MGI Symbol;Acc:MGI:102963]
ENSMUSG00000003526	3576.18	-0.997769	0.201033	-4.96321	6.93378e-07	1.43191e-05	Prodh	proline dehydrogenase [Source:MGI Symbol;Acc:MGI:97770]
ENSMUSG00000003528	3004.75	0.424403	0.116691	3.63699	0.000275839	0.00304716	Slc25a1	solute carrier family 25 (mitochondrial carrier, citrate transporter), member 1 [Source:MGI Symbol;Acc:MGI:1345283]
ENSMUSG00000003555	213.187	-4.22213	0.483154	-8.73869	2.3582e-18	2.11516e-16	Cyp17a1	cytochrome P450, family 17, subfamily a, polypeptide 1 [Source:MGI Symbol;Acc:MGI:88586]
ENSMUSG00000003559	544.601	-1.10028	0.121959	-9.02178	1.85062e-19	1.85355e-17	As3mt	arsenite methyltransferase [Source:MGI Symbol;Acc:MGI:1929882]
ENSMUSG00000003585	7705.02	0.370538	0.0997247	3.71561	0.000202712	0.00233289	Sec14l2	SEC14-like lipid binding 2 [Source:MGI Symbol;Acc:MGI:1915065]
ENSMUSG00000003617	13638.9	-0.904693	0.1026	-8.81765	1.16891e-18	1.0807e-16	Cp	ceruloplasmin [Source:MGI Symbol;Acc:MGI:88476]
ENSMUSG00000003623	5661.59	1.03483	0.147193	7.03046	2.05854e-12	1.04395e-10	Crot	carnitine O-octanoyltransferase [Source:MGI Symbol;Acc:MGI:1921364]
ENSMUSG00000003644	209.571	1.24243	0.223711	5.55372	2.79658e-08	7.58737e-07	Rps6ka1	ribosomal protein S6 kinase polypeptide 1 [Source:MGI Symbol;Acc:MGI:104558]
ENSMUSG00000003721	1918.4	-1.36892	0.204731	-6.68645	2.28649e-11	9.67652e-10	Insig2	insulin induced gene 2 [Source:MGI Symbol;Acc:MGI:1920249]
ENSMUSG00000003762	316.098	0.89122	0.184395	4.83321	1.34348e-06	2.61707e-05	Coq8b	coenzyme Q8B [Source:MGI Symbol;Acc:MGI:1924139]
ENSMUSG00000003814	3921.04	-0.298197	0.0906198	-3.29064	0.000999598	0.00896319	Calr	calreticulin [Source:MGI Symbol;Acc:MGI:88252]
ENSMUSG00000003849	288.21	0.926624	0.317045	2.92269	0.0034702	0.0245859	Nqo1	NAD(P)H dehydrogenase, quinone 1 [Source:MGI Symbol;Acc:MGI:103187]
ENSMUSG00000003948	2885.19	0.342431	0.0957165	3.57756	0.000346817	0.0036437	Mmd	monocyte to macrophage differentiation-associated [Source:MGI Symbol;Acc:MGI:1914718]
ENSMUSG00000003955	326.272	0.636758	0.158607	4.01469	5.95234e-05	0.000788767	Fam162a	family with sequence similarity 162, member A [Source:MGI Symbol;Acc:MGI:1917436]
ENSMUSG00000004035	768.442	-0.558144	0.162376	-3.43735	0.000587426	0.00574473	Gstm7	glutathione S-transferase, mu 7 [Source:MGI Symbol;Acc:MGI:1915562]
ENSMUSG00000004056	1719.18	0.306936	0.0880555	3.48572	0.00049082	0.00493241	Akt2	thymoma viral proto-oncogene 2 [Source:MGI Symbol;Acc:MGI:104874]
ENSMUSG00000004069	1910.18	-0.674056	0.0829046	-8.1305	4.27517e-16	3.13313e-14	Dnaja3	DnaJ heat shock protein family (Hsp40) member A3 [Source:MGI Symbol;Acc:MGI:1933786]
ENSMUSG00000004070	754.737	-0.946394	0.119748	-7.90321	2.71819e-15	1.78524e-13	Hmox2	heme oxygenase 2 [Source:MGI Symbol;Acc:MGI:109373]
ENSMUSG00000004071	3121.04	-1.86377	0.0714692	-26.078	6.47448e-150	3.89084e-146	Cdip1	cell death inducing Trp53 target 1 [Source:MGI Symbol;Acc:MGI:1913876]
ENSMUSG00000004098	407.788	0.971021	0.352797	2.75235	0.00591697	0.0373705	Col5a3	collagen, type V, alpha 3 [Source:MGI Symbol;Acc:MGI:1858212]
ENSMUSG00000004270	2354.64	0.649226	0.0944304	6.87518	6.19109e-12	2.84011e-10	Lpcat3	lysophosphatidylcholine acyltransferase 3 [Source:MGI Symbol;Acc:MGI:1315211]
ENSMUSG00000004341	73.4649	1.28715	0.43781	2.93997	0.00328246	0.0234414	Gpx6	glutathione peroxidase 6 [Source:MGI Symbol;Acc:MGI:1922762]
ENSMUSG00000004356	373.254	-0.428022	0.153825	-2.78252	0.00539385	0.0347544	Utp20	UTP20 small subunit processome component [Source:MGI Symbol;Acc:MGI:1917933]
ENSMUSG00000004364	1343.64	-0.355742	0.107387	-3.31272	0.000923925	0.00839989	Cul3	cullin 3 [Source:MGI Symbol;Acc:MGI:1347360]
ENSMUSG00000004383	93.9293	1.09054	0.299961	3.63559	0.000277345	0.00305537	Large1	LARGE xylosyl- and glucuronyltransferase 1 [Source:MGI Symbol;Acc:MGI:1342270]
ENSMUSG00000004460	591.365	-0.609484	0.133441	-4.56745	4.93696e-06	8.53774e-05	Dnajb11	DnaJ heat shock protein family (Hsp40) member B11 [Source:MGI Symbol;Acc:MGI:1915088]
ENSMUSG00000004535	2044.27	-0.30607	0.103798	-2.9487	0.00319111	0.0229389	Tax1bp1	Tax1 (human T cell leukemia virus type I) binding protein 1 [Source:MGI Symbol;Acc:MGI:1289308]
ENSMUSG00000004562	231.561	1.01122	0.213034	4.74677	2.06695e-06	3.88773e-05	Arhgef40	Rho guanine nucleotide exchange factor (GEF) 40 [Source:MGI Symbol;Acc:MGI:2685515]
ENSMUSG00000004677	301.667	0.589221	0.155909	3.77927	0.00015729	0.00187175	Myo9b	myosin IXb [Source:MGI Symbol;Acc:MGI:106624]
ENSMUSG00000004730	77.8802	1.24842	0.44928	2.77871	0.00545755	0.0350772	Adgre1	adhesion G protein-coupled receptor E1 [Source:MGI Symbol;Acc:MGI:106912]
ENSMUSG00000004865	304.762	-0.534767	0.190623	-2.80536	0.00502599	0.0327944	Srpk1	serine/arginine-rich protein specific kinase 1 [Source:MGI Symbol;Acc:MGI:106908]
ENSMUSG00000004951	173.531	0.950804	0.332077	2.8632	0.00419388	0.0284459	Hspb1	heat shock protein 1 [Source:MGI Symbol;Acc:MGI:96240]
ENSMUSG00000005034	1013.19	0.366231	0.0930045	3.93778	8.22405e-05	0.00104931	Prkacb	protein kinase, cAMP dependent, catalytic, beta [Source:MGI Symbol;Acc:MGI:97594]
ENSMUSG00000005069	1954.66	0.420887	0.108722	3.8712	0.000108299	0.00134467	Pex5	peroxisomal biogenesis factor 5 [Source:MGI Symbol;Acc:MGI:1098808]
ENSMUSG00000005089	4222.93	-1.14663	0.193509	-5.92548	3.1139e-09	9.95371e-08	Slc1a2	solute carrier family 1 (glial high affinity glutamate transporter), member 2 [Source:MGI Symbol;Acc:MGI:101931]
ENSMUSG00000005102	199.917	0.45382	0.170637	2.65956	0.00782436	0.0461211	Eif2ak4	eukaryotic translation initiation factor 2 alpha kinase 4 [Source:MGI Symbol;Acc:MGI:1353427]
ENSMUSG00000005107	1137.3	0.454833	0.0984649	4.61924	3.85151e-06	6.83772e-05	Slc2a9	solute carrier family 2 (facilitated glucose transporter), member 9 [Source:MGI Symbol;Acc:MGI:2152844]
ENSMUSG00000005225	1063.38	0.377285	0.123872	3.04577	0.00232083	0.017733	Plekha8	pleckstrin homology domain containing, family A (phosphoinositide binding specific) member 8 [Source:MGI Symbol;Acc:MGI:2681164]
ENSMUSG00000005233	82.3864	0.965126	0.346868	2.7824	0.00539577	0.0347544	Spc25	SPC25, NDC80 kinetochore complex component, homolog (S. cerevisiae) [Source:MGI Symbol;Acc:MGI:1913692]
ENSMUSG00000005268	3982.45	0.920893	0.144454	6.37501	1.82955e-10	6.85026e-09	Prlr	prolactin receptor [Source:MGI Symbol;Acc:MGI:97763]
ENSMUSG00000005299	783.823	-0.648726	0.129798	-4.99795	5.79438e-07	1.22348e-05	Letm1	leucine zipper-EF-hand containing transmembrane protein 1 [Source:MGI Symbol;Acc:MGI:1932557]
ENSMUSG00000005413	319.748	1.01525	0.381701	2.65979	0.00781885	0.0461113	Hmox1	heme oxygenase 1 [Source:MGI Symbol;Acc:MGI:96163]
ENSMUSG00000005447	64.1183	1.00957	0.292367	3.45307	0.000554242	0.00547365	Pafah1b3	platelet-activating factor acetylhydrolase, isoform 1b, subunit 3 [Source:MGI Symbol;Acc:MGI:108414]
ENSMUSG00000005481	169.898	-0.541704	0.185752	-2.91628	0.00354231	0.0248977	Ddx39a	DEAD box helicase 39a [Source:MGI Symbol;Acc:MGI:1915528]
ENSMUSG00000005514	14486.8	-0.962369	0.104747	-9.18756	4.01862e-20	4.31248e-18	Por	cytochrome p450 oxidoreductase [Source:MGI Symbol;Acc:MGI:97744]
ENSMUSG00000005547	52712.5	0.514072	0.176236	2.91695	0.00353468	0.0248737	Cyp2a5	cytochrome P450, family 2, subfamily a, polypeptide 5 [Source:MGI Symbol;Acc:MGI:88597]
ENSMUSG00000005615	2499.11	0.640266	0.118928	5.38366	7.2987e-08	1.87043e-06	Pcyt1a	phosphate cytidylyltransferase 1, choline, alpha isoform [Source:MGI Symbol;Acc:MGI:88557]
ENSMUSG00000005674	101.941	0.935021	0.303596	3.07982	0.00207129	0.0162393	Tomm40l	translocase of outer mitochondrial membrane 40-like [Source:MGI Symbol;Acc:MGI:3589112]
ENSMUSG00000005677	9120.03	0.402873	0.112403	3.58417	0.000338154	0.00357142	Nr1i3	nuclear receptor subfamily 1, group I, member 3 [Source:MGI Symbol;Acc:MGI:1346307]
ENSMUSG00000005774	114.624	1.01778	0.326153	3.12055	0.00180515	0.0145027	Rfx5	regulatory factor X, 5 (influences HLA class II expression) [Source:MGI Symbol;Acc:MGI:1858421]
ENSMUSG00000005803	4691.8	0.400574	0.0957136	4.18513	2.85003e-05	0.000406341	Sqor	sulfide quinone oxidoreductase [Source:MGI Symbol;Acc:MGI:1929899]
ENSMUSG00000005836	132.852	-1.52547	0.233605	-6.53012	6.57157e-11	2.62404e-09	Gata6	GATA binding protein 6 [Source:MGI Symbol;Acc:MGI:107516]
ENSMUSG00000005980	10.8171	3.87503	1.00331	3.86222	0.000112359	0.00138935	Dnase1	deoxyribonuclease I [Source:MGI Symbol;Acc:MGI:103157]
ENSMUSG00000006050	588.385	-0.435731	0.146508	-2.97411	0.00293842	0.0213912	Sra1	steroid receptor RNA activator 1 [Source:MGI Symbol;Acc:MGI:1344414]
ENSMUSG00000006281	210.031	0.503992	0.187223	2.69193	0.00710394	0.0429704	Tep1	telomerase associated protein 1 [Source:MGI Symbol;Acc:MGI:109573]
ENSMUSG00000006301	716.942	0.356298	0.113751	3.13225	0.00173469	0.0140494	Tmbim1	transmembrane BAX inhibitor motif containing 1 [Source:MGI Symbol;Acc:MGI:1916910]
ENSMUSG00000006356	331.605	-0.730639	0.20082	-3.63827	0.000274472	0.00303485	Crip2	cysteine rich protein 2 [Source:MGI Symbol;Acc:MGI:1915587]
ENSMUSG00000006373	17437.8	0.286006	0.0980499	2.91695	0.00353476	0.0248737	Pgrmc1	progesterone receptor membrane component 1 [Source:MGI Symbol;Acc:MGI:1858305]
ENSMUSG00000006395	707.185	0.883272	0.167751	5.26539	1.39895e-07	3.3295e-06	Hyi	hydroxypyruvate isomerase (putative) [Source:MGI Symbol;Acc:MGI:1915430]
ENSMUSG00000006445	238.271	-0.612545	0.232818	-2.63101	0.00851328	0.0493589	Epha2	Eph receptor A2 [Source:MGI Symbol;Acc:MGI:95278]
ENSMUSG00000006522	8703.4	-0.712465	0.138006	-5.16258	2.43567e-07	5.52346e-06	Itih3	inter-alpha trypsin inhibitor, heavy chain 3 [Source:MGI Symbol;Acc:MGI:96620]
ENSMUSG00000006567	480.764	1.16664	0.196869	5.92596	3.10487e-09	9.95371e-08	Atp7b	ATPase, Cu++ transporting, beta polypeptide [Source:MGI Symbol;Acc:MGI:103297]
ENSMUSG00000006711	377.445	1.99604	0.147175	13.5624	6.69024e-42	2.54379e-39	D130043K22Rik	RIKEN cDNA D130043K22 gene [Source:MGI Symbol;Acc:MGI:3036268]
ENSMUSG00000006717	1187.92	0.83609	0.101156	8.26534	1.39295e-16	1.0732e-14	Acot13	acyl-CoA thioesterase 13 [Source:MGI Symbol;Acc:MGI:1914084]
ENSMUSG00000006731	904.283	-0.377285	0.112236	-3.36153	0.000775111	0.00723859	B4galnt1	beta-1,4-N-acetyl-galactosaminyl transferase 1 [Source:MGI Symbol;Acc:MGI:1342057]
ENSMUSG00000006740	782.176	-0.484314	0.135239	-3.58118	0.000342043	0.00360205	Kif5b	kinesin family member 5B [Source:MGI Symbol;Acc:MGI:1098268]
ENSMUSG00000006777	60.7411	2.69553	0.597251	4.51323	6.38466e-06	0.000108233	Krt23	keratin 23 [Source:MGI Symbol;Acc:MGI:2148866]
ENSMUSG00000007038	668.617	0.462943	0.15254	3.0349	0.00240619	0.0182691	Neu1	neuraminidase 1 [Source:MGI Symbol;Acc:MGI:97305]
ENSMUSG00000007659	423.102	-1.25357	0.187245	-6.6948	2.15971e-11	9.20482e-10	Bcl2l1	BCL2-like 1 [Source:MGI Symbol;Acc:MGI:88139]
ENSMUSG00000007739	1844.45	-0.209492	0.0788342	-2.65738	0.0078751	0.0463886	Cct4	chaperonin containing Tcp1, subunit 4 (delta) [Source:MGI Symbol;Acc:MGI:104689]
ENSMUSG00000007850	1758.62	-0.416556	0.117237	-3.55311	0.000380712	0.00395175	Hnrnph1	heterogeneous nuclear ribonucleoprotein H1 [Source:MGI Symbol;Acc:MGI:1891925]
ENSMUSG00000007872	621.313	1.28274	0.209486	6.12329	9.16611e-10	3.14764e-08	Id3	inhibitor of DNA binding 3 [Source:MGI Symbol;Acc:MGI:96398]
ENSMUSG00000008035	377.67	1.17934	0.266285	4.42885	9.47372e-06	0.000152429	Mid1ip1	Mid1 interacting protein 1 (gastrulation specific G12-like (zebrafish)) [Source:MGI Symbol;Acc:MGI:1915291]
ENSMUSG00000008090	612.986	0.711179	0.16752	4.24533	2.18272e-05	0.000321496	Fgfrl1	fibroblast growth factor receptor-like 1 [Source:MGI Symbol;Acc:MGI:2150920]
ENSMUSG00000008153	74.9402	2.92475	0.3901	7.49744	6.50773e-14	3.85302e-12	Clstn3	calsyntenin 3 [Source:MGI Symbol;Acc:MGI:2178323]
ENSMUSG00000008167	389.811	0.677329	0.200146	3.38417	0.000713925	0.00679388	Fbxw9	F-box and WD-40 domain protein 9 [Source:MGI Symbol;Acc:MGI:1915878]
ENSMUSG00000008305	567.902	-0.878639	0.127464	-6.89321	5.45489e-12	2.53137e-10	Tle1	transducin-like enhancer of split 1 [Source:MGI Symbol;Acc:MGI:104636]
ENSMUSG00000008393	1250.76	0.299192	0.109751	2.72609	0.00640895	0.0397262	Carhsp1	calcium regulated heat stable protein 1 [Source:MGI Symbol;Acc:MGI:1196368]
ENSMUSG00000008435	307.073	-0.718219	0.178995	-4.0125	6.00801e-05	0.000794392	Rdh13	retinol dehydrogenase 13 (all-trans and 9-cis) [Source:MGI Symbol;Acc:MGI:1918732]
ENSMUSG00000008575	2247.94	0.430136	0.0862878	4.9849	6.19926e-07	1.29356e-05	Nfib	nuclear factor I/B [Source:MGI Symbol;Acc:MGI:103188]
ENSMUSG00000008683	1624.76	-0.365384	0.0820058	-4.45559	8.36626e-06	0.000136622	Rps15a	ribosomal protein S15A [Source:MGI Symbol;Acc:MGI:2389091]
ENSMUSG00000008730	1565.54	-0.247503	0.0829313	-2.98444	0.00284098	0.020846	Hipk1	homeodomain interacting protein kinase 1 [Source:MGI Symbol;Acc:MGI:1314873]
ENSMUSG00000008734	106.183	5.09942	0.564852	9.02789	1.7502e-19	1.78268e-17	Gprc5b	G protein-coupled receptor, family C, group 5, member B [Source:MGI Symbol;Acc:MGI:1927596]
ENSMUSG00000008763	987.233	-0.391677	0.127311	-3.07655	0.00209414	0.0163438	Man1a2	mannosidase, alpha, class 1A, member 2 [Source:MGI Symbol;Acc:MGI:104676]
ENSMUSG00000008845	163.238	1.18315	0.266134	4.44569	8.76086e-06	0.000141528	Cd163	CD163 antigen [Source:MGI Symbol;Acc:MGI:2135946]
ENSMUSG00000008892	1413.27	-0.252374	0.0879223	-2.87042	0.00409922	0.0279617	Vdac3	voltage-dependent anion channel 3 [Source:MGI Symbol;Acc:MGI:106922]
ENSMUSG00000009013	174.246	-0.554776	0.196072	-2.82945	0.00466283	0.0309286	Dynll1	dynein light chain LC8-type 1 [Source:MGI Symbol;Acc:MGI:1861457]
ENSMUSG00000009035	466.287	0.940831	0.190735	4.93266	8.11186e-07	1.64969e-05	Tmem184b	transmembrane protein 184b [Source:MGI Symbol;Acc:MGI:2445179]
ENSMUSG00000009281	3378.84	0.475317	0.117565	4.04303	5.27659e-05	0.000710183	Rarres2	retinoic acid receptor responder (tazarotene induced) 2 [Source:MGI Symbol;Acc:MGI:1918910]
ENSMUSG00000009292	72.0637	0.819568	0.311385	2.632	0.00848829	0.0492854	Trpm2	transient receptor potential cation channel, subfamily M, member 2 [Source:MGI Symbol;Acc:MGI:1351901]
ENSMUSG00000009293	482.302	-0.97078	0.138432	-7.01267	2.33807e-12	1.17089e-10	Ube2g2	ubiquitin-conjugating enzyme E2G 2 [Source:MGI Symbol;Acc:MGI:1343188]
ENSMUSG00000009376	2025.33	0.477835	0.094529	5.0549	4.30609e-07	9.29172e-06	Met	met proto-oncogene [Source:MGI Symbol;Acc:MGI:96969]
ENSMUSG00000009406	134.251	-0.583929	0.205843	-2.83677	0.00455724	0.0304137	Elk1	ELK1, member of ETS oncogene family [Source:MGI Symbol;Acc:MGI:101833]
ENSMUSG00000009566	1671.55	-0.427379	0.151848	-2.81452	0.00488507	0.032058	Fpgs	folylpolyglutamyl synthetase [Source:MGI Symbol;Acc:MGI:95576]
ENSMUSG00000009614	14364.8	0.55946	0.168133	3.32749	0.000876328	0.00802789	Sardh	sarcosine dehydrogenase [Source:MGI Symbol;Acc:MGI:2183102]
ENSMUSG00000009633	674.558	1.81877	0.317796	5.72307	1.04613e-08	3.0667e-07	G0s2	G0/G1 switch gene 2 [Source:MGI Symbol;Acc:MGI:1316737]
ENSMUSG00000009681	482.348	0.609113	0.143601	4.2417	2.21831e-05	0.000325541	Bcr	BCR activator of RhoGEF and GTPase [Source:MGI Symbol;Acc:MGI:88141]
ENSMUSG00000009995	648.631	0.334215	0.122712	2.72357	0.00645809	0.0399484	Tafazzin	tafazzin, phospholipid-lysophospholipid transacylase [Source:MGI Symbol;Acc:MGI:109626]
ENSMUSG00000010025	8803.45	1.2309	0.101286	12.1527	5.54937e-34	1.55111e-31	Aldh3a2	aldehyde dehydrogenase family 3, subfamily A2 [Source:MGI Symbol;Acc:MGI:1353452]
ENSMUSG00000010048	461.489	0.640079	0.19605	3.26487	0.00109513	0.00963566	Ifrd2	interferon-related developmental regulator 2 [Source:MGI Symbol;Acc:MGI:1316708]
ENSMUSG00000010175	2839.62	-0.383902	0.113302	-3.38832	0.00070321	0.00670252	Prox1	prospero homeobox 1 [Source:MGI Symbol;Acc:MGI:97772]
ENSMUSG00000010601	2574.47	1.22745	0.0953977	12.8667	6.93338e-38	2.19295e-35	Apol7a	apolipoprotein L 7a [Source:MGI Symbol;Acc:MGI:1923011]
ENSMUSG00000010651	20044.5	2.02391	0.159684	12.6745	8.18705e-37	2.46e-34	Acaa1b	acetyl-Coenzyme A acyltransferase 1B [Source:MGI Symbol;Acc:MGI:3605455]
ENSMUSG00000010663	7281.85	0.617934	0.125399	4.92773	8.31903e-07	1.68327e-05	Fads1	fatty acid desaturase 1 [Source:MGI Symbol;Acc:MGI:1923517]
ENSMUSG00000010936	440.658	0.45746	0.138528	3.30229	0.000958983	0.00864667	Vac14	Vac14 homolog (S. cerevisiae) [Source:MGI Symbol;Acc:MGI:2157980]
ENSMUSG00000011148	547.863	1.01083	0.138816	7.2818	3.29397e-13	1.79141e-11	Adssl1	adenylosuccinate synthetase like 1 [Source:MGI Symbol;Acc:MGI:87947]
ENSMUSG00000011179	973.091	-0.599457	0.102202	-5.86543	4.47981e-09	1.4095e-07	Odc1	ornithine decarboxylase, structural 1 [Source:MGI Symbol;Acc:MGI:97402]
ENSMUSG00000011305	1139.76	-2.46403	0.202509	-12.1675	4.62997e-34	1.32494e-31	Plin5	perilipin 5 [Source:MGI Symbol;Acc:MGI:1914218]
ENSMUSG00000011382	3974.22	0.297962	0.0809629	3.68023	0.000233025	0.00262487	Dhdh	dihydrodiol dehydrogenase (dimeric) [Source:MGI Symbol;Acc:MGI:1919005]
ENSMUSG00000011752	2330.51	-0.358068	0.0817346	-4.38087	1.18206e-05	0.000185715	Pgam1	phosphoglycerate mutase 1 [Source:MGI Symbol;Acc:MGI:97552]
ENSMUSG00000011958	742.492	-0.325341	0.10354	-3.14219	0.0016769	0.0136549	Bnip2	BCL2/adenovirus E1B interacting protein 2 [Source:MGI Symbol;Acc:MGI:109327]
ENSMUSG00000011960	551.838	-0.532617	0.168805	-3.15522	0.00160377	0.0131306	Ccnt1	cyclin T1 [Source:MGI Symbol;Acc:MGI:1328363]
ENSMUSG00000012187	9.56623	2.78254	0.883581	3.14917	0.00163737	0.0133784	Mogat1	monoacylglycerol O-acyltransferase 1 [Source:MGI Symbol;Acc:MGI:1915643]
ENSMUSG00000012535	971.153	-0.605312	0.105067	-5.7612	8.35163e-09	2.5032e-07	Tnpo3	transportin 3 [Source:MGI Symbol;Acc:MGI:1196412]
ENSMUSG00000013539	739.574	-2.12552	0.134793	-15.7687	5.10539e-56	3.83511e-53	Tango2	transport and golgi organization 2 [Source:MGI Symbol;Acc:MGI:101825]
ENSMUSG00000013593	4049.16	-0.283086	0.0944585	-2.99694	0.00272705	0.0201577	Ndufs2	NADH:ubiquinone oxidoreductase core subunit S2 [Source:MGI Symbol;Acc:MGI:2385112]
ENSMUSG00000013662	886.594	-0.284633	0.107192	-2.65536	0.00792246	0.0465396	Atad1	ATPase family, AAA domain containing 1 [Source:MGI Symbol;Acc:MGI:1915229]
ENSMUSG00000013701	1359.79	-0.328903	0.099107	-3.31866	0.000904494	0.008247	Timm23	translocase of inner mitochondrial membrane 23 [Source:MGI Symbol;Acc:MGI:1858317]
ENSMUSG00000013787	859.977	0.44489	0.160102	2.77878	0.00545631	0.0350772	Ehmt2	euchromatic histone lysine N-methyltransferase 2 [Source:MGI Symbol;Acc:MGI:2148922]
ENSMUSG00000013878	521.783	0.402248	0.122482	3.28415	0.00102291	0.00912723	Rnf170	ring finger protein 170 [Source:MGI Symbol;Acc:MGI:1924983]
ENSMUSG00000014077	5900.06	-0.92063	0.178158	-5.16749	2.37256e-07	5.41098e-06	Chp1	calcineurin-like EF hand protein 1 [Source:MGI Symbol;Acc:MGI:1927185]
ENSMUSG00000014164	328.047	-0.670857	0.154789	-4.334	1.46424e-05	0.000225047	Klhl3	kelch-like 3 [Source:MGI Symbol;Acc:MGI:2445185]
ENSMUSG00000014195	488.927	-0.456763	0.14742	-3.09837	0.00194586	0.0153965	Dnajc7	DnaJ heat shock protein family (Hsp40) member C7 [Source:MGI Symbol;Acc:MGI:1928373]
ENSMUSG00000014301	51.6668	-1.87258	0.627261	-2.98532	0.00283278	0.0208112	Pam16	presequence translocase-asssociated motor 16 [Source:MGI Symbol;Acc:MGI:1913699]
ENSMUSG00000014353	569.273	-0.540419	0.154565	-3.49638	0.000471622	0.0047714	Tmem87b	transmembrane protein 87B [Source:MGI Symbol;Acc:MGI:1919727]
ENSMUSG00000014542	465.927	1.11503	0.211062	5.28295	1.27119e-07	3.05568e-06	Clec4f	C-type lectin domain family 4, member f [Source:MGI Symbol;Acc:MGI:1859834]
ENSMUSG00000014850	116.197	0.982116	0.292078	3.36251	0.00077237	0.00722421	Msh3	mutS homolog 3 [Source:MGI Symbol;Acc:MGI:109519]
ENSMUSG00000014956	1354.15	-0.274145	0.102066	-2.68596	0.00723213	0.043505	Ppp1cb	protein phosphatase 1 catalytic subunit beta [Source:MGI Symbol;Acc:MGI:104871]
ENSMUSG00000015133	179.444	0.632971	0.195753	3.23352	0.00122274	0.0105727	Lrrk1	leucine-rich repeat kinase 1 [Source:MGI Symbol;Acc:MGI:2142227]
ENSMUSG00000015143	459.496	0.513149	0.142322	3.60556	0.000311484	0.00334859	Actn1	actinin, alpha 1 [Source:MGI Symbol;Acc:MGI:2137706]
ENSMUSG00000015312	40.6259	-1.74543	0.409039	-4.26714	1.97999e-05	0.000295621	Gadd45b	growth arrest and DNA-damage-inducible 45 beta [Source:MGI Symbol;Acc:MGI:107776]
ENSMUSG00000015340	66.2272	1.10482	0.411589	2.68427	0.00726891	0.0436171	Cybb	cytochrome b-245, beta polypeptide [Source:MGI Symbol;Acc:MGI:88574]
ENSMUSG00000015357	1549.01	-1.12985	0.122568	-9.21818	3.02194e-20	3.30188e-18	Clpx	caseinolytic mitochondrial matrix peptidase chaperone subunit [Source:MGI Symbol;Acc:MGI:1346017]
ENSMUSG00000015536	1816.7	-0.310029	0.103812	-2.98644	0.00282248	0.0207609	Mocs2	molybdenum cofactor synthesis 2 [Source:MGI Symbol;Acc:MGI:1336894]
ENSMUSG00000015568	155.765	1.11819	0.396366	2.82109	0.00478604	0.0314852	Lpl	lipoprotein lipase [Source:MGI Symbol;Acc:MGI:96820]
ENSMUSG00000015757	257.096	-0.618294	0.173449	-3.56469	0.00036428	0.00380059	Ppil4	peptidylprolyl isomerase (cyclophilin)-like 4 [Source:MGI Symbol;Acc:MGI:1914668]
ENSMUSG00000015839	1253.72	0.401506	0.108064	3.71546	0.000202835	0.00233289	Nfe2l2	nuclear factor, erythroid derived 2, like 2 [Source:MGI Symbol;Acc:MGI:108420]
ENSMUSG00000015854	351.538	1.1063	0.215737	5.128	2.92832e-07	6.54191e-06	Cd5l	CD5 antigen-like [Source:MGI Symbol;Acc:MGI:1334419]
ENSMUSG00000015890	2955.68	0.481796	0.14164	3.40155	0.000670037	0.00643225	Amdhd1	amidohydrolase domain containing 1 [Source:MGI Symbol;Acc:MGI:1919011]
ENSMUSG00000015932	2576.13	-0.316219	0.0849298	-3.7233	0.000196637	0.00227686	Dstn	destrin [Source:MGI Symbol;Acc:MGI:1929270]
ENSMUSG00000015966	325.516	1.67904	0.236579	7.09716	1.27345e-12	6.62579e-11	Il17rb	interleukin 17 receptor B [Source:MGI Symbol;Acc:MGI:1355292]
ENSMUSG00000015970	4766.3	1.17185	0.0981464	11.9398	7.34175e-33	2.00547e-30	Chdh	choline dehydrogenase [Source:MGI Symbol;Acc:MGI:1860776]
ENSMUSG00000016024	1409.63	-0.944021	0.149001	-6.33566	2.36326e-10	8.71287e-09	Lbp	lipopolysaccharide binding protein [Source:MGI Symbol;Acc:MGI:1098776]
ENSMUSG00000016128	440.66	0.638983	0.19027	3.3583	0.000784249	0.00728993	Stard13	StAR-related lipid transfer (START) domain containing 13 [Source:MGI Symbol;Acc:MGI:2385331]
ENSMUSG00000016256	2837.69	-0.221386	0.0789973	-2.80245	0.00507159	0.0330203	Ctsz	cathepsin Z [Source:MGI Symbol;Acc:MGI:1891190]
ENSMUSG00000016257	527.005	-0.596247	0.132462	-4.50127	6.75489e-06	0.000113707	Prelid3b	PRELI domain containing 3B [Source:MGI Symbol;Acc:MGI:1913640]
ENSMUSG00000016308	110.749	-0.66141	0.241991	-2.7332	0.00627217	0.0389536	Ube2a	ubiquitin-conjugating enzyme E2A [Source:MGI Symbol;Acc:MGI:102959]
ENSMUSG00000016382	1620.51	0.387726	0.103064	3.762	0.000168561	0.00198427	Pls3	plastin 3 (T-isoform) [Source:MGI Symbol;Acc:MGI:104807]
ENSMUSG00000016427	900.694	-0.337825	0.111165	-3.03895	0.00237403	0.0180821	Ndufa1	NADH:ubiquinone oxidoreductase subunit A1 [Source:MGI Symbol;Acc:MGI:1929511]
ENSMUSG00000016487	466.837	0.441334	0.154804	2.85092	0.00435932	0.0293363	Ppfibp1	PTPRF interacting protein, binding protein 1 (liprin beta 1) [Source:MGI Symbol;Acc:MGI:1914783]
ENSMUSG00000016534	9304.99	-0.242018	0.0653292	-3.70458	0.000211738	0.00242139	Lamp2	lysosomal-associated membrane protein 2 [Source:MGI Symbol;Acc:MGI:96748]
ENSMUSG00000016541	916.943	0.316778	0.114546	2.76552	0.00568325	0.0361796	Atxn10	ataxin 10 [Source:MGI Symbol;Acc:MGI:1859293]
ENSMUSG00000016559	1670.8	-0.329719	0.08903	-3.70346	0.000212675	0.00242596	H3f3b	H3.3 histone B [Source:MGI Symbol;Acc:MGI:1101768]
ENSMUSG00000016619	503.913	-0.388074	0.146082	-2.65654	0.00789472	0.0464221	Nup50	nucleoporin 50 [Source:MGI Symbol;Acc:MGI:1351502]
ENSMUSG00000016831	572.19	-0.430862	0.124303	-3.46623	0.00052781	0.00524276	Tox4	TOX high mobility group box family member 4 [Source:MGI Symbol;Acc:MGI:1915389]
ENSMUSG00000017009	6139.83	-1.41493	0.156955	-9.01485	1.97136e-19	1.95817e-17	Sdc4	syndecan 4 [Source:MGI Symbol;Acc:MGI:1349164]
ENSMUSG00000017144	353.275	0.661039	0.183135	3.60958	0.000306696	0.00330887	Rnd3	Rho family GTPase 3 [Source:MGI Symbol;Acc:MGI:1921444]
ENSMUSG00000017146	69.6242	-1.35312	0.432093	-3.13155	0.00173889	0.0140689	Brca1	breast cancer 1, early onset [Source:MGI Symbol;Acc:MGI:104537]
ENSMUSG00000017418	1074.06	-0.44677	0.126509	-3.53153	0.00041317	0.00425281	Arl5b	ADP-ribosylation factor-like 5B [Source:MGI Symbol;Acc:MGI:1923119]
ENSMUSG00000017491	80.0152	0.862915	0.267212	3.22933	0.0012408	0.0107058	Rarb	retinoic acid receptor, beta [Source:MGI Symbol;Acc:MGI:97857]
ENSMUSG00000017639	254.773	-0.809757	0.3043	-2.66105	0.00778978	0.0460075	Rab11fip4	RAB11 family interacting protein 4 (class II) [Source:MGI Symbol;Acc:MGI:2442920]
ENSMUSG00000017670	178.773	0.559863	0.209093	2.67758	0.00741551	0.0442977	Elmo2	engulfment and cell motility 2 [Source:MGI Symbol;Acc:MGI:2153045]
ENSMUSG00000017677	970.256	-1.0357	0.236753	-4.37459	1.21663e-05	0.000190647	Wsb1	WD repeat and SOCS box-containing 1 [Source:MGI Symbol;Acc:MGI:1926139]
ENSMUSG00000017679	351.631	-0.973683	0.208092	-4.6791	2.88141e-06	5.22347e-05	Ttpal	tocopherol (alpha) transfer protein-like [Source:MGI Symbol;Acc:MGI:1923330]
ENSMUSG00000017686	744.106	-0.464908	0.129064	-3.60215	0.000315593	0.00337766	Rhot1	ras homolog family member T1 [Source:MGI Symbol;Acc:MGI:1926078]
ENSMUSG00000017707	6597.26	-1.13156	0.12891	-8.77797	1.66451e-18	1.52716e-16	Serinc3	serine incorporator 3 [Source:MGI Symbol;Acc:MGI:1349457]
ENSMUSG00000017723	77.8385	1.39963	0.367421	3.80935	0.000139333	0.00168475	Wfdc2	WAP four-disulfide core domain 2 [Source:MGI Symbol;Acc:MGI:1914951]
ENSMUSG00000017754	523.372	2.0917	0.253608	8.24775	1.61408e-16	1.22783e-14	Pltp	phospholipid transfer protein [Source:MGI Symbol;Acc:MGI:103151]
ENSMUSG00000017756	1714.17	0.577698	0.129916	4.44672	8.71932e-06	0.000141237	Slc12a7	solute carrier family 12, member 7 [Source:MGI Symbol;Acc:MGI:1342283]
ENSMUSG00000017760	2066.72	0.387622	0.11285	3.43483	0.000592921	0.00579376	Ctsa	cathepsin A [Source:MGI Symbol;Acc:MGI:97748]
ENSMUSG00000017765	265.669	-0.437465	0.165591	-2.64184	0.00824567	0.0480857	Slc12a4	solute carrier family 12, member 4 [Source:MGI Symbol;Acc:MGI:1309465]
ENSMUSG00000017801	485.604	-0.400756	0.126709	-3.1628	0.00156262	0.0128814	Mlx	MAX-like protein X [Source:MGI Symbol;Acc:MGI:108398]
ENSMUSG00000017843	443.343	0.417541	0.157506	2.65095	0.00802666	0.0469224	Ppp2r5c	protein phosphatase 2, regulatory subunit B', gamma [Source:MGI Symbol;Acc:MGI:1349475]
ENSMUSG00000017858	411.471	0.40556	0.151513	2.67672	0.0074346	0.0443677	Ift52	intraflagellar transport 52 [Source:MGI Symbol;Acc:MGI:2387217]
ENSMUSG00000017929	959.548	0.622056	0.140998	4.41181	1.0251e-05	0.000163839	B4galt5	UDP-Gal:betaGlcNAc beta 1,4-galactosyltransferase, polypeptide 5 [Source:MGI Symbol;Acc:MGI:1927169]
ENSMUSG00000017950	13243.8	-0.503254	0.0849247	-5.92588	3.10623e-09	9.95371e-08	Hnf4a	hepatic nuclear factor 4, alpha [Source:MGI Symbol;Acc:MGI:109128]
ENSMUSG00000017978	293.777	-0.592205	0.201548	-2.93829	0.00330031	0.0235409	Cadps2	Ca2+-dependent activator protein for secretion 2 [Source:MGI Symbol;Acc:MGI:2443963]
ENSMUSG00000018042	5817.35	0.462958	0.128516	3.60235	0.000315352	0.00337766	Cyb5r3	cytochrome b5 reductase 3 [Source:MGI Symbol;Acc:MGI:94893]
ENSMUSG00000018160	625.281	-0.423203	0.13292	-3.18389	0.00145313	0.0121623	Med1	mediator complex subunit 1 [Source:MGI Symbol;Acc:MGI:1100846]
ENSMUSG00000018171	1590.07	-0.567762	0.149194	-3.80552	0.000141508	0.00170933	Vmp1	vacuole membrane protein 1 [Source:MGI Symbol;Acc:MGI:1923159]
ENSMUSG00000018362	686.69	-1.18544	0.146648	-8.08358	6.28913e-16	4.44642e-14	Kpna2	karyopherin subunit alpha 2 [Source:MGI Symbol;Acc:MGI:103561]
ENSMUSG00000018363	967.014	-0.351199	0.111799	-3.14134	0.00168179	0.0136762	Smurf2	SMAD specific E3 ubiquitin protein ligase 2 [Source:MGI Symbol;Acc:MGI:1913563]
ENSMUSG00000018395	59.8637	0.840653	0.30115	2.79148	0.00524682	0.0339954	Kif3a	kinesin family member 3A [Source:MGI Symbol;Acc:MGI:107689]
ENSMUSG00000018417	3020.92	-1.58309	0.0883327	-17.9219	7.95069e-72	9.55593e-69	Myo1b	myosin IB [Source:MGI Symbol;Acc:MGI:107752]
ENSMUSG00000018581	10.9743	3.50947	0.929867	3.77417	0.000160541	0.00190291	Dnah11	dynein, axonemal, heavy chain 11 [Source:MGI Symbol;Acc:MGI:1100864]
ENSMUSG00000018659	2895.49	0.41308	0.108573	3.80461	0.000142027	0.00171215	Pnpo	pyridoxine 5'-phosphate oxidase [Source:MGI Symbol;Acc:MGI:2144151]
ENSMUSG00000018727	87.5936	-0.952116	0.353543	-2.69307	0.00707965	0.0428451	Cpsf4l	cleavage and polyadenylation specific factor 4-like [Source:MGI Symbol;Acc:MGI:1277182]
ENSMUSG00000018733	212.161	-0.669998	0.173318	-3.86571	0.000110767	0.00137249	Pex12	peroxisomal biogenesis factor 12 [Source:MGI Symbol;Acc:MGI:2144177]
ENSMUSG00000018750	182.69	0.510073	0.178168	2.86288	0.00419806	0.0284582	Zbtb4	zinc finger and BTB domain containing 4 [Source:MGI Symbol;Acc:MGI:1922830]
ENSMUSG00000018821	359.008	0.508542	0.174251	2.91845	0.00351779	0.0247979	Avpi1	arginine vasopressin-induced 1 [Source:MGI Symbol;Acc:MGI:1916784]
ENSMUSG00000018849	1076.15	1.35698	0.138883	9.77063	1.50508e-22	2.10344e-20	Wwc1	WW, C2 and coiled-coil domain containing 1 [Source:MGI Symbol;Acc:MGI:2388637]
ENSMUSG00000018899	362.824	0.55911	0.153941	3.63198	0.000281256	0.00308996	Irf1	interferon regulatory factor 1 [Source:MGI Symbol;Acc:MGI:96590]
ENSMUSG00000019066	238.071	0.72242	0.176191	4.10022	4.12759e-05	0.000572197	Rab3d	RAB3D, member RAS oncogene family [Source:MGI Symbol;Acc:MGI:97844]
ENSMUSG00000019132	5675.77	0.406717	0.0886238	4.58925	4.44846e-06	7.79388e-05	BC005537	cDNA sequence BC005537 [Source:MGI Symbol;Acc:MGI:2441726]
ENSMUSG00000019189	669.091	1.05789	0.174266	6.07054	1.27482e-09	4.30394e-08	Rnf145	ring finger protein 145 [Source:MGI Symbol;Acc:MGI:1921565]
ENSMUSG00000019256	727.226	-0.621107	0.173823	-3.57321	0.000352625	0.00369181	Ahr	aryl-hydrocarbon receptor [Source:MGI Symbol;Acc:MGI:105043]
ENSMUSG00000019338	168.58	0.556222	0.209359	2.65679	0.0078889	0.0464105	Zfp687	zinc finger protein 687 [Source:MGI Symbol;Acc:MGI:1925516]
ENSMUSG00000019368	4697.17	-0.772039	0.103127	-7.48629	7.08478e-14	4.17412e-12	Sec14l4	SEC14-like lipid binding 4 [Source:MGI Symbol;Acc:MGI:2144095]
ENSMUSG00000019370	438.089	0.402727	0.145788	2.76241	0.00573765	0.0364101	Calm3	calmodulin 3 [Source:MGI Symbol;Acc:MGI:103249]
ENSMUSG00000019373	692.547	-0.359244	0.101738	-3.53106	0.000413891	0.00425539	Cops3	COP9 signalosome subunit 3 [Source:MGI Symbol;Acc:MGI:1349409]
ENSMUSG00000019428	3956.46	0.510463	0.149562	3.41304	0.000642415	0.00621674	Fkbp8	FK506 binding protein 8 [Source:MGI Symbol;Acc:MGI:1341070]
ENSMUSG00000019432	992.642	-0.262139	0.0991654	-2.64346	0.00820646	0.0478803	Ddx39b	DEAD box helicase 39b [Source:MGI Symbol;Acc:MGI:99240]
ENSMUSG00000019437	872.515	0.338578	0.109769	3.08446	0.00203925	0.0160299	Tlcd1	TLC domain containing 1 [Source:MGI Symbol;Acc:MGI:1915572]
ENSMUSG00000019478	494.231	-0.485012	0.128666	-3.76954	0.00016355	0.00193069	Rab4a	RAB4A, member RAS oncogene family [Source:MGI Symbol;Acc:MGI:105069]
ENSMUSG00000019731	922.627	-0.464056	0.123044	-3.77146	0.000162293	0.00191799	Slc35e1	solute carrier family 35, member E1 [Source:MGI Symbol;Acc:MGI:2142403]
ENSMUSG00000019756	254.927	-0.772518	0.200446	-3.854	0.000116205	0.00142862	Prl8a1	prolactin family 8, subfamily a, member 1 [Source:MGI Symbol;Acc:MGI:1920494]
ENSMUSG00000019822	391.918	-0.635295	0.14175	-4.48178	7.40218e-06	0.000123737	Smpd2	sphingomyelin phosphodiesterase 2, neutral [Source:MGI Symbol;Acc:MGI:1278330]
ENSMUSG00000019838	2941.85	-0.413746	0.128914	-3.20947	0.00132981	0.0113275	Slc16a10	solute carrier family 16 (monocarboxylic acid transporters), member 10 [Source:MGI Symbol;Acc:MGI:1919722]
ENSMUSG00000019866	416.601	-1.43869	0.227603	-6.32106	2.59774e-10	9.49005e-09	Crybg1	crystallin beta-gamma domain containing 1 [Source:MGI Symbol;Acc:MGI:109544]
ENSMUSG00000019923	1194.18	0.328389	0.103617	3.16925	0.00152833	0.0127209	Zwint	ZW10 interactor [Source:MGI Symbol;Acc:MGI:1289227]
ENSMUSG00000019935	513.659	-0.870741	0.180349	-4.82809	1.37852e-06	2.67232e-05	Slc17a8	solute carrier family 17 (sodium-dependent inorganic phosphate cotransporter), member 8 [Source:MGI Symbol;Acc:MGI:3039629]
ENSMUSG00000019944	2184.67	-1.06214	0.133807	-7.93787	2.0569e-15	1.36585e-13	Rhobtb1	Rho-related BTB domain containing 1 [Source:MGI Symbol;Acc:MGI:1916538]
ENSMUSG00000019948	169.266	-0.591605	0.219325	-2.69739	0.00698847	0.0423786	Actr6	ARP6 actin-related protein 6 [Source:MGI Symbol;Acc:MGI:1914269]
ENSMUSG00000019987	28649.2	-0.887439	0.0803645	-11.0427	2.37848e-28	4.92879e-26	Arg1	arginase, liver [Source:MGI Symbol;Acc:MGI:88070]
ENSMUSG00000019990	133.667	1.2067	0.208207	5.79566	6.80525e-09	2.08123e-07	Pde7b	phosphodiesterase 7B [Source:MGI Symbol;Acc:MGI:1352752]
ENSMUSG00000020009	256.737	0.42107	0.155956	2.69993	0.00693545	0.0420996	Ifngr1	interferon gamma receptor 1 [Source:MGI Symbol;Acc:MGI:107655]
ENSMUSG00000020038	560.91	-1.20618	0.14883	-8.10444	5.29897e-16	3.81367e-14	Cry1	cryptochrome 1 (photolyase-like) [Source:MGI Symbol;Acc:MGI:1270841]
ENSMUSG00000020051	31522.2	-0.717482	0.137151	-5.23133	1.68293e-07	3.93524e-06	Pah	phenylalanine hydroxylase [Source:MGI Symbol;Acc:MGI:97473]
ENSMUSG00000020053	11731.6	-0.373803	0.1267	-2.95031	0.00317453	0.0228471	Igf1	insulin-like growth factor 1 [Source:MGI Symbol;Acc:MGI:96432]
ENSMUSG00000020063	361.047	-0.580858	0.160737	-3.61372	0.000301837	0.00327122	Sirt1	sirtuin 1 [Source:MGI Symbol;Acc:MGI:2135607]
ENSMUSG00000020072	5494.79	0.259766	0.0759586	3.41984	0.000626588	0.0060788	Pbld2	phenazine biosynthesis-like protein domain containing 2 [Source:MGI Symbol;Acc:MGI:1914557]
ENSMUSG00000020074	340.153	-0.720474	0.179924	-4.00433	6.21922e-05	0.000817821	Ccar1	cell division cycle and apoptosis regulator 1 [Source:MGI Symbol;Acc:MGI:1914750]
ENSMUSG00000020075	748.861	-0.672311	0.162364	-4.14076	3.46162e-05	0.000487181	Ddx21	DExD box helicase 21 [Source:MGI Symbol;Acc:MGI:1860494]
ENSMUSG00000020089	1736.44	-0.565565	0.100743	-5.61397	1.97741e-08	5.53997e-07	Ppa1	pyrophosphatase (inorganic) 1 [Source:MGI Symbol;Acc:MGI:97831]
ENSMUSG00000020097	1520.58	0.551853	0.146242	3.77356	0.000160934	0.00190461	Sgpl1	sphingosine phosphate lyase 1 [Source:MGI Symbol;Acc:MGI:1261415]
ENSMUSG00000020108	545.062	-2.89566	0.317042	-9.13338	6.63912e-20	7.06156e-18	Ddit4	DNA-damage-inducible transcript 4 [Source:MGI Symbol;Acc:MGI:1921997]
ENSMUSG00000020122	5103.64	-2.15313	0.566307	-3.80205	0.000143502	0.00172648	Egfr	epidermal growth factor receptor [Source:MGI Symbol;Acc:MGI:95294]
ENSMUSG00000020123	124.353	-1.89863	0.330399	-5.74647	9.11276e-09	2.71104e-07	Avpr1a	arginine vasopressin receptor 1A [Source:MGI Symbol;Acc:MGI:1859216]
ENSMUSG00000020131	330.559	0.882159	0.221991	3.97384	7.07216e-05	0.000912036	Pcsk4	proprotein convertase subtilisin/kexin type 4 [Source:MGI Symbol;Acc:MGI:97514]
ENSMUSG00000020182	416.159	-0.827873	0.167428	-4.94465	7.62803e-07	1.55656e-05	Ddc	dopa decarboxylase [Source:MGI Symbol;Acc:MGI:94876]
ENSMUSG00000020183	79.0321	-2.81372	0.372878	-7.54594	4.49049e-14	2.68513e-12	Cpm	carboxypeptidase M [Source:MGI Symbol;Acc:MGI:1917824]
ENSMUSG00000020184	492.788	-0.491097	0.140108	-3.50514	0.000456372	0.0046249	Mdm2	transformed mouse 3T3 cell double minute 2 [Source:MGI Symbol;Acc:MGI:96952]
ENSMUSG00000020185	11.7482	-2.25527	0.761229	-2.96266	0.0030499	0.0220823	E2f7	E2F transcription factor 7 [Source:MGI Symbol;Acc:MGI:1289147]
ENSMUSG00000020248	456.555	0.463964	0.142144	3.26404	0.00109835	0.00964992	Nfyb	nuclear transcription factor-Y beta [Source:MGI Symbol;Acc:MGI:97317]
ENSMUSG00000020257	996.324	-0.418913	0.101293	-4.13566	3.53934e-05	0.000496374	Wdr82	WD repeat domain containing 82 [Source:MGI Symbol;Acc:MGI:1924555]
ENSMUSG00000020261	432.884	0.471167	0.17687	2.66392	0.00772371	0.0457072	Slc36a1	solute carrier family 36 (proton/amino acid symporter), member 1 [Source:MGI Symbol;Acc:MGI:2445299]
ENSMUSG00000020262	399.671	-1.02842	0.152699	-6.73491	1.64029e-11	7.22146e-10	Adarb1	adenosine deaminase, RNA-specific, B1 [Source:MGI Symbol;Acc:MGI:891999]
ENSMUSG00000020267	2504.39	-0.281373	0.0903367	-3.11471	0.00184124	0.0147434	Hint1	histidine triad nucleotide binding protein 1 [Source:MGI Symbol;Acc:MGI:1321133]
ENSMUSG00000020289	209.563	-0.451909	0.170397	-2.6521	0.00799939	0.0468085	Nprl3	nitrogen permease regulator-like 3 [Source:MGI Symbol;Acc:MGI:109258]
ENSMUSG00000020346	1022.55	0.332592	0.116419	2.85686	0.00427854	0.0288573	Mgat1	mannoside acetylglucosaminyltransferase 1 [Source:MGI Symbol;Acc:MGI:96973]
ENSMUSG00000020358	1705.21	-0.402734	0.105429	-3.81994	0.000133483	0.00162381	Hnrnpab	heterogeneous nuclear ribonucleoprotein A/B [Source:MGI Symbol;Acc:MGI:1330294]
ENSMUSG00000020361	1690.66	-0.345922	0.0934353	-3.70226	0.000213687	0.00243389	Hspa4	heat shock protein 4 [Source:MGI Symbol;Acc:MGI:1342292]
ENSMUSG00000020366	1090.09	0.335474	0.0923114	3.63415	0.000278896	0.00306684	Mapk9	mitogen-activated protein kinase 9 [Source:MGI Symbol;Acc:MGI:1346862]
ENSMUSG00000020387	210.297	-0.981753	0.209307	-4.69049	2.72558e-06	4.9937e-05	Jade2	jade family PHD finger 2 [Source:MGI Symbol;Acc:MGI:1924151]
ENSMUSG00000020422	798.249	0.579925	0.110357	5.255	1.48024e-07	3.50907e-06	Tns3	tensin 3 [Source:MGI Symbol;Acc:MGI:2443012]
ENSMUSG00000020429	3082.91	-3.63338	0.636898	-5.7048	1.16479e-08	3.38974e-07	Igfbp1	insulin-like growth factor binding protein 1 [Source:MGI Symbol;Acc:MGI:96436]
ENSMUSG00000020432	2296.86	0.369905	0.133884	2.76287	0.00572953	0.0363778	Tcn2	transcobalamin 2 [Source:MGI Symbol;Acc:MGI:98534]
ENSMUSG00000020456	4567.97	-0.247507	0.0753855	-3.28322	0.00102627	0.00915038	Ogdh	oxoglutarate (alpha-ketoglutarate) dehydrogenase (lipoamide) [Source:MGI Symbol;Acc:MGI:1098267]
ENSMUSG00000020458	1326.68	1.1414	0.119487	9.55244	1.26671e-21	1.5859e-19	Rtn4	reticulon 4 [Source:MGI Symbol;Acc:MGI:1915835]
ENSMUSG00000020460	3616.65	-0.215746	0.0757011	-2.84997	0.0043724	0.0293914	Rps27a	ribosomal protein S27A [Source:MGI Symbol;Acc:MGI:1925544]
ENSMUSG00000020532	2492.02	0.677477	0.146265	4.63183	3.62442e-06	6.46318e-05	Acaca	acetyl-Coenzyme A carboxylase alpha [Source:MGI Symbol;Acc:MGI:108451]
ENSMUSG00000020534	3334.1	0.384225	0.106119	3.62068	0.00029383	0.00320466	Shmt1	serine hydroxymethyltransferase 1 (soluble) [Source:MGI Symbol;Acc:MGI:98299]
ENSMUSG00000020538	2507.15	1.60424	0.226857	7.07157	1.53196e-12	7.83515e-11	Srebf1	sterol regulatory element binding transcription factor 1 [Source:MGI Symbol;Acc:MGI:107606]
ENSMUSG00000020544	120.812	-0.812602	0.257016	-3.16168	0.00156864	0.0129045	Cox11	cytochrome c oxidase assembly protein 11, copper chaperone [Source:MGI Symbol;Acc:MGI:1917052]
ENSMUSG00000020593	5169.3	-4.03727	0.499234	-8.08693	6.1188e-16	4.35159e-14	Lpin1	lipin 1 [Source:MGI Symbol;Acc:MGI:1891340]
ENSMUSG00000020605	183.337	0.728292	0.211572	3.44228	0.000576825	0.00565486	Hs1bp3	HCLS1 binding protein 3 [Source:MGI Symbol;Acc:MGI:1913224]
ENSMUSG00000020620	1301.25	0.413429	0.149138	2.77212	0.00556925	0.0356047	Abca8b	ATP-binding cassette, sub-family A (ABC1), member 8b [Source:MGI Symbol;Acc:MGI:1351668]
ENSMUSG00000020623	238.134	-1.28998	0.243803	-5.29109	1.21591e-07	2.93455e-06	Map2k6	mitogen-activated protein kinase kinase 6 [Source:MGI Symbol;Acc:MGI:1346870]
ENSMUSG00000020629	2889.96	0.277086	0.0773178	3.58373	0.000338718	0.00357338	Adi1	acireductone dioxygenase 1 [Source:MGI Symbol;Acc:MGI:2144929]
ENSMUSG00000020644	1868.92	0.655145	0.218144	3.00326	0.00267101	0.0198533	Id2	inhibitor of DNA binding 2 [Source:MGI Symbol;Acc:MGI:96397]
ENSMUSG00000020649	87.0997	-3.12683	0.306183	-10.2123	1.74697e-24	2.79958e-22	Rrm2	ribonucleotide reductase M2 [Source:MGI Symbol;Acc:MGI:98181]
ENSMUSG00000020669	164.193	0.729866	0.200323	3.64345	0.000269013	0.00297996	Sh3yl1	Sh3 domain YSC-like 1 [Source:MGI Symbol;Acc:MGI:1346118]
ENSMUSG00000020706	708.388	-0.561319	0.144717	-3.87873	0.000105001	0.00130643	Ftsj3	FtsJ RNA methyltransferase homolog 3 (E. coli) [Source:MGI Symbol;Acc:MGI:1860295]
ENSMUSG00000020708	904.12	-0.498519	0.117259	-4.25143	2.12408e-05	0.000314014	Psmc5	protease (prosome, macropain) 26S subunit, ATPase 5 [Source:MGI Symbol;Acc:MGI:105047]
ENSMUSG00000020719	14244.8	-0.360907	0.0765839	-4.71257	2.44617e-06	4.55072e-05	Ddx5	DEAD box helicase 5 [Source:MGI Symbol;Acc:MGI:105037]
ENSMUSG00000020733	3092.64	0.494138	0.144972	3.40851	0.000653188	0.00630575	Nherf1	NHERF family PDZ scaffold protein 1 [Source:MGI Symbol;Acc:MGI:1349482]
ENSMUSG00000020745	1361.49	-0.32527	0.0892646	-3.64389	0.00026855	0.00297759	Pafah1b1	platelet-activating factor acetylhydrolase, isoform 1b, subunit 1 [Source:MGI Symbol;Acc:MGI:109520]
ENSMUSG00000020766	831.257	0.99673	0.163915	6.08078	1.19599e-09	4.0492e-08	Galk1	galactokinase 1 [Source:MGI Symbol;Acc:MGI:95730]
ENSMUSG00000020777	46240.3	0.531681	0.115574	4.60034	4.21811e-06	7.4119e-05	Acox1	acyl-Coenzyme A oxidase 1, palmitoyl [Source:MGI Symbol;Acc:MGI:1330812]
ENSMUSG00000020783	320.973	-0.530704	0.148472	-3.57444	0.000350972	0.00367771	Ncbp3	nuclear cap binding subunit 3 [Source:MGI Symbol;Acc:MGI:1914124]
ENSMUSG00000020849	2858.99	-0.207424	0.0762524	-2.72023	0.00652361	0.0402835	Ywhae	tyrosine 3-monooxygenase/tryptophan 5-monooxygenase activation protein, epsilon polypeptide [Source:MGI Symbol;Acc:MGI:894689]
ENSMUSG00000020850	4399.39	0.35562	0.103672	3.43024	0.000603038	0.00588783	Prpf8	pre-mRNA processing factor 8 [Source:MGI Symbol;Acc:MGI:2179381]
ENSMUSG00000020865	6960.04	0.824732	0.140837	5.85595	4.74289e-09	1.47681e-07	Abcc3	ATP-binding cassette, sub-family C (CFTR/MRP), member 3 [Source:MGI Symbol;Acc:MGI:1923658]
ENSMUSG00000020873	266.555	-0.655998	0.160146	-4.09624	4.19911e-05	0.000581442	Slc35b1	solute carrier family 35, member B1 [Source:MGI Symbol;Acc:MGI:1343133]
ENSMUSG00000020889	426.485	1.29949	0.150481	8.63559	5.84246e-18	5.08845e-16	Nr1d1	nuclear receptor subfamily 1, group D, member 1 [Source:MGI Symbol;Acc:MGI:2444210]
ENSMUSG00000020893	1064.41	-1.21735	0.124099	-9.8095	1.02478e-22	1.48395e-20	Per1	period circadian clock 1 [Source:MGI Symbol;Acc:MGI:1098283]
ENSMUSG00000020898	98.7564	0.770149	0.243087	3.1682	0.00153386	0.0127532	Ctc1	CTS telomere maintenance complex component 1 [Source:MGI Symbol;Acc:MGI:1916214]
ENSMUSG00000020917	4546.3	0.980417	0.0961033	10.2017	1.94845e-24	3.08138e-22	Acly	ATP citrate lyase [Source:MGI Symbol;Acc:MGI:103251]
ENSMUSG00000020926	119.886	1.06749	0.346666	3.07931	0.00207481	0.0162563	Adam11	a disintegrin and metallopeptidase domain 11 [Source:MGI Symbol;Acc:MGI:1098667]
ENSMUSG00000020962	446.038	-0.407271	0.133321	-3.05481	0.00225201	0.0173284	Gtf2a1	general transcription factor II A, 1 [Source:MGI Symbol;Acc:MGI:1933277]
ENSMUSG00000021009	337.692	0.611026	0.186899	3.26928	0.0010782	0.00952157	Ptpn21	protein tyrosine phosphatase, non-receptor type 21 [Source:MGI Symbol;Acc:MGI:1344406]
ENSMUSG00000021025	548.642	-0.458051	0.138257	-3.31304	0.000922887	0.00839681	Nfkbia	nuclear factor of kappa light polypeptide gene enhancer in B cells inhibitor, alpha [Source:MGI Symbol;Acc:MGI:104741]
ENSMUSG00000021027	20.7957	-7.90531	1.43912	-5.49315	3.94817e-08	1.05686e-06	Ralgapa1	Ral GTPase activating protein, alpha subunit 1 [Source:MGI Symbol;Acc:MGI:1931050]
ENSMUSG00000021036	327.99	0.722831	0.137823	5.24462	1.56603e-07	3.69787e-06	Sptlc2	serine palmitoyltransferase, long chain base subunit 2 [Source:MGI Symbol;Acc:MGI:108074]
ENSMUSG00000021051	1053.37	-0.557078	0.164846	-3.37939	0.000726463	0.00688593	Ppp2r5e	protein phosphatase 2, regulatory subunit B', epsilon [Source:MGI Symbol;Acc:MGI:1349473]
ENSMUSG00000021054	947.692	0.334252	0.111085	3.00899	0.00262121	0.0195557	Sgpp1	sphingosine-1-phosphate phosphatase 1 [Source:MGI Symbol;Acc:MGI:2135760]
ENSMUSG00000021069	4560.45	-0.499	0.091852	-5.43265	5.55224e-08	1.4413e-06	Pygl	liver glycogen phosphorylase [Source:MGI Symbol;Acc:MGI:97829]
ENSMUSG00000021091	5571.91	-0.627026	0.111388	-5.62919	1.81059e-08	5.09636e-07	Serpina3n	serine (or cysteine) peptidase inhibitor, clade A, member 3N [Source:MGI Symbol;Acc:MGI:105045]
ENSMUSG00000021097	4553.17	0.298574	0.105344	2.83428	0.00459297	0.0306342	Clmn	calmin [Source:MGI Symbol;Acc:MGI:2136957]
ENSMUSG00000021116	466.678	-0.405383	0.148989	-2.72089	0.00651066	0.0402322	Eif2s1	eukaryotic translation initiation factor 2, subunit 1 alpha [Source:MGI Symbol;Acc:MGI:95299]
ENSMUSG00000021127	3634.53	0.458027	0.116284	3.93887	8.18662e-05	0.00104564	Zfp36l1	zinc finger protein 36, C3H type-like 1 [Source:MGI Symbol;Acc:MGI:107946]
ENSMUSG00000021133	1615.5	-0.974255	0.0927693	-10.5019	8.46516e-26	1.47453e-23	Susd6	sushi domain containing 6 [Source:MGI Symbol;Acc:MGI:2444661]
ENSMUSG00000021135	7635.81	-0.534706	0.0961099	-5.56349	2.64437e-08	7.19066e-07	Slc10a1	solute carrier family 10 (sodium/bile acid cotransporter family), member 1 [Source:MGI Symbol;Acc:MGI:97379]
ENSMUSG00000021149	399.148	-0.826048	0.20491	-4.03126	5.54777e-05	0.000742524	Gtpbp4	GTP binding protein 4 [Source:MGI Symbol;Acc:MGI:1916487]
ENSMUSG00000021178	1494.24	-0.282871	0.0908976	-3.11198	0.0018584	0.0148224	Psmc1	protease (prosome, macropain) 26S subunit, ATPase 1 [Source:MGI Symbol;Acc:MGI:106054]
ENSMUSG00000021185	516.917	0.652937	0.17245	3.78625	0.000152937	0.00182356	Dglucy	D-glutamate cyclase [Source:MGI Symbol;Acc:MGI:2444813]
ENSMUSG00000021192	450.825	-0.590622	0.137916	-4.28248	1.84823e-05	0.000276981	Golga5	golgin A5 [Source:MGI Symbol;Acc:MGI:1351475]
ENSMUSG00000021208	81.0957	1.72183	0.277291	6.20947	5.31649e-10	1.87938e-08	Ifi27l2b	interferon, alpha-inducible protein 27 like 2B [Source:MGI Symbol;Acc:MGI:1916390]
ENSMUSG00000021218	4069.3	-0.194819	0.0657272	-2.96406	0.00303612	0.0219959	Gdi2	guanosine diphosphate (GDP) dissociation inhibitor 2 [Source:MGI Symbol;Acc:MGI:99845]
ENSMUSG00000021226	195.779	1.78671	0.282052	6.33467	2.37848e-10	8.74219e-09	Acot2	acyl-CoA thioesterase 2 [Source:MGI Symbol;Acc:MGI:2159605]
ENSMUSG00000021228	3735.62	1.40318	0.176426	7.95338	1.81494e-15	1.22549e-13	Acot3	acyl-CoA thioesterase 3 [Source:MGI Symbol;Acc:MGI:2159619]
ENSMUSG00000021236	6594.7	0.880605	0.157334	5.59703	2.18057e-08	6.02488e-07	Entpd5	ectonucleoside triphosphate diphosphohydrolase 5 [Source:MGI Symbol;Acc:MGI:1321385]
ENSMUSG00000021240	212.528	-1.72121	0.267042	-6.44546	1.15253e-10	4.46846e-09	Abcd4	ATP-binding cassette, sub-family D (ALD), member 4 [Source:MGI Symbol;Acc:MGI:1349217]
ENSMUSG00000021242	961.551	0.384241	0.106388	3.6117	0.000304192	0.00328784	Npc2	NPC intracellular cholesterol transporter 2 [Source:MGI Symbol;Acc:MGI:1915213]
ENSMUSG00000021259	136.512	1.92908	0.264381	7.2966	2.9512e-13	1.61229e-11	Cyp46a1	cytochrome P450, family 46, subfamily a, polypeptide 1 [Source:MGI Symbol;Acc:MGI:1341877]
ENSMUSG00000021273	1425.7	0.358299	0.136358	2.62763	0.00859817	0.0497551	Fdft1	farnesyl diphosphate farnesyl transferase 1 [Source:MGI Symbol;Acc:MGI:102706]
ENSMUSG00000021275	271.733	-0.523274	0.169816	-3.08141	0.00206021	0.016163	Tecpr2	tectonin beta-propeller repeat containing 2 [Source:MGI Symbol;Acc:MGI:2144865]
ENSMUSG00000021279	1570.46	0.265986	0.0983319	2.70498	0.00683088	0.0416373	Cdc42bpb	CDC42 binding protein kinase beta [Source:MGI Symbol;Acc:MGI:2136459]
ENSMUSG00000021281	244.647	1.16635	0.217936	5.35179	8.70864e-08	2.18061e-06	Tnfaip2	tumor necrosis factor, alpha-induced protein 2 [Source:MGI Symbol;Acc:MGI:104960]
ENSMUSG00000021290	1299.73	-0.246983	0.0851819	-2.89948	0.00373786	0.0260378	Atp5mj	ATP synthase membrane subunit j [Source:MGI Symbol;Acc:MGI:1917507]
ENSMUSG00000021338	165.029	-1.70103	0.386193	-4.40462	1.05971e-05	0.000168922	Carmil1	capping protein regulator and myosin 1 linker 1 [Source:MGI Symbol;Acc:MGI:1915982]
ENSMUSG00000021339	490.691	-0.396172	0.136424	-2.90398	0.00368455	0.0257117	Mrs2	MRS2 magnesium transporter [Source:MGI Symbol;Acc:MGI:2685748]
ENSMUSG00000021340	5590.61	-0.851703	0.108099	-7.87888	3.30322e-15	2.13448e-13	Gpld1	glycosylphosphatidylinositol specific phospholipase D1 [Source:MGI Symbol;Acc:MGI:106604]
ENSMUSG00000021364	9699.76	0.562639	0.0972531	5.7853	7.23817e-09	2.19686e-07	Elovl2	elongation of very long chain fatty acids (FEN1/Elo2, SUR4/Elo3, yeast)-like 2 [Source:MGI Symbol;Acc:MGI:1858960]
ENSMUSG00000021374	553.667	-0.363575	0.131047	-2.77439	0.00553058	0.0354329	Nup153	nucleoporin 153 [Source:MGI Symbol;Acc:MGI:2385621]
ENSMUSG00000021376	513.665	-0.683566	0.152592	-4.47971	7.47432e-06	0.000124698	Tpmt	thiopurine methyltransferase [Source:MGI Symbol;Acc:MGI:98812]
ENSMUSG00000021395	1463.72	-0.379108	0.0989519	-3.83123	0.000127504	0.00155898	Spin1	spindlin 1 [Source:MGI Symbol;Acc:MGI:109242]
ENSMUSG00000021411	809.122	0.456689	0.147833	3.08923	0.00200678	0.0158161	Pxdc1	PX domain containing 1 [Source:MGI Symbol;Acc:MGI:1914145]
ENSMUSG00000021413	1054.48	-0.381796	0.11464	-3.3304	0.000867216	0.00796262	Prpf4b	pre-mRNA processing factor 4B [Source:MGI Symbol;Acc:MGI:109584]
ENSMUSG00000021417	4409.23	-0.336241	0.0798136	-4.21283	2.52186e-05	0.000362129	Eci2	enoyl-Coenzyme A delta isomerase 2 [Source:MGI Symbol;Acc:MGI:1346064]
ENSMUSG00000021453	231.189	-3.30172	0.796317	-4.14623	3.37988e-05	0.000477353	Gadd45g	growth arrest and DNA-damage-inducible 45 gamma [Source:MGI Symbol;Acc:MGI:1346325]
ENSMUSG00000021474	2253.59	-0.463872	0.128306	-3.61535	0.000299947	0.00325955	Sfxn1	sideroflexin 1 [Source:MGI Symbol;Acc:MGI:2137677]
ENSMUSG00000021477	10462.1	-0.506004	0.136681	-3.70207	0.000213844	0.00243389	Ctsl	cathepsin L [Source:MGI Symbol;Acc:MGI:88564]
ENSMUSG00000021519	396.691	-0.585376	0.153841	-3.80506	0.000141768	0.00171075	Mterf3	mitochondrial transcription termination factor 3 [Source:MGI Symbol;Acc:MGI:1913660]
ENSMUSG00000021520	2490.87	-0.245005	0.0772806	-3.17033	0.00152264	0.0126911	Uqcrb	ubiquinol-cytochrome c reductase binding protein [Source:MGI Symbol;Acc:MGI:1914780]
ENSMUSG00000021546	2338.05	-0.355501	0.126314	-2.81443	0.00488645	0.032058	Hnrnpk	heterogeneous nuclear ribonucleoprotein K [Source:MGI Symbol;Acc:MGI:99894]
ENSMUSG00000021573	334.07	0.944331	0.215231	4.38752	1.1465e-05	0.000180599	Tppp	tubulin polymerization promoting protein [Source:MGI Symbol;Acc:MGI:1920198]
ENSMUSG00000021591	1162.94	-1.2666	0.111371	-11.3728	5.7107e-30	1.34582e-27	Glrx	glutaredoxin [Source:MGI Symbol;Acc:MGI:2135625]
ENSMUSG00000021595	1473.1	-0.312191	0.0967908	-3.22542	0.00125787	0.010822	Nsun2	NOL1/NOP2/Sun domain family member 2 [Source:MGI Symbol;Acc:MGI:107252]
ENSMUSG00000021620	3473.75	-0.287446	0.0914899	-3.14183	0.00167895	0.0136624	Acot12	acyl-CoA thioesterase 12 [Source:MGI Symbol;Acc:MGI:1921406]
ENSMUSG00000021635	175.193	-0.745477	0.273668	-2.72402	0.00644932	0.0399147	Rad17	RAD17 checkpoint clamp loader component [Source:MGI Symbol;Acc:MGI:1333807]
ENSMUSG00000021676	6683.48	-0.271393	0.0771868	-3.51606	0.000438005	0.00445756	Iqgap2	IQ motif containing GTPase activating protein 2 [Source:MGI Symbol;Acc:MGI:2449975]
ENSMUSG00000021690	787.399	-0.468511	0.176813	-2.64976	0.00805489	0.0470645	Jmy	junction-mediating and regulatory protein [Source:MGI Symbol;Acc:MGI:1913096]
ENSMUSG00000021699	132.755	1.36495	0.251396	5.42947	5.65204e-08	1.46405e-06	Pde4d	phosphodiesterase 4D, cAMP specific [Source:MGI Symbol;Acc:MGI:99555]
ENSMUSG00000021703	609.195	0.47679	0.111259	4.2854	1.82415e-05	0.000274742	Serinc5	serine incorporator 5 [Source:MGI Symbol;Acc:MGI:2444223]
ENSMUSG00000021711	402.034	-0.488012	0.15524	-3.14359	0.00166887	0.0135987	Trappc13	trafficking protein particle complex 13 [Source:MGI Symbol;Acc:MGI:1914225]
ENSMUSG00000021737	791.768	-0.524127	0.111912	-4.68337	2.82203e-06	5.13132e-05	Psmd6	proteasome (prosome, macropain) 26S subunit, non-ATPase, 6 [Source:MGI Symbol;Acc:MGI:1913663]
ENSMUSG00000021748	1994.75	-0.330651	0.0917135	-3.60527	0.000311833	0.00334934	Pdhb	pyruvate dehydrogenase (lipoamide) beta [Source:MGI Symbol;Acc:MGI:1915513]
ENSMUSG00000021750	134.684	-5.24564	0.441282	-11.8873	1.37853e-32	3.6819e-30	Fam107a	family with sequence similarity 107, member A [Source:MGI Symbol;Acc:MGI:3041256]
ENSMUSG00000021751	1578.75	-1.52885	0.104112	-14.6847	8.08018e-49	4.22242e-46	Acox2	acyl-Coenzyme A oxidase 2, branched chain [Source:MGI Symbol;Acc:MGI:1934852]
ENSMUSG00000021771	1685.64	-0.342304	0.0941495	-3.63575	0.000277177	0.00305537	Vdac2	voltage-dependent anion channel 2 [Source:MGI Symbol;Acc:MGI:106915]
ENSMUSG00000021789	295.717	-1.08195	0.210044	-5.15106	2.59021e-07	5.84085e-06	Sftpa1	surfactant associated protein A1 [Source:MGI Symbol;Acc:MGI:109518]
ENSMUSG00000021792	1182.44	0.423277	0.129254	3.27476	0.00105751	0.00938715	Prxl2a	peroxiredoxin like 2A [Source:MGI Symbol;Acc:MGI:1917814]
ENSMUSG00000021794	18625.4	-0.353139	0.0835619	-4.22607	2.37803e-05	0.000346024	Glud1	glutamate dehydrogenase 1 [Source:MGI Symbol;Acc:MGI:95753]
ENSMUSG00000021806	142.973	1.58136	0.293931	5.38005	7.44646e-08	1.90423e-06	Nid2	nidogen 2 [Source:MGI Symbol;Acc:MGI:1298229]
ENSMUSG00000021814	1033.4	0.452899	0.112535	4.02451	5.70934e-05	0.000759918	Anxa7	annexin A7 [Source:MGI Symbol;Acc:MGI:88031]
ENSMUSG00000021823	446.046	0.403644	0.132269	3.05169	0.00227555	0.0174314	Vcl	vinculin [Source:MGI Symbol;Acc:MGI:98927]
ENSMUSG00000021824	3109.42	-0.955152	0.180358	-5.29588	1.18447e-07	2.88764e-06	Ap3m1	adaptor-related protein complex 3, mu 1 subunit [Source:MGI Symbol;Acc:MGI:1929212]
ENSMUSG00000021831	582.078	-0.484646	0.117763	-4.11544	3.86435e-05	0.000539438	Ero1a	endoplasmic reticulum oxidoreductase 1 alpha [Source:MGI Symbol;Acc:MGI:1354385]
ENSMUSG00000021832	822.773	-0.37881	0.115262	-3.28652	0.00101433	0.00907759	Psmc6	proteasome (prosome, macropain) 26S subunit, ATPase, 6 [Source:MGI Symbol;Acc:MGI:1914339]
ENSMUSG00000021846	634.03	0.36493	0.117434	3.10755	0.00188647	0.0150255	Peli2	pellino 2 [Source:MGI Symbol;Acc:MGI:1891445]
ENSMUSG00000021884	6529.25	-0.321126	0.110417	-2.90831	0.00363387	0.0254473	Hacl1	2-hydroxyacyl-CoA lyase 1 [Source:MGI Symbol;Acc:MGI:1929657]
ENSMUSG00000021928	713.82	0.643354	0.150008	4.2888	1.79645e-05	0.00027125	Ebpl	emopamil binding protein-like [Source:MGI Symbol;Acc:MGI:1915427]
ENSMUSG00000021930	299.943	0.584749	0.165785	3.52716	0.000420046	0.00430395	Spryd7	SPRY domain containing 7 [Source:MGI Symbol;Acc:MGI:1913924]
ENSMUSG00000021939	7716.91	0.41336	0.103923	3.97756	6.9627e-05	0.000900803	Ctsb	cathepsin B [Source:MGI Symbol;Acc:MGI:88561]
ENSMUSG00000021947	642.627	0.801979	0.166034	4.83021	1.36391e-06	2.65257e-05	Cryl1	crystallin, lambda 1 [Source:MGI Symbol;Acc:MGI:1915881]
ENSMUSG00000021957	437.64	1.1169	0.24258	4.60425	4.13953e-06	7.30588e-05	Tkt	transketolase [Source:MGI Symbol;Acc:MGI:105992]
ENSMUSG00000021973	578.366	0.685821	0.171791	3.99219	6.54659e-05	0.000851553	Micu2	mitochondrial calcium uptake 2 [Source:MGI Symbol;Acc:MGI:1915764]
ENSMUSG00000021986	44.6231	2.44145	0.594258	4.1084	3.98418e-05	0.00055552	Amer2	APC membrane recruitment 2 [Source:MGI Symbol;Acc:MGI:1919375]
ENSMUSG00000021990	631.254	0.858311	0.171728	4.99808	5.79033e-07	1.22348e-05	Spata13	spermatogenesis associated 13 [Source:MGI Symbol;Acc:MGI:104838]
ENSMUSG00000021999	3463.43	-0.348567	0.0909899	-3.83083	0.000127713	0.00155994	Cpb2	carboxypeptidase B2 (plasma) [Source:MGI Symbol;Acc:MGI:1891837]
ENSMUSG00000022003	413.509	-1.17265	0.186454	-6.2892	3.19106e-10	1.15175e-08	Slc25a30	solute carrier family 25, member 30 [Source:MGI Symbol;Acc:MGI:1914804]
ENSMUSG00000022019	147.378	-0.591631	0.222304	-2.66137	0.00778242	0.0459867	Tdrd3	tudor domain containing 3 [Source:MGI Symbol;Acc:MGI:2444023]
ENSMUSG00000022032	90.565	-5.24361	1.92815	-2.71951	0.00653783	0.0403214	Scara5	scavenger receptor class A, member 5 [Source:MGI Symbol;Acc:MGI:1918395]
ENSMUSG00000022035	470.599	-0.458498	0.152801	-3.00063	0.00269425	0.0199644	Ccdc25	coiled-coil domain containing 25 [Source:MGI Symbol;Acc:MGI:1914429]
ENSMUSG00000022040	11025.5	0.276475	0.0797688	3.46595	0.000528364	0.00524394	Ephx2	epoxide hydrolase 2, cytoplasmic [Source:MGI Symbol;Acc:MGI:99500]
ENSMUSG00000022091	748.375	-0.598292	0.1386	-4.31669	1.58384e-05	0.000240964	Sorbs3	sorbin and SH3 domain containing 3 [Source:MGI Symbol;Acc:MGI:700013]
ENSMUSG00000022094	4277.01	-0.590321	0.0944029	-6.25321	4.02102e-10	1.43835e-08	Slc39a14	solute carrier family 39 (zinc transporter), member 14 [Source:MGI Symbol;Acc:MGI:2384851]
ENSMUSG00000022098	1024.81	-0.843637	0.148449	-5.68301	1.32343e-08	3.79625e-07	Bmp1	bone morphogenetic protein 1 [Source:MGI Symbol;Acc:MGI:88176]
ENSMUSG00000022105	165.407	-0.64407	0.199464	-3.22901	0.0012422	0.0107102	Rb1	RB transcriptional corepressor 1 [Source:MGI Symbol;Acc:MGI:97874]
ENSMUSG00000022129	31.0153	-2.60258	0.842677	-3.08847	0.0020119	0.015846	Dct	dopachrome tautomerase [Source:MGI Symbol;Acc:MGI:102563]
ENSMUSG00000022136	3734.94	-0.530508	0.0968092	-5.47994	4.25474e-08	1.13136e-06	Dnajc3	DnaJ heat shock protein family (Hsp40) member C3 [Source:MGI Symbol;Acc:MGI:107373]
ENSMUSG00000022141	944.39	-0.533303	0.100908	-5.28502	1.25689e-07	3.02736e-06	Nipbl	NIPBL cohesin loading factor [Source:MGI Symbol;Acc:MGI:1913976]
ENSMUSG00000022181	936.559	-1.77227	0.460951	-3.84481	0.000120647	0.00147814	C6	complement component 6 [Source:MGI Symbol;Acc:MGI:88233]
ENSMUSG00000022210	1443.7	0.366508	0.117572	3.11732	0.00182505	0.0146308	Dhrs4	dehydrogenase/reductase (SDR family) member 4 [Source:MGI Symbol;Acc:MGI:90169]
ENSMUSG00000022214	5360.53	0.417371	0.0873797	4.77652	1.78352e-06	3.39717e-05	Dcaf11	DDB1 and CUL4 associated factor 11 [Source:MGI Symbol;Acc:MGI:90168]
ENSMUSG00000022215	303.93	2.59011	0.285616	9.0685	1.20664e-19	1.25023e-17	Fitm1	fat storage-inducing transmembrane protein 1 [Source:MGI Symbol;Acc:MGI:1915930]
ENSMUSG00000022216	1066.9	0.551363	0.111326	4.95269	7.31939e-07	1.50637e-05	Psme1	proteasome (prosome, macropain) activator subunit 1 (PA28 alpha) [Source:MGI Symbol;Acc:MGI:1096367]
ENSMUSG00000022217	200.799	0.91066	0.242881	3.74942	0.000177247	0.0020723	Emc9	ER membrane protein complex subunit 9 [Source:MGI Symbol;Acc:MGI:1934682]
ENSMUSG00000022218	225.511	0.963378	0.216381	4.45222	8.49852e-06	0.000138032	Tgm1	transglutaminase 1, K polypeptide [Source:MGI Symbol;Acc:MGI:98730]
ENSMUSG00000022237	1077.32	-0.899912	0.199109	-4.5197	6.19259e-06	0.000105125	Ankrd33b	ankyrin repeat domain 33B [Source:MGI Symbol;Acc:MGI:1917904]
ENSMUSG00000022241	1056.08	-0.363563	0.122482	-2.96829	0.00299459	0.0217606	Tars	threonyl-tRNA synthetase [Source:MGI Symbol;Acc:MGI:106314]
ENSMUSG00000022261	2406.57	-0.406248	0.0887325	-4.57834	4.68669e-06	8.15186e-05	Sdc2	syndecan 2 [Source:MGI Symbol;Acc:MGI:1349165]
ENSMUSG00000022270	89.1133	-0.845118	0.315278	-2.68055	0.00735019	0.0440608	Retreg1	reticulophagy regulator 1 [Source:MGI Symbol;Acc:MGI:1913520]
ENSMUSG00000022272	584.656	0.908904	0.133862	6.78987	1.12235e-11	5.03339e-10	Myo10	myosin X [Source:MGI Symbol;Acc:MGI:107716]
ENSMUSG00000022283	4490.79	-0.251965	0.0689056	-3.65666	0.000255518	0.00284622	Pabpc1	poly(A) binding protein, cytoplasmic 1 [Source:MGI Symbol;Acc:MGI:1349722]
ENSMUSG00000022299	1825.08	-0.516208	0.190497	-2.7098	0.00673245	0.0412228	Slc25a32	solute carrier family 25, member 32 [Source:MGI Symbol;Acc:MGI:1917156]
ENSMUSG00000022300	430.498	-0.581478	0.161103	-3.60935	0.000306963	0.00330887	Dcaf13	DDB1 and CUL4 associated factor 13 [Source:MGI Symbol;Acc:MGI:2684929]
ENSMUSG00000022304	6285.24	-0.430474	0.102145	-4.21432	2.50529e-05	0.00036084	Dpys	dihydropyrimidinase [Source:MGI Symbol;Acc:MGI:1928679]
ENSMUSG00000022336	1410.34	-0.31668	0.0934473	-3.38886	0.000701839	0.00669476	Eif3e	eukaryotic translation initiation factor 3, subunit E [Source:MGI Symbol;Acc:MGI:99257]
ENSMUSG00000022347	104.396	3.29905	1.05352	3.13145	0.00173944	0.0140689	A1bg	alpha-1-B glycoprotein [Source:MGI Symbol;Acc:MGI:2152878]
ENSMUSG00000022351	647.425	-1.01154	0.190522	-5.30933	1.10032e-07	2.71555e-06	Sqle	squalene epoxidase [Source:MGI Symbol;Acc:MGI:109296]
ENSMUSG00000022377	387.208	0.569097	0.137389	4.14223	3.43947e-05	0.000484761	Asap1	ArfGAP with SH3 domain, ankyrin repeat and PH domain1 [Source:MGI Symbol;Acc:MGI:1342335]
ENSMUSG00000022383	3167.31	0.270885	0.0915301	2.95952	0.00308123	0.022269	Ppara	peroxisome proliferator activated receptor alpha [Source:MGI Symbol;Acc:MGI:104740]
ENSMUSG00000022388	40.3184	-2.15243	0.453221	-4.74918	2.04242e-06	3.84763e-05	Ttll8	tubulin tyrosine ligase-like family, member 8 [Source:MGI Symbol;Acc:MGI:1922902]
ENSMUSG00000022389	5060.9	0.437348	0.0660118	6.6253	3.46539e-11	1.4462e-09	Tef	thyrotroph embryonic factor [Source:MGI Symbol;Acc:MGI:98663]
ENSMUSG00000022391	437.949	-0.859842	0.153565	-5.59921	2.15335e-08	5.96339e-07	Rangap1	RAN GTPase activating protein 1 [Source:MGI Symbol;Acc:MGI:103071]
ENSMUSG00000022419	4331.63	0.335114	0.127264	2.63321	0.0084581	0.0491576	Deptor	DEP domain containing MTOR-interacting protein [Source:MGI Symbol;Acc:MGI:2146322]
ENSMUSG00000022443	1556.62	0.39707	0.109959	3.61108	0.00030492	0.00329276	Myh9	myosin, heavy polypeptide 9, non-muscle [Source:MGI Symbol;Acc:MGI:107717]
ENSMUSG00000022451	863.858	-0.487063	0.0998881	-4.87609	1.08212e-06	2.1462e-05	Twf1	twinfilin actin binding protein 1 [Source:MGI Symbol;Acc:MGI:1100520]
ENSMUSG00000022462	4010.65	-0.98296	0.147792	-6.65099	2.91131e-11	1.2192e-09	Slc38a2	solute carrier family 38, member 2 [Source:MGI Symbol;Acc:MGI:1915010]
ENSMUSG00000022500	876.95	-0.591127	0.146479	-4.03557	5.44703e-05	0.000729854	Litaf	LPS-induced TN factor [Source:MGI Symbol;Acc:MGI:1929512]
ENSMUSG00000022503	272.203	-0.474746	0.162521	-2.92113	0.00348764	0.0246576	Nubp1	nucleotide binding protein 1 [Source:MGI Symbol;Acc:MGI:1347073]
ENSMUSG00000022505	333.705	1.27921	0.175746	7.27876	3.36904e-13	1.82399e-11	Emp2	epithelial membrane protein 2 [Source:MGI Symbol;Acc:MGI:1098726]
ENSMUSG00000022512	428.565	0.569825	0.190503	2.99117	0.00277913	0.0204922	Cldn1	claudin 1 [Source:MGI Symbol;Acc:MGI:1276109]
ENSMUSG00000022514	2246.83	-0.530133	0.0966685	-5.48403	4.15749e-08	1.10796e-06	Il1rap	interleukin 1 receptor accessory protein [Source:MGI Symbol;Acc:MGI:104975]
ENSMUSG00000022517	576.333	0.913019	0.208915	4.37029	1.24082e-05	0.000193932	Mgrn1	mahogunin, ring finger 1 [Source:MGI Symbol;Acc:MGI:2447670]
ENSMUSG00000022521	530.058	-0.565037	0.135821	-4.16015	3.18044e-05	0.000450775	Crebbp	CREB binding protein [Source:MGI Symbol;Acc:MGI:1098280]
ENSMUSG00000022558	519.551	0.555126	0.127032	4.36998	1.24258e-05	0.000193956	Mroh1	maestro heat-like repeat family member 1 [Source:MGI Symbol;Acc:MGI:2442558]
ENSMUSG00000022565	1071.87	0.52103	0.160756	3.24113	0.00119057	0.0103392	Plec	plectin [Source:MGI Symbol;Acc:MGI:1277961]
ENSMUSG00000022629	1190.92	0.366299	0.12123	3.02152	0.00251505	0.0189164	Kif21a	kinesin family member 21A [Source:MGI Symbol;Acc:MGI:109188]
ENSMUSG00000022672	125.322	-0.708044	0.225618	-3.13824	0.00169968	0.013803	Prkdc	protein kinase, DNA activated, catalytic polypeptide [Source:MGI Symbol;Acc:MGI:104779]
ENSMUSG00000022708	3256.57	-0.43846	0.136957	-3.20143	0.00136747	0.0116008	Zbtb20	zinc finger and BTB domain containing 20 [Source:MGI Symbol;Acc:MGI:1929213]
ENSMUSG00000022744	313.028	-0.472983	0.152072	-3.11025	0.00186926	0.0148983	Cldnd1	claudin domain containing 1 [Source:MGI Symbol;Acc:MGI:2447860]
ENSMUSG00000022761	301.568	0.673499	0.242687	2.77517	0.00551721	0.035366	Lztr1	leucine-zipper-like transcriptional regulator, 1 [Source:MGI Symbol;Acc:MGI:1914113]
ENSMUSG00000022770	976.368	0.320324	0.118344	2.70673	0.00679492	0.0414769	Dlg1	discs large MAGUK scaffold protein 1 [Source:MGI Symbol;Acc:MGI:107231]
ENSMUSG00000022788	413.752	0.478644	0.163909	2.92018	0.00349824	0.024718	Fgd4	FYVE, RhoGEF and PH domain containing 4 [Source:MGI Symbol;Acc:MGI:2183747]
ENSMUSG00000022789	588.29	-0.517998	0.153252	-3.38003	0.000724781	0.00687541	Dnm1l	dynamin 1-like [Source:MGI Symbol;Acc:MGI:1921256]
ENSMUSG00000022791	201.439	-0.543685	0.206275	-2.63573	0.00839559	0.0489126	Tnk2	tyrosine kinase, non-receptor, 2 [Source:MGI Symbol;Acc:MGI:1858308]
ENSMUSG00000022809	2238.6	-0.300064	0.0927573	-3.23494	0.00121668	0.0105279	Nr1i2	nuclear receptor subfamily 1, group I, member 2 [Source:MGI Symbol;Acc:MGI:1337040]
ENSMUSG00000022814	351.788	0.555481	0.206563	2.68916	0.0071632	0.0431984	Umps	uridine monophosphate synthetase [Source:MGI Symbol;Acc:MGI:1298388]
ENSMUSG00000022817	471.576	0.620885	0.139379	4.45466	8.40266e-06	0.000137031	Itgb5	integrin beta 5 [Source:MGI Symbol;Acc:MGI:96614]
ENSMUSG00000022836	1415.17	-0.779176	0.110403	-7.05754	1.69472e-12	8.63088e-11	Mylk	myosin, light polypeptide kinase [Source:MGI Symbol;Acc:MGI:894806]
ENSMUSG00000022848	515.871	-1.41073	0.135644	-10.4002	2.4733e-25	4.24665e-23	Slc49a4	solute carrier family 49 member 4 [Source:MGI Symbol;Acc:MGI:2387188]
ENSMUSG00000022853	8042.34	0.88726	0.130969	6.77456	1.24783e-11	5.57533e-10	Ehhadh	enoyl-Coenzyme A, hydratase/3-hydroxyacyl Coenzyme A dehydrogenase [Source:MGI Symbol;Acc:MGI:1277964]
ENSMUSG00000022856	117.904	-0.955334	0.255057	-3.74557	0.000179987	0.00210026	Tmem41a	transmembrane protein 41a [Source:MGI Symbol;Acc:MGI:1913914]
ENSMUSG00000022858	634.863	-0.847005	0.142041	-5.96308	2.47525e-09	8.01889e-08	Tra2b	transformer 2 beta [Source:MGI Symbol;Acc:MGI:106016]
ENSMUSG00000022865	1273.71	0.59556	0.11533	5.16396	2.4178e-07	5.49329e-06	Cxadr	coxsackie virus and adenovirus receptor [Source:MGI Symbol;Acc:MGI:1201679]
ENSMUSG00000022868	100235	-0.493645	0.0977416	-5.05051	4.40626e-07	9.49082e-06	Ahsg	alpha-2-HS-glycoprotein [Source:MGI Symbol;Acc:MGI:107189]
ENSMUSG00000022871	9167.75	-0.343482	0.0853444	-4.02466	5.70585e-05	0.000759918	Fetub	fetuin beta [Source:MGI Symbol;Acc:MGI:1890221]
ENSMUSG00000022877	18326.4	-0.442279	0.106582	-4.14964	3.32992e-05	0.000471405	Hrg	histidine-rich glycoprotein [Source:MGI Symbol;Acc:MGI:2146636]
ENSMUSG00000022883	106.553	1.8646	0.529531	3.52123	0.000429555	0.00437898	Robo1	roundabout guidance receptor 1 [Source:MGI Symbol;Acc:MGI:1274781]
ENSMUSG00000022885	713.781	1.19522	0.153654	7.77863	7.33137e-15	4.61339e-13	St6gal1	beta galactoside alpha 2,6 sialyltransferase 1 [Source:MGI Symbol;Acc:MGI:108470]
ENSMUSG00000022887	2048.07	-0.274547	0.103355	-2.65635	0.00789906	0.0464249	Masp1	mannan-binding lectin serine peptidase 1 [Source:MGI Symbol;Acc:MGI:88492]
ENSMUSG00000022905	1083.66	-0.499638	0.136441	-3.66193	0.000250325	0.00280658	Kpna1	karyopherin subunit alpha 1 [Source:MGI Symbol;Acc:MGI:103560]
ENSMUSG00000022911	158.018	-0.971695	0.254602	-3.81652	0.000135345	0.0016448	Arl13b	ADP-ribosylation factor-like 13B [Source:MGI Symbol;Acc:MGI:1915396]
ENSMUSG00000022940	200.303	1.04063	0.222962	4.66728	3.05208e-06	5.50795e-05	Pigp	phosphatidylinositol glycan anchor biosynthesis, class P [Source:MGI Symbol;Acc:MGI:1860433]
ENSMUSG00000022951	262.921	-0.581393	0.172081	-3.37859	0.000728584	0.00690059	Rcan1	regulator of calcineurin 1 [Source:MGI Symbol;Acc:MGI:1890564]
ENSMUSG00000022961	3665.17	-0.371631	0.106411	-3.4924	0.000478703	0.00482275	Son	Son DNA binding protein [Source:MGI Symbol;Acc:MGI:98353]
ENSMUSG00000022969	112.368	0.733485	0.240907	3.04468	0.00232926	0.0177861	Il10rb	interleukin 10 receptor, beta [Source:MGI Symbol;Acc:MGI:109380]
ENSMUSG00000022994	698.202	0.96037	0.111164	8.63925	5.65853e-18	4.96422e-16	Adcy6	adenylate cyclase 6 [Source:MGI Symbol;Acc:MGI:87917]
ENSMUSG00000022999	419.428	0.446838	0.149945	2.98002	0.00288231	0.0210923	Lmbr1l	limb region 1 like [Source:MGI Symbol;Acc:MGI:1289247]
ENSMUSG00000023004	672.134	0.455933	0.166148	2.74414	0.00606701	0.0380979	Tuba1b	tubulin, alpha 1B [Source:MGI Symbol;Acc:MGI:107804]
ENSMUSG00000023010	20730.4	0.383145	0.110351	3.47206	0.000516476	0.00514294	Tmbim6	transmembrane BAX inhibitor motif containing 6 [Source:MGI Symbol;Acc:MGI:99682]
ENSMUSG00000023022	1052.89	1.05123	0.184341	5.70261	1.17986e-08	3.4253e-07	Lima1	LIM domain and actin binding 1 [Source:MGI Symbol;Acc:MGI:1920992]
ENSMUSG00000023025	978.284	-0.510175	0.129656	-3.93483	8.32569e-05	0.00106003	Larp4	La ribonucleoprotein 4 [Source:MGI Symbol;Acc:MGI:2443114]
ENSMUSG00000023034	118.488	1.84325	0.361806	5.09457	3.49536e-07	7.65224e-06	Nr4a1	nuclear receptor subfamily 4, group A, member 1 [Source:MGI Symbol;Acc:MGI:1352454]
ENSMUSG00000023045	995.031	0.40732	0.11877	3.42949	0.000604726	0.0058951	Soat2	sterol O-acyltransferase 2 [Source:MGI Symbol;Acc:MGI:1332226]
ENSMUSG00000023067	248.568	-3.79725	0.293454	-12.9399	2.68148e-38	8.95242e-36	Cdkn1a	cyclin dependent kinase inhibitor 1A (P21) [Source:MGI Symbol;Acc:MGI:104556]
ENSMUSG00000023068	993.521	-0.339878	0.106619	-3.18778	0.00143369	0.012035	Nus1	NUS1 dehydrodolichyl diphosphate synthase subunit [Source:MGI Symbol;Acc:MGI:1196365]
ENSMUSG00000023075	443.909	-0.877421	0.167531	-5.23735	1.62895e-07	3.83137e-06	Akirin1	akirin 1 [Source:MGI Symbol;Acc:MGI:1915300]
ENSMUSG00000023078	35.5989	2.455	0.615236	3.99034	6.59786e-05	0.000857294	Cxcl13	chemokine (C-X-C motif) ligand 13 [Source:MGI Symbol;Acc:MGI:1888499]
ENSMUSG00000023087	5881.24	-0.498464	0.136305	-3.65699	0.000255197	0.00284528	Noct	nocturnin [Source:MGI Symbol;Acc:MGI:109382]
ENSMUSG00000023122	185.371	1.05847	0.302428	3.49991	0.000465423	0.00471265	Sult1c2	sulfotransferase family, cytosolic, 1C, member 2 [Source:MGI Symbol;Acc:MGI:1916333]
ENSMUSG00000023150	3719.71	-0.795227	0.093873	-8.4713	2.42659e-17	1.97062e-15	Ivns1abp	influenza virus NS1A binding protein [Source:MGI Symbol;Acc:MGI:2152389]
ENSMUSG00000023176	3617.11	-0.480644	0.134791	-3.56585	0.00036268	0.00378719	Cpn2	carboxypeptidase N, polypeptide 2 [Source:MGI Symbol;Acc:MGI:1919006]
ENSMUSG00000023243	1212.08	-0.805447	0.201092	-4.00537	6.19208e-05	0.000815144	Kcnk5	potassium channel, subfamily K, member 5 [Source:MGI Symbol;Acc:MGI:1336175]
ENSMUSG00000023249	250.454	0.541676	0.159573	3.39453	0.000687471	0.00656292	Parp3	poly (ADP-ribose) polymerase family, member 3 [Source:MGI Symbol;Acc:MGI:1891258]
ENSMUSG00000023367	1145.04	0.483085	0.114491	4.21941	2.44947e-05	0.0003547	Tmem176a	transmembrane protein 176A [Source:MGI Symbol;Acc:MGI:1913308]
ENSMUSG00000023452	454.52	0.48063	0.138883	3.46069	0.00053879	0.0053342	Pisd	phosphatidylserine decarboxylase [Source:MGI Symbol;Acc:MGI:2445114]
ENSMUSG00000023764	298.752	-0.467595	0.163077	-2.86732	0.00413961	0.0281255	Sfi1	Sfi1 homolog, spindle assembly associated (yeast) [Source:MGI Symbol;Acc:MGI:1926137]
ENSMUSG00000023830	811.513	0.289317	0.102461	2.82368	0.00474759	0.0314041	Igf2r	insulin-like growth factor 2 receptor [Source:MGI Symbol;Acc:MGI:96435]
ENSMUSG00000023832	1469.17	0.477691	0.137533	3.47328	0.000514134	0.00512812	Acat2	acetyl-Coenzyme A acetyltransferase 2 [Source:MGI Symbol;Acc:MGI:87871]
ENSMUSG00000023852	854.406	-0.400777	0.134532	-2.97904	0.00289154	0.0211396	Chd1	chromodomain helicase DNA binding protein 1 [Source:MGI Symbol;Acc:MGI:88393]
ENSMUSG00000023912	34.5077	-1.21799	0.400398	-3.04195	0.00235054	0.0179258	Slc25a27	solute carrier family 25, member 27 [Source:MGI Symbol;Acc:MGI:1921261]
ENSMUSG00000023913	71.3926	1.24097	0.316577	3.91997	8.85613e-05	0.00112044	Pla2g7	phospholipase A2, group VII (platelet-activating factor acetylhydrolase, plasma) [Source:MGI Symbol;Acc:MGI:1351327]
ENSMUSG00000023939	524.386	0.752298	0.150823	4.98794	6.10257e-07	1.28005e-05	Mrpl14	mitochondrial ribosomal protein L14 [Source:MGI Symbol;Acc:MGI:1333864]
ENSMUSG00000023952	575.864	0.37791	0.119296	3.16783	0.00153584	0.0127569	Gtpbp2	GTP binding protein 2 [Source:MGI Symbol;Acc:MGI:1860138]
ENSMUSG00000023959	94.7312	1.34105	0.375035	3.5758	0.000349153	0.00366184	Clic5	chloride intracellular channel 5 [Source:MGI Symbol;Acc:MGI:1917912]
ENSMUSG00000024052	15203.8	-0.636006	0.129557	-4.90908	9.15043e-07	1.83604e-05	Lpin2	lipin 2 [Source:MGI Symbol;Acc:MGI:1891341]
ENSMUSG00000024055	922.916	-0.469641	0.0976639	-4.80875	1.51879e-06	2.92538e-05	Cyp4f13	cytochrome P450, family 4, subfamily f, polypeptide 13 [Source:MGI Symbol;Acc:MGI:2158641]
ENSMUSG00000024066	1898.25	0.550725	0.103932	5.29887	1.16521e-07	2.84647e-06	Xdh	xanthine dehydrogenase [Source:MGI Symbol;Acc:MGI:98973]
ENSMUSG00000024070	3731.98	0.801921	0.15341	5.22729	1.72008e-07	4.01431e-06	Prkd3	protein kinase D3 [Source:MGI Symbol;Acc:MGI:1922542]
ENSMUSG00000024084	126.799	0.844235	0.241703	3.49286	0.000477885	0.00481854	Qpct	glutaminyl-peptide cyclotransferase (glutaminyl cyclase) [Source:MGI Symbol;Acc:MGI:1917786]
ENSMUSG00000024085	7333.75	-0.460835	0.0669548	-6.88278	5.86941e-12	2.70285e-10	Man2a1	mannosidase 2, alpha 1 [Source:MGI Symbol;Acc:MGI:104669]
ENSMUSG00000024091	686.267	-0.38257	0.121625	-3.1455	0.00165804	0.0135289	Vapa	vesicle-associated membrane protein, associated protein A [Source:MGI Symbol;Acc:MGI:1353561]
ENSMUSG00000024099	1938.45	-0.277121	0.0919381	-3.01421	0.00257648	0.019263	Ndufv2	NADH:ubiquinone oxidoreductase core subunit V2 [Source:MGI Symbol;Acc:MGI:1920150]
ENSMUSG00000024118	710.652	-2.35722	0.223792	-10.5331	6.07976e-26	1.10716e-23	Tedc2	tubulin epsilon and delta complex 2 [Source:MGI Symbol;Acc:MGI:1919266]
ENSMUSG00000024120	2482.72	-0.246074	0.0887504	-2.77265	0.0055601	0.0355856	Lrpprc	leucine-rich PPR-motif containing [Source:MGI Symbol;Acc:MGI:1919666]
ENSMUSG00000024130	2111.39	0.574095	0.205196	2.79779	0.00514543	0.0334286	Abca3	ATP-binding cassette, sub-family A (ABC1), member 3 [Source:MGI Symbol;Acc:MGI:1351617]
ENSMUSG00000024131	457.251	-2.20821	0.308087	-7.1675	7.63812e-13	4.06206e-11	Slc3a1	solute carrier family 3, member 1 [Source:MGI Symbol;Acc:MGI:1195264]
ENSMUSG00000024140	3564.09	-0.658645	0.121846	-5.40554	6.46136e-08	1.67009e-06	Epas1	endothelial PAS domain protein 1 [Source:MGI Symbol;Acc:MGI:109169]
ENSMUSG00000024145	89.6771	-1.06231	0.288004	-3.68853	0.000225555	0.00255028	Pigf	phosphatidylinositol glycan anchor biosynthesis, class F [Source:MGI Symbol;Acc:MGI:99462]
ENSMUSG00000024146	485.417	-0.606168	0.135024	-4.48934	7.14458e-06	0.000119931	Cript	cysteine-rich PDZ-binding protein [Source:MGI Symbol;Acc:MGI:1929655]
ENSMUSG00000024150	2561	-0.335656	0.114025	-2.9437	0.00324317	0.0231884	Mcfd2	multiple coagulation factor deficiency 2 [Source:MGI Symbol;Acc:MGI:2183439]
ENSMUSG00000024155	53.6111	1.52655	0.550674	2.77214	0.00556895	0.0356047	Meiob	meiosis specific with OB domains [Source:MGI Symbol;Acc:MGI:1922428]
ENSMUSG00000024182	424.289	-0.523847	0.170251	-3.07691	0.00209157	0.0163344	Axin1	axin 1 [Source:MGI Symbol;Acc:MGI:1096327]
ENSMUSG00000024188	719.732	-0.431937	0.119185	-3.62408	0.000289993	0.00316569	Luc7l	Luc7-like [Source:MGI Symbol;Acc:MGI:1914228]
ENSMUSG00000024197	433.166	0.396161	0.136381	2.90481	0.00367481	0.0256639	Plin3	perilipin 3 [Source:MGI Symbol;Acc:MGI:1914155]
ENSMUSG00000024211	43.0547	-1.04567	0.391717	-2.66945	0.00759762	0.0450942	Grm8	glutamate receptor, metabotropic 8 [Source:MGI Symbol;Acc:MGI:1351345]
ENSMUSG00000024219	83.1947	-2.32308	0.500904	-4.63777	3.52182e-06	6.29893e-05	Anks1	ankyrin repeat and SAM domain containing 1 [Source:MGI Symbol;Acc:MGI:2446180]
ENSMUSG00000024222	3212.03	-2.83093	0.142493	-19.8672	7.82208e-88	1.88027e-84	Fkbp5	FK506 binding protein 5 [Source:MGI Symbol;Acc:MGI:104670]
ENSMUSG00000024236	376.304	0.792507	0.175782	4.50847	6.52954e-06	0.000110223	Svil	supervillin [Source:MGI Symbol;Acc:MGI:2147319]
ENSMUSG00000024270	70.4912	-0.863505	0.322898	-2.67423	0.00749003	0.0446098	Slc39a6	solute carrier family 39 (metal ion transporter), member 6 [Source:MGI Symbol;Acc:MGI:2147279]
ENSMUSG00000024277	621.662	0.709163	0.14489	4.89449	9.85625e-07	1.96781e-05	Mapre2	microtubule-associated protein, RP/EB family, member 2 [Source:MGI Symbol;Acc:MGI:106271]
ENSMUSG00000024290	440.419	-0.459415	0.172695	-2.66026	0.00780798	0.0460698	Rock1	Rho-associated coiled-coil containing protein kinase 1 [Source:MGI Symbol;Acc:MGI:107927]
ENSMUSG00000024292	1442.35	-0.830979	0.154317	-5.38489	7.24901e-08	1.86166e-06	Cyp4f14	cytochrome P450, family 4, subfamily f, polypeptide 14 [Source:MGI Symbol;Acc:MGI:1927669]
ENSMUSG00000024331	2507.51	1.0295	0.116032	8.87249	7.15266e-19	6.93288e-17	Dsc2	desmocollin 2 [Source:MGI Symbol;Acc:MGI:103221]
ENSMUSG00000024335	2384.75	-0.445154	0.149103	-2.98556	0.00283062	0.0208081	Brd2	bromodomain containing 2 [Source:MGI Symbol;Acc:MGI:99495]
ENSMUSG00000024350	192.68	-0.583331	0.206092	-2.83044	0.00464835	0.0308837	Dnajc18	DnaJ heat shock protein family (Hsp40) member C18 [Source:MGI Symbol;Acc:MGI:1923844]
ENSMUSG00000024371	2222.62	0.254627	0.0958368	2.65689	0.00788663	0.0464105	C2	complement component 2 (within H-2S) [Source:MGI Symbol;Acc:MGI:88226]
ENSMUSG00000024378	1987.86	0.450617	0.105241	4.28178	1.85404e-05	0.000277505	Stard4	StAR-related lipid transfer (START) domain containing 4 [Source:MGI Symbol;Acc:MGI:2156764]
ENSMUSG00000024388	12.1031	2.40714	0.748606	3.21549	0.0013022	0.0111159	Myo7b	myosin VIIB [Source:MGI Symbol;Acc:MGI:107709]
ENSMUSG00000024391	3974.58	-0.64081	0.0912087	-7.02576	2.12901e-12	1.07515e-10	Apom	apolipoprotein M [Source:MGI Symbol;Acc:MGI:1930124]
ENSMUSG00000024413	3120.37	0.296111	0.112112	2.6412	0.00826133	0.0481537	Npc1	NPC intracellular cholesterol transporter 1 [Source:MGI Symbol;Acc:MGI:1097712]
ENSMUSG00000024424	1993.24	-0.954998	0.164288	-5.81296	6.13771e-09	1.88668e-07	Ttc39c	tetratricopeptide repeat domain 39C [Source:MGI Symbol;Acc:MGI:1919997]
ENSMUSG00000024427	129.689	-1.55134	0.311472	-4.98069	6.33593e-07	1.3175e-05	Spry4	sprouty RTK signaling antagonist 4 [Source:MGI Symbol;Acc:MGI:1345144]
ENSMUSG00000024431	1071.14	-1.69683	0.0942384	-18.0058	1.75603e-72	2.34508e-69	Nr3c1	nuclear receptor subfamily 3, group C, member 1 [Source:MGI Symbol;Acc:MGI:95824]
ENSMUSG00000024442	460.321	0.497848	0.181654	2.74063	0.00613212	0.0383465	Dele1	DAP3 binding cell death enhancer 1 [Source:MGI Symbol;Acc:MGI:1914089]
ENSMUSG00000024457	354.036	0.404364	0.150871	2.6802	0.00735775	0.0440841	Trim26	tripartite motif-containing 26 [Source:MGI Symbol;Acc:MGI:1337056]
ENSMUSG00000024480	303.455	0.611182	0.186918	3.26978	0.00107631	0.00952157	Ap3s1	adaptor-related protein complex 3, sigma 1 subunit [Source:MGI Symbol;Acc:MGI:1337062]
ENSMUSG00000024544	88.5616	0.753887	0.277151	2.72013	0.00652566	0.0402835	Ldlrad4	low density lipoprotein receptor class A domain containing 4 [Source:MGI Symbol;Acc:MGI:1277150]
ENSMUSG00000024561	163.715	-1.42664	0.492767	-2.89516	0.00378964	0.0262977	Mbd1	methyl-CpG binding domain protein 1 [Source:MGI Symbol;Acc:MGI:1333811]
ENSMUSG00000024583	242.702	0.532812	0.194302	2.74218	0.00610335	0.0382263	Txnl1	thioredoxin-like 1 [Source:MGI Symbol;Acc:MGI:1860078]
ENSMUSG00000024587	455.918	-0.556511	0.184362	-3.01858	0.00253964	0.0190299	Nars	asparaginyl-tRNA synthetase [Source:MGI Symbol;Acc:MGI:1917473]
ENSMUSG00000024621	229.898	0.996363	0.203186	4.90371	9.40442e-07	1.88386e-05	Csf1r	colony stimulating factor 1 receptor [Source:MGI Symbol;Acc:MGI:1339758]
ENSMUSG00000024665	14007	0.835025	0.131081	6.37029	1.88665e-10	7.04213e-09	Fads2	fatty acid desaturase 2 [Source:MGI Symbol;Acc:MGI:1930079]
ENSMUSG00000024694	2762.95	0.796974	0.22429	3.55332	0.000380407	0.00395175	Keg1	kidney expressed gene 1 [Source:MGI Symbol;Acc:MGI:1928492]
ENSMUSG00000024712	867.471	0.386043	0.114615	3.36817	0.000756703	0.00709977	Rfk	riboflavin kinase [Source:MGI Symbol;Acc:MGI:1914688]
ENSMUSG00000024713	260.697	-0.58728	0.194435	-3.02045	0.00252399	0.0189562	Pcsk5	proprotein convertase subtilisin/kexin type 5 [Source:MGI Symbol;Acc:MGI:97515]
ENSMUSG00000024747	2594.86	0.767028	0.189618	4.04512	5.2296e-05	0.000704647	Aldh1a7	aldehyde dehydrogenase family 1, subfamily A7 [Source:MGI Symbol;Acc:MGI:1347050]
ENSMUSG00000024754	383.813	-0.426195	0.147279	-2.8938	0.00380615	0.0263515	Cemip2	cell migration inducing hyaluronidase 2 [Source:MGI Symbol;Acc:MGI:1890373]
ENSMUSG00000024780	561.216	-0.470258	0.122891	-3.82662	0.000129914	0.00158522	Cdc37l1	cell division cycle 37-like 1 [Source:MGI Symbol;Acc:MGI:1914322]
ENSMUSG00000024781	5413.4	0.852849	0.140745	6.05955	1.36501e-09	4.58269e-08	Lipa	lysosomal acid lipase A [Source:MGI Symbol;Acc:MGI:96789]
[truncated: 1,486 more rows]

## Sheet: RNAseq WTvsKO in NR
ensembl_gene_ID	baseMean	log2FoldChange	lfcSE	stat	pvalue	padj	Gene_name	Description	normalized mRNAseq read counts, cutoff sign. <0.05, WT versus GR-LKO on caloric restriction, ZT12 (figure 1)
[truncated: 564 more rows]

[truncated: 2 more sheets: RNAseq CORTvsNR, JTK results]
