# Supplementary material for: Hepatic metabolic reprogramming in male mice during short-term caloric restriction involves enhanced glucocorticoid rhythms
Source: Nat Commun. 2025 Dec 11;16:11106. doi: 10.1038/s41467-025-67228-z (PMC12700935; doi:10.1038/s41467-025-67228-z)
Supplement: Supplementary file 4 — Supplementary Data 2 [file 41467_2025_67228_MOESM4_ESM.xlsx]

## Sheet: Supplemental DATA_SN
cell proportion per sample per cell type
	cell.type	dataset	Freq	groupn	value	percent
1	Hepatocytes	ctrl_KO_3264	637	731	0.871409	87.1409
2	Endothelial cells	ctrl_KO_3264	29	731	0.0396717	3.96717
3	Kupffer cells	ctrl_KO_3264	24	731	0.0328317	3.28317
4	Cholangiocytes	ctrl_KO_3264	21	731	0.0287278	2.87278
5	B and T cells	ctrl_KO_3264	9	731	0.0123119	1.23119
6	Stellate cells	ctrl_KO_3264	9	731	0.0123119	1.23119
7	Stromal cells	ctrl_KO_3264	2	731	0.00273598	0.273598
8	Hepatocytes	ctrl_KO_3271	2388	2963	0.80594	80.594
9	Endothelial cells	ctrl_KO_3271	233	2963	0.0786365	7.86365
10	Kupffer cells	ctrl_KO_3271	133	2963	0.0448869	4.48869
11	Cholangiocytes	ctrl_KO_3271	25	2963	0.0084374	0.843739
12	B and T cells	ctrl_KO_3271	88	2963	0.0296996	2.96996
13	Stellate cells	ctrl_KO_3271	83	2963	0.0280121	2.80121
14	Stromal cells	ctrl_KO_3271	13	2963	0.00438745	0.438745
15	Hepatocytes	ctrl_WT_3274	879	1053	0.834758	83.4758
16	Endothelial cells	ctrl_WT_3274	74	1053	0.0702754	7.02754
17	Kupffer cells	ctrl_WT_3274	54	1053	0.0512821	5.12821
18	Cholangiocytes	ctrl_WT_3274	9	1053	0.00854701	0.854701
19	B and T cells	ctrl_WT_3274	6	1053	0.00569801	0.569801
20	Stellate cells	ctrl_WT_3274	29	1053	0.0275404	2.75404
21	Stromal cells	ctrl_WT_3274	2	1053	0.00189934	0.189934
22	Hepatocytes	ctrl_WT_3326	146	195	0.748718	74.8718
23	Endothelial cells	ctrl_WT_3326	9	195	0.0461538	4.61538
24	Kupffer cells	ctrl_WT_3326	15	195	0.0769231	7.69231
25	Cholangiocytes	ctrl_WT_3326	7	195	0.0358974	3.58974
26	B and T cells	ctrl_WT_3326	7	195	0.0358974	3.58974
27	Stellate cells	ctrl_WT_3326	9	195	0.0461538	4.61538
28	Stromal cells	ctrl_WT_3326	2	195	0.0102564	1.02564
29	Hepatocytes	CR_KO_7	2094	2455	0.852953	85.2953
30	Endothelial cells	CR_KO_7	138	2455	0.0562118	5.62118
31	Kupffer cells	CR_KO_7	126	2455	0.0513238	5.13238
32	Cholangiocytes	CR_KO_7	16	2455	0.00651731	0.651731
33	B and T cells	CR_KO_7	19	2455	0.00773931	0.773931
34	Stellate cells	CR_KO_7	61	2455	0.0248473	2.48473
35	Stromal cells	CR_KO_7	1	2455	0.000407332	0.0407332
36	Hepatocytes	CR_KO_3107	2734	3180	0.859748	85.9748
37	Endothelial cells	CR_KO_3107	157	3180	0.0493711	4.93711
38	Kupffer cells	CR_KO_3107	59	3180	0.0185535	1.85535
39	Cholangiocytes	CR_KO_3107	87	3180	0.0273585	2.73585
40	B and T cells	CR_KO_3107	32	3180	0.0100629	1.00629
41	Stellate cells	CR_KO_3107	101	3180	0.031761	3.1761
42	Stromal cells	CR_KO_3107	10	3180	0.00314465	0.314465
43	Hepatocytes	CR_WT_24	363	483	0.751553	75.1553
44	Endothelial cells	CR_WT_24	33	483	0.068323	6.8323
45	Kupffer cells	CR_WT_24	19	483	0.0393375	3.93375
46	Cholangiocytes	CR_WT_24	20	483	0.0414079	4.14079
47	B and T cells	CR_WT_24	12	483	0.0248447	2.48447
48	Stellate cells	CR_WT_24	32	483	0.0662526	6.62526
49	Stromal cells	CR_WT_24	4	483	0.00828157	0.828157
50	Hepatocytes	CR_WT_3108	345	567	0.608466	60.8466
51	Endothelial cells	CR_WT_3108	54	567	0.0952381	9.52381
52	Kupffer cells	CR_WT_3108	30	567	0.0529101	5.29101
53	Cholangiocytes	CR_WT_3108	40	567	0.0705467	7.05467
54	B and T cells	CR_WT_3108	8	567	0.0141093	1.41093
55	Stellate cells	CR_WT_3108	85	567	0.149912	14.9912
56	Stromal cells	CR_WT_3108	5	567	0.00881834	0.881834
Relative count of cells in cell cycle stages, hepatocytes only
	G1	S	G2M
ctrl_WT	100	0	0
CR_WT	100	0	0
ctrl_KO	99.31	0.66	0.03
CR_KO	100	0	0

## Sheet: snRNA-seq Ctlr.vsCal.Res. in WT
Gene_name	p_val	avg_log2FC	pct.1	pct.2	p_val_adj
Cyp4a14	0	6.23206	0.932	0.097	0
Ces3a	0	-3.96394	0.226	0.946	0
Ttc39c	0	-2.46084	0.828	1	0
Neat1	3.28553654484429e-321	1.87433	0.986	0.995	1.02682873636019e-316
Hsd3b3	4.1419e-305	-2.3643	0.595	0.98	1.29447e-300
Cmah	8.11759e-303	-3.06488	0.451	0.968	2.53699e-298
Mup3	9.09907e-288	-3.34323	0.355	0.959	2.84373e-283
Mup20	1.6518e-283	-4.57884	0.185	0.936	5.16239e-279
Fmo3	4.37636e-272	11.02	0.732	0.006	1.36774e-267
Pdgfrl	1.41594e-271	4.81731	0.852	0.186	4.42524e-267
Thrsp	2.19371e-267	-3.59231	0.29	0.921	6.85602e-263
Bhmt	3.91824e-267	-2.7934	0.718	0.981	1.22457e-262
Adk	3.65983e-263	0.759037	0.997	0.999	1.14381e-258
Serpina1e	1.25351e-261	-5.23426	0.061	0.834	3.91759e-257
Sult2a8	1.48557e-260	-4.35533	0.23	0.872	4.64286e-256
Cux2	1.24553e-255	8.76391	0.703	0.005	3.89265e-251
Car3	3.64769e-253	-7.19894	0.037	0.787	1.14001e-248
Carmil1	4.84408e-251	-3.15462	0.323	0.94	1.51392e-246
Cobll1	6.13324e-247	1.56431	0.966	0.958	1.91682e-242
Selenbp2	1.51075e-224	-8.08153	0.004	0.687	4.72154e-220
Erbb4	1.30423e-213	-2.07437	0.596	0.974	4.0761e-209
Zpr1	2.53947e-201	2.00344	0.91	0.782	7.93659e-197
Slco1a1	1.36855e-199	-3.28546	0.178	0.832	4.27713e-195
Mup11	1.51389e-196	-7.64299	0.007	0.637	4.73135e-192
Nedd4l	1.47561e-195	1.40345	0.939	0.935	4.61173e-191
Mup7	2.49909e-191	-8.45693	0.003	0.613	7.81041e-187
Ces3b	7.92036e-187	-3.8914	0.168	0.812	2.47535e-182
B3galt1	2.60287e-186	-2.93058	0.463	0.941	8.13474e-182
Fmo2	4.89099e-185	4.93265	0.685	0.119	1.52858e-180
Lncpint	3.86274e-184	1.07277	0.956	0.984	1.20722e-179
Col27a1	1.16135e-183	-2.50829	0.367	0.89	3.62956e-179
Wwox	6.5486e-182	-2.13579	0.517	0.945	2.04663e-177
Chka	4.30285e-177	2.24416	0.914	0.71	1.34477e-172
Cyp2d9	2.02658e-176	-2.51045	0.353	0.875	6.33368e-172
Cyp4a10	6.94214e-170	3.08487	0.809	0.328	2.16963e-165
Clec2d	1.13502e-169	-1.45305	0.767	0.98	3.54728e-165
Gfra1	1.955e-161	1.18755	0.966	0.97	6.10995e-157
Nudt7	1.70018e-157	-2.9886	0.319	0.845	5.31358e-153
Ces1f	3.1319e-157	-2.82302	0.268	0.805	9.78814e-153
Ido2	3.03202e-154	-2.03009	0.4	0.9	9.47597e-150
Got1	1.04405e-153	1.73251	0.846	0.755	3.26297e-149
Mug1	4.11521e-152	-1.62925	0.939	0.989	1.28613e-147
Aox3	1.23686e-149	-2.32092	0.439	0.918	3.86554e-145
Gm31583	4.5834e-148	-3.18435	0.134	0.718	1.43245e-143
C9	2.80735e-146	-2.54809	0.239	0.813	8.7738e-142
C6	4.61277e-146	-2.87425	0.271	0.814	1.44163e-141
Ugt2b1	4.35861e-144	-3.05582	0.264	0.79	1.3622e-139
Hsd3b2	1.31642e-143	-2.03146	0.379	0.865	4.1142e-139
Hnf4aos	9.93662e-143	-1.54311	0.672	0.954	3.10549e-138
Ppargc1a	2.03371e-141	1.7514	0.859	0.746	6.35597e-137
Dlc1	5.34552e-141	-2.2538	0.405	0.853	1.67064e-136
Cyp2b9	1.56353e-140	7.94447	0.458	0.007	4.88649e-136
Man1a	5.28141e-138	0.966927	0.948	0.967	1.6506e-133
Luc7l2	3.62332e-136	-0.745992	0.942	1	1.13239e-131
C8a	2.31668e-134	-1.34063	0.669	0.977	7.24032e-130
Tbc1d8	3.04934e-134	1.65986	0.801	0.645	9.53011e-130
Ripor2	5.06985e-133	-3.03053	0.168	0.705	1.58448e-128
Slc4a4	5.5209e-133	1.58297	0.877	0.787	1.72545e-128
Fmn1	1.24501e-132	-3.0522	0.169	0.714	3.89102e-128
Neb	9.33801e-132	-2.66795	0.23	0.762	2.91841e-127
Clpx	2.03772e-131	1.44152	0.857	0.781	6.36849e-127
Papss2	1.88886e-130	-1.97913	0.421	0.866	5.90325e-126
Cyp4v3	9.20391e-130	-2.22863	0.278	0.809	2.8765e-125
Fkbp5	1.24452e-129	1.16197	0.897	0.895	3.8895e-125
Ghr	3.04882e-127	-0.871374	0.976	1	9.52848e-123
Aass	4.44446e-127	1.29105	0.97	0.973	1.38903e-122
Gm3839	6.48741e-126	-2.18683	0.302	0.817	2.02751e-121
Inmt	9.92712e-126	-2.64787	0.161	0.7	3.10252e-121
Cd1d1	3.47119e-123	-2.4253	0.297	0.772	1.08485e-118
Serpina1c	3.46687e-122	-1.33274	0.626	0.96	1.0835e-117
Gm36264	5.28659e-121	-1.87754	0.489	0.879	1.65222e-116
Sik3	7.27419e-121	0.820041	0.936	0.973	2.2734e-116
Naaladl2	3.19781e-120	-0.870893	0.948	0.996	9.99411e-116
Bcl6	6.32681e-120	-1.69632	0.48	0.89	1.97732e-115
Apoa1	4.12917e-119	-1.43745	0.725	0.968	1.29049e-114
Slc22a28	1.92303e-118	-4.04882	0.034	0.516	6.01006e-114
Slc35d2	2.76866e-116	-2.27643	0.26	0.753	8.65288e-112
Slc22a30	3.02584e-116	-0.919765	0.874	0.986	9.45665e-112
Slc16a10	5.28055e-116	1.52068	0.891	0.825	1.65033e-111
Slc7a2	1.02856e-115	1.05619	0.993	0.996	3.21456e-111
Nat8f2	4.34539e-115	-2.65287	0.167	0.675	1.35807e-110
Zbtb20	5.41901e-115	-0.649631	0.994	1	1.6936e-110
Them7	1.28424e-113	-2.20401	0.277	0.759	4.01365e-109
H2-Q10	1.10767e-111	-1.17088	0.747	0.971	3.4618e-107
Lpin1	3.68379e-111	0.940895	0.969	0.978	1.1513e-106
C4bp	4.10241e-111	-2.03525	0.301	0.784	1.28213e-106
Mat1a	3.08715e-109	0.878998	0.983	0.991	9.64828e-105
Nox4	7.06708e-108	-1.83981	0.319	0.809	2.20867e-103
Gm49431	2.63025e-107	-1.82868	0.312	0.805	8.22031e-103
Zbtb16	5.73465e-106	0.80609	0.956	0.98	1.79225e-101
Gm4788	2.07621e-105	0.935156	0.942	0.96	6.48878e-101
Ang4	2.15966e-105	-9.37182	0	0.375	6.7496e-101
Mup10	3.73408e-104	-7.2291	0.004	0.392	1.16701e-99
Wbp1l	1.19002e-103	0.793342	0.847	0.913	3.71918e-99
Rbpms	2.63467e-102	1.09509	0.903	0.894	8.23414e-98
Immp2l	8.89384e-102	-0.581512	0.984	0.999	2.77959e-97
Ces1d	2.11421e-100	-1.24441	0.749	0.965	6.60755e-96
Dmgdh	9.1744e-99	-1.19282	0.72	0.955	2.86727e-94
Masp2	1.44944e-98	-1.25196	0.593	0.918	4.52994e-94
Ptprd	2.8221e-98	-0.591129	0.962	0.999	8.8199e-94
Sema4g	3.68245e-97	-1.20998	0.684	0.942	1.15088e-92
Acss2	7.18751e-97	-1.65688	0.465	0.839	2.24631e-92
Dbp	2.38778e-96	-3.65321	0.044	0.473	7.46253e-92
Cyp7b1	6.22768e-95	-3.14654	0.606	0.941	1.94634e-90
Cyp2c38	1.40793e-94	3.19159	0.62	0.176	4.4002e-90
Fabp1	1.00984e-93	-1.48357	0.429	0.855	3.15606e-89
Ces2a	2.73504e-93	-3.18497	0.065	0.503	8.54783e-89
Mup21	2.83439e-93	-6.14947	0.007	0.372	8.85833e-89
Gm12718	3.16947e-93	-3.94192	0.011	0.384	9.90555e-89
Per3	3.2625e-93	-1.9002	0.301	0.749	1.01963e-88
Bhmt2	4.67302e-92	-1.44904	0.518	0.871	1.46046e-87
Cbs	7.54095e-92	1.55815	0.753	0.619	2.35677e-87
AL590864.1	9.44462e-91	-3.02333	0.071	0.504	2.95173e-86
Gclc	5.93186e-90	1.37762	0.925	0.883	1.85389e-85
Trim14	1.3305e-89	-2.36028	0.178	0.631	4.15822e-85
Rsrp1	1.5121e-89	-0.831483	0.897	0.992	4.72577e-85
Zhx3	3.34531e-89	0.83	0.879	0.905	1.04551e-84
C4b	3.75877e-89	-1.38386	0.49	0.878	1.17473e-84
Apol7a	6.02299e-88	-2.37177	0.171	0.621	1.88236e-83
Msmo1	7.71746e-88	-2.39098	0.186	0.635	2.41194e-83
Zfp36	1.73807e-87	-1.73777	0.408	0.767	5.432e-83
Cyp8b1	2.0639e-87	-3.34518	0.069	0.485	6.45029e-83
Pkhd1	2.8733e-87	-2.02226	0.136	0.592	8.97991e-83
Gm15622	3.40219e-87	-2.96678	0.105	0.531	1.06329e-82
Gm11266	9.40016e-87	-2.26713	0.213	0.655	2.93783e-82
F11	9.44687e-87	-2.18113	0.227	0.668	2.95243e-82
Serpina3k	1.73651e-86	-1.33441	0.566	0.909	5.42712e-82
Arrdc3	5.67318e-86	-2.25192	0.247	0.682	1.77304e-81
Sntg2	1.10875e-85	-1.22975	0.484	0.886	3.46516e-81
Tox	1.15444e-85	2.26985	0.661	0.209	3.60797e-81
Cyp4a12a	1.38696e-85	-3.33314	0.025	0.4	4.33467e-81
Serping1	1.27577e-84	-1.27899	0.532	0.88	3.98715e-80
Shb	2.55397e-84	1.0385	0.835	0.851	7.98192e-80
C3	5.08735e-84	1.39913	0.879	0.776	1.58995e-79
Acsm5	1.65255e-83	-1.35162	0.46	0.853	5.16471e-79
Xylb	1.67217e-83	1.07882	0.849	0.801	5.22604e-79
Mtus1	5.23126e-83	0.734988	0.935	0.975	1.63493e-78
Fggy	9.07051e-83	-0.743984	0.862	0.983	2.83481e-78
Plk3	9.9217e-83	1.88223	0.688	0.458	3.10083e-78
Fmo1	1.65064e-82	1.09011	0.84	0.79	5.15874e-78
Slc2a2	6.57026e-82	-1.07323	0.643	0.935	2.0534e-77
Gm50136	4.6896e-81	-2.66499	0.082	0.494	1.46564e-76
Nr3c2	6.05931e-81	-0.969798	0.689	0.95	1.89371e-76
Map2k6	8.42044e-81	-1.48743	0.455	0.821	2.63164e-76
Akr1c14	2.07035e-80	-1.4511	0.421	0.806	6.47045e-76
Upp2	3.44436e-80	-0.912596	0.911	0.993	1.07647e-75
Fam172a	9.60843e-80	-1.21196	0.459	0.86	3.00292e-75
C730036E19Rik	1.71754e-79	-2.22377	0.191	0.615	5.36782e-75
Hgfac	1.90886e-79	-2.03209	0.168	0.603	5.96576e-75
Cyp27a1	3.69317e-79	-1.03603	0.725	0.951	1.15423e-74
Gm11342	4.06903e-79	-3.72976	0.045	0.419	1.27169e-74
Slc27a2	4.34136e-79	-0.797874	0.895	0.99	1.35681e-74
Gm34667	5.21674e-79	-1.13613	0.614	0.919	1.63039e-74
Gm20319	7.16021e-79	-1.03476	0.723	0.953	2.23778e-74
Rhobtb1	1.08915e-78	0.988799	0.935	0.957	3.40392e-74
Fam47e	1.18995e-78	-2.27832	0.086	0.497	3.71896e-74
Srebf1	1.1942e-78	-2.07663	0.219	0.651	3.73222e-74
Cyp2c23	1.346e-78	-1.63805	0.222	0.668	4.20665e-74
Bud13	2.20211e-78	2.53855	0.573	0.197	6.88224e-74
Ap3m1	4.55268e-78	1.23139	0.847	0.801	1.42285e-73
Enpp2	1.52137e-77	-1.38733	0.37	0.787	4.75474e-73
Mup1	9.30312e-77	-4.10005	0.001	0.276	2.9075e-72
Plin4	3.14415e-76	3.18826	0.456	0.086	9.82641e-72
Sgms1	6.60357e-76	1.36741	0.758	0.628	2.06381e-71
5033421B08Rik	8.69909e-76	-3.37461	0.054	0.425	2.71873e-71
Hoga1	1.60621e-75	-0.984886	0.644	0.927	5.01988e-71
Saa4	9.52846e-75	-2.0766	0.226	0.641	2.97793e-70
Mup9	5.85959e-74	-6.95245	0.001	0.287	1.8313e-69
Slco1a4	2.18505e-73	1.05923	0.891	0.799	6.82895e-69
Camk1d	2.2952e-73	1.21989	0.938	0.946	7.17318e-69
Lpin2	1.35314e-72	0.702635	0.982	0.993	4.22897e-68
Desi2	1.67021e-72	1.03877	0.809	0.762	5.21992e-68
Foxo1	2.61879e-72	0.767516	0.884	0.926	8.18449e-68
Caprin1	4.13187e-72	0.750434	0.903	0.916	1.29133e-67
Hao1	5.19696e-72	-1.48929	0.585	0.89	1.62421e-67
Lin7a	5.24445e-72	-1.52646	0.403	0.785	1.63905e-67
Ralgapa2	4.03452e-71	0.502887	0.931	0.992	1.26091e-66
Mgst1	5.71169e-71	-0.936179	0.664	0.921	1.78507e-66
Zfp697	6.44786e-71	-2.66014	0.089	0.472	2.01515e-66
Gm17276	6.78699e-71	-4.00463	0.032	0.363	2.12114e-66
Insig2	7.52562e-71	1.47392	0.761	0.615	2.35198e-66
Baiap2l1	9.84647e-71	0.793781	0.871	0.913	3.07732e-66
Slc25a51	1.73252e-70	0.888411	0.846	0.881	5.41466e-66
Cyp2f2	5.40253e-70	-1.66327	0.405	0.747	1.68845e-65
Tlcd4	8.87922e-70	0.875083	0.831	0.851	2.77502e-65
Wsb1	2.76601e-69	1.56945	0.677	0.517	8.64462e-65
Srd5a1	3.87531e-69	-2.11836	0.154	0.552	1.21115e-64
Dpyd	4.19264e-69	0.417182	1	1	1.31033e-64
Mgmt	1.44929e-68	-1.54111	0.338	0.737	4.52946e-64
Man2a1	1.77172e-68	0.528268	0.963	0.991	5.53714e-64
1810008I18Rik	1.90969e-68	-2.93939	0.073	0.434	5.96835e-64
Gm30262	2.4844e-68	-2.28547	0.134	0.523	7.76448e-64
Micu2	2.83381e-68	-1.94494	0.138	0.538	8.8565e-64
Ror1	5.39877e-68	-1.03859	0.479	0.848	1.68728e-63
AI182371	5.45437e-68	-1.09986	0.564	0.882	1.70466e-63
Gde1	7.68508e-68	1.56589	0.662	0.461	2.40182e-63
Dock8	9.74802e-68	-1.68411	0.185	0.596	3.04655e-63
Cmip	1.41684e-66	0.816016	0.819	0.829	4.42805e-62
Lamp2	2.22158e-66	0.715174	0.9	0.919	6.94309e-62
Hsd3b5	2.47116e-66	-7.98334	0	0.249	7.72312e-62
Pxmp4	3.51982e-66	0.902108	0.808	0.787	1.10005e-61
Gm12909	3.97851e-66	-1.50019	0.298	0.695	1.2434e-61
Cebpb	4.32157e-66	-1.36417	0.5	0.793	1.35062e-61
Elovl6	7.16497e-66	-2.19842	0.373	0.756	2.23927e-61
Dis3l2	8.14638e-66	-1.50653	0.339	0.727	2.54599e-61
Pcsk5	1.83411e-65	0.981882	0.815	0.794	5.73216e-61
Sorbs1	2.03125e-65	-1.0259	0.619	0.891	6.34827e-61
G0s2	2.55149e-65	-2.8395	0.124	0.481	7.97419e-61
Gm40438	1.46412e-64	-1.28047	0.386	0.777	4.5758e-60
Shroom3	4.55708e-64	-1.09645	0.658	0.916	1.42423e-59
Gm4756	9.24872e-64	-1.33432	0.395	0.759	2.8905e-59
Ppm1l	9.89486e-64	0.964508	0.797	0.766	3.09244e-59
Cfh	1.2947e-63	-0.958127	0.763	0.956	4.04632e-59
Trhde	1.32812e-63	-2.41642	0.095	0.458	4.15077e-59
Dglucy	4.29591e-63	-1.49573	0.319	0.692	1.3426e-58
Abcb4	1.18001e-62	0.797797	0.908	0.949	3.68789e-58
Sil1	1.21967e-62	-1.16706	0.48	0.816	3.81183e-58
Cpq	4.72758e-62	-1.13805	0.441	0.807	1.47751e-57
Stxbp6	7.21438e-62	-1.49753	0.25	0.65	2.25471e-57
Trim7	7.41879e-62	-1.82819	0.129	0.503	2.3186e-57
Cyp39a1	2.07585e-61	1.44587	0.696	0.533	6.48767e-57
Cpb2	5.71402e-61	-1.57027	0.256	0.646	1.7858e-56
Nat8f1	6.59799e-61	-1.41512	0.273	0.661	2.06207e-56
Usp6nl	1.34076e-60	1.07189	0.723	0.667	4.19029e-56
Mug2	2.99054e-60	-1.10606	0.501	0.841	9.34632e-56
Rnf152	3.60137e-60	-1.39798	0.304	0.688	1.12554e-55
Azgp1	4.05813e-60	-0.780754	0.819	0.969	1.26829e-55
Cyp4a12b	4.52276e-60	-2.65973	0.037	0.337	1.4135e-55
Iqgap2	5.45421e-60	0.553417	0.955	0.986	1.70461e-55
Atp2a2	5.96678e-60	0.716271	0.853	0.892	1.8648e-55
Smg1	6.15635e-60	0.543733	0.852	0.926	1.92404e-55
Phlda1	6.67816e-60	-2.00413	0.242	0.603	2.08712e-55
Rasgef1b	1.89335e-59	1.89628	0.607	0.405	5.91728e-55
Rbfox2	1.98867e-59	0.65526	0.866	0.909	6.21518e-55
Mpzl1	6.05594e-59	5.08162	0.251	0.013	1.89266e-54
Ccnl2	7.67879e-59	0.569675	0.853	0.93	2.39985e-54
Gsap	1.10028e-58	-1.41512	0.349	0.706	3.43871e-54
Cxcl1	1.29946e-58	-4.63947	0.021	0.295	4.06121e-54
Arntl	1.37465e-58	2.24714	0.531	0.209	4.2962e-54
Slc17a3	2.054e-58	-1.13201	0.429	0.788	6.41936e-54
Adh4	4.48573e-58	-1.63474	0.206	0.583	1.40193e-53
Slc27a5	4.49127e-58	-1.24053	0.381	0.737	1.40366e-53
Cers6	4.61865e-58	0.984967	0.829	0.781	1.44347e-53
Snx29	5.50913e-58	-1.04706	0.575	0.87	1.72177e-53
Spns2	6.14395e-58	-3.07739	0.048	0.355	1.92017e-53
Gm47719	1.09269e-57	-1.64279	0.249	0.618	3.41498e-53
Cyp2c54	1.75267e-57	-2.17967	0.258	0.54	5.47763e-53
Kcnn2	2.66034e-57	0.686617	0.821	0.878	8.31437e-53
Proc	3.45816e-57	-0.904945	0.617	0.895	1.08078e-52
Irs2	5.15121e-57	1.83367	0.565	0.347	1.60991e-52
Abcg2	7.62708e-57	-1.6777	0.236	0.598	2.38369e-52
Sardh	7.69741e-57	-0.964091	0.54	0.854	2.40567e-52
Atf6	1.06998e-56	0.746701	0.831	0.865	3.344e-52
Sbf2	1.25011e-56	-0.984414	0.538	0.86	3.90698e-52
Ehhadh	1.26428e-56	1.78592	0.593	0.466	3.95127e-52
BC049987	1.42292e-56	-5.03504	0.016	0.268	4.44705e-52
Nmrk1	3.42832e-56	-0.872086	0.59	0.882	1.07145e-51
Sh3bp2	3.62049e-56	-2.86025	0.048	0.35	1.13151e-51
Scai	8.99517e-56	-1.89674	0.158	0.516	2.81126e-51
Mcu	1.40182e-55	1.10616	0.725	0.675	4.3811e-51
Serpina1d	1.46824e-55	-1.14324	0.373	0.737	4.58869e-51
Slc16a12	1.76533e-55	-1.31634	0.41	0.746	5.51719e-51
Por	3.35638e-55	0.62789	0.917	0.947	1.04897e-50
Olfml1	4.11042e-55	-2.45867	0.078	0.399	1.28463e-50
Pxmp2	4.12105e-55	-1.16393	0.373	0.733	1.28795e-50
Tcea3	6.85673e-55	-1.40125	0.147	0.502	2.14293e-50
Pm20d1	9.18586e-55	-1.70402	0.199	0.563	2.87086e-50
Pdk1	1.70992e-54	-1.65468	0.253	0.608	5.344e-50
H2-Q7	2.20419e-54	-1.60789	0.11	0.45	6.88876e-50
Svil	2.43295e-54	-1.0514	0.456	0.798	7.60371e-50
Etnk2	2.84822e-54	-0.568275	0.651	0.94	8.90155e-50
Mfsd2a	4.85314e-54	1.05327	0.802	0.707	1.51675e-49
Cyp2d26	6.22463e-54	-1.12514	0.579	0.824	1.94538e-49
Cyp2a12	6.81361e-54	-1.32303	0.253	0.622	2.12946e-49
Fam214a	9.88407e-54	-0.650421	0.867	0.985	3.08907e-49
Prox1os	3.04792e-53	-1.22078	0.364	0.716	9.52566e-49
Miga2	4.91932e-53	-1.50037	0.287	0.636	1.53744e-48
Srbd1	8.97355e-53	-1.11948	0.404	0.748	2.8045e-48
Uhrf1bp1l	1.17681e-52	0.679161	0.829	0.862	3.67789e-48
Necab1	1.47408e-52	-1.07072	0.445	0.784	4.60695e-48
Pou2f1	2.22164e-52	-1.59537	0.233	0.593	6.94331e-48
Pbx3	3.05141e-52	1.87519	0.582	0.321	9.53658e-48
Susd4	3.80148e-52	-2.66123	0.113	0.407	1.18808e-47
Gstz1	3.9941e-52	-0.799839	0.705	0.913	1.24828e-47
Sult5a1	4.76452e-52	-2.02834	0.143	0.482	1.48906e-47
Gm32624	5.39072e-52	-2.55663	0.078	0.385	1.68476e-47
Cyp2d10	6.7478e-52	-1.23297	0.418	0.736	2.10889e-47
Cyp7a1	6.96753e-52	-2.44868	0.249	0.51	2.17756e-47
Pdk4	7.2974e-52	4.5802	0.268	0.032	2.28066e-47
Nfib	7.3782e-52	-0.512689	0.925	0.993	2.30591e-47
Ash1l	7.44242e-52	0.516602	0.871	0.936	2.32598e-47
Alas2	9.60455e-52	-5.62106	0.007	0.23	3.00171e-47
Tpmt	1.02111e-51	-1.71839	0.194	0.541	3.19126e-47
Gm48199	1.29005e-51	3.14197	0.325	0.055	4.03181e-47
Slc46a3	3.10165e-51	-1.36321	0.287	0.644	9.69359e-47
Sae1	3.71903e-51	2.1624	0.482	0.199	1.16231e-46
Proz	4.28341e-51	-1.32691	0.356	0.697	1.3387e-46
Usp34	5.45897e-51	0.436313	0.894	0.966	1.70609e-46
Hsdl2	5.89006e-51	1.49511	0.586	0.405	1.84082e-46
Gm31121	6.05986e-51	-2.51546	0.096	0.409	1.89389e-46
Ppp2r2d	6.45203e-51	1.78037	0.548	0.325	2.01645e-46
Cmss1	9.03383e-51	1.02431	0.847	0.821	2.82334e-46
Cadps2	1.29717e-50	-0.787369	0.695	0.922	4.05405e-46
2310001H17Rik	1.41043e-50	-1.48015	0.277	0.626	4.40802e-46
Pard3b	2.02342e-50	-0.888776	0.631	0.894	6.32381e-46
Cat	2.32315e-50	-0.656412	0.88	0.98	7.26055e-46
Slc23a1	2.64075e-50	-1.91857	0.16	0.496	8.25312e-46
Gstp1	4.05282e-50	-1.76394	0.153	0.489	1.26663e-45
Ces1g	5.5017e-50	-1.65703	0.189	0.53	1.71945e-45
B630019A10Rik	5.63921e-50	-0.859641	0.583	0.869	1.76242e-45
Shld2	7.6182e-50	0.777326	0.777	0.809	2.38091e-45
Gigyf2	9.16454e-50	0.487598	0.859	0.933	2.86419e-45
C8b	1.02452e-49	-3.364	0.041	0.308	3.20193e-45
Atrnl1	1.22783e-49	-0.70697	0.709	0.941	3.83733e-45
Tmtc2	1.79658e-49	0.830994	0.828	0.826	5.61485e-45
Nrip1	1.91144e-49	0.98529	0.732	0.695	5.97382e-45
St8sia3os	1.91246e-49	-1.7593	0.157	0.492	5.97701e-45
Cep85	2.01276e-49	-0.905908	0.586	0.853	6.29048e-45
Fam114a1	2.47195e-49	-2.18852	0.066	0.359	7.72559e-45
Hmgcs2	2.69568e-49	0.617082	0.928	0.981	8.42481e-45
Acsl5	2.78978e-49	-1.52584	0.271	0.612	8.71891e-45
Hadhb	2.81343e-49	1.24084	0.602	0.511	8.7928e-45
Cblb	3.16994e-49	1.0205	0.703	0.655	9.90703e-45
Tpk1	3.35114e-49	-0.997624	0.424	0.766	1.04733e-44
Traf5	3.36188e-49	-1.96534	0.161	0.487	1.05069e-44
Prlr	4.00839e-49	1.35194	0.709	0.464	1.25274e-44
Ankrd12	4.07438e-49	0.958439	0.732	0.685	1.27337e-44
Mup14	6.00542e-49	-7.26942	0.001	0.198	1.87687e-44
Pipox	9.89865e-49	-0.913718	0.585	0.848	3.09363e-44
F13b	1.06092e-48	-1.43822	0.305	0.638	3.3157e-44
Ubr4	1.55048e-48	0.915993	0.75	0.706	4.8457e-44
Acot3	2.10145e-48	3.98753	0.264	0.034	6.56765e-44
Taco1	2.8006e-48	0.529784	0.828	0.873	8.75272e-44
Rgs16	3.22075e-48	-1.6147	0.292	0.605	1.00658e-43
Ctif	3.27249e-48	0.545513	0.805	0.865	1.02275e-43
Gm8251	4.45528e-48	3.16099	0.332	0.072	1.39241e-43
Mpp6	4.459e-48	1.15155	0.734	0.661	1.39357e-43
Insig1	4.70995e-48	-1.07283	0.572	0.821	1.472e-43
Mup12	5.16822e-48	-6.55908	0.001	0.196	1.61522e-43
Antxr2	5.19949e-48	-1.16366	0.357	0.698	1.625e-43
Nfia	5.69564e-48	0.473595	0.976	0.995	1.78006e-43
Zcchc24	6.05972e-48	-0.974436	0.47	0.793	1.89384e-43
Klhl3	8.11265e-48	1.32295	0.66	0.5	2.53545e-43
Map7	9.10824e-48	0.614077	0.751	0.825	2.8466e-43
Mcm10	1.25236e-47	-1.41237	0.298	0.629	3.91401e-43
Leng8	1.58801e-47	-1.48969	0.21	0.551	4.963e-43
Hectd1	2.84122e-47	0.468941	0.891	0.955	8.87966e-43
Akr1c19	3.14946e-47	-0.676922	0.71	0.925	9.84299e-43
Itpr1	3.37224e-47	0.477658	0.936	0.981	1.05393e-42
Exoc6b	4.30753e-47	1.0232	0.701	0.618	1.34623e-42
Hrg	4.45183e-47	-0.954776	0.694	0.894	1.39133e-42
Btbd19	7.12984e-47	3.22583	0.292	0.049	2.22829e-42
Abtb2	9.37657e-47	1.13343	0.737	0.713	2.93046e-42
Serpina1a	9.37946e-47	-0.68966	0.609	0.883	2.93136e-42
Tln2	1.05426e-46	-2.38605	0.085	0.376	3.29486e-42
Evi5	1.30634e-46	0.587314	0.932	0.957	4.08269e-42
Gm15883	1.68999e-46	-2.43318	0.078	0.362	5.28173e-42
Smyd3	2.15944e-46	-0.84845	0.439	0.777	6.7489e-42
Mgam	2.17188e-46	-1.12807	0.418	0.737	6.78776e-42
Lgals8	4.71623e-46	-0.855081	0.458	0.782	1.47396e-41
Ak2	4.91658e-46	-0.8996	0.532	0.829	1.53658e-41
Slc25a3	5.84945e-46	0.812264	0.792	0.796	1.82813e-41
Mup17	6.04938e-46	-7.19204	0.001	0.188	1.89061e-41
Hjurp	6.38931e-46	-0.897292	0.551	0.843	1.99685e-41
Gcdh	8.56819e-46	-1.09404	0.434	0.744	2.67782e-41
1300017J02Rik	1.11186e-45	-1.03026	0.401	0.719	3.47489e-41
Acnat2	1.49126e-45	2.39421	0.407	0.131	4.66065e-41
Fgf1	1.58671e-45	-1.08908	0.441	0.747	4.95894e-41
Retreg1	1.61351e-45	1.1553	0.718	0.622	5.04271e-41
Nat8	2.27136e-45	-2.89789	0.02	0.245	7.09867e-41
Tead1	3.03308e-45	1.92573	0.5	0.193	9.47929e-41
Pim1	3.54588e-45	-2.05331	0.107	0.406	1.1082e-40
Ppm1b	4.75025e-45	0.587759	0.853	0.889	1.4846e-40
Slc25a15	4.89965e-45	0.891329	0.638	0.645	1.53129e-40
Map4k4	6.25036e-45	2.96463	0.316	0.066	1.95343e-40
Isoc2a	6.68128e-45	-0.821401	0.578	0.849	2.0881e-40
Gys2	6.75157e-45	-0.942093	0.469	0.786	2.11007e-40
Slc16a7	1.12247e-44	1.1288	0.671	0.592	3.50807e-40
Otc	1.25434e-44	-0.906514	0.614	0.864	3.92019e-40
Xbp1	1.27336e-44	-1.31268	0.261	0.596	3.97964e-40
Dapk1	1.39009e-44	0.530786	0.832	0.911	4.34446e-40
Gbe1	1.87644e-44	0.582759	0.911	0.951	5.86443e-40
Hsp90b1	1.90498e-44	-0.91703	0.487	0.786	5.95364e-40
Pcx	2.23331e-44	-0.710207	0.719	0.926	6.97976e-40
Fhit	2.81445e-44	-0.735787	0.685	0.921	8.79602e-40
Abcb11	3.71561e-44	0.712469	0.948	0.958	1.16124e-39
Ulk2	6.1594e-44	-0.639159	0.729	0.93	1.925e-39
Pfkfb1	6.30139e-44	-1.0653	0.439	0.741	1.96937e-39
Epb41	7.03082e-44	0.44264	0.903	0.97	2.19734e-39
Akr1d1	8.61946e-44	-0.659074	0.766	0.936	2.69384e-39
Ahctf1	1.02409e-43	0.689573	0.763	0.781	3.20058e-39
Pde4d	1.10845e-43	-0.815591	0.657	0.89	3.46424e-39
Elf2	1.43129e-43	0.823277	0.754	0.764	4.4732e-39
Dlgap1	1.67618e-43	-1.01036	0.545	0.817	5.23857e-39
Cep57l1	1.86532e-43	-1.42805	0.222	0.544	5.8297e-39
Rbms1	1.92427e-43	0.631452	0.839	0.89	6.01392e-39
Golgb1	1.97376e-43	-0.807249	0.566	0.843	6.1686e-39
Lrrc28	2.04101e-43	0.77003	0.842	0.851	6.37878e-39
Gin1	2.04939e-43	1.2643	0.627	0.531	6.40496e-39
Slc47a1	2.41709e-43	-0.82487	0.592	0.852	7.55412e-39
Epas1	3.2063e-43	0.785949	0.732	0.747	1.00207e-38
Clybl	3.68062e-43	-0.527542	0.647	0.915	1.15031e-38
Gm49417	3.86529e-43	-1.06172	0.431	0.745	1.20802e-38
Mipol1	3.87444e-43	-1.28423	0.328	0.651	1.21088e-38
Srsf5	4.85409e-43	-0.579042	0.76	0.953	1.51705e-38
Abca8a	5.56044e-43	-0.723081	0.583	0.86	1.7378e-38
Magi3	6.33128e-43	0.570488	0.894	0.943	1.97871e-38
Mylk	6.83515e-43	-0.664293	0.719	0.935	2.13619e-38
Erc2	9.68194e-43	-1.15206	0.404	0.71	3.0259e-38
Sall1	1.00192e-42	1.53803	0.551	0.381	3.13131e-38
Dcaf6	1.2874e-42	0.601546	0.873	0.911	4.0235e-38
Scd1	1.31222e-42	-1.02798	0.177	0.494	4.10108e-38
Tmed5	1.63392e-42	1.09149	0.621	0.53	5.10649e-38
Cadm1	1.71607e-42	0.730703	0.801	0.806	5.36325e-38
Rapgef4	3.38894e-42	0.494789	0.941	0.964	1.05915e-37
Arl4a	3.50199e-42	1.93457	0.496	0.261	1.09448e-37
Cspp1	4.6137e-42	0.528117	0.821	0.9	1.44192e-37
Kyat1	7.8129e-42	-0.840413	0.602	0.86	2.44176e-37
Gpr155	7.91736e-42	-2.26001	0.09	0.365	2.47441e-37
Clip1	8.05561e-42	0.82093	0.712	0.697	2.51762e-37
Sorbs3	8.64194e-42	1.56085	0.531	0.335	2.70087e-37
9130230L23Rik	1.2748e-41	2.36523	0.394	0.142	3.98415e-37
Magt1	1.32183e-41	-1.06228	0.407	0.719	4.13112e-37
Igf1	1.36735e-41	0.61101	0.949	0.953	4.27339e-37
Sc5d	1.3749e-41	-0.999878	0.363	0.682	4.29698e-37
Slc22a5	1.88513e-41	1.36484	0.492	0.401	5.8916e-37
Msra	2.15044e-41	-0.573538	0.746	0.937	6.72077e-37
Tmcc1	2.83611e-41	0.457901	0.932	0.979	8.86371e-37
Gcnt2	2.83921e-41	0.814643	0.873	0.886	8.87339e-37
Kansl1	2.91267e-41	0.504728	0.931	0.969	9.10296e-37
Creg1	3.22011e-41	1.46719	0.606	0.425	1.00638e-36
Zfand6	3.43783e-41	0.462636	0.828	0.907	1.07442e-36
Sardhos	4.20453e-41	-2.53358	0.086	0.346	1.31404e-36
Reep3	4.95225e-41	0.981989	0.716	0.65	1.54773e-36
Met	5.1492e-41	-0.740289	0.612	0.863	1.60928e-36
Pik3c2g	5.24897e-41	0.635596	0.87	0.902	1.64046e-36
Chn2	5.33242e-41	-0.666701	0.742	0.922	1.66654e-36
Uvrag	5.61513e-41	-0.609717	0.77	0.944	1.7549e-36
Acot1	5.78751e-41	2.56885	0.373	0.139	1.80877e-36
Wdfy3	7.13591e-41	0.548774	0.849	0.907	2.23019e-36
Capn8	7.30068e-41	-3.87392	0.018	0.224	2.28168e-36
Eva1a	8.5387e-41	0.792496	0.845	0.845	2.6686e-36
Ldlr	1.08444e-40	-0.701696	0.679	0.898	3.3892e-36
Aadac	1.09233e-40	-0.963889	0.476	0.773	3.41387e-36
Mccc2	1.53097e-40	-1.09177	0.309	0.632	4.78475e-36
Onecut2	1.5781e-40	0.610094	0.897	0.924	4.93205e-36
Mettl15	1.7113e-40	-1.89356	0.113	0.397	5.34833e-36
Ddo	2.20156e-40	-1.43952	0.23	0.538	6.88055e-36
Abca9	2.45433e-40	2.58731	0.345	0.098	7.67051e-36
Pik3ap1	2.55108e-40	1.06777	0.617	0.566	7.97289e-36
Arglu1	2.57077e-40	-1.09174	0.353	0.654	8.03444e-36
Phyh	2.62794e-40	-0.577051	0.836	0.969	8.2131e-36
Kansl1l	2.68077e-40	0.538924	0.828	0.894	8.37821e-36
Nostrin	3.88949e-40	-1.76241	0.147	0.437	1.21558e-35
Tacc2	4.97256e-40	0.61046	0.72	0.768	1.55407e-35
Susd6	5.94283e-40	0.523734	0.845	0.899	1.85731e-35
Nrep	6.56218e-40	-4.40979	0.018	0.218	2.05088e-35
Btbd9	9.47269e-40	0.676887	0.778	0.804	2.9605e-35
Cfhr2	9.50025e-40	0.507485	0.89	0.935	2.96911e-35
Entpd8	2.19816e-39	-1.56299	0.213	0.507	6.86992e-35
Fh1	2.63463e-39	0.941178	0.596	0.554	8.23401e-35
Lifr	2.77996e-39	-1.16363	0.59	0.842	8.68821e-35
9030622O22Rik	2.83847e-39	-0.510503	0.903	0.985	8.87108e-35
Actn4	2.89578e-39	1.04191	0.695	0.593	9.0502e-35
Cebpa	2.92585e-39	-1.69289	0.155	0.444	9.14416e-35
Platr22	3.01233e-39	-3.45512	0.034	0.252	9.41444e-35
Txndc11	3.1934e-39	-0.822204	0.507	0.793	9.98032e-35
Stim2	3.35059e-39	-0.737986	0.603	0.856	1.04716e-34
Prpf4b	3.39156e-39	0.396448	0.832	0.91	1.05996e-34
Acaca	3.54451e-39	-0.670364	0.774	0.946	1.10777e-34
Ank3	3.66485e-39	-1.16799	0.261	0.577	1.14537e-34
Klkb1	4.38919e-39	-1.01411	0.379	0.689	1.37176e-34
Cyp2c50	4.54273e-39	-1.99864	0.189	0.452	1.41974e-34
Xrcc4	5.85835e-39	-1.2385	0.274	0.586	1.83091e-34
Abhd18	6.5669e-39	-0.960645	0.482	0.763	2.05235e-34
Malat1	7.79903e-39	-0.343775	0.999	1	2.43743e-34
Kmt2c	8.77043e-39	0.44088	0.87	0.939	2.74102e-34
0610005C13Rik	1.03451e-38	-0.632957	0.736	0.922	3.23315e-34
Cobl	1.34832e-38	-0.853458	0.438	0.744	4.21391e-34
Gprin3	1.7374e-38	-0.75691	0.579	0.845	5.42991e-34
Gm30117	1.88213e-38	-1.90286	0.107	0.38	5.88223e-34
Ephx2	1.94383e-38	-0.497395	0.798	0.97	6.07506e-34
Lima1	2.23049e-38	0.843447	0.798	0.786	6.97096e-34
Syt1	2.52574e-38	-1.77847	0.133	0.415	7.8937e-34
Nos1ap	3.23589e-38	-0.829214	0.448	0.748	1.01131e-33
Gm44511	3.27658e-38	0.922781	0.715	0.658	1.02403e-33
Pik3c2a	3.74675e-38	0.637847	0.802	0.849	1.17097e-33
Aldh1a7	4.00934e-38	-1.81644	0.119	0.395	1.25304e-33
Smoc1	4.45642e-38	0.738187	0.871	0.897	1.39277e-33
Acsm1	5.77204e-38	-0.750763	0.487	0.78	1.80393e-33
Lama3	6.75092e-38	-3.1972	0.011	0.193	2.10986e-33
Arhgef26	8.63788e-38	0.494547	0.897	0.943	2.6996e-33
Ikbke	8.99857e-38	-2.56429	0.061	0.297	2.81232e-33
Spata13	1.26962e-37	0.866094	0.689	0.651	3.96796e-33
Klhl5	1.34758e-37	-1.4114	0.113	0.385	4.21158e-33
Tmem243	1.36169e-37	0.930932	0.73	0.705	4.25568e-33
Insc	1.5854e-37	-2.38584	0.072	0.316	4.95485e-33
5730522E02Rik	1.71466e-37	-0.921175	0.427	0.731	5.35883e-33
Zfp976	1.71599e-37	-1.39071	0.175	0.468	5.36298e-33
Bnip3	1.95305e-37	1.05603	0.605	0.56	6.10387e-33
Noct	2.58097e-37	0.40605	0.838	0.915	8.06631e-33
Mindy3	2.59445e-37	-0.764175	0.453	0.754	8.10845e-33
Pgrmc1	2.76359e-37	-0.801506	0.355	0.664	8.63703e-33
Dhcr24	2.88623e-37	-0.856468	0.497	0.777	9.02034e-33
Agxt2	2.98679e-37	-0.677284	0.692	0.898	9.33463e-33
Cxadr	3.62385e-37	-0.799372	0.5	0.783	1.13256e-32
Wdtc1	3.69894e-37	1.24495	0.631	0.524	1.15603e-32
Ccnd3	3.84833e-37	0.514364	0.734	0.822	1.20272e-32
Stx8	4.34024e-37	-0.915399	0.383	0.692	1.35645e-32
Gbf1	4.81559e-37	-0.631068	0.617	0.871	1.50502e-32
Cpsf4l	5.61735e-37	-2.2872	0.064	0.3	1.75559e-32
Rbm26	7.77718e-37	-0.498898	0.708	0.928	2.4306e-32
4931428L18Rik	8.60445e-37	-1.94488	0.126	0.395	2.68915e-32
Mcc	9.44338e-37	0.538782	0.782	0.855	2.95134e-32
Itpr2	1.01503e-36	0.562734	0.814	0.86	3.17228e-32
Hjv	1.15795e-36	-1.36583	0.234	0.531	3.61893e-32
Hadha	1.78955e-36	1.02308	0.66	0.584	5.59287e-32
Tcim	1.85013e-36	-1.43661	0.236	0.521	5.7822e-32
Gapvd1	1.91013e-36	0.598238	0.806	0.84	5.96974e-32
Mthfs	2.15644e-36	-1.0897	0.342	0.643	6.73953e-32
Cpn1	2.25447e-36	1.13037	0.678	0.566	7.04591e-32
Taok3	2.92803e-36	0.482841	0.876	0.915	9.15097e-32
Ldhd	3.06249e-36	-2.14016	0.078	0.324	9.57121e-32
Mast3	3.37354e-36	-1.00158	0.398	0.686	1.05433e-31
Slc25a20	4.3358e-36	0.873869	0.684	0.656	1.35507e-31
Hhat	5.32579e-36	-2.98221	0.027	0.226	1.66447e-31
Gm30849	5.579e-36	-1.69302	0.112	0.375	1.7436e-31
Scaper	6.13907e-36	-0.873907	0.338	0.643	1.91864e-31
Cpt1a	6.3092e-36	0.391914	0.828	0.913	1.97182e-31
Mbnl2	6.78835e-36	0.351536	0.843	0.938	2.12156e-31
Mt1	7.7662e-36	1.9109	0.38	0.122	2.42717e-31
Pklr	8.10765e-36	-2.0432	0.151	0.42	2.53389e-31
Hnf4a	8.16197e-36	0.414353	0.816	0.894	2.55086e-31
Lgals4	9.52318e-36	1.44018	0.499	0.331	2.97628e-31
Dock1	1.14246e-35	-0.740065	0.503	0.787	3.57053e-31
Pdlim5	1.23606e-35	0.570805	0.809	0.867	3.86307e-31
Dio1	1.2746e-35	-4.61784	0.008	0.176	3.98351e-31
Fpgs	1.35382e-35	0.403285	0.743	0.843	4.23109e-31
Rsrc1	1.70837e-35	-0.634683	0.549	0.822	5.33918e-31
Ttc7	1.7112e-35	-1.0254	0.338	0.636	5.34801e-31
Rnf217	2.03435e-35	0.522914	0.757	0.821	6.35796e-31
Rtp3	2.22406e-35	-1.34848	0.186	0.472	6.95086e-31
Lrp5	2.61539e-35	1.67987	0.514	0.315	8.17389e-31
Mtarc1	2.79813e-35	0.279969	0.908	0.98	8.74499e-31
Irf2	3.07167e-35	0.505685	0.814	0.867	9.59988e-31
Brap	3.41487e-35	0.532208	0.768	0.811	1.06725e-30
Prkn	3.48731e-35	-0.462708	0.819	0.968	1.08989e-30
Maml3	4.10224e-35	-0.849834	0.487	0.773	1.28207e-30
Ifih1	5.75465e-35	-2.07499	0.1	0.349	1.7985e-30
Sgms2	5.98126e-35	0.755336	0.702	0.721	1.86932e-30
Bach2	7.0796e-35	0.710577	0.71	0.731	2.21259e-30
Ypel2	7.20153e-35	1.14853	0.674	0.566	2.25069e-30
Trim26	7.67265e-35	-1.32965	0.155	0.432	2.39793e-30
Exoc2	7.87487e-35	-1.19388	0.266	0.557	2.46113e-30
St3gal5	8.10717e-35	0.395324	0.874	0.943	2.53373e-30
Cdk6	9.8787e-35	-0.9673	0.305	0.606	3.08739e-30
Vps13b	1.2438e-34	-0.415905	0.773	0.958	3.88725e-30
Rfx3	1.36164e-34	0.953263	0.613	0.592	4.25555e-30
Itih3	1.41796e-34	0.720577	0.787	0.783	4.43156e-30
Agt	1.68431e-34	1.43818	0.564	0.38	5.26398e-30
Sgk2	1.9359e-34	1.53428	0.53	0.373	6.05027e-30
Cry1	1.94692e-34	1.28529	0.588	0.421	6.08472e-30
Ptbp3	2.56815e-34	0.586945	0.819	0.854	8.02624e-30
Kcnk5	2.9105e-34	-0.490747	0.575	0.843	9.09619e-30
Cyp2u1	3.47917e-34	-2.44014	0.065	0.289	1.08734e-29
Ncam2	3.48231e-34	-0.748238	0.436	0.732	1.08833e-29
Ivd	3.98802e-34	-0.810489	0.493	0.764	1.24637e-29
Ahnak	4.04336e-34	-1.92174	0.035	0.235	1.26367e-29
Fasn	7.07037e-34	-1.30396	0.233	0.517	2.2097e-29
Sfpq	7.2551e-34	0.551159	0.809	0.855	2.26744e-29
4930404H11Rik	7.71727e-34	-0.866609	0.436	0.719	2.41188e-29
Mnat1	8.03692e-34	-0.902925	0.306	0.605	2.51178e-29
Jund	8.38499e-34	-1.62266	0.137	0.397	2.62056e-29
Gm5096	8.8974e-34	-3.00151	0.021	0.204	2.7807e-29
Tram1	9.17679e-34	-1.23414	0.215	0.5	2.86802e-29
Nmnat3	1.00312e-33	-1.14746	0.263	0.549	3.13506e-29
Crem	1.04679e-33	1.15448	0.572	0.444	3.27153e-29
Brwd1	1.14207e-33	0.425273	0.822	0.896	3.56932e-29
Fdft1	1.3499e-33	-1.21723	0.138	0.403	4.21884e-29
E130308A19Rik	1.40257e-33	1.17748	0.561	0.501	4.38344e-29
Car1	1.66111e-33	-3.63884	0.011	0.177	5.19147e-29
Gsta3	1.76832e-33	-0.52265	0.941	0.99	5.52654e-29
Sdr42e1	1.81882e-33	-1.22351	0.24	0.523	5.68436e-29
Fgd4	2.09444e-33	-0.604709	0.542	0.814	6.54574e-29
Csad	2.13662e-33	1.45415	0.565	0.434	6.67759e-29
Apol9b	2.30209e-33	-1.70442	0.141	0.402	7.19471e-29
Rtn3	2.31069e-33	0.547897	0.802	0.846	7.22159e-29
Alg6	2.86762e-33	-3.17987	0.037	0.228	8.96218e-29
Lhpp	3.38907e-33	2.05466	0.366	0.19	1.05919e-28
Baz1a	3.78209e-33	1.05275	0.629	0.508	1.18202e-28
Mblac2	3.8187e-33	-1.27993	0.158	0.428	1.19346e-28
Etfa	3.99109e-33	0.472839	0.767	0.818	1.24734e-28
Acly	4.10101e-33	-1.11552	0.333	0.62	1.28169e-28
Klf12	4.39075e-33	-0.403435	0.908	0.991	1.37224e-28
Nsmce2	4.48031e-33	0.557362	0.727	0.792	1.40023e-28
Adh5	4.51453e-33	-1.22318	0.244	0.525	1.41093e-28
Ugt2b35	5.09356e-33	-0.870937	0.355	0.648	1.59189e-28
Slc22a7	5.6376e-33	-6.02987	0.001	0.14	1.76192e-28
Pex11g	5.74843e-33	-1.91728	0.09	0.33	1.79656e-28
Tbc1d30	5.79652e-33	-1.29531	0.199	0.479	1.81159e-28
Cept1	7.15721e-33	0.502981	0.766	0.83	2.23684e-28
Pcyt2	1.05856e-32	0.348629	0.91	0.976	3.30831e-28
Trf	1.10411e-32	-0.480065	0.963	0.999	3.45069e-28
Gas2	1.19836e-32	0.924148	0.729	0.764	3.74525e-28
Herc1	1.24625e-32	0.416259	0.746	0.835	3.89491e-28
Dhdh	1.29431e-32	-0.881915	0.418	0.701	4.04512e-28
Txlng	1.51528e-32	0.374636	0.832	0.921	4.73569e-28
Asic5	1.98156e-32	1.73251	0.444	0.288	6.19297e-28
Slc25a13	2.06105e-32	-0.390014	0.904	0.99	6.44139e-28
Arhgef3	2.11734e-32	-0.645926	0.555	0.819	6.61731e-28
Rnf144b	2.42494e-32	-0.677461	0.436	0.723	7.57865e-28
Lbp	2.57382e-32	1.32725	0.6	0.442	8.04397e-28
Pum2	2.61471e-32	0.442557	0.781	0.868	8.17177e-28
Nup210	2.92459e-32	-1.85169	0.062	0.279	9.14023e-28
Akr1c6	3.03738e-32	-0.824578	0.476	0.755	9.49274e-28
Gm49539	3.27002e-32	-2.2387	0.049	0.257	1.02198e-27
Gpcpd1	3.27232e-32	-0.617838	0.866	0.975	1.0227e-27
Ube2e2	3.29499e-32	0.761265	0.784	0.793	1.02978e-27
Hacl1	3.3216e-32	1.1751	0.59	0.471	1.0381e-27
Cyp2d40	3.75162e-32	-1.9414	0.044	0.245	1.17249e-27
Slc2a9	3.84676e-32	-1.00993	0.362	0.638	1.20223e-27
Map3k20	3.95186e-32	-0.904772	0.189	0.459	1.23508e-27
Inpp4a	4.21594e-32	0.69706	0.681	0.683	1.31761e-27
Ces2c	4.21989e-32	-3.89784	0.01	0.167	1.31884e-27
Clock	4.44684e-32	0.770169	0.718	0.703	1.38977e-27
Foxn3	4.65653e-32	-0.5174	0.805	0.948	1.4553e-27
Zfp385b	5.01642e-32	0.384355	0.881	0.951	1.56778e-27
Aspa	5.04366e-32	-1.18716	0.215	0.494	1.57629e-27
Fbp1	5.44278e-32	-0.231562	0.719	0.93	1.70103e-27
Ddx60	6.28102e-32	-3.27962	0.03	0.214	1.96301e-27
Irak2	7.74053e-32	-0.501956	0.407	0.69	2.41915e-27
Znrf3	8.4979e-32	0.627731	0.781	0.821	2.65585e-27
Gamt	9.52118e-32	-2.17295	0.03	0.211	2.97565e-27
Nat8f6	9.60589e-32	-3.93479	0.011	0.169	3.00213e-27
Tgfbr2	1.01631e-31	-1.9123	0.113	0.355	3.17629e-27
Gm37494	1.06898e-31	-0.644746	0.532	0.798	3.34088e-27
4732471J01Rik	1.13842e-31	-0.818183	0.36	0.649	3.55789e-27
Plcxd2	1.15042e-31	-0.888273	0.499	0.74	3.59539e-27
Myo1e	1.20471e-31	0.491739	0.849	0.904	3.76508e-27
Brip1os	1.53383e-31	-1.30655	0.236	0.504	4.79368e-27
Stard5	1.61237e-31	-0.592192	0.624	0.858	5.03914e-27
2210408I21Rik	1.69074e-31	-1.18576	0.277	0.558	5.28407e-27
Slc17a1	1.81136e-31	1.75903	0.492	0.264	5.66105e-27
Mtss1	1.96355e-31	0.276221	0.973	0.998	6.13669e-27
Slc10a1	2.3272e-31	-0.861337	0.532	0.772	7.27319e-27
Xdh	2.33551e-31	0.52594	0.79	0.838	7.29916e-27
Eci2	2.43064e-31	0.505881	0.856	0.904	7.59647e-27
Slc39a11	2.44478e-31	-1.06862	0.256	0.538	7.64066e-27
Car5a	2.83778e-31	-0.898014	0.381	0.661	8.86892e-27
Gramd1c	2.89571e-31	-0.633795	0.583	0.826	9.04997e-27
Izumo4	3.38551e-31	-2.18633	0.059	0.27	1.05807e-26
Atl2	3.40952e-31	0.443446	0.801	0.88	1.06558e-26
Decr2	3.43578e-31	-0.87857	0.353	0.638	1.07378e-26
Pex14	3.44875e-31	0.497672	0.782	0.834	1.07784e-26
Crat	3.6944e-31	2.03469	0.36	0.139	1.15461e-26
Cabyr	3.7447e-31	-1.57055	0.192	0.449	1.17033e-26
Ddx17	4.33677e-31	-0.460824	0.751	0.922	1.35537e-26
Slc25a25	4.59722e-31	0.630367	0.729	0.752	1.43677e-26
Copg2	5.03846e-31	-0.945212	0.257	0.538	1.57467e-26
Slc25a17	5.18633e-31	-0.973053	0.329	0.606	1.62088e-26
Cyp2c68	5.23338e-31	1.11965	0.609	0.38	1.63559e-26
Sh3pxd2a	5.2967e-31	-0.723282	0.322	0.608	1.65538e-26
Lrch1	5.99666e-31	-0.70398	0.48	0.752	1.87414e-26
Nubpl	6.76263e-31	-1.92281	0.09	0.319	2.11352e-26
Aldh1a1	7.05598e-31	-1.01823	0.607	0.797	2.20521e-26
Uggt1	7.06757e-31	-1.08768	0.315	0.58	2.20883e-26
Grpel2	7.25009e-31	1.29068	0.511	0.387	2.26587e-26
Lcorl	8.47739e-31	0.4677	0.746	0.82	2.64944e-26
Ascc3	8.4786e-31	-0.536507	0.667	0.888	2.64982e-26
Tsc22d2	8.78447e-31	0.591311	0.715	0.774	2.74541e-26
Gpt	9.57332e-31	-0.806118	0.473	0.739	2.99195e-26
Rarres1	9.98879e-31	-4.47482	0.007	0.152	3.1218e-26
Rgn	1.04261e-30	-1.48931	0.12	0.364	3.25848e-26
Fbxo3	1.08884e-30	-0.731162	0.575	0.805	3.40294e-26
Slc33a1	1.12962e-30	-0.90506	0.356	0.635	3.53041e-26
Gm33037	1.13515e-30	-2.32867	0.054	0.257	3.5477e-26
Gm5934	1.18e-30	-1.24652	0.253	0.519	3.68786e-26
Rin2	1.18028e-30	-0.74475	0.451	0.725	3.68874e-26
Tbck	1.37466e-30	-0.675306	0.412	0.695	4.29622e-26
Wdr66	1.43608e-30	3.05534	0.191	0.026	4.48817e-26
Kmt2e	1.62807e-30	0.43572	0.879	0.93	5.0882e-26
Mef2a	1.65909e-30	0.519647	0.78	0.833	5.18517e-26
Zfand3	1.69513e-30	0.313238	0.869	0.945	5.29779e-26
Serpina1b	2.26554e-30	-0.419801	0.698	0.899	7.08049e-26
Gm39469	2.63421e-30	-1.2438	0.158	0.415	8.23271e-26
Dennd5b	2.65213e-30	0.339985	0.944	0.985	8.28869e-26
Robo1	2.73524e-30	-1.04282	0.263	0.539	8.54845e-26
Mef2d	3.05604e-30	0.997458	0.583	0.519	9.55103e-26
Them4	4.04777e-30	0.895379	0.63	0.575	1.26505e-25
Lpgat1	4.47958e-30	-0.484664	0.723	0.917	1.4e-25
Keg1	4.5527e-30	-1.01623	0.442	0.703	1.42285e-25
Apex2	4.99689e-30	-0.953271	0.312	0.591	1.56168e-25
Gm30835	5.00624e-30	-1.79299	0.069	0.282	1.5646e-25
Hsd17b2	5.00805e-30	-1.02744	0.442	0.697	1.56517e-25
Creb3l2	5.14186e-30	-1.13798	0.302	0.572	1.60698e-25
Fads2	5.51109e-30	-0.661731	0.686	0.881	1.72238e-25
Slc12a7	5.85838e-30	-0.771979	0.493	0.744	1.83092e-25
Vwce	7.0079e-30	-0.607193	0.532	0.79	2.19018e-25
Tango2	8.78545e-30	0.554447	0.727	0.772	2.74572e-25
Kynu	8.88808e-30	0.430095	0.948	0.99	2.77779e-25
Lurap1l	9.18682e-30	0.401383	0.87	0.924	2.87116e-25
Plscr2	9.28183e-30	-1.30846	0.178	0.434	2.90085e-25
Pdia5	9.55432e-30	-0.507935	0.572	0.825	2.98601e-25
Gpr146	1.18338e-29	-1.44956	0.099	0.328	3.69841e-25
Zfp975	1.35004e-29	-1.34919	0.172	0.428	4.21929e-25
Khk	1.46254e-29	-0.733646	0.34	0.62	4.57086e-25
Arhgef12	1.6027e-29	0.305151	0.898	0.972	5.00891e-25
Hmgcr	1.73021e-29	-1.13184	0.425	0.663	5.40743e-25
Raf1	1.75597e-29	0.620293	0.747	0.75	5.48793e-25
Gstt2	2.09494e-29	-0.856689	0.359	0.627	6.54732e-25
Akap13	2.46484e-29	0.289469	0.921	0.979	7.70338e-25
Aamdc	2.47041e-29	-1.37016	0.206	0.459	7.72077e-25
Rtp4	2.52066e-29	-1.0074	0.346	0.617	7.87781e-25
Nf1	2.55717e-29	0.490079	0.797	0.836	7.99194e-25
C730027H18Rik	2.61728e-29	-1.46255	0.106	0.337	8.17979e-25
Tedc2	3.28929e-29	-1.0127	0.366	0.625	1.028e-24
Ufl1	3.41607e-29	-1.03112	0.322	0.59	1.06762e-24
Pard3	3.63732e-29	0.330329	0.935	0.985	1.13677e-24
Tex2	4.58769e-29	0.439121	0.701	0.787	1.43379e-24
Clic4	4.70118e-29	0.560528	0.677	0.74	1.46926e-24
Cdip1	4.71842e-29	0.431075	0.864	0.92	1.47465e-24
Raph1	5.08834e-29	0.432706	0.855	0.92	1.59026e-24
Cdk19	5.11375e-29	-0.786758	0.465	0.723	1.5982e-24
Lrtm1	5.19255e-29	-3.06256	0.032	0.206	1.62283e-24
Tmem19	5.56565e-29	-0.945655	0.379	0.645	1.73943e-24
C1ra	5.69332e-29	-1.35337	0.157	0.406	1.77933e-24
BC028777	6.52147e-29	-1.59532	0.154	0.398	2.03815e-24
Snd1	6.86564e-29	-0.373518	0.847	0.974	2.14572e-24
Acvr2b	7.31602e-29	-1.09433	0.264	0.531	2.28647e-24
Ell2	1.01523e-28	0.333186	0.864	0.938	3.17291e-24
Tmem241	1.15056e-28	-0.965625	0.305	0.578	3.59586e-24
Ep400	1.58073e-28	0.565973	0.706	0.736	4.94027e-24
Ivns1abp	1.66155e-28	0.523552	0.819	0.866	5.19284e-24
Pon1	1.67033e-28	-0.733493	0.514	0.761	5.22027e-24
Zfp970	1.85239e-28	1.10215	0.586	0.461	5.78929e-24
Mob3b	2.03097e-28	-0.291287	0.797	0.964	6.34738e-24
Phka2	2.1568e-28	-1.05257	0.278	0.543	6.74066e-24
Col25a1	2.2051e-28	-4.06451	0.013	0.159	6.89159e-24
Adra1b	2.40547e-28	-0.423523	0.785	0.949	7.51781e-24
Gjb2	2.47632e-28	-1.69036	0.157	0.388	7.73924e-24
Abcc3	2.49171e-28	-0.859417	0.428	0.683	7.78735e-24
Ccnl1	2.4936e-28	0.455187	0.782	0.837	7.79326e-24
Grb14	2.57165e-28	-0.56331	0.664	0.873	8.03718e-24
Tlcd2	2.99179e-28	-0.522783	0.681	0.879	9.35023e-24
Reps2	3.15395e-28	-0.610761	0.51	0.763	9.85704e-24
Clasp2	3.61467e-28	-0.709258	0.377	0.65	1.12969e-23
Gabarapl1	3.66407e-28	1.15214	0.569	0.462	1.14513e-23
Nlrc5	4.11691e-28	-0.707343	0.362	0.634	1.28666e-23
St3gal1	4.25748e-28	0.934016	0.61	0.518	1.33059e-23
Nufip2	4.50215e-28	0.496388	0.764	0.831	1.40706e-23
Ttc23	4.89699e-28	-0.487136	0.665	0.871	1.53046e-23
Nktr	4.97878e-28	-0.515262	0.664	0.877	1.55602e-23
Hnrnpu	5.70944e-28	0.317805	0.835	0.92	1.78437e-23
Tshz2	5.84042e-28	-0.751371	0.418	0.686	1.82531e-23
Acad11	6.53933e-28	0.298908	0.775	0.867	2.04374e-23
Herc4	6.75737e-28	-0.423817	0.757	0.934	2.11188e-23
Nr1d1	8.17339e-28	-2.21744	0.068	0.266	2.55443e-23
Tent2	8.29078e-28	-0.619794	0.541	0.789	2.59112e-23
Dop1a	8.29973e-28	-0.842937	0.363	0.631	2.59392e-23
Ogt	8.81247e-28	-0.422798	0.764	0.934	2.75416e-23
Cped1	1.00561e-27	-0.331024	0.894	0.987	3.14284e-23
Acot4	1.05922e-27	1.2187	0.521	0.44	3.31038e-23
Phf21a	1.05961e-27	0.309458	0.794	0.89	3.31159e-23
Kif1b	1.06211e-27	0.431857	0.903	0.942	3.31942e-23
Pdilt	1.15398e-27	-2.07458	0.075	0.277	3.60654e-23
Ckap5	1.16336e-27	-0.871962	0.314	0.581	3.63585e-23
Gm13522	1.18712e-27	-2.26241	0.023	0.18	3.71012e-23
Ccdc171	1.24999e-27	-0.673685	0.395	0.661	3.90659e-23
Lims2	1.33565e-27	-0.733338	0.518	0.756	4.17432e-23
Exoc4	1.41768e-27	-0.578419	0.609	0.835	4.43067e-23
Baz2b	1.45039e-27	0.238799	0.785	0.899	4.53291e-23
Uty	1.52034e-27	0.359886	0.842	0.926	4.75153e-23
Agfg2	1.52857e-27	0.838099	0.701	0.677	4.77723e-23
Whamm	1.54206e-27	-0.825186	0.455	0.707	4.8194e-23
Acox2	1.78386e-27	-0.585489	0.548	0.797	5.5751e-23
Pygl	1.84264e-27	-0.68083	0.616	0.835	5.7588e-23
Hykk	1.92053e-27	-0.590291	0.643	0.857	6.00224e-23
Lyn	1.98158e-27	-0.711372	0.38	0.647	6.19304e-23
Chsy3	2.03379e-27	0.506967	0.832	0.885	6.35621e-23
Mup16	2.06159e-27	-2.49613	0.006	0.131	6.44307e-23
Ptk2b	2.43653e-27	-0.794077	0.318	0.583	7.61489e-23
Psmd11	2.55045e-27	0.55795	0.674	0.721	7.97092e-23
Ptprg	2.57033e-27	-0.379318	0.835	0.97	8.03304e-23
Iigp1	2.59188e-27	-1.2029	0.295	0.549	8.1004e-23
Edc3	2.87768e-27	-0.858873	0.316	0.575	8.99362e-23
Ddi2	2.99568e-27	0.301585	0.924	0.977	9.36241e-23
Fign	3.00385e-27	-0.883709	0.407	0.659	9.38794e-23
Gm49980	3.26127e-27	-0.755384	0.667	0.833	1.01925e-22
Vwa8	3.28965e-27	0.263185	0.932	0.991	1.02811e-22
Riok2	4.41239e-27	-0.720297	0.346	0.612	1.379e-22
Zfp608	5.35737e-27	-1.75935	0.068	0.265	1.67434e-22
Slc35e2	6.61127e-27	0.52266	0.664	0.704	2.06622e-22
Tmem205	6.73886e-27	-0.798002	0.336	0.599	2.10609e-22
Nt5c2	6.97006e-27	0.546811	0.727	0.763	2.17835e-22
Mpv17l	7.46803e-27	-1.52002	0.179	0.412	2.33398e-22
Hnrnpa2b1	7.54657e-27	-0.280328	0.737	0.929	2.35853e-22
Ces1b	7.89221e-27	0.779793	0.718	0.695	2.46655e-22
Dpp9	8.53675e-27	1.68248	0.384	0.194	2.66799e-22
Bclaf1	9.15158e-27	0.277554	0.785	0.892	2.86014e-22
Serpinf2	9.1976e-27	-0.726062	0.458	0.713	2.87453e-22
Blm	9.56423e-27	-2.33923	0.047	0.225	2.98911e-22
Crebbp	9.62094e-27	0.288609	0.829	0.924	3.00683e-22
Enpp6	1.17758e-26	-4.71594	0.003	0.121	3.68029e-22
Gm45844	1.5075e-26	-2.3203	0.035	0.204	4.7114e-22
Dip2c	1.58161e-26	-0.168848	0.77	0.945	4.94301e-22
Pitpnc1	1.80604e-26	0.343163	0.891	0.95	5.64441e-22
Ugp2	1.89763e-26	0.658576	0.788	0.812	5.93065e-22
Gm37273	2.00989e-26	6.45232	0.109	0.004	6.28152e-22
Ldah	2.06535e-26	-0.492077	0.535	0.782	6.45485e-22
Sfmbt1	2.18175e-26	-0.406155	0.607	0.84	6.81863e-22
Acot12	2.34776e-26	0.138716	0.825	0.944	7.33744e-22
Zfp871	2.34967e-26	0.518478	0.823	0.865	7.34344e-22
2010315B03Rik	2.39917e-26	-1.12008	0.205	0.45	7.49813e-22
Lnx2	2.6642e-26	0.883513	0.609	0.576	8.32641e-22
Atp1b1	2.79356e-26	1.00854	0.586	0.525	8.73072e-22
Lactb2	2.85486e-26	-0.43232	0.775	0.936	8.92229e-22
H3f3b	2.86053e-26	-1.01756	0.236	0.486	8.94001e-22
Slc40a1	2.97024e-26	1.13008	0.633	0.516	9.28289e-22
Igfbp1	3.27221e-26	1.42799	0.468	0.289	1.02266e-21
Aopep	3.32979e-26	-0.308633	0.781	0.95	1.04066e-21
Kyat3	3.49802e-26	0.324273	0.867	0.951	1.09324e-21
Pkp4	3.62371e-26	0.379619	0.836	0.901	1.13252e-21
Lmo7	3.9215e-26	0.648175	0.677	0.702	1.22559e-21
Slc22a18	4.28114e-26	-1.15732	0.196	0.441	1.33798e-21
Aco1	4.7175e-26	-0.600056	0.504	0.75	1.47436e-21
Depp1	5.14309e-26	-1.14797	0.181	0.42	1.60737e-21
Acss3	5.96717e-26	-0.947761	0.436	0.673	1.86492e-21
Gcgr	6.36269e-26	-0.483726	0.637	0.851	1.98853e-21
Lmbrd2	7.03872e-26	-0.669314	0.435	0.691	2.19981e-21
Zfyve1	7.10099e-26	0.498548	0.792	0.826	2.21927e-21
Pdia3	7.40581e-26	-0.809565	0.336	0.595	2.31454e-21
6030443J06Rik	9.34302e-26	-1.77107	0.096	0.3	2.91997e-21
Zswim6	9.50304e-26	0.965657	0.588	0.511	2.96999e-21
Cep350	1.00815e-25	0.405666	0.751	0.815	3.15076e-21
Tsc22d1	1.07492e-25	-1.99413	0.024	0.174	3.35944e-21
Parp3	1.0815e-25	-1.41777	0.086	0.287	3.38e-21
Inf2	1.12442e-25	-1.5003	0.112	0.327	3.51415e-21
Rtn4rl1	1.17682e-25	1.49178	0.439	0.25	3.67792e-21
Lgr4	1.20961e-25	-0.443345	0.62	0.845	3.78038e-21
4931406C07Rik	1.26549e-25	-0.741549	0.349	0.606	3.95503e-21
Slc16a5	1.37309e-25	1.79122	0.308	0.112	4.29132e-21
Ncor1	1.46588e-25	0.295021	0.89	0.956	4.5813e-21
Fgd6	1.59603e-25	0.409201	0.746	0.832	4.98807e-21
Nav2	1.6276e-25	-0.60954	0.528	0.767	5.08674e-21
Ankrd13c	1.77658e-25	0.289436	0.665	0.779	5.55234e-21
Primpol	1.7986e-25	-2.23022	0.049	0.225	5.62116e-21
Tmem131	1.93188e-25	0.225927	0.674	0.794	6.0377e-21
Il1r1	2.00188e-25	0.341713	0.877	0.943	6.25648e-21
Rnf213	2.19558e-25	-0.873464	0.257	0.509	6.86186e-21
Tesmin	2.32492e-25	2.21036	0.256	0.075	7.26607e-21
Scara5	2.37277e-25	-1.16405	0.277	0.526	7.41562e-21
Ces1e	2.39085e-25	-0.938569	0.232	0.479	7.47213e-21
Diaph1	2.41372e-25	0.555616	0.726	0.746	7.54359e-21
Nr6a1	2.79305e-25	0.384535	0.879	0.929	8.72911e-21
Junb	2.97146e-25	-1.33746	0.16	0.384	9.2867e-21
Mup22	3.09253e-25	-5.90394	0	0.098	9.66507e-21
Parp14	3.23011e-25	-1.49283	0.079	0.275	1.00951e-20
Shfl	3.96911e-25	-0.820684	0.234	0.482	1.24047e-20
Igfbp4	3.98329e-25	-0.43333	0.689	0.888	1.2449e-20
Nbas	4.05833e-25	-0.6786	0.377	0.631	1.26835e-20
5930430L01Rik	4.22876e-25	-2.65142	0.032	0.191	1.32162e-20
Gm15343	4.26406e-25	-2.75362	0.027	0.18	1.33265e-20
Hpd	4.90931e-25	0.314056	0.921	0.969	1.53431e-20
Rapgef1	4.93727e-25	-0.630264	0.414	0.668	1.54305e-20
Agmat	5.14003e-25	-0.811369	0.376	0.623	1.60641e-20
Eea1	5.18536e-25	0.542805	0.72	0.761	1.62058e-20
Pcyt1a	5.4286e-25	-0.567172	0.427	0.68	1.6966e-20
Platr4	5.45497e-25	-1.82916	0.092	0.291	1.70484e-20
Babam2	5.60555e-25	0.53406	0.75	0.788	1.7519e-20
Grk5	6.11453e-25	1.67521	0.405	0.201	1.91097e-20
Zmiz1	6.33176e-25	0.406272	0.744	0.829	1.97887e-20
Ankrd11	6.45492e-25	0.256619	0.791	0.889	2.01735e-20
Plcl1	6.74865e-25	1.96349	0.321	0.122	2.10915e-20
Pros1	7.30435e-25	0.386455	0.484	0.624	2.28283e-20
Stag2	7.6907e-25	0.367054	0.775	0.853	2.40357e-20
Stard4	7.79764e-25	-0.746656	0.257	0.506	2.437e-20
Nadk	8.37777e-25	0.68066	0.686	0.692	2.6183e-20
Ctso	9.2872e-25	-1.38461	0.162	0.385	2.90253e-20
Ero1lb	9.59761e-25	-0.862992	0.329	0.58	2.99954e-20
Il15ra	9.72815e-25	-0.621277	0.549	0.778	3.04034e-20
Cdkn1a	9.73059e-25	4.63899	0.117	0.008	3.0411e-20
Tbc1d32	9.74031e-25	-1.16024	0.225	0.466	3.04414e-20
Angptl8	9.75572e-25	-1.55367	0.119	0.332	3.04896e-20
P4ha1	9.93427e-25	1.14698	0.544	0.398	3.10476e-20
Gm47465	1.12808e-24	-1.29325	0.198	0.428	3.52558e-20
Ccdc58	1.4727e-24	-0.663498	0.483	0.724	4.60262e-20
Rbm6	1.47608e-24	0.210584	0.815	0.921	4.61321e-20
Arg1	1.50997e-24	-0.53404	0.833	0.944	4.71912e-20
Hnrnpc	1.51781e-24	0.369223	0.822	0.891	4.74362e-20
Tns1	1.58086e-24	0.288021	0.862	0.944	4.94066e-20
Rnf24	1.84277e-24	1.57603	0.383	0.242	5.75919e-20
Pcbp4	1.85372e-24	1.94193	0.349	0.168	5.79344e-20
Myo1b	1.87255e-24	0.140245	0.864	0.961	5.85228e-20
Timd2	1.90676e-24	-0.82436	0.321	0.572	5.95919e-20
Wfdc21	1.94971e-24	-0.438367	0.411	0.663	6.09342e-20
Zfp445	1.97136e-24	-0.237767	0.682	0.885	6.1611e-20
Serpinf1	2.16954e-24	-0.737085	0.287	0.537	6.78045e-20
Slc15a5	2.17535e-24	-3.03171	0.016	0.15	6.79862e-20
Kalrn	2.18422e-24	-0.464904	0.469	0.717	6.82634e-20
Rnf169	2.2248e-24	0.24619	0.911	0.974	6.95316e-20
Casp7	2.28729e-24	-1.38416	0.086	0.282	7.14847e-20
Rassf3	2.67608e-24	-0.215716	0.732	0.918	8.36355e-20
Crot	2.68938e-24	0.402062	0.773	0.827	8.40512e-20
Stat3	2.74787e-24	0.657625	0.79	0.792	8.58791e-20
Wdr91	2.89299e-24	1.37101	0.455	0.3	9.04145e-20
Dmd	3.02102e-24	-0.611787	0.504	0.744	9.4416e-20
C8g	3.04647e-24	-0.921066	0.205	0.442	9.52114e-20
Abcb10	3.15533e-24	-0.722267	0.213	0.448	9.86137e-20
Pwwp2a	3.37162e-24	0.701601	0.675	0.657	1.05373e-19
Slc12a6	3.42996e-24	-1.76955	0.082	0.271	1.07197e-19
Tenm3	3.66291e-24	1.05505	0.41	0.358	1.14477e-19
Mt2	3.78254e-24	2.67324	0.158	0.023	1.18216e-19
Kng2	3.8075e-24	0.441804	0.86	0.914	1.18996e-19
Aff4	3.81744e-24	0.214737	0.775	0.892	1.19307e-19
Tbl1xr1	4.01789e-24	-0.639288	0.486	0.724	1.25571e-19
Mbnl1	4.15466e-24	0.412517	0.86	0.921	1.29846e-19
Prrc2c	4.50842e-24	0.250905	0.739	0.854	1.40902e-19
Scfd1	4.67069e-24	-0.623618	0.394	0.645	1.45973e-19
Lnx1	4.99837e-24	2.45058	0.236	0.071	1.56214e-19
Epb41l4b	5.28348e-24	-0.815098	0.291	0.539	1.65125e-19
Slc25a10	5.66222e-24	-1.01492	0.147	0.366	1.76961e-19
Nipsnap1	5.74813e-24	-0.624931	0.503	0.737	1.79646e-19
Cdk8	5.87005e-24	0.378509	0.804	0.875	1.83457e-19
Gm31356	6.42171e-24	-0.876489	0.093	0.282	2.00698e-19
Elovl3	6.47699e-24	-3.9662	0.006	0.12	2.02425e-19
Sort1	7.06471e-24	-1.41486	0.04	0.191	2.20793e-19
Arih1	7.28498e-24	0.130348	0.785	0.914	2.27678e-19
Enpp3	8.11298e-24	-0.623329	0.554	0.774	2.53555e-19
H2-K1	8.84905e-24	-0.523953	0.551	0.78	2.76559e-19
Dnajc12	8.85408e-24	0.759417	0.364	0.445	2.76717e-19
Slc25a47	9.05683e-24	-0.594983	0.736	0.897	2.83053e-19
Krt18	9.07174e-24	-1.90393	0.099	0.289	2.83519e-19
Tef	9.57807e-24	-0.465509	0.706	0.89	2.99344e-19
Aqp11	1.00112e-23	-0.859023	0.247	0.489	3.12879e-19
Brwd3	1.01448e-23	-0.819434	0.278	0.524	3.17054e-19
Hnmt	1.02622e-23	-1.36008	0.123	0.333	3.20726e-19
Pabpn1	1.02754e-23	0.549711	0.767	0.808	3.21138e-19
Tert	1.10616e-23	-1.82944	0.068	0.249	3.4571e-19
Slc25a23	1.11672e-23	-0.433382	0.507	0.747	3.49009e-19
Spata2l	1.11961e-23	-1.49643	0.085	0.276	3.49912e-19
4732419C18Rik	1.13531e-23	-1.93497	0.072	0.255	3.54818e-19
Sppl3	1.16085e-23	0.448753	0.708	0.779	3.628e-19
BC052040	1.18254e-23	-0.95846	0.137	0.35	3.69579e-19
Zeb1	1.19066e-23	0.18694	0.809	0.926	3.72116e-19
Gm16157	1.23069e-23	-0.62423	0.359	0.608	3.84628e-19
Fndc3a	1.24607e-23	0.315758	0.764	0.864	3.89435e-19
Ago2	1.30155e-23	1.2597	0.486	0.338	4.06772e-19
Ppp2r5e	1.34277e-23	0.384283	0.886	0.932	4.19656e-19
Lman1	1.34974e-23	-0.842237	0.301	0.545	4.21834e-19
Nipbl	1.36139e-23	0.309442	0.89	0.947	4.25476e-19
L3mbtl3	1.52692e-23	-0.961537	0.229	0.466	4.77208e-19
Phf14	1.57804e-23	-0.256042	0.743	0.923	4.93184e-19
Birc3	1.58007e-23	-0.99129	0.253	0.491	4.9382e-19
Dsg2	1.71488e-23	-0.753572	0.297	0.542	5.35951e-19
Scmh1	1.92625e-23	-0.579676	0.343	0.591	6.02011e-19
Hibch	1.93892e-23	-0.650777	0.46	0.7	6.0597e-19
Cdc73	1.99252e-23	0.615482	0.657	0.668	6.22721e-19
Zmynd8	2.02314e-23	-0.695718	0.38	0.628	6.32293e-19
Dop1b	2.47437e-23	-0.568828	0.486	0.726	7.73314e-19
Fnip1	2.86525e-23	0.387269	0.811	0.881	8.95478e-19
Ncoa2	2.87858e-23	0.260027	0.888	0.962	8.99642e-19
C330002G04Rik	2.95469e-23	-2.8181	0.031	0.178	9.23431e-19
Rbm25	3.16528e-23	-0.277803	0.857	0.978	9.89246e-19
Map3k13	3.24455e-23	0.549386	0.774	0.78	1.01402e-18
Ptpn3	3.35014e-23	-0.484606	0.428	0.673	1.04702e-18
Dusp1	3.45203e-23	-0.869653	0.362	0.603	1.07886e-18
Ube4b	3.46865e-23	-0.479688	0.634	0.84	1.08406e-18
Mtif2	3.7099e-23	-0.7795	0.323	0.569	1.15945e-18
Zfhx3	3.77601e-23	-0.477446	0.534	0.767	1.18012e-18
Elovl2	4.11632e-23	0.49758	0.718	0.779	1.28647e-18
Acaa1b	4.43836e-23	-0.652362	0.808	0.916	1.38712e-18
Tob1	4.58454e-23	-0.573118	0.627	0.822	1.43281e-18
Lyst	4.723e-23	0.259365	0.849	0.926	1.47608e-18
Serpina3n	4.7875e-23	-1.66712	0.079	0.263	1.49624e-18
Rarres2	5.1416e-23	-0.529926	0.155	0.366	1.6069e-18
Vcl	5.95962e-23	-0.73652	0.386	0.626	1.86256e-18
Frmd4b	6.00633e-23	-0.587563	0.689	0.875	1.87716e-18
R3hdm1	6.37592e-23	-0.340118	0.691	0.887	1.99267e-18
Gm16573	6.79359e-23	-0.528259	0.532	0.762	2.1232e-18
0610040J01Rik	6.81187e-23	0.346771	0.725	0.818	2.12891e-18
BC005537	6.81893e-23	0.625561	0.805	0.8	2.13112e-18
Pde8a	7.2439e-23	0.478462	0.733	0.766	2.26394e-18
Acot11	7.48868e-23	-1.86149	0.042	0.199	2.34044e-18
5031425E22Rik	7.62645e-23	0.530023	0.716	0.769	2.38349e-18
Tle4	8.24962e-23	0.707574	0.718	0.7	2.57825e-18
Snx10	8.64425e-23	-1.21887	0.229	0.452	2.70159e-18
Grm8	8.86439e-23	-1.23641	0.4	0.552	2.77039e-18
Apon	8.97621e-23	-1.22407	0.078	0.258	2.80534e-18
Gm28836	1.04799e-22	-1.14364	0.168	0.387	3.27527e-18
Gm15318	1.086e-22	-3.05914	0.017	0.146	3.39409e-18
Rap1gds1	1.10791e-22	0.562265	0.66	0.722	3.46256e-18
Smurf1	1.21147e-22	-0.664863	0.267	0.5	3.7862e-18
Nphp3	1.24636e-22	-1.66298	0.076	0.258	3.89524e-18
Wipi1	1.24641e-22	-1.70269	0.076	0.258	3.8954e-18
Gm4951	1.27994e-22	-0.310801	0.685	0.882	4.00019e-18
Cyp2a4	1.29917e-22	6.38857	0.075	0	4.06028e-18
Sec63	1.33498e-22	-0.484225	0.664	0.853	4.1722e-18
Fam3c	1.36302e-22	-1.81664	0.066	0.241	4.25985e-18
Zfyve9	1.36614e-22	-0.538897	0.532	0.76	4.26959e-18
Sorbs2	1.41974e-22	-0.358383	0.88	0.977	4.43713e-18
Nek7	1.42199e-22	0.291615	0.756	0.852	4.44415e-18
Irf1	1.42454e-22	-1.3888	0.089	0.277	4.45213e-18
Cyb5a	1.54233e-22	-0.43974	0.78	0.926	4.82023e-18
4933406I18Rik	1.62952e-22	-0.677045	0.376	0.619	5.09273e-18
Zscan26	1.63292e-22	-0.703576	0.446	0.681	5.10338e-18
Cth	1.64759e-22	0.195089	0.764	0.918	5.1492e-18
Mettl24	1.67034e-22	-2.41779	0.047	0.205	5.2203e-18
Msi2	1.70208e-22	0.205135	0.691	0.812	5.31952e-18
Tat	1.71244e-22	0.323471	0.952	0.989	5.3519e-18
Myom1	1.74104e-22	2.29606	0.273	0.117	5.44128e-18
Suclg2	1.85348e-22	-0.327343	0.792	0.943	5.79268e-18
Eci1	1.87635e-22	1.26745	0.479	0.365	5.86415e-18
Rnf125	1.91446e-22	-0.716542	0.506	0.707	5.98327e-18
Mtx3	2.01344e-22	-1.66576	0.127	0.323	6.2926e-18
Rb1cc1	2.09132e-22	0.297306	0.802	0.894	6.53599e-18
Spag9	2.09138e-22	0.309656	0.876	0.941	6.53618e-18
Ncoa1	2.19785e-22	0.252932	0.739	0.849	6.86893e-18
C1s1	2.21134e-22	-0.465291	0.669	0.86	6.91111e-18
Slc44a3	2.43389e-22	-2.04218	0.021	0.149	7.60665e-18
Sntb1	2.618e-22	0.434797	0.823	0.872	8.18204e-18
Polr2a	2.73803e-22	0.790275	0.616	0.58	8.55715e-18
Hltf	2.80012e-22	-1.20265	0.11	0.306	8.75122e-18
Gmppa	2.81018e-22	-1.6035	0.103	0.296	8.78267e-18
Gm32461	3.64206e-22	-0.916841	0.192	0.414	1.13825e-17
Apol9a	3.7886e-22	-2.25093	0.059	0.221	1.18405e-17
Ttr	4.16583e-22	-0.343569	0.904	0.974	1.30195e-17
Myo9a	4.2396e-22	2.11588	0.314	0.138	1.325e-17
Trim41	4.29093e-22	-0.703424	0.306	0.545	1.34104e-17
Kank1	4.3157e-22	-0.552627	0.412	0.652	1.34879e-17
Tsc22d3	4.425e-22	0.362545	0.784	0.859	1.38294e-17
C2	4.50655e-22	-1.10187	0.148	0.358	1.40843e-17
Ubap2l	4.59808e-22	0.384067	0.702	0.773	1.43704e-17
Hivep2	4.60166e-22	0.248267	0.734	0.846	1.43816e-17
D5Ertd579e	4.60764e-22	-0.573444	0.6	0.802	1.44003e-17
Zkscan3	4.68003e-22	-0.184116	0.682	0.876	1.46265e-17
N4bp2l2	4.79695e-22	0.362342	0.79	0.849	1.49919e-17
Rorc	4.88073e-22	0.271738	0.771	0.858	1.52537e-17
Etfdh	5.28554e-22	0.578016	0.62	0.648	1.65189e-17
Rngtt	5.37319e-22	-0.49501	0.415	0.655	1.67928e-17
Slc25a37	5.40578e-22	-0.880844	0.284	0.518	1.68947e-17
Arid4b	5.73588e-22	0.193353	0.801	0.905	1.79263e-17
Crebrf	5.90906e-22	0.423399	0.79	0.853	1.84676e-17
Apob	6.10016e-22	0.305167	0.975	0.995	1.90648e-17
B4galt1	6.34674e-22	-0.51196	0.451	0.688	1.98355e-17
Upb1	6.36142e-22	-0.310832	0.718	0.899	1.98813e-17
Focad	6.59184e-22	-0.757161	0.309	0.547	2.06015e-17
Vps13d	6.67381e-22	0.210932	0.835	0.928	2.08577e-17
St3gal3	6.90959e-22	0.318487	0.864	0.93	2.15945e-17
Aldob	7.39541e-22	-0.382918	0.9	0.982	2.31129e-17
Gnmt	7.76096e-22	-0.304591	0.952	0.998	2.42553e-17
Gm48633	7.94959e-22	-0.381887	0.6	0.815	2.48449e-17
Zhx2	8.62308e-22	0.450273	0.695	0.76	2.69497e-17
Dusp12	8.70724e-22	-1.50312	0.141	0.341	2.72127e-17
Stx6	8.7461e-22	-1.49749	0.148	0.346	2.73342e-17
Oma1	8.88999e-22	-0.779561	0.198	0.416	2.77839e-17
Fam168a	8.9908e-22	0.275759	0.602	0.709	2.8099e-17
Aldh7a1	9.01634e-22	-0.476917	0.582	0.796	2.81788e-17
Acaa2	9.24089e-22	-0.313131	0.638	0.845	2.88806e-17
Aplp2	9.39588e-22	-0.428623	0.597	0.81	2.93649e-17
Lrrc4	9.56171e-22	-1.12931	0.169	0.382	2.98832e-17
Fras1	9.57513e-22	-1.92685	0.059	0.224	2.99251e-17
Zfp644	9.69976e-22	0.249874	0.695	0.811	3.03147e-17
Nfkb1	9.80509e-22	-0.498019	0.405	0.644	3.06439e-17
Tnrc6c	1.00829e-21	0.359432	0.773	0.847	3.15122e-17
Vti1a	1.07197e-21	-0.232166	0.76	0.928	3.35022e-17
Eefsec	1.09536e-21	0.305965	0.605	0.723	3.42332e-17
Parp12	1.12526e-21	-1.47084	0.102	0.291	3.51676e-17
Trp53inp2	1.1356e-21	-0.720874	0.442	0.668	3.54909e-17
Ass1	1.15435e-21	0.398409	0.934	0.973	3.60769e-17
Tprkb	1.22185e-21	-0.613698	0.465	0.693	3.81865e-17
Herc2	1.30234e-21	0.559658	0.753	0.775	4.07019e-17
Polb	1.33594e-21	-0.65989	0.294	0.529	4.17521e-17
L2hgdh	1.40066e-21	-0.398496	0.446	0.681	4.37749e-17
Deptor	1.63583e-21	0.269658	0.876	0.942	5.11247e-17
Erbb3	1.80424e-21	-0.636638	0.487	0.711	5.63878e-17
Gna12	1.84501e-21	-0.584543	0.516	0.738	5.76619e-17
Abca6	1.85306e-21	0.138862	0.891	0.976	5.79136e-17
Mon2	1.87998e-21	0.258592	0.694	0.804	5.87549e-17
Stat5b	1.88459e-21	0.364777	0.756	0.829	5.88992e-17
AC160336.1	1.91046e-21	1.66626	0.376	0.214	5.97076e-17
Zfp992	1.96973e-21	-1.97901	0.089	0.258	6.156e-17
Col5a3	2.10042e-21	-1.19681	0.165	0.377	6.56445e-17
Stard10	2.12135e-21	0.344712	0.763	0.829	6.62985e-17
Cluh	2.16701e-21	0.637131	0.684	0.668	6.77257e-17
Pawr	2.16799e-21	0.715542	0.54	0.524	6.77562e-17
Pafah1b1	2.17461e-21	0.204054	0.797	0.899	6.7963e-17
Mapk4	2.24883e-21	1.54181	0.388	0.204	7.02828e-17
Mapk14	2.28309e-21	0.291691	0.795	0.88	7.13536e-17
Aifm1	2.3446e-21	-0.729848	0.326	0.562	7.32759e-17
Nit2	2.37132e-21	-1.28426	0.148	0.353	7.41109e-17
Btrc	2.54358e-21	-0.327425	0.493	0.718	7.94945e-17
Mta3	2.67938e-21	-1.36289	0.116	0.309	8.37388e-17
Dapk2	2.70974e-21	-1.02497	0.157	0.365	8.46876e-17
F7	2.8549e-21	-0.784222	0.263	0.491	8.92243e-17
Pbrm1	2.87516e-21	-0.30105	0.581	0.797	8.98573e-17
Rtf2	3.1907e-21	1.04539	0.496	0.398	9.9719e-17
Paox	3.43996e-21	-0.732112	0.243	0.469	1.07509e-16
Socs2	3.50173e-21	1.57287	0.304	0.116	1.0944e-16
Hgd	3.70295e-21	0.229416	0.898	0.975	1.15728e-16
Acadm	3.79777e-21	0.572123	0.695	0.713	1.18692e-16
Dpy19l4	3.84844e-21	-0.802805	0.218	0.439	1.20275e-16
Auh	4.08815e-21	-1.04282	0.264	0.487	1.27767e-16
Hunk	4.09089e-21	-1.74357	0.052	0.21	1.27853e-16
Usp33	4.19544e-21	-0.320949	0.523	0.746	1.3112e-16
Cys1	4.41028e-21	-1.29515	0.088	0.265	1.37835e-16
Med13l	4.47775e-21	0.356532	0.677	0.756	1.39943e-16
Ugt2b5	4.48833e-21	-0.548379	0.708	0.875	1.40274e-16
4732465J04Rik	4.51468e-21	0.325417	0.74	0.825	1.41097e-16
Vps13a	4.5467e-21	0.129781	0.846	0.958	1.42098e-16
Ttc8	4.90328e-21	-2.53031	0.027	0.161	1.53242e-16
Cul1	5.09224e-21	0.435731	0.739	0.787	1.59148e-16
Ctcflos	5.09662e-21	0.536166	0.77	0.777	1.59285e-16
Xiap	5.16217e-21	-0.396859	0.718	0.894	1.61333e-16
Mgll	5.35384e-21	0.464801	0.74	0.776	1.67323e-16
Plekha5	5.37921e-21	-0.327943	0.771	0.931	1.68116e-16
Fdx1	5.44948e-21	-0.815011	0.294	0.523	1.70313e-16
Ldlrad4	5.53141e-21	-0.415721	0.661	0.854	1.72873e-16
Klf9	5.68187e-21	0.413439	0.681	0.756	1.77576e-16
Rad54l2	5.83873e-21	0.245491	0.79	0.881	1.82478e-16
Slc25a22	5.88022e-21	0.615952	0.561	0.568	1.83775e-16
Stk3	5.91381e-21	-0.43198	0.479	0.708	1.84824e-16
Angptl4	5.99004e-21	0.708929	0.631	0.587	1.87207e-16
Flnb	6.0618e-21	-0.24209	0.684	0.874	1.89449e-16
Inca1	6.09008e-21	-0.796503	0.364	0.592	1.90333e-16
Rmdn2	6.2141e-21	0.845097	0.61	0.563	1.94209e-16
Lrba	6.46085e-21	-0.217734	0.74	0.912	2.01921e-16
Clcn3	7.01984e-21	-0.588383	0.561	0.769	2.19391e-16
Il1rap	7.18037e-21	-0.250801	0.754	0.921	2.24408e-16
Lasp1	7.40866e-21	-1.00602	0.117	0.306	2.31543e-16
Shroom1	7.43976e-21	-0.785298	0.371	0.598	2.32515e-16
Tle1	7.70914e-21	0.614657	0.629	0.665	2.40934e-16
Gm43449	7.93508e-21	-0.886052	0.107	0.283	2.47995e-16
Clk1	8.02605e-21	0.281428	0.798	0.887	2.50838e-16
Mctp2	8.19452e-21	-0.134822	0.616	0.816	2.56103e-16
4932438A13Rik	8.37622e-21	0.233702	0.828	0.911	2.61782e-16
Tk1	8.6552e-21	-0.974833	0.229	0.447	2.70501e-16
Scaf8	9.20447e-21	0.19892	0.736	0.854	2.87667e-16
Mitf	9.33876e-21	-0.56305	0.381	0.615	2.91864e-16
Gna14	9.94209e-21	-2.45787	0.034	0.174	3.1072e-16
Fars2	1.00283e-20	-0.303195	0.647	0.847	3.13413e-16
Nxf1	1.12534e-20	1.0415	0.532	0.429	3.51704e-16
Sec31a	1.15122e-20	-0.211431	0.699	0.882	3.5979e-16
Trip4	1.18224e-20	-0.38584	0.613	0.817	3.69486e-16
Dpy19l3	1.23872e-20	-1.80431	0.027	0.157	3.87138e-16
Ociad2	1.24133e-20	-4.34688	0.006	0.105	3.87952e-16
Ubxn4	1.30044e-20	-0.367016	0.579	0.793	4.06427e-16
Fads1	1.36153e-20	-0.966749	0.244	0.465	4.2552e-16
Vegfa	1.39167e-20	-0.287242	0.782	0.936	4.3494e-16
Smad9	1.40233e-20	1.28675	0.429	0.282	4.38271e-16
Ttc14	1.40323e-20	-0.51498	0.532	0.752	4.38551e-16
Birc6	1.41158e-20	0.169398	0.895	0.974	4.41161e-16
Hipk2	1.43091e-20	0.511722	0.702	0.739	4.47203e-16
Nln	1.6114e-20	-0.798653	0.233	0.454	5.03611e-16
Mup2	1.61416e-20	-3.09748	0.004	0.099	5.04473e-16
Cecr2	1.63921e-20	0.37682	0.79	0.846	5.12303e-16
Map2k3	1.66968e-20	-0.539478	0.312	0.54	5.21824e-16
Glyat	1.7005e-20	0.431444	0.691	0.744	5.31457e-16
Esr1	1.75448e-20	-0.66693	0.655	0.846	5.48327e-16
Slco2b1	1.81811e-20	-0.48151	0.434	0.663	5.68215e-16
Nipal1	1.8676e-20	2.01757	0.188	0.046	5.8368e-16
Bckdhb	1.90631e-20	0.107665	0.879	0.974	5.95778e-16
Vapa	1.96952e-20	0.607096	0.641	0.662	6.15535e-16
Ppp2r5a	1.97923e-20	0.225612	0.758	0.854	6.1857e-16
Stk40	2.0351e-20	1.11256	0.518	0.39	6.3603e-16
Parp10	2.05966e-20	-1.8381	0.066	0.229	6.43707e-16
Mipep	2.14934e-20	-1.21473	0.107	0.292	6.71734e-16
Mcph1	2.2141e-20	-1.07434	0.151	0.352	6.91974e-16
1600020E01Rik	2.25164e-20	0.779004	0.612	0.578	7.03706e-16
Xkr9	2.57746e-20	-0.527606	0.28	0.5	8.05533e-16
Sfxn1	2.75779e-20	-0.420527	0.592	0.802	8.61892e-16
Snx13	2.78492e-20	0.469412	0.754	0.804	8.7037e-16
Ext1	2.8194e-20	0.113684	0.855	0.958	8.81146e-16
Dgat2	2.84552e-20	-0.322755	0.794	0.94	8.8931e-16
Fdps	2.88509e-20	-1.03698	0.075	0.234	9.01676e-16
Tbc1d13	2.88933e-20	-1.14228	0.161	0.364	9.03003e-16
Rnf214	2.91426e-20	0.553147	0.698	0.718	9.10793e-16
Adhfe1	3.0784e-20	-0.444572	0.544	0.759	9.62092e-16
Zfp407	3.14427e-20	-0.310158	0.648	0.846	9.8268e-16
Ahcy	3.14518e-20	-0.167846	0.756	0.917	9.82964e-16
Macrod1	3.2225e-20	-0.682357	0.442	0.662	1.00713e-15
Arsa	3.25953e-20	-1.37999	0.078	0.245	1.0187e-15
Fgb	3.33221e-20	-0.512768	0.838	0.945	1.04142e-15
Aadat	3.42553e-20	-0.761746	0.404	0.622	1.07058e-15
Asah2	3.50912e-20	-1.52907	0.061	0.219	1.09671e-15
Trir	3.53028e-20	-0.871694	0.155	0.353	1.10332e-15
P4hb	3.70374e-20	-0.50911	0.37	0.6	1.15753e-15
Nr5a2	3.76916e-20	0.293109	0.823	0.89	1.17798e-15
Plpp3	3.84741e-20	-0.559141	0.739	0.894	1.20243e-15
Chd2	3.90705e-20	0.286751	0.831	0.904	1.22107e-15
Peli2	4.05243e-20	-0.158609	0.566	0.766	1.26651e-15
Adrb3	4.05945e-20	-1.25657	0.088	0.261	1.2687e-15
Nr1i2	4.08896e-20	0.156168	0.788	0.897	1.27792e-15
Pcmtd2	4.24602e-20	-0.767209	0.34	0.564	1.32701e-15
Zfp280d	4.28157e-20	-0.384324	0.619	0.821	1.33812e-15
B2m	4.32306e-20	-0.310684	0.5	0.723	1.35108e-15
Fam126b	4.36036e-20	-0.528893	0.548	0.76	1.36274e-15
Ncoa6	4.41643e-20	0.399778	0.63	0.704	1.38027e-15
Sephs2	4.46146e-20	-0.608001	0.636	0.805	1.39434e-15
Garem1	4.5691e-20	0.200452	0.842	0.931	1.42798e-15
Tmem39a	4.58493e-20	-1.03413	0.203	0.416	1.43293e-15
Ttpa	4.65002e-20	0.301724	0.842	0.909	1.45327e-15
Sdhb	4.83738e-20	-0.473642	0.315	0.541	1.51183e-15
Gm40040	5.05242e-20	-1.40761	0.058	0.211	1.57903e-15
Gulp1	5.09467e-20	-4.34112	0.011	0.119	1.59224e-15
Echdc2	5.20982e-20	-0.292064	0.802	0.942	1.62822e-15
Slc30a9	5.23139e-20	-0.259863	0.571	0.781	1.63496e-15
Tanc2	5.47484e-20	0.679941	0.586	0.576	1.71105e-15
Dars	5.56606e-20	-0.597646	0.425	0.653	1.73956e-15
Zranb1	5.93495e-20	0.210667	0.815	0.909	1.85485e-15
Gpatch8	6.70465e-20	-0.378793	0.726	0.892	2.0954e-15
Mtmr1	6.85575e-20	-0.810682	0.308	0.532	2.14263e-15
Fah	6.94957e-20	0.193234	0.788	0.896	2.17195e-15
Fnbp4	7.1182e-20	0.657567	0.705	0.686	2.22465e-15
Enox2	7.47998e-20	-0.317174	0.534	0.749	2.33772e-15
Mid2	8.22753e-20	-1.33751	0.062	0.212	2.57135e-15
Plekhg3	1.04336e-19	0.381108	0.607	0.686	3.26082e-15
Slc25a42	1.07256e-19	0.281355	0.559	0.676	3.35206e-15
Dcaf5	1.1021e-19	0.417871	0.61	0.681	3.4444e-15
Prpf38b	1.14658e-19	-0.536555	0.494	0.711	3.5834e-15
Apoc3	1.17835e-19	-0.203727	0.662	0.852	3.6827e-15
Irf6	1.21507e-19	-1.03103	0.203	0.414	3.79745e-15
Plin5	1.24428e-19	1.3902	0.403	0.228	3.88874e-15
Slc39a14	1.32257e-19	0.107454	0.812	0.923	4.13342e-15
Moxd1	1.43521e-19	-6.71103	0	0.075	4.48548e-15
Ppp6r3	1.44805e-19	0.409657	0.77	0.829	4.52558e-15
Dtnbp1	1.47053e-19	0.669822	0.551	0.559	4.59585e-15
Stag1	1.47077e-19	0.214836	0.794	0.894	4.59661e-15
Hdac8	1.62821e-19	-0.499352	0.569	0.778	5.08863e-15
Pias2	1.6789e-19	0.434166	0.695	0.755	5.24707e-15
Bphl	1.76482e-19	-0.679631	0.384	0.604	5.5156e-15
Narf	1.82412e-19	-0.728023	0.306	0.53	5.70091e-15
Gm28960	1.84213e-19	-2.57529	0.027	0.153	5.75719e-15
Rabgap1	1.8473e-19	0.312845	0.744	0.823	5.77338e-15
Tra2b	1.85918e-19	0.428924	0.734	0.777	5.8105e-15
Slc26a1	1.87251e-19	-1.12038	0.189	0.391	5.85214e-15
Sec24c	1.87906e-19	-0.572308	0.282	0.503	5.87262e-15
Steap4	1.90003e-19	-1.06547	0.112	0.293	5.93817e-15
Sorbs2os	1.913e-19	-0.656664	0.113	0.285	5.9787e-15
Add1	1.9134e-19	-0.882135	0.181	0.383	5.97995e-15
Ssh2	1.94349e-19	0.212888	0.702	0.827	6.074e-15
Ndrg3	1.97253e-19	0.700526	0.597	0.555	6.16475e-15
Ppp1r10	2.13442e-19	0.536938	0.621	0.639	6.67071e-15
Atxn2	2.13739e-19	0.189266	0.895	0.965	6.68e-15
Ccnt2	2.14075e-19	-0.348191	0.596	0.801	6.69049e-15
Tcf12	2.35357e-19	0.235195	0.823	0.915	7.35562e-15
Tomm40l	2.40423e-19	-1.55593	0.119	0.295	7.51395e-15
9130016M20Rik	2.41274e-19	-0.621106	0.466	0.678	7.54054e-15
Tiam2	2.4183e-19	-0.747149	0.155	0.348	7.55792e-15
Ints6	2.50908e-19	0.502334	0.818	0.846	7.84162e-15
Nr3c1	2.59133e-19	-0.193189	0.763	0.922	8.09868e-15
Preb	2.6265e-19	-0.716362	0.4	0.616	8.20859e-15
Apoa2	2.65512e-19	-0.21138	0.934	0.978	8.29805e-15
Ifitm3	2.7168e-19	-1.93526	0.049	0.195	8.49081e-15
Haao	2.86143e-19	-0.266585	0.653	0.845	8.94282e-15
Sik2	2.88137e-19	0.569601	0.653	0.66	9.00516e-15
Adgrv1	2.9793e-19	-1.96572	0.048	0.192	9.3112e-15
Rreb1	3.01573e-19	-0.277066	0.648	0.84	9.42505e-15
Ppp1r9a	3.09133e-19	-1.81835	0.052	0.2	9.66133e-15
Klhl2	3.19289e-19	-0.802122	0.434	0.643	9.97875e-15
Sftpa1	3.26471e-19	1.94372	0.258	0.1	1.02032e-14
Rcc1	3.41929e-19	1.6163	0.326	0.194	1.06863e-14
Gne	3.45504e-19	0.296341	0.767	0.848	1.0798e-14
Lcor	3.45747e-19	0.214735	0.801	0.898	1.08056e-14
Tbc1d5	3.54592e-19	-0.178441	0.825	0.957	1.10821e-14
Cpsf6	3.5986e-19	-0.354983	0.658	0.848	1.12467e-14
Eif3j2	3.82309e-19	5.35338	0.083	0.004	1.19483e-14
Kif21a	4.11177e-19	0.380361	0.747	0.812	1.28505e-14
Kcnt2	4.16507e-19	-2.96403	0.024	0.145	1.30171e-14
Gm32468	4.41859e-19	-6.19593	0	0.073	1.38094e-14
Lrp1	4.43948e-19	0.104907	0.811	0.925	1.38747e-14
Ppp3ca	4.57142e-19	0.206982	0.867	0.951	1.42871e-14
Wac	4.73936e-19	0.148416	0.811	0.925	1.48119e-14
Ugt2b36	4.86529e-19	0.31906	0.881	0.938	1.52055e-14
Bhlhe40	5.23879e-19	-0.519905	0.511	0.722	1.63728e-14
Pcsk6	5.40639e-19	-0.156988	0.62	0.806	1.68966e-14
Ces1c	5.43027e-19	-0.381909	0.733	0.886	1.69712e-14
Gm29427	5.79576e-19	1.49352	0.35	0.196	1.81135e-14
Abhd17c	5.98688e-19	0.864796	0.538	0.474	1.87108e-14
Etfbkmt	6.00995e-19	0.643849	0.75	0.705	1.87829e-14
Scnn1a	6.05348e-19	-0.852106	0.212	0.42	1.89189e-14
Srsf4	6.15848e-19	0.181105	0.657	0.769	1.92471e-14
1110019D14Rik	6.34506e-19	-1.34596	0.155	0.341	1.98302e-14
Ganc	6.42342e-19	-0.444776	0.318	0.538	2.00751e-14
Sel1l	6.46017e-19	-0.327438	0.569	0.777	2.019e-14
AI480526	6.60607e-19	-0.733337	0.309	0.523	2.06459e-14
Slc37a4	6.62147e-19	-0.526623	0.363	0.585	2.06941e-14
1810055G02Rik	6.7543e-19	-0.660302	0.208	0.414	2.11092e-14
Exph5	6.76574e-19	-0.751157	0.328	0.548	2.1145e-14
Ndfip1	6.89228e-19	-0.375238	0.586	0.79	2.15405e-14
Sucnr1	6.92721e-19	-1.5402	0.075	0.235	2.16496e-14
Alcam	7.3479e-19	0.28286	0.876	0.952	2.29644e-14
Cdh2	7.51187e-19	0.233938	0.924	0.98	2.34768e-14
F2r	7.74652e-19	-3.25275	0.008	0.107	2.42102e-14
Idh1	7.81203e-19	-0.525117	0.513	0.714	2.44149e-14
Srsf1	7.96862e-19	-0.430843	0.41	0.63	2.49043e-14
Atxn1	8.0042e-19	-0.195373	0.849	0.969	2.50155e-14
R3hcc1l	8.27752e-19	0.525302	0.602	0.618	2.58697e-14
Apof	8.45135e-19	-0.840124	0.112	0.285	2.6413e-14
Stbd1	8.59271e-19	-1.05605	0.082	0.241	2.68548e-14
Rptor	8.64498e-19	-0.447127	0.575	0.78	2.70182e-14
Zfyve21	8.696e-19	-0.897036	0.133	0.315	2.71776e-14
Ccdc141	8.78561e-19	0.186402	0.712	0.837	2.74577e-14
Lonrf3	8.79793e-19	1.37937	0.414	0.289	2.74962e-14
Srrm2	8.80148e-19	0.157433	0.846	0.943	2.75073e-14
Elp4	8.90579e-19	-0.342829	0.614	0.812	2.78333e-14
Kdm6a	8.9345e-19	0.114324	0.65	0.787	2.7923e-14
Cyp4a32	9.01717e-19	-0.85823	0.343	0.55	2.81814e-14
Hint2	9.26112e-19	-1.32224	0.095	0.264	2.89438e-14
E230001N04Rik	9.43628e-19	2.05941	0.184	0.048	2.94912e-14
Palld	9.59818e-19	0.517439	0.742	0.749	2.99972e-14
Dnm1l	9.63123e-19	-0.473909	0.429	0.65	3.01005e-14
Pms1	9.76358e-19	-0.892642	0.21	0.417	3.05141e-14
Zfp276	1.01755e-18	-1.04803	0.198	0.399	3.18014e-14
Zcwpw2	1.04207e-18	1.89504	0.285	0.127	3.2568e-14
Lmo4	1.04208e-18	1.42198	0.373	0.22	3.25681e-14
Hexb	1.0436e-18	1.01282	0.599	0.401	3.26156e-14
Shoc2	1.04575e-18	0.515726	0.613	0.643	3.2683e-14
Ece1	1.04729e-18	0.147227	0.686	0.823	3.2731e-14
4930402H24Rik	1.058e-18	-0.212079	0.76	0.918	3.30656e-14
Fam169b	1.09363e-18	-0.160242	0.633	0.816	3.41793e-14
Mad1l1	1.17789e-18	0.832796	0.556	0.535	3.68126e-14
Pik3cb	1.18611e-18	-0.794677	0.297	0.513	3.70695e-14
Etv6	1.25419e-18	0.239142	0.719	0.82	3.91973e-14
Ptgr2	1.25766e-18	-0.648758	0.37	0.59	3.93055e-14
Arl14ep	1.25843e-18	-1.45481	0.066	0.22	3.93296e-14
Cfap54	1.3091e-18	-2.45645	0.024	0.143	4.09132e-14
Cntrl	1.32397e-18	-0.570554	0.414	0.634	4.13781e-14
Ugt3a1	1.36193e-18	-1.35439	0.117	0.295	4.25643e-14
Smarcad1	1.36787e-18	-0.67094	0.291	0.507	4.275e-14
Arid4a	1.4249e-18	0.520307	0.644	0.696	4.45323e-14
Nt5dc1	1.49526e-18	-0.642592	0.299	0.516	4.67313e-14
Dap	1.57492e-18	0.648136	0.61	0.588	4.92209e-14
Ipo11	1.59158e-18	-0.656831	0.251	0.461	4.97417e-14
Gm33543	1.61611e-18	-0.903935	0.411	0.609	5.05082e-14
Gm28375	1.62722e-18	-4.86594	0.004	0.092	5.08555e-14
Ablim3	1.62863e-18	0.453543	0.62	0.657	5.08996e-14
Mlec	1.6535e-18	-0.781313	0.095	0.261	5.16767e-14
Asxl1	1.65882e-18	0.290923	0.686	0.774	5.1843e-14
Pspc1	1.71705e-18	0.549298	0.624	0.653	5.36629e-14
3110082I17Rik	1.73042e-18	-1.99985	0.04	0.174	5.40809e-14
Kif13a	1.74299e-18	-0.465576	0.353	0.57	5.44737e-14
Ttc6	1.76768e-18	-1.30972	0.112	0.287	5.52454e-14
Crybg1	1.80734e-18	-0.691931	0.208	0.41	5.64848e-14
Myo1d	1.84006e-18	1.07415	0.558	0.484	5.75074e-14
Zc3h7a	1.92082e-18	-0.416317	0.555	0.761	6.00313e-14
Map2k5	1.97567e-18	0.26238	0.809	0.892	6.17457e-14
Lars2	1.98504e-18	1.01303	0.688	0.657	6.20383e-14
Dnmbp	2.0288e-18	0.272224	0.657	0.759	6.3406e-14
Dnajc5	2.03923e-18	0.594706	0.6	0.618	6.37321e-14
Kdm2a	2.04045e-18	0.359703	0.806	0.871	6.37703e-14
Prkaa2	2.05933e-18	0.496299	0.669	0.72	6.43601e-14
Atp7a	2.06625e-18	1.29202	0.383	0.266	6.45765e-14
Fam149b	2.41062e-18	-1.24437	0.154	0.341	7.5339e-14
Arl4d	2.41233e-18	-0.874223	0.244	0.452	7.53927e-14
Arhgap5	2.48555e-18	0.22254	0.881	0.954	7.7681e-14
Gpatch2	2.51637e-18	-0.345893	0.555	0.761	7.86443e-14
Dhtkd1	2.59117e-18	0.146594	0.833	0.926	8.09818e-14
Commd10	2.60921e-18	-1.51168	0.075	0.232	8.15457e-14
Rc3h1	2.71937e-18	0.312264	0.736	0.816	8.49886e-14
Ogdh	2.82494e-18	0.178657	0.712	0.82	8.82878e-14
Gm45083	2.88093e-18	-1.5277	0.076	0.234	9.00378e-14
Gm49797	3.02337e-18	0.673922	0.585	0.576	9.44893e-14
Usp32	3.20537e-18	0.194734	0.702	0.813	1.00177e-13
Nectin1	3.27634e-18	0.83364	0.566	0.5	1.02395e-13
Ephx1	3.31284e-18	-0.848961	0.232	0.437	1.03536e-13
Mid1ip1	3.31312e-18	-1.8769	0.045	0.182	1.03545e-13
Farp1	3.31591e-18	-0.560191	0.445	0.661	1.03632e-13
Gsdmd	3.37445e-18	-1.90585	0.048	0.187	1.05462e-13
Serpina6	3.38804e-18	-1.05753	0.12	0.298	1.05886e-13
Map4	3.62758e-18	-0.237637	0.41	0.609	1.13373e-13
Cpeb4	3.65885e-18	0.406901	0.77	0.821	1.1435e-13
Psen2	3.81163e-18	-0.61194	0.466	0.678	1.19125e-13
Phactr4	3.8136e-18	0.191479	0.698	0.804	1.19186e-13
Fez2	3.84356e-18	-1.51044	0.082	0.242	1.20123e-13
Faf1	3.9304e-18	0.116938	0.812	0.926	1.22837e-13
Sec14l2	3.93966e-18	-0.364829	0.669	0.85	1.23126e-13
Spop	3.93999e-18	0.209629	0.771	0.867	1.23137e-13
Rnf144a	3.99153e-18	6.61324	0.068	0.001	1.24747e-13
Ap3b1	4.03433e-18	-0.266036	0.725	0.891	1.26085e-13
Hsd17b4	4.0572e-18	0.209237	0.788	0.878	1.268e-13
Hectd3	4.07302e-18	-0.94616	0.171	0.364	1.27294e-13
Acat3	4.10597e-18	-0.390413	0.59	0.789	1.28324e-13
Apobec1	4.32782e-18	-1.10801	0.194	0.381	1.35257e-13
Ipmk	4.38131e-18	0.65337	0.657	0.675	1.36929e-13
Abcc6	4.61301e-18	0.230517	0.805	0.899	1.4417e-13
Stx18	4.70504e-18	-0.787989	0.268	0.479	1.47047e-13
A1cf	4.72739e-18	0.238349	0.921	0.975	1.47745e-13
Jun	4.74788e-18	-1.60615	0.103	0.269	1.48386e-13
Fbxo36	4.89299e-18	-1.65433	0.11	0.277	1.52921e-13
Ptms	4.93546e-18	-0.419266	0.566	0.765	1.54248e-13
Phkb	4.94266e-18	-0.326923	0.638	0.828	1.54473e-13
Prodh2	5.03901e-18	-0.254465	0.705	0.878	1.57484e-13
Mast4	5.11757e-18	-0.564625	0.356	0.573	1.5994e-13
Lclat1	5.22006e-18	-0.702959	0.268	0.477	1.63142e-13
Pcgf5	5.24737e-18	-0.131842	0.677	0.848	1.63996e-13
Slc38a6	5.32393e-18	-1.15292	0.131	0.311	1.66389e-13
Ube2k	5.33767e-18	0.161866	0.761	0.861	1.66818e-13
Taf15	5.64845e-18	-0.109287	0.754	0.908	1.76531e-13
Usp15	5.66862e-18	0.278026	0.768	0.842	1.77161e-13
Hibadh	5.69984e-18	-0.366744	0.764	0.909	1.78137e-13
Magi1	5.7744e-18	0.272781	0.948	0.983	1.80467e-13
Invs	5.78658e-18	-0.544547	0.366	0.582	1.80848e-13
Sf3b1	5.78673e-18	0.279661	0.719	0.808	1.80853e-13
Rffl	5.79758e-18	0.269653	0.688	0.79	1.81192e-13
Ranbp9	5.84743e-18	0.161741	0.71	0.829	1.8275e-13
Spred1	5.96278e-18	1.09144	0.501	0.368	1.86355e-13
Rufy3	5.9943e-18	-0.136192	0.734	0.896	1.8734e-13
Arid1b	6.07278e-18	0.177814	0.839	0.934	1.89793e-13
Zfp207	6.21435e-18	0.154774	0.766	0.888	1.94217e-13
Ube2h	6.64157e-18	-0.159938	0.778	0.927	2.07569e-13
Gm7072	6.67865e-18	-1.17997	0.168	0.357	2.08728e-13
Gask1a	6.89356e-18	-3.60099	0.014	0.113	2.15444e-13
Zfp236	6.96861e-18	0.637278	0.64	0.61	2.1779e-13
Aox1	7.07144e-18	-0.106233	0.569	0.754	2.21004e-13
Ireb2	7.38534e-18	-0.340184	0.597	0.794	2.30814e-13
Derl2	7.44614e-18	-0.614413	0.36	0.576	2.32714e-13
Eif4a2	7.49077e-18	-0.430562	0.626	0.811	2.34109e-13
Ddx5	7.52284e-18	0.167914	0.948	0.992	2.35111e-13
Bcar1	7.73106e-18	-1.00687	0.144	0.328	2.41619e-13
Mtmr3	7.82018e-18	0.248902	0.73	0.819	2.44404e-13
Kat2b	8.05095e-18	-0.325527	0.713	0.878	2.51616e-13
Maob	8.09176e-18	0.32083	0.682	0.79	2.52892e-13
Atp7b	8.43589e-18	-0.837293	0.205	0.404	2.63647e-13
Arnt	8.54393e-18	-0.281554	0.637	0.825	2.67024e-13
Btbd8	9.0278e-18	-2.14665	0.069	0.21	2.82146e-13
Arhgap26	9.21386e-18	-2.89847	0.014	0.117	2.87961e-13
Nsdhl	9.29591e-18	-0.764414	0.095	0.247	2.90525e-13
Nnmt	9.42061e-18	0.832394	0.483	0.407	2.94422e-13
Ankrd44	9.42267e-18	-1.4553	0.083	0.242	2.94487e-13
Mdfic	1.01124e-17	-1.06611	0.198	0.393	3.16043e-13
Ndst1	1.01274e-17	-0.625185	0.383	0.597	3.16512e-13
Bbox1	1.05161e-17	-0.470823	0.538	0.74	3.28661e-13
Cpeb2	1.06869e-17	-0.301013	0.785	0.926	3.33998e-13
Cep85l	1.09031e-17	-0.26561	0.876	0.971	3.40756e-13
Cyfip1	1.16047e-17	-0.531072	0.27	0.474	3.62681e-13
Nat8f5	1.23716e-17	-4.15569	0.003	0.084	3.86649e-13
Cutal	1.2812e-17	-0.712609	0.223	0.424	4.00413e-13
Col15a1	1.31199e-17	-2.09277	0.006	0.082	4.10035e-13
R3hdml	1.31329e-17	-4.62122	0.004	0.087	4.10441e-13
Pcf11	1.33349e-17	0.406475	0.634	0.698	4.16757e-13
Dock9	1.34001e-17	-0.619731	0.37	0.583	4.18794e-13
Tra2a	1.34193e-17	0.498667	0.681	0.706	4.19393e-13
Rora	1.39756e-17	0.353925	0.881	0.927	4.3678e-13
Fktn	1.42114e-17	-1.39625	0.076	0.23	4.44147e-13
Vps41	1.42898e-17	-0.39213	0.506	0.713	4.466e-13
Tfpi2	1.43668e-17	-0.433015	0.477	0.688	4.49007e-13
Nr1d2	1.4719e-17	-0.184679	0.655	0.835	4.60012e-13
Ptpmt1	1.48629e-17	-0.888525	0.284	0.488	4.64511e-13
Mpc2	1.49362e-17	0.406466	0.645	0.704	4.668e-13
Sh3d19	1.53356e-17	0.190606	0.864	0.95	4.79285e-13
Ggnbp2	1.57771e-17	0.17156	0.853	0.935	4.93082e-13
Nrg4	1.63828e-17	0.232698	0.747	0.877	5.1201e-13
1810064F22Rik	1.68126e-17	-0.99899	0.254	0.455	5.25443e-13
Fancl	1.68418e-17	-0.751079	0.21	0.408	5.26357e-13
Abcb7	1.69238e-17	-0.252029	0.506	0.708	5.28918e-13
Marchf3	1.75066e-17	1.03467	0.477	0.387	5.47135e-13
Mthfr	1.82124e-17	2.65506	0.169	0.049	5.69191e-13
Ola1	1.91737e-17	-0.669569	0.28	0.488	5.99235e-13
Myo6	1.92566e-17	-0.232827	0.733	0.896	6.01825e-13
Myo5b	1.94463e-17	0.288152	0.569	0.679	6.07754e-13
1700112D23Rik	2.01208e-17	-1.50982	0.082	0.238	6.28834e-13
Fam193a	2.03145e-17	0.27141	0.812	0.887	6.34888e-13
4833439L19Rik	2.13461e-17	-0.577079	0.254	0.458	6.67131e-13
Tatdn3	2.20024e-17	-2.63353	0.021	0.132	6.87642e-13
Asxl2	2.20127e-17	-0.184343	0.698	0.87	6.87961e-13
Slc38a2	2.23963e-17	0.445219	0.856	0.863	6.99951e-13
Tm7sf2	2.34683e-17	-1.66942	0.096	0.253	7.33454e-13
Slc30a5	2.34943e-17	-0.746357	0.318	0.528	7.34268e-13
Zfr	2.48278e-17	0.144978	0.804	0.906	7.75943e-13
Dexi	2.49017e-17	-0.565936	0.266	0.47	7.78252e-13
AW112010	2.51627e-17	-1.91596	0.017	0.122	7.8641e-13
Ddx58	2.53412e-17	-0.83658	0.109	0.271	7.91987e-13
Stimate	2.53762e-17	-1.04041	0.105	0.267	7.93084e-13
Gm48099	2.6355e-17	0.195613	0.446	0.264	8.23674e-13
Parn	2.67185e-17	-0.609687	0.322	0.533	8.35032e-13
Zkscan7	2.70796e-17	-1.39383	0.114	0.281	8.46319e-13
Tfr2	2.73529e-17	-0.27321	0.691	0.864	8.54861e-13
Nfyc	2.75169e-17	-0.263223	0.629	0.816	8.59986e-13
Xpr1	2.81001e-17	0.482162	0.668	0.697	8.78212e-13
Tm7sf3	2.85205e-17	-1.05219	0.167	0.353	8.9135e-13
Gnaq	2.88508e-17	-0.269435	0.688	0.862	9.01675e-13
Supt20	2.98788e-17	-0.734621	0.369	0.573	9.33802e-13
Septin9	3.08604e-17	-0.567874	0.27	0.475	9.64479e-13
Arrdc2	3.13666e-17	1.16284	0.435	0.328	9.803e-13
Grhpr	3.16668e-17	-0.931407	0.271	0.465	9.89683e-13
Pgpep1	3.20871e-17	-1.22382	0.148	0.327	1.00282e-12
Irs1	3.22798e-17	0.507533	0.524	0.572	1.00884e-12
Brca2	3.25719e-17	-1.19334	0.117	0.288	1.01797e-12
Kif24	3.2829e-17	-1.64362	0.027	0.14	1.026e-12
Tmem161b	3.34642e-17	-0.492994	0.417	0.628	1.04586e-12
Lrrk1	3.37005e-17	-1.04423	0.13	0.304	1.05324e-12
Cry2	3.50051e-17	-0.471258	0.473	0.682	1.09402e-12
Sugct	3.60025e-17	0.276757	0.915	0.967	1.12519e-12
2510002D24Rik	3.64266e-17	-1.05117	0.105	0.268	1.13844e-12
Slc17a2	3.67671e-17	0.143059	0.818	0.929	1.14908e-12
Mtarc2	3.82513e-17	0.145966	0.681	0.809	1.19547e-12
Cnot4	4.00453e-17	0.121783	0.777	0.884	1.25154e-12
Gtf2i	4.0151e-17	0.402973	0.667	0.741	1.25484e-12
Gm19951	4.13531e-17	0.646501	0.384	0.202	1.29241e-12
Ubr5	4.15929e-17	0.183442	0.806	0.898	1.2999e-12
Rbbp8	4.16248e-17	1.20463	0.421	0.272	1.3009e-12
Pan3	4.35384e-17	0.15916	0.821	0.921	1.3607e-12
Syne2	4.41237e-17	-0.191672	0.696	0.867	1.379e-12
Mst1	4.46389e-17	-0.518463	0.306	0.514	1.3951e-12
Slc2a5	4.59586e-17	-2.98734	0.007	0.094	1.43634e-12
Ccnf	4.77876e-17	-1.32204	0.083	0.237	1.49351e-12
Aff1	5.01821e-17	0.280687	0.607	0.7	1.56834e-12
Nt5c3	5.03184e-17	-0.568777	0.218	0.41	1.5726e-12
Prox1	5.21191e-17	0.170269	0.849	0.932	1.62888e-12
Pmm2	5.46677e-17	-0.715038	0.275	0.48	1.70853e-12
Cdk12	5.50392e-17	-0.273082	0.722	0.886	1.72014e-12
Epc1	5.54168e-17	0.319021	0.671	0.761	1.73194e-12
Cks2	5.62154e-17	-1.10146	0.16	0.342	1.7569e-12
Il15	5.69926e-17	-2.01636	0.034	0.155	1.78119e-12
Myh14	5.77226e-17	-1.65423	0.034	0.155	1.804e-12
Arid2	5.83412e-17	0.188317	0.675	0.78	1.82334e-12
Pikfyve	6.01313e-17	-0.210149	0.568	0.761	1.87929e-12
Osbpl3	6.01869e-17	-1.2099	0.042	0.167	1.88102e-12
Scfd2	6.14984e-17	-0.409151	0.586	0.78	1.92201e-12
Tfrc	6.40648e-17	1.1096	0.463	0.375	2.00222e-12
Ptbp2	6.40811e-17	-0.395168	0.472	0.679	2.00273e-12
Uhrf2	6.41661e-17	-0.259931	0.528	0.727	2.00538e-12
Fbxo34	6.44823e-17	0.381362	0.605	0.683	2.01526e-12
Gtf2a2	6.56202e-17	-0.609735	0.422	0.627	2.05083e-12
Habp4	6.57631e-17	-0.840657	0.25	0.449	2.0553e-12
Erp44	6.62069e-17	-0.419622	0.484	0.691	2.06916e-12
Tcaim	6.76874e-17	-0.782701	0.299	0.501	2.11543e-12
Tmem150a	6.80409e-17	0.507192	0.74	0.784	2.12648e-12
Saa1	6.83602e-17	-6.9286	0	0.064	2.13646e-12
Ggact	6.88161e-17	-0.835311	0.314	0.513	2.15071e-12
Ankrd17	6.93889e-17	0.103255	0.888	0.975	2.16861e-12
Lcp1	7.4627e-17	0.473766	0.626	0.696	2.33232e-12
Fam222a	7.54029e-17	1.60778	0.301	0.147	2.35657e-12
Glud1	7.82539e-17	0.371798	0.925	0.959	2.44567e-12
Parp9	8.31654e-17	-0.771047	0.304	0.507	2.59917e-12
Cdhr5	8.35945e-17	-0.973071	0.119	0.286	2.61258e-12
Tmlhe	8.4519e-17	-1.0614	0.175	0.359	2.64147e-12
Sox6	8.59393e-17	-0.178035	0.843	0.961	2.68586e-12
Ddx3y	8.63828e-17	0.13082	0.592	0.731	2.69972e-12
Tnks	8.75514e-17	-0.440218	0.564	0.758	2.73624e-12
Dpp3	8.79358e-17	-0.835526	0.109	0.268	2.74826e-12
Dock5	8.82582e-17	-0.330456	0.593	0.785	2.75833e-12
Atp11b	9.02041e-17	0.123411	0.658	0.791	2.81915e-12
Pnn	9.40389e-17	-0.451258	0.438	0.646	2.939e-12
Ccar1	9.70063e-17	0.267105	0.751	0.829	3.03174e-12
Jmy	1.02254e-16	0.509836	0.603	0.649	3.19575e-12
Ddah1	1.0499e-16	0.925699	0.439	0.385	3.28125e-12
Cyb5r3	1.17236e-16	-0.690844	0.107	0.26	3.66396e-12
Slc20a2	1.20588e-16	0.317077	0.715	0.789	3.76873e-12
Aifm3	1.2059e-16	-2.61282	0.018	0.122	3.76879e-12
Slc5a3	1.26952e-16	1.86983	0.256	0.115	3.96764e-12
Adcy9	1.30131e-16	-0.301977	0.764	0.911	4.06698e-12
Rnf103	1.30605e-16	-0.474266	0.514	0.713	4.08179e-12
Megf9	1.30653e-16	0.636369	0.621	0.636	4.08331e-12
Ankrd33b	1.30728e-16	-0.122972	0.486	0.667	4.08566e-12
Pde7b	1.31025e-16	-0.602438	0.387	0.595	4.09492e-12
C2cd5	1.31655e-16	-0.805199	0.191	0.379	4.11462e-12
Kdm5b	1.36505e-16	-0.458367	0.425	0.632	4.2662e-12
Gpat4	1.42203e-16	0.175882	0.641	0.763	4.44428e-12
Maco1	1.53712e-16	-0.35064	0.508	0.71	4.80395e-12
1600014C10Rik	1.57478e-16	-0.337644	0.499	0.7	4.92165e-12
Cyp2c29	1.59311e-16	-1.32129	0.397	0.353	4.97896e-12
Fam20a	1.59739e-16	0.610906	0.619	0.597	4.99232e-12
Ggcx	1.59928e-16	-0.776553	0.175	0.359	4.99822e-12
Creb3l3	1.65325e-16	0.175689	0.774	0.867	5.16691e-12
Srgap3	1.69445e-16	-1.36227	0.126	0.288	5.29567e-12
Specc1	1.6976e-16	2.21737	0.188	0.061	5.3055e-12
Itgb5	1.71167e-16	-0.743142	0.291	0.494	5.34949e-12
Ptprj	1.75355e-16	0.341232	0.832	0.888	5.48038e-12
Zfp638	1.76345e-16	-0.179455	0.645	0.821	5.51132e-12
Hnrnpm	1.79541e-16	0.157537	0.645	0.768	5.6112e-12
Tnrc6a	1.83487e-16	0.147495	0.758	0.866	5.73453e-12
Rars2	1.90437e-16	-0.54535	0.379	0.585	5.95172e-12
Gm35164	1.92863e-16	-4.34763	0.003	0.079	6.02755e-12
Iws1	1.97726e-16	-0.232571	0.528	0.722	6.17953e-12
Marf1	1.98449e-16	-0.269733	0.675	0.849	6.20211e-12
Mdh1	1.99956e-16	-0.4103	0.438	0.644	6.24923e-12
Hip1r	2.00456e-16	1.07156	0.419	0.312	6.26485e-12
Pi4ka	2.00461e-16	0.318692	0.623	0.705	6.265e-12
Sumo1	2.01643e-16	-0.468	0.484	0.687	6.30196e-12
Gpt2	2.07844e-16	-0.222648	0.859	0.968	6.49576e-12
Nfix	2.08011e-16	-0.424109	0.469	0.673	6.50097e-12
Cryzl2	2.28301e-16	-1.57305	0.031	0.144	7.1351e-12
Fyb2	2.39022e-16	-0.693084	0.189	0.373	7.47015e-12
Arhgap21	2.45621e-16	-0.369617	0.6	0.787	7.67639e-12
Trip12	2.5985e-16	0.192746	0.89	0.962	8.1211e-12
Mbd5	2.62034e-16	-0.245893	0.863	0.966	8.18936e-12
Cnot8	2.63181e-16	-0.705401	0.206	0.394	8.22521e-12
Ythdf3	2.67996e-16	-0.188841	0.744	0.899	8.37569e-12
Cdkl5	2.70633e-16	-0.66982	0.271	0.47	8.4581e-12
Cab39l	2.71941e-16	-0.334627	0.523	0.72	8.49897e-12
Pim3	2.73552e-16	-0.612516	0.472	0.667	8.54931e-12
Pcbp2	2.77096e-16	0.489691	0.718	0.734	8.66009e-12
Bcat2	2.82792e-16	-0.523939	0.285	0.482	8.83811e-12
2310039H08Rik	2.85734e-16	-0.852789	0.1	0.255	8.93004e-12
Ube3c	2.86212e-16	-0.246144	0.596	0.782	8.94497e-12
Klf3	2.87323e-16	0.124234	0.641	0.769	8.9797e-12
Vmp1	2.89787e-16	0.330464	0.849	0.898	9.0567e-12
Ngef	2.90034e-16	-0.303996	0.715	0.873	9.06443e-12
Septin10	2.92982e-16	-0.697507	0.177	0.357	9.15655e-12
Gpam	2.93835e-16	-0.280778	0.692	0.86	9.18324e-12
Dnajc1	2.97216e-16	-0.327646	0.73	0.887	9.2889e-12
Afg1l	2.97324e-16	0.636175	0.593	0.574	9.29226e-12
Gm11437	2.99202e-16	-0.999499	0.068	0.199	9.35096e-12
Acp2	3.00915e-16	-1.0065	0.162	0.341	9.40449e-12
Kmt2a	3.07339e-16	0.553267	0.651	0.65	9.60526e-12
Paqr7	3.09836e-16	-1.63456	0.076	0.22	9.68331e-12
Csnk1a1	3.11362e-16	0.126309	0.713	0.836	9.731e-12
Dym	3.17334e-16	0.206826	0.698	0.799	9.91764e-12
Tor1aip2	3.27493e-16	-0.373448	0.527	0.724	1.02351e-11
Arhgef10l	3.36004e-16	-0.584539	0.308	0.51	1.05011e-11
Map4k5	3.36441e-16	-0.533862	0.468	0.668	1.05148e-11
Atg10	3.47202e-16	-0.87186	0.222	0.413	1.08511e-11
Tial1	3.498e-16	0.195648	0.624	0.745	1.09323e-11
Rwdd3	3.53422e-16	-1.11951	0.136	0.305	1.10455e-11
Fermt2	3.79098e-16	0.110138	0.623	0.762	1.1848e-11
Camk2d	3.79921e-16	0.383918	0.623	0.68	1.18737e-11
Baat	3.80088e-16	-0.391565	0.619	0.801	1.18789e-11
Wnk1	3.93853e-16	0.218018	0.829	0.909	1.23091e-11
Asl	3.98266e-16	0.194993	0.867	0.953	1.2447e-11
Manf	4.04101e-16	-0.938373	0.099	0.254	1.26294e-11
Lrrn3	4.05943e-16	-1.63577	0.059	0.195	1.26869e-11
Gldc	4.06267e-16	0.319838	0.726	0.792	1.26971e-11
Tbc1d9b	4.14273e-16	-0.809136	0.212	0.401	1.29473e-11
Gch1	4.21416e-16	-0.102554	0.607	0.779	1.31705e-11
Cdk18	4.21505e-16	-0.70596	0.186	0.369	1.31733e-11
Cdc37l1	4.22485e-16	0.260286	0.629	0.728	1.32039e-11
Grem2	4.22561e-16	-0.670593	0.391	0.596	1.32063e-11
Mpp1	4.22586e-16	-1.49836	0.09	0.242	1.32071e-11
Arhgap42	4.24256e-16	0.120113	0.901	0.961	1.32593e-11
Dsc2	4.30487e-16	0.630708	0.588	0.605	1.3454e-11
N4bp2l1	4.36239e-16	0.131872	0.788	0.889	1.36338e-11
Cwf19l2	4.40509e-16	-0.27761	0.445	0.643	1.37672e-11
Snx9	4.4219e-16	-0.524712	0.367	0.572	1.38198e-11
Fam160b1	4.48565e-16	-0.451781	0.439	0.643	1.4019e-11
Sfxn2	4.48945e-16	0.56788	0.617	0.61	1.40309e-11
Zranb3	4.64313e-16	-0.928123	0.131	0.298	1.45112e-11
Spp2	4.66446e-16	-1.58872	0.058	0.192	1.45778e-11
Slc1a2	4.81384e-16	1.3059	0.257	0.109	1.50447e-11
Hnrnpdl	4.96903e-16	-0.406779	0.569	0.755	1.55297e-11
Sirt3	5.0074e-16	-0.21379	0.667	0.838	1.56496e-11
Prpf40a	5.10419e-16	-0.277977	0.588	0.776	1.59521e-11
Ubr3	5.18683e-16	0.196992	0.832	0.913	1.62104e-11
Herpud1	5.21721e-16	-0.312139	0.887	0.968	1.63054e-11
Sipa1l1	5.38876e-16	0.114365	0.623	0.753	1.68415e-11
Braf	5.44861e-16	0.254866	0.644	0.74	1.70285e-11
Ciart	5.59675e-16	-0.678187	0.37	0.566	1.74915e-11
Chd1	5.72648e-16	0.175279	0.647	0.755	1.7897e-11
Ppip5k2	5.7314e-16	0.283225	0.65	0.748	1.79123e-11
Scp2	5.85336e-16	-0.394704	0.86	0.965	1.82935e-11
Cdh4	5.88849e-16	3.54306	0.076	0.005	1.84033e-11
Lipa	5.89112e-16	-0.395538	0.484	0.685	1.84115e-11
St6galnac6	5.92868e-16	-1.16873	0.121	0.286	1.85289e-11
Pum1	5.98175e-16	0.227472	0.825	0.906	1.86948e-11
Cyp4f15	6.03941e-16	-0.195423	0.695	0.858	1.8875e-11
Fbxo31	6.2284e-16	0.748313	0.566	0.526	1.94656e-11
Atpaf1	6.22916e-16	-0.379802	0.136	0.291	1.9468e-11
Atp6v0b	6.51928e-16	0.730543	0.585	0.545	2.03747e-11
Cpeb1	6.63376e-16	-0.658024	0.147	0.314	2.07325e-11
Oat	6.65039e-16	1.52775	0.294	0.188	2.07845e-11
Nectin3	6.81735e-16	0.101613	0.596	0.747	2.13063e-11
Glo1	6.84969e-16	0.509862	0.545	0.6	2.14073e-11
Shmt1	6.95204e-16	-0.42814	0.602	0.78	2.17272e-11
Ube2r2	6.98615e-16	0.144157	0.737	0.855	2.18338e-11
Gpr39	6.98626e-16	-0.998145	0.138	0.307	2.18341e-11
Paqr9	7.0123e-16	-0.529694	0.179	0.355	2.19155e-11
Nfat5	7.02321e-16	0.309512	0.778	0.86	2.19497e-11
Tnfaip2	7.27969e-16	-1.50564	0.106	0.26	2.27512e-11
Asns	7.35422e-16	-1.5144	0.031	0.14	2.29841e-11
Trim12c	7.93297e-16	-1.99571	0.028	0.139	2.47929e-11
Ankhd1	7.97405e-16	0.171171	0.849	0.935	2.49213e-11
Gclm	8.16315e-16	0.51879	0.664	0.687	2.55123e-11
Hdac11	8.19823e-16	-1.33477	0.071	0.211	2.56219e-11
Plce1	8.37598e-16	-0.437926	0.477	0.677	2.61774e-11
Hsd17b10	8.79287e-16	-1.22112	0.071	0.211	2.74804e-11
Ppib	8.84317e-16	-0.904261	0.124	0.288	2.76376e-11
Itsn1	9.07363e-16	0.448844	0.547	0.613	2.83578e-11
Atf7ip	9.18201e-16	-0.300832	0.535	0.73	2.86965e-11
Nde1	9.26976e-16	-1.60023	0.096	0.242	2.89708e-11
Gorasp1	9.85443e-16	-1.43752	0.076	0.22	3.07981e-11
Eml4	9.95338e-16	0.556313	0.643	0.657	3.11073e-11
Aldh1l1	1.0401e-15	-0.175439	0.891	0.981	3.25063e-11
Tpst1	1.06482e-15	-0.630795	0.219	0.407	3.32787e-11
Sertad2	1.07467e-15	0.507173	0.54	0.58	3.35866e-11
Wdr45b	1.08484e-15	-0.666293	0.355	0.553	3.39044e-11
Ppp1cb	1.12531e-15	0.43724	0.585	0.622	3.51694e-11
Taf1b	1.17715e-15	-1.73639	0.081	0.221	3.67895e-11
Meis2	1.19188e-15	-0.73063	0.165	0.338	3.72498e-11
Arhgap32	1.23082e-15	0.530131	0.617	0.647	3.84668e-11
Cnmd	1.27207e-15	-2.39171	0.023	0.126	3.97559e-11
Lrig3	1.27787e-15	-0.308861	0.359	0.557	3.99373e-11
Csnk2a1	1.30022e-15	-0.299277	0.518	0.712	4.06359e-11
Dixdc1	1.3131e-15	-0.814262	0.242	0.431	4.10384e-11
Ly6g2	1.31903e-15	-0.598047	0.277	0.472	4.12237e-11
Dgkh	1.34076e-15	1.91461	0.229	0.099	4.19029e-11
Pcp4l1	1.35029e-15	2.80434	0.134	0.035	4.22006e-11
Akap9	1.35944e-15	-0.248685	0.686	0.854	4.24867e-11
Ctnna1	1.42861e-15	-0.17555	0.627	0.803	4.46483e-11
Dbi	1.47322e-15	-0.36603	0.369	0.569	4.60426e-11
Arfgef2	1.5157e-15	0.411004	0.602	0.667	4.73701e-11
Mbtps2	1.52899e-15	-1.02591	0.13	0.295	4.77856e-11
Nat2	1.53128e-15	-1.04561	0.088	0.235	4.7857e-11
Pcbd2	1.55564e-15	-0.605087	0.242	0.43	4.86183e-11
Qprt	1.56151e-15	-1.08732	0.144	0.311	4.88018e-11
Prkdc	1.56859e-15	-0.643444	0.253	0.445	4.90232e-11
Samd4	1.57315e-15	1.36082	0.371	0.232	4.91658e-11
Rprd1a	1.5762e-15	-0.373673	0.415	0.614	4.92608e-11
Dtnb	1.58305e-15	0.421773	0.751	0.78	4.9475e-11
Cdc14b	1.5985e-15	-0.359288	0.6	0.783	4.99579e-11
Dclk3	1.6053e-15	-1.19198	0.102	0.256	5.01703e-11
Hnrnph1	1.61184e-15	0.276206	0.739	0.82	5.03748e-11
Dennd4a	1.62499e-15	0.22678	0.603	0.709	5.07858e-11
Tank	1.68784e-15	-0.506335	0.431	0.63	5.27499e-11
Chd3	1.70426e-15	-0.35114	0.698	0.859	5.32631e-11
Rassf8	1.77462e-15	-0.488166	0.308	0.504	5.54621e-11
Ranbp10	1.78779e-15	-0.289877	0.708	0.868	5.58738e-11
Pola1	1.83865e-15	-0.79693	0.168	0.342	5.74634e-11
Fgfr3	1.85806e-15	-1.08621	0.14	0.305	5.80701e-11
Osbpl11	2.04168e-15	0.584946	0.501	0.515	6.38087e-11
Blmh	2.26625e-15	-0.601696	0.264	0.457	7.08272e-11
Gm43091	2.28493e-15	4.56238	0.071	0.004	7.1411e-11
Gm45871	2.29518e-15	-1.06186	0.123	0.284	7.17312e-11
Trpm7	2.35317e-15	0.199328	0.884	0.951	7.35437e-11
Mpp4	2.38534e-15	1.45169	0.332	0.18	7.45491e-11
1110051M20Rik	2.44075e-15	-2.96765	0.024	0.122	7.62808e-11
Herc6	2.45396e-15	-1.66247	0.078	0.218	7.66935e-11
Bcas3	2.45432e-15	0.108774	0.829	0.92	7.67049e-11
Phldb2	2.52135e-15	-0.337225	0.722	0.875	7.87997e-11
Atr	2.55017e-15	-0.586728	0.297	0.492	7.97004e-11
Ccdc57	2.55432e-15	-0.66252	0.239	0.427	7.98302e-11
Chuk	2.60147e-15	-0.256835	0.712	0.871	8.13039e-11
Map3k2	2.60846e-15	0.186325	0.684	0.792	8.15221e-11
Bco2	2.64159e-15	-0.89096	0.129	0.29	8.25576e-11
Cux1	2.65582e-15	-0.116915	0.593	0.761	8.30022e-11
Rai14	2.67736e-15	0.621072	0.629	0.62	8.36755e-11
Fgl1	2.68194e-15	1.28365	0.347	0.184	8.38187e-11
Nlrp6	2.7099e-15	0.273929	0.732	0.824	8.46925e-11
Ppargc1b	2.79122e-15	-0.172632	0.586	0.764	8.72339e-11
Smg6	2.98292e-15	0.191169	0.846	0.923	9.32251e-11
Nisch	3.05624e-15	-0.191526	0.698	0.86	9.55166e-11
F5	3.06792e-15	0.223679	0.846	0.919	9.58817e-11
Hpn	3.06904e-15	-0.108401	0.802	0.932	9.59168e-11
3110021N24Rik	3.10361e-15	-0.760103	0.12	0.277	9.69972e-11
Arhgap6	3.11976e-15	0.705076	0.647	0.615	9.75019e-11
Pclo	3.32246e-15	1.51686	0.305	0.17	1.03837e-10
Kidins220	3.41011e-15	-0.303003	0.466	0.66	1.06576e-10
Cep70	3.54956e-15	-0.504722	0.126	0.282	1.10934e-10
Bmp1	3.55106e-15	0.357352	0.761	0.814	1.10981e-10
Gpsm2	3.56569e-15	-0.512599	0.103	0.249	1.11439e-10
Snx24	3.60465e-15	-0.236144	0.46	0.649	1.12656e-10
Anxa6	3.60878e-15	-0.29434	0.353	0.547	1.12785e-10
Rmdn3	3.65208e-15	-1.30379	0.129	0.287	1.14138e-10
Kdm5a	3.66808e-15	-0.23758	0.662	0.832	1.14639e-10
Polr2b	3.78257e-15	-0.558646	0.249	0.435	1.18217e-10
Rft1	3.79147e-15	-1.11403	0.093	0.241	1.18495e-10
Ubl3	3.81779e-15	0.527216	0.562	0.595	1.19318e-10
Npc1	3.82015e-15	-0.169466	0.597	0.773	1.19391e-10
Tia1	3.90585e-15	-0.275238	0.295	0.478	1.2207e-10
Tom1l2	3.90845e-15	0.187346	0.718	0.828	1.22151e-10
Tbccd1	3.92177e-15	-0.487299	0.237	0.419	1.22567e-10
H2-Q6	3.93161e-15	-1.12931	0.062	0.189	1.22875e-10
Wwp1	4.03576e-15	-0.204367	0.804	0.932	1.2613e-10
Stat2	4.04692e-15	-0.246214	0.554	0.737	1.26479e-10
Tmem131l	4.18615e-15	-0.131539	0.664	0.83	1.3083e-10
Dido1	4.25648e-15	-0.193939	0.626	0.801	1.33028e-10
Il18	4.38293e-15	-0.80588	0.136	0.299	1.3698e-10
Macf1	4.38499e-15	0.132589	0.886	0.969	1.37044e-10
Osbpl1a	4.42238e-15	0.119845	0.788	0.888	1.38213e-10
Gm48228	4.54228e-15	2.2282	0.203	0.107	1.4196e-10
Idnk	4.56475e-15	-0.707776	0.169	0.34	1.42662e-10
Tpr	4.56867e-15	-0.23629	0.576	0.757	1.42785e-10
Ergic2	4.64191e-15	0.460832	0.647	0.683	1.45074e-10
Rab7	4.76311e-15	0.521569	0.607	0.62	1.48861e-10
Cacul1	4.77013e-15	0.458901	0.641	0.696	1.49081e-10
Epm2a	4.79789e-15	-1.68844	0.052	0.178	1.49949e-10
Slc38a3	4.89593e-15	-0.284363	0.818	0.931	1.53013e-10
Mrpl18	4.90015e-15	0.616027	0.641	0.643	1.53144e-10
AW554918	4.91731e-15	-0.606932	0.284	0.476	1.53681e-10
Cnn3	5.03924e-15	0.248482	0.654	0.75	1.57491e-10
Mbd1	5.04435e-15	0.400285	0.373	0.488	1.57651e-10
Araf	5.0563e-15	-0.654168	0.336	0.531	1.58025e-10
Gorasp2	5.07041e-15	-0.518445	0.338	0.534	1.58465e-10
Dera	5.07342e-15	-0.556213	0.263	0.452	1.5856e-10
Ugt2b34	5.07527e-15	-0.769476	0.342	0.535	1.58617e-10
Rbck1	5.08489e-15	-1.24289	0.107	0.26	1.58918e-10
Ifi27	5.15426e-15	-1.14134	0.078	0.217	1.61086e-10
Gramd3	5.16995e-15	0.160979	0.818	0.924	1.61577e-10
Ccnb2	5.3817e-15	2.27277	0.16	0.05	1.68194e-10
Anxa7	5.41675e-15	-0.843459	0.194	0.372	1.6929e-10
Abcd3	5.65203e-15	-0.104961	0.867	0.97	1.76643e-10
Fbxl20	5.7383e-15	-0.159709	0.681	0.843	1.79339e-10
Tcf25	5.79598e-15	0.124048	0.712	0.824	1.81142e-10
Ppp2r2a	5.94516e-15	0.373863	0.571	0.646	1.85804e-10
Vps13c	6.01895e-15	0.370398	0.661	0.72	1.8811e-10
Gtf3c3	6.0206e-15	-1.05587	0.185	0.359	1.88162e-10
Hmg20a	6.1547e-15	-0.211215	0.483	0.662	1.92353e-10
Arhgap12	6.24286e-15	-0.253962	0.552	0.737	1.95108e-10
Nsd1	6.25797e-15	-0.17602	0.823	0.944	1.9558e-10
Fndc3b	6.317e-15	0.431025	0.677	0.723	1.97425e-10
Hnf1a	6.33351e-15	-1.48824	0.089	0.232	1.97941e-10
Amy1	6.35233e-15	0.304222	0.588	0.661	1.98529e-10
Bmyc	6.56855e-15	-3.19108	0.006	0.081	2.05287e-10
Serpind1	6.59724e-15	-0.377636	0.319	0.512	2.06183e-10
Ubr2	6.63182e-15	0.24888	0.814	0.895	2.07264e-10
Nr1h4	6.67608e-15	0.211936	0.953	0.989	2.08648e-10
Ugdh	6.75642e-15	0.793039	0.575	0.529	2.11159e-10
Elmsan1	6.87586e-15	-0.383465	0.237	0.414	2.14891e-10
Optn	7.0703e-15	-0.164803	0.746	0.893	2.20968e-10
Fam71d	7.23513e-15	2.05598	0.194	0.07	2.26119e-10
Tulp2	7.42717e-15	-1.31471	0.072	0.208	2.32121e-10
Diaph2	7.54791e-15	-0.137823	0.828	0.947	2.35895e-10
Prkd3	7.58159e-15	0.34276	0.811	0.872	2.36947e-10
Cyp2c39	7.63461e-15	3.26836	0.095	0.014	2.38605e-10
Gsk3b	7.6691e-15	0.224067	0.768	0.86	2.39682e-10
Tent4b	7.85925e-15	0.109259	0.722	0.843	2.45625e-10
Mapk1ip1l	7.88469e-15	-0.536281	0.422	0.617	2.4642e-10
Arsb	7.94365e-15	-0.492506	0.288	0.476	2.48263e-10
Ptcd3	8.16238e-15	-0.414898	0.38	0.575	2.55099e-10
Apc	8.17497e-15	0.218936	0.623	0.722	2.55492e-10
F12	8.40049e-15	-0.246445	0.578	0.76	2.6254e-10
Gstt1	8.57752e-15	-0.768752	0.294	0.483	2.68073e-10
Zzef1	8.83347e-15	0.151943	0.605	0.724	2.76073e-10
Usp53	9.04795e-15	0.368275	0.394	0.494	2.82776e-10
Clk4	9.05141e-15	-0.104219	0.713	0.864	2.82884e-10
Arhgap29	9.21947e-15	0.120508	0.674	0.806	2.88136e-10
Acsm3	9.26281e-15	-0.428282	0.446	0.641	2.89491e-10
Gadd45b	9.38854e-15	3.83234	0.075	0.006	2.9342e-10
Usp9x	9.52784e-15	0.236814	0.806	0.885	2.97774e-10
Baiap2	9.80345e-15	0.535816	0.644	0.659	3.06387e-10
Psme4	9.88115e-15	0.103919	0.767	0.87	3.08816e-10
Tcf7l2	1.0166e-14	0.135588	0.842	0.931	3.17717e-10
Ubn2	1.02878e-14	0.160673	0.811	0.907	3.21526e-10
Fn1	1.03119e-14	0.238467	0.893	0.956	3.22278e-10
Arhgef40	1.05664e-14	-1.41703	0.065	0.196	3.30232e-10
Acat1	1.06122e-14	0.111726	0.753	0.864	3.31664e-10
Cln6	1.07808e-14	3.30475	0.097	0.015	3.36934e-10
Fam107a	1.09422e-14	3.65863	0.068	0.004	3.41977e-10
Epb41l5	1.09826e-14	0.313459	0.761	0.824	3.4324e-10
Atp13a3	1.11346e-14	0.190116	0.811	0.9	3.4799e-10
Gm11789	1.11817e-14	-1.56022	0.032	0.135	3.49463e-10
Exoc5	1.1591e-14	0.40806	0.525	0.604	3.62254e-10
Tmem41b	1.18701e-14	-0.567132	0.298	0.489	3.70977e-10
Tasor	1.18728e-14	-0.209559	0.743	0.891	3.71062e-10
Strbp	1.19099e-14	-0.125298	0.798	0.927	3.72221e-10
Arfgef1	1.1943e-14	0.243135	0.708	0.799	3.73254e-10
Cp	1.23446e-14	0.423984	0.911	0.929	3.85806e-10
Zdhhc6	1.27814e-14	-0.448134	0.373	0.567	3.99457e-10
Taf3	1.29463e-14	-0.100949	0.47	0.641	4.0461e-10
Spen	1.3286e-14	0.478056	0.576	0.619	4.15228e-10
Apoh	1.32992e-14	0.465276	0.65	0.72	4.1564e-10
G6pc	1.35725e-14	0.22294	0.814	0.91	4.2418e-10
Acsl4	1.35799e-14	-0.17546	0.468	0.645	4.24414e-10
1700001C19Rik	1.38152e-14	-0.79933	0.096	0.239	4.31767e-10
Cyp2j5	1.39954e-14	-0.112052	0.847	0.958	4.37397e-10
Palmd	1.40987e-14	0.315606	0.576	0.651	4.40626e-10
Rabl3	1.46347e-14	-0.831852	0.133	0.291	4.57379e-10
Dhx9	1.47414e-14	-0.246925	0.436	0.625	4.60712e-10
Gm40770	1.50066e-14	-1.01541	0.079	0.217	4.69003e-10
Etl4	1.51346e-14	-0.168986	0.569	0.745	4.73001e-10
Wapl	1.55127e-14	0.165935	0.821	0.906	4.84818e-10
Hnrnpr	1.55133e-14	0.228037	0.558	0.69	4.84837e-10
Adarb1	1.56036e-14	-0.424889	0.408	0.602	4.87659e-10
Rnf216	1.56657e-14	0.218724	0.612	0.712	4.89601e-10
Ptk2	1.57023e-14	0.359556	0.619	0.695	4.90743e-10
Dnajc22	1.61838e-14	-0.534989	0.236	0.418	5.05794e-10
Stim1	1.64268e-14	0.436496	0.606	0.663	5.13387e-10
5730480H06Rik	1.64903e-14	-1.15923	0.123	0.278	5.15372e-10
Pecr	1.64939e-14	-0.268732	0.62	0.795	5.15485e-10
Aspg	1.6658e-14	-0.14694	0.62	0.788	5.20612e-10
Zfp280c	1.70597e-14	-0.703421	0.192	0.365	5.33168e-10
Rbbp6	1.70865e-14	0.252629	0.684	0.775	5.34005e-10
Srpk2	1.72824e-14	0.113993	0.61	0.75	5.40128e-10
Hspa5	1.72991e-14	-0.730963	0.305	0.492	5.40649e-10
Casd1	1.75621e-14	-0.635432	0.335	0.527	5.4887e-10
Hook1	1.76101e-14	-0.383093	0.367	0.558	5.50368e-10
Mpdz	1.76572e-14	-1.18362	0.127	0.282	5.51842e-10
Id2	1.78446e-14	-0.565152	0.528	0.707	5.57698e-10
Dhfr	1.79794e-14	-0.892044	0.134	0.293	5.61909e-10
Rhbdd2	1.83297e-14	1.22986	0.345	0.258	5.72857e-10
Fryl	1.84212e-14	0.178747	0.605	0.728	5.75718e-10
Mpzl2	1.88976e-14	-0.718833	0.301	0.488	5.90607e-10
Gon4l	1.9273e-14	-0.443713	0.407	0.6	6.0234e-10
Dync1h1	1.93698e-14	0.653249	0.588	0.559	6.05366e-10
Pml	2.01541e-14	-1.1396	0.113	0.264	6.29876e-10
Reln	2.01957e-14	2.46509	0.157	0.05	6.31178e-10
Rbm5	2.03525e-14	0.150917	0.73	0.83	6.36076e-10
Aak1	2.05555e-14	0.268634	0.578	0.676	6.42421e-10
Hes6	2.06208e-14	-0.73046	0.16	0.324	6.44462e-10
Mrps9	2.06822e-14	-0.515711	0.321	0.51	6.46382e-10
Adra1a	2.0723e-14	-0.790435	0.227	0.408	6.47656e-10
Meiob	2.08083e-14	-0.823231	0.167	0.335	6.50322e-10
Safb2	2.08591e-14	0.357247	0.547	0.621	6.51909e-10
Snrnp70	2.10324e-14	-0.167125	0.686	0.847	6.57327e-10
Dhcr7	2.10764e-14	-1.44851	0.083	0.219	6.587e-10
Lmnb1	2.11917e-14	-1.41179	0.059	0.184	6.62304e-10
Thrb	2.14341e-14	0.148306	0.949	0.994	6.69879e-10
Isoc1	2.14752e-14	-0.8464	0.11	0.255	6.71165e-10
Gm21992	2.15869e-14	-0.286091	0.578	0.758	6.74654e-10
Opa1	2.18504e-14	-0.173423	0.503	0.679	6.82891e-10
Pde6c	2.20802e-14	-1.38469	0.035	0.143	6.90072e-10
4931429L15Rik	2.229e-14	3.34656	0.082	0.009	6.96629e-10
Arhgef11	2.23664e-14	-0.198537	0.606	0.781	6.99018e-10
Ablim1	2.30433e-14	-0.401332	0.603	0.777	7.20171e-10
Atp5a1	2.34796e-14	-0.342139	0.532	0.718	7.33807e-10
Yes1	2.35072e-14	0.457521	0.667	0.702	7.34672e-10
Abca8b	2.36569e-14	0.506774	0.637	0.69	7.39348e-10
Bmf	2.38263e-14	-2.50731	0.023	0.119	7.44643e-10
Echdc1	2.41296e-14	-0.445432	0.343	0.535	7.54121e-10
Marveld1	2.50359e-14	-0.607615	0.27	0.454	7.82446e-10
Oasl1	2.50873e-14	-2.29753	0.01	0.087	7.84053e-10
Rhobtb3	2.5451e-14	-1.00273	0.143	0.303	7.9542e-10
Vdac1	2.63359e-14	-0.773087	0.229	0.408	8.23075e-10
N4bp2	2.6816e-14	-0.40752	0.459	0.649	8.38081e-10
Nek3	2.71398e-14	-1.66217	0.03	0.133	8.48202e-10
Ehbp1	2.77317e-14	-0.106793	0.753	0.89	8.66698e-10
Zfr2	2.85652e-14	-0.958908	0.055	0.177	8.92747e-10
Hook2	2.89833e-14	0.873682	0.501	0.461	9.05815e-10
Dclre1a	2.94265e-14	-0.588445	0.215	0.391	9.19667e-10
Eepd1	2.97411e-14	-0.698692	0.278	0.464	9.29498e-10
Ppp3cc	2.97819e-14	-1.21924	0.079	0.215	9.30772e-10
H2-T22	2.98103e-14	-1.58513	0.038	0.146	9.31661e-10
Fmo5	3.00246e-14	-0.229189	0.966	0.997	9.38359e-10
Gm12216	3.02488e-14	0.425628	0.041	0.112	9.45366e-10
Atxn10	3.09438e-14	0.558809	0.576	0.577	9.67087e-10
Xrn1	3.12229e-14	-0.279844	0.551	0.732	9.75808e-10
Acadl	3.18151e-14	0.540533	0.555	0.586	9.94319e-10
Qk	3.19662e-14	0.206716	0.826	0.899	9.99038e-10
Nhsl1	3.2897e-14	-0.340909	0.444	0.631	1.02813e-09
Orm1	3.35613e-14	-0.455406	0.164	0.314	1.04889e-09
Ap2a2	3.37249e-14	0.442725	0.545	0.58	1.05401e-09
Nadk2	3.47671e-14	-0.145958	0.554	0.727	1.08658e-09
Gm42047	3.55026e-14	-1.81745	0.056	0.18	1.10956e-09
Top1	3.57211e-14	0.209137	0.718	0.802	1.11639e-09
Gm4737	3.57955e-14	-0.871119	0.243	0.411	1.11872e-09
Tada2a	3.58747e-14	-0.78285	0.172	0.339	1.12119e-09
Hc	3.6044e-14	-0.194233	0.864	0.964	1.12648e-09
Ptch1	3.6109e-14	0.494856	0.544	0.576	1.12851e-09
Mmut	3.61172e-14	-0.410783	0.232	0.405	1.12877e-09
Trib1	3.75485e-14	-0.72334	0.314	0.499	1.1735e-09
Slc7a15	3.77693e-14	-1.37841	0.054	0.174	1.1804e-09
Gda	3.78066e-14	-0.427748	0.287	0.47	1.18157e-09
Ext2	3.8556e-14	-0.639095	0.284	0.469	1.20499e-09
Fam13a	3.86065e-14	-0.363917	0.617	0.79	1.20657e-09
Ptpra	3.89996e-14	-0.128656	0.332	0.496	1.21885e-09
Clec2h	3.91905e-14	-0.950221	0.065	0.184	1.22482e-09
Ptprk	3.95112e-14	0.120741	0.932	0.989	1.23484e-09
Psmb9	4.01431e-14	-3.72351	0.001	0.061	1.25459e-09
Gpld1	4.14425e-14	-0.203029	0.754	0.897	1.2952e-09
Supt3	4.18441e-14	0.445485	0.558	0.621	1.30775e-09
Gm45051	4.21457e-14	-0.83888	0.117	0.266	1.31718e-09
Brd8	4.31712e-14	-0.454575	0.24	0.416	1.34923e-09
Pacsin2	4.50402e-14	-0.317136	0.431	0.618	1.40764e-09
Usp14	4.53248e-14	-0.103839	0.418	0.591	1.41654e-09
Ppfibp2	4.5499e-14	0.135933	0.658	0.777	1.42198e-09
Rusc2	4.61412e-14	0.182064	0.583	0.689	1.44205e-09
Cd2ap	4.69523e-14	-0.153249	0.556	0.732	1.4674e-09
Klhl33	4.71644e-14	-3.00548	0.006	0.076	1.47403e-09
Mreg	4.80951e-14	0.887058	0.445	0.387	1.50312e-09
Erap1	4.84247e-14	-0.683898	0.328	0.514	1.51342e-09
Dennd4c	4.89383e-14	0.20453	0.602	0.707	1.52947e-09
Tnpo1	4.97234e-14	0.245367	0.682	0.784	1.55401e-09
Gm32063	4.97642e-14	-0.718756	0.23	0.407	1.55528e-09
Daglb	4.98444e-14	-0.902384	0.096	0.235	1.55779e-09
Plgrkt	5.0083e-14	-1.65475	0.037	0.144	1.56524e-09
Leap2	5.00992e-14	-1.02092	0.052	0.167	1.56575e-09
Oxr1	5.01133e-14	-0.110326	0.623	0.781	1.56619e-09
Prpsap1	5.05682e-14	-0.396986	0.359	0.547	1.58041e-09
Nlk	5.19209e-14	-0.477999	0.534	0.715	1.62268e-09
Eif4g2	5.22116e-14	0.39927	0.593	0.651	1.63177e-09
Xpo1	5.36483e-14	-0.695793	0.202	0.375	1.67667e-09
Pex7	5.66389e-14	-0.364386	0.53	0.713	1.77014e-09
Uqcc1	5.80689e-14	-0.408899	0.431	0.62	1.81483e-09
Larp1b	6.18566e-14	0.200404	0.736	0.832	1.9332e-09
Nectin2	6.19261e-14	-1.31262	0.116	0.264	1.93538e-09
Fyco1	6.34071e-14	-0.385855	0.451	0.639	1.98166e-09
Znrf1	6.59993e-14	0.1634	0.703	0.821	2.06268e-09
Wee1	6.71546e-14	-0.487091	0.174	0.331	2.09878e-09
Ywhaq	6.74023e-14	0.84005	0.523	0.468	2.10652e-09
Gse1	6.79804e-14	-1.14418	0.066	0.192	2.12459e-09
Ak3	7.01027e-14	-0.326495	0.463	0.651	2.19092e-09
Zfp354c	7.24978e-14	2.31387	0.071	0.007	2.26578e-09
Gm22146	7.29324e-14	2.12881	0.174	0.07	2.27936e-09
Zfp609	7.41012e-14	0.128615	0.654	0.77	2.31588e-09
Ern1	7.42364e-14	0.195563	0.761	0.845	2.32011e-09
Tm4sf4	7.46168e-14	0.95579	0.506	0.382	2.332e-09
Fam120b	7.48919e-14	-0.205825	0.511	0.686	2.3406e-09
Gm38416	7.50434e-14	-5.12105	0.001	0.061	2.34533e-09
Zfp950	7.50549e-14	-0.148763	0.551	0.725	2.34569e-09
Zbtb44	7.59378e-14	0.19783	0.703	0.802	2.37328e-09
Aldh6a1	7.70959e-14	-0.282335	0.595	0.77	2.40948e-09
Slc16a1	7.77457e-14	1.89413	0.239	0.123	2.42979e-09
Adgrl2	7.82151e-14	-0.147501	0.643	0.805	2.44446e-09
Uevld	7.94466e-14	-1.15433	0.089	0.226	2.48295e-09
Lmln	7.96025e-14	-1.18705	0.102	0.245	2.48782e-09
Acsf2	8.04385e-14	-0.219699	0.4	0.576	2.51394e-09
Cnppd1	8.14539e-14	0.931049	0.472	0.374	2.54568e-09
Rabep1	8.2214e-14	0.182404	0.869	0.946	2.56943e-09
Glul	8.4948e-14	1.36184	0.326	0.311	2.65488e-09
Hopx	8.51582e-14	-0.81009	0.136	0.29	2.66145e-09
[truncated: 2,153 more rows]

## Sheet: snRNA-seq WTvsKO in cal. res.
Gene_name	p_val	avg_log2FC	pct.1	pct.2	p_val_adj
Car3	0	7.32516	0.804	0.037	0
Cyp39a1	0	-4.77608	0.058	0.696	0
Zbtb16	0	-4.3375	0.333	0.956	0
Il1r1	0	-3.99437	0.273	0.877	0
Cyp2b9	0	3.41142	0.975	0.458	0
Elovl5	0	3.15697	0.915	0.442	0
Lpin1	0	-4.11293	0.499	0.969	0
Fkbp5	0	-2.91132	0.464	0.897	0
Pde4d	0	2.33109	0.973	0.657	0
Fbp1	0	1.55555	0.98	0.719	0
St3gal5	0	-1.97142	0.656	0.874	0
Gfra1	0	-2.50209	0.753	0.966	0
Acaa1b	0	1.83273	0.985	0.808	0
Fmo5	0	-2.01814	0.914	0.966	0
Naaladl2	0	1.35989	0.998	0.948	0
Ghr	0	1.50704	0.999	0.976	0
Mat1a	0	-1.4683	0.97	0.983	0
Adk	0	-0.786556	1	0.997	0
Ptprd	2.96439387504748e-323	0.857276	0.998	0.962	9.26462017768589e-319
Rhobtb1	2.27270197086973e-321	-1.62001	0.891	0.935	7.10287546955918e-317
Nfib	7.79329268437065e-319	1.124	0.995	0.925	2.43563776264636e-314
Cdip1	1.12188671958722e-317	-2.10054	0.535	0.864	3.50623256472593e-313
Dlc1	1.93015e-299	2.70063	0.882	0.405	6.0323e-295
Arhgef26	2.39183e-298	-1.71232	0.7	0.897	7.47518e-294
Gm49980	2.16481e-285	-3.82176	0.108	0.667	6.76569e-281
Camk2b	1.20687e-271	-2.81743	0.276	0.746	3.77183e-267
Zfp395	4.24326e-264	1.87939	0.918	0.59	1.32615e-259
Prlr	7.58469e-264	1.78157	0.956	0.709	2.37044e-259
Cobll1	1.34968e-260	-1.1666	0.952	0.966	4.21816e-256
Herpud1	3.05567e-256	-1.85461	0.603	0.887	9.54989e-252
Serpina3k	2.84789e-251	-4.45021	0.051	0.566	8.90051e-247
Erbb4	6.86661e-247	1.9011	0.93	0.596	2.14602e-242
Myo1b	5.21386e-241	-1.43874	0.718	0.864	1.62949e-236
Sult2a8	3.17998e-240	3.22564	0.772	0.23	9.93839e-236
Aass	4.74285e-238	-1.43197	0.939	0.97	1.48228e-233
Ces1d	9.10547e-235	1.49131	0.964	0.749	2.84573e-230
Gm34667	1.47204e-233	1.64525	0.932	0.614	4.60058e-229
Crot	1.51797e-233	1.50789	0.966	0.773	4.74411e-229
Asl	1.07939e-226	-1.60424	0.728	0.867	3.37342e-222
Cyp4a14	9.06683e-226	-1.72612	0.779	0.932	2.83365e-221
Slc22a27	2.75084e-221	5.62546	0.607	0.031	8.5972e-217
Got1	2.36374e-211	-1.45622	0.761	0.846	7.38739e-207
Hsd3b3	6.54434e-210	1.69112	0.899	0.595	2.0453e-205
Fads2	1.16246e-206	1.59565	0.932	0.686	3.63304e-202
Slc22a26	1.40004e-205	8.325	0.534	0.006	4.37555e-201
Shld2	2.3602e-203	-1.81434	0.516	0.777	7.37634e-199
E030018B13Rik	2.92873e-200	-7.95497	0.002	0.318	9.15316e-196
Mt1	9.77852e-200	-5.35817	0.012	0.38	3.05608e-195
Tango2	1.39286e-197	-2.18496	0.35	0.727	4.35311e-193
Cyp2b13	7.84763e-197	8.46791	0.518	0.004	2.45262e-192
Gm48199	2.73412e-196	-6.34311	0.004	0.325	8.54494e-192
Itih3	5.06535e-195	-1.94973	0.454	0.787	1.58308e-190
B3galt1	1.40671e-193	2.04213	0.851	0.463	4.39638e-189
Tsc22d3	1.38088e-190	-1.80406	0.524	0.784	4.31566e-186
Immp2l	8.9972e-188	0.619545	0.999	0.984	2.8119e-183
Acot4	1.38079e-184	1.72503	0.859	0.521	4.31537e-180
Alb	6.31039e-184	-1.03027	0.998	1	1.97218e-179
Rasgef1b	5.32698e-181	-3.05203	0.169	0.607	1.66484e-176
Chka	3.4096e-176	-1.59002	0.702	0.914	1.0656e-171
Kyat3	1.53789e-175	1.18838	0.978	0.867	4.80637e-171
Man2a1	1.54237e-174	-0.831484	0.973	0.963	4.82038e-170
Ces3a	9.52652e-174	3.06836	0.684	0.226	2.97732e-169
Mfsd2a	1.81449e-173	-1.95417	0.388	0.802	5.67083e-169
Cfh	8.43457e-172	1.36631	0.946	0.763	2.63606e-167
Slc38a2	9.70458e-172	-1.46387	0.655	0.856	3.03297e-167
Scara5	3.58247e-171	-7.81402	0.002	0.277	1.11963e-166
Sntb1	5.44304e-171	1.11917	0.962	0.823	1.70111e-166
Il6ra	2.30759e-169	-1.39723	0.649	0.832	7.21193e-165
Abca8a	7.92145e-169	1.57074	0.886	0.583	2.47569e-164
Ap3m1	2.02257e-165	-1.60636	0.631	0.847	6.32114e-161
Phldb2	3.29902e-165	1.28171	0.939	0.722	1.03104e-160
AA986860	1.76283e-164	-5.70292	0.007	0.304	5.50937e-160
Clpx	3.06032e-164	-1.30508	0.707	0.857	9.56441e-160
Gm47283	5.47397e-163	-1.92999	0.413	0.774	1.71078e-158
Rdh16	8.9404e-162	1.76783	0.827	0.453	2.79414e-157
Papss2	4.41557e-161	1.91849	0.809	0.421	1.38e-156
Wbp1l	3.16523e-160	-1.00088	0.806	0.847	9.8923e-156
Egfr	4.67755e-159	-1.20869	0.923	0.951	1.46187e-154
Tns1	5.55866e-158	-1.25239	0.717	0.862	1.73725e-153
Fggy	7.41439e-158	0.906828	0.972	0.862	2.31722e-153
Agmo	8.76745e-153	0.6725	0.996	0.945	2.74009e-148
Por	2.00139e-150	-1.02138	0.875	0.917	6.25496e-146
Slc16a2	4.22112e-146	1.44242	0.874	0.624	1.31923e-141
Ces1f	6.4234e-146	2.4188	0.689	0.268	2.00751e-141
Cyp2c23	2.44656e-143	2.23109	0.69	0.222	7.64622e-139
Prodh	5.51982e-143	-2.19993	0.269	0.681	1.72511e-138
Wwc1	7.14383e-143	1.28827	0.882	0.643	2.23266e-138
Serpina6	5.47781e-142	3.13044	0.581	0.12	1.71198e-137
Sugct	2.57096e-141	0.82562	0.983	0.915	8.03503e-137
Gin1	1.06794e-140	-2.32753	0.249	0.627	3.33763e-136
Slc8a1	2.19815e-140	-5.16406	0.009	0.277	6.86987e-136
Ccnd3	1.30505e-139	-1.60023	0.486	0.734	4.07867e-135
Gm42031	2.91588e-139	-4.05886	0.024	0.336	9.11299e-135
Angptl4	4.71903e-136	-2.20031	0.233	0.631	1.47484e-131
Abcc3	4.82817e-136	1.75583	0.788	0.428	1.50895e-131
Lipc	1.55061e-135	1.57754	0.836	0.565	4.84612e-131
Gm12909	5.42827e-134	2.03552	0.707	0.298	1.6965e-129
Errfi1	1.16925e-133	-0.751962	0.99	0.997	3.65427e-129
Bdh1	6.01164e-133	1.87829	0.746	0.328	1.87882e-128
Ppara	2.76438e-132	0.632075	0.997	0.949	8.63951e-128
Tsku	7.35336e-131	-3.63775	0.053	0.39	2.29814e-126
9030616G12Rik	1.18768e-130	1.57514	0.804	0.483	3.71185e-126
Lbp	1.54601e-130	-2.40729	0.19	0.6	4.83176e-126
Igfbp1	6.34587e-129	-3.03684	0.116	0.468	1.98327e-124
Ppm1k	1.79786e-126	1.38427	0.842	0.612	5.61887e-122
Slc25a13	7.29465e-126	0.719921	0.989	0.904	2.2798e-121
Slc25a51	6.00461e-125	-1.07834	0.775	0.846	1.87662e-120
Arrdc3	9.03269e-125	2.31081	0.663	0.247	2.82299e-120
Ppargc1a	1.31141e-124	-1.2316	0.738	0.859	4.09854e-120
Acnat2	9.51026e-124	-3.15695	0.06	0.407	2.97224e-119
Tcim	1.37897e-122	-5.10799	0.006	0.236	4.3097e-118
Arrdc2	1.86178e-122	-3.10448	0.082	0.435	5.81861e-118
Ass1	3.69308e-121	-0.921405	0.93	0.934	1.1542e-116
Fbxo31	6.13339e-121	-2.34641	0.161	0.566	1.91687e-116
Gldc	6.60928e-120	-1.59618	0.482	0.726	2.0656e-115
Arntl	4.5298e-118	-2.48293	0.144	0.531	1.4157e-113
B630019A10Rik	1.03197e-117	1.30767	0.85	0.583	3.22521e-113
Luc7l2	1.36185e-117	0.580827	0.992	0.942	4.2562e-113
Cp	2.62499e-117	-1.21574	0.773	0.911	8.20389e-113
Vmp1	7.8782e-117	-1.14166	0.697	0.849	2.46217e-112
Sc5d	8.76755e-117	1.71913	0.723	0.363	2.74012e-112
Tdo2	9.40247e-117	-1.01549	0.897	0.956	2.93856e-112
Etfbkmt	1.03888e-116	-1.48321	0.522	0.75	3.24682e-112
Pfkfb2	5.01261e-116	-2.75175	0.091	0.452	1.56659e-111
Tut4	1.42376e-115	1.08534	0.892	0.672	4.44968e-111
Ivns1abp	7.53618e-115	-1.27995	0.618	0.819	2.35528e-110
Sorbs1	1.79742e-114	1.23414	0.85	0.619	5.61748e-110
E230001N04Rik	3.31501e-114	-7.17532	0.001	0.184	1.03604e-109
Klf12	5.23961e-114	0.677321	0.987	0.908	1.63753e-109
Hsd17b6	6.85479e-114	2.52628	0.595	0.181	2.14233e-109
Rnf125	1.17058e-113	1.48905	0.785	0.506	3.65843e-109
Arg1	2.42725e-113	-1.09127	0.777	0.833	7.58588e-109
Baiap2l1	2.79972e-113	-0.958849	0.812	0.871	8.74996e-109
Abcd2	8.72915e-113	2.52209	0.48	0.071	2.72812e-108
Cyp2c29	1.01202e-112	1.79989	0.747	0.397	3.16286e-108
Arhgap5	1.68063e-112	-0.901731	0.836	0.881	5.25248e-108
Gprin3	7.72962e-112	1.33054	0.843	0.579	2.41574e-107
Rad51b	1.21124e-111	2.52592	0.578	0.16	3.78547e-107
Dsg1c	1.59321e-110	2.01228	0.705	0.333	4.97926e-106
Lpp	5.00515e-109	0.777018	0.971	0.849	1.56426e-104
Gne	6.36887e-109	-1.30095	0.548	0.767	1.99046e-104
Ppp1r3b	7.734e-109	-1.31779	0.57	0.787	2.41711e-104
Ldlr	8.28689e-109	1.08056	0.876	0.679	2.5899e-104
Rapgef4	4.87011e-108	-0.78209	0.94	0.941	1.52206e-103
Nr3c2	8.91463e-108	1.04993	0.905	0.689	2.78609e-103
Gadd45g	4.52116e-106	-3.1324	0.029	0.297	1.413e-101
Erc2	6.10054e-106	1.6926	0.736	0.404	1.9066e-101
Gm40438	9.03697e-106	1.69937	0.738	0.386	2.82432e-101
Chdh	1.67769e-105	1.18327	0.843	0.61	5.24328e-101
Abcd3	1.14378e-104	0.768297	0.973	0.867	3.57466e-100
Bhmt	8.55024e-104	-1.73174	0.443	0.718	2.67221e-99
Susd6	1.56273e-102	-0.920587	0.779	0.845	4.88401e-98
Fam169b	3.08585e-102	1.11432	0.884	0.633	9.64419e-98
Wwox	7.97881e-102	1.45938	0.797	0.517	2.49362e-97
Gck	1.06789e-101	-2.71673	0.098	0.432	3.33746e-97
Gm47465	1.64827e-101	-5.3404	0.005	0.198	5.15134e-97
Sardh	1.83601e-101	1.32335	0.805	0.54	5.73807e-97
Ablim1	4.3607e-101	1.18959	0.853	0.603	1.36285e-96
Daam1	6.72897e-101	0.974131	0.906	0.726	2.103e-96
Robo1	5.89903e-100	2.27579	0.614	0.263	1.84362e-95
Gde1	2.43313e-99	-1.64163	0.341	0.662	7.60428e-95
Plin4	3.00092e-99	-2.46088	0.111	0.456	9.37878e-95
Pkhd1	8.50261e-99	2.42006	0.517	0.136	2.65732e-94
Clec2d	9.57325e-99	0.92428	0.925	0.767	2.99193e-94
Mt2	1.5014e-98	-7.35449	0.001	0.158	4.69234e-94
A1cf	1.78457e-98	0.678382	0.988	0.921	5.57732e-94
Raph1	3.58672e-98	0.768132	0.963	0.855	1.12096e-93
Neat1	7.03123e-98	-0.56317	0.999	0.986	2.19747e-93
Tat	2.83633e-97	-0.752244	0.954	0.952	8.86438e-93
Cyp2c37	3.10702e-97	2.19169	0.625	0.275	9.71038e-93
Ppp2r5a	8.86008e-96	0.904048	0.917	0.758	2.76904e-91
Plcl1	1.07548e-95	-3.40739	0.048	0.321	3.36118e-91
Klf9	2.7726e-95	-1.52215	0.416	0.681	8.66522e-91
Insig2	3.34575e-95	-1.36429	0.552	0.761	1.04565e-90
Pde4b	4.53684e-95	1.47989	0.653	0.299	1.4179e-90
Tbc1d8	1.39613e-94	-1.05007	0.659	0.801	4.36333e-90
Shroom3	1.78253e-94	1.26091	0.886	0.658	5.57095e-90
Gys2	1.82061e-93	1.6358	0.765	0.469	5.68995e-89
Mme	1.95401e-93	1.77251	0.638	0.281	6.10686e-89
Otc	2.29399e-93	1.14998	0.846	0.614	7.1694e-89
Noct	3.34519e-93	-0.841879	0.835	0.838	1.04547e-88
Itih2	5.12442e-93	1.07654	0.86	0.636	1.60153e-88
Lin7a	1.83043e-92	1.73752	0.709	0.403	5.72065e-88
Nox4	1.94929e-92	1.7137	0.684	0.319	6.09212e-88
Cep85l	1.99793e-92	-0.812936	0.827	0.876	6.24412e-88
Hoga1	4.90634e-92	1.03116	0.873	0.644	1.53338e-87
Ahsg	7.05614e-92	-0.878242	0.923	0.952	2.20525e-87
Plin5	1.65529e-91	-2.45861	0.087	0.403	5.17328e-87
Cped1	1.60533e-90	0.614716	0.979	0.894	5.01715e-86
Lrg1	1.8237e-90	-3.85529	0.018	0.234	5.69962e-86
Rassf3	1.96298e-90	0.936825	0.907	0.732	6.1349e-86
Serinc3	2.33606e-90	-1.65013	0.335	0.634	7.30089e-86
Tmtc2	4.06105e-90	0.746155	0.966	0.828	1.2692e-85
Slc35d2	5.34607e-90	1.93837	0.588	0.26	1.67081e-85
Pbx3	1.22345e-89	-1.9152	0.248	0.582	3.82365e-85
Pparg	2.02219e-89	3.03032	0.415	0.071	6.31995e-85
Lpin2	2.30011e-89	-0.620899	0.987	0.982	7.18854e-85
Gm29427	6.63867e-89	-2.7501	0.064	0.35	2.07478e-84
Smg1	1.87068e-88	-0.707907	0.843	0.852	5.84644e-84
Taok3	2.2965e-88	0.678554	0.967	0.876	7.17726e-84
Sdc4	3.66799e-88	-1.2718	0.546	0.746	1.14636e-83
Aldh1l1	3.84967e-88	-0.859831	0.816	0.891	1.20314e-83
Megf9	5.50705e-88	-1.79018	0.308	0.621	1.72112e-83
Gk	5.3018e-87	0.997407	0.908	0.756	1.65697e-82
Cyp2c68	5.63757e-87	1.09378	0.843	0.609	1.76191e-82
Cfap54	3.69912e-86	4.97229	0.324	0.024	1.15608e-81
Inmt	1.8164e-85	2.03811	0.525	0.161	5.67679e-81
Acsm5	7.14389e-85	1.24108	0.766	0.46	2.23268e-80
Elovl2	1.81888e-84	0.953603	0.902	0.718	5.68454e-80
Ak2	1.99605e-84	1.23547	0.787	0.532	6.23825e-80
Rdx	2.5341e-84	0.906166	0.887	0.722	7.91983e-80
Acacb	2.71606e-84	-1.84274	0.222	0.556	8.48852e-80
Gm11266	3.25317e-84	2.24075	0.539	0.213	1.01671e-79
Gm48228	3.51095e-84	-4.66504	0.013	0.203	1.09728e-79
Retreg1	2.09006e-83	-1.34759	0.503	0.718	6.53208e-79
Aox3	4.12653e-83	1.71974	0.717	0.439	1.28966e-78
Mtss1	8.57476e-83	-0.448959	0.99	0.973	2.67987e-78
Foxo1	3.37239e-82	-0.735496	0.866	0.884	1.05397e-77
Bche	3.4014e-82	1.37094	0.743	0.48	1.06304e-77
Acbd5	4.00247e-82	0.788911	0.937	0.808	1.25089e-77
Hp	5.63369e-82	-2.01408	0.23	0.547	1.7607e-77
Chn2	1.46425e-81	0.890315	0.896	0.742	4.57621e-77
Cps1	3.69666e-81	-1.00566	0.943	0.972	1.15532e-76
Rad54l2	3.85269e-81	-0.975609	0.651	0.79	1.20408e-76
Gabbr2	4.66053e-81	1.95407	0.607	0.291	1.45656e-76
Fbxo3	5.505e-81	1.15261	0.767	0.575	1.72048e-76
Mettl7b	6.41382e-81	1.04102	0.833	0.626	2.00451e-76
Asap1	8.57186e-81	1.08292	0.824	0.597	2.67896e-76
Pptc7	9.04135e-81	-1.63733	0.292	0.602	2.82569e-76
Fhit	9.90303e-81	0.950893	0.896	0.685	3.09499e-76
Fign	1.8121e-80	1.43737	0.7	0.407	5.66335e-76
Gm28960	1.85317e-80	4.32133	0.314	0.027	5.7917e-76
Albfm1	2.12331e-80	1.45374	0.723	0.422	6.63598e-76
Irak2	2.1777e-80	1.27711	0.733	0.407	6.80596e-76
Glud1	2.96262e-80	-0.800485	0.895	0.925	9.25907e-76
AC149090.1	3.79972e-79	-0.530479	0.93	0.883	1.18753e-74
4732463B04Rik	9.31046e-79	1.95182	0.533	0.222	2.9098e-74
0610031O16Rik	1.46443e-78	1.44351	0.684	0.41	4.57679e-74
Inpp4a	1.75077e-77	-1.31629	0.431	0.681	5.47169e-73
Msra	2.88324e-77	0.812255	0.907	0.746	9.01099e-73
Tpk1	3.24919e-77	1.26511	0.734	0.424	1.01547e-72
Ngef	3.44758e-77	0.865383	0.877	0.715	1.07747e-72
Gpt2	3.69443e-77	-0.77702	0.805	0.859	1.15462e-72
Tedc2	5.29726e-77	-2.3112	0.084	0.366	1.65555e-72
Ddx5	2.32565e-76	-0.488084	0.973	0.948	7.26837e-72
Shb	1.01448e-75	-0.81487	0.808	0.835	3.17055e-71
Fndc3b	1.38689e-75	-1.43794	0.389	0.677	4.33443e-71
Epb41	5.14881e-75	-0.624989	0.912	0.903	1.60916e-70
Gm29966	6.39511e-75	-0.871496	0.884	0.948	1.99866e-70
Ralgapa2	1.61447e-74	0.469419	0.993	0.931	5.0457e-70
Sco2	1.85238e-74	-2.01371	0.171	0.479	5.78924e-70
Rnf152	1.8655e-74	1.58997	0.62	0.304	5.83024e-70
Slc25a3	2.33727e-74	-0.996039	0.667	0.792	7.30468e-70
Per1	9.59508e-74	-1.91255	0.184	0.499	2.99875e-69
Cers6	3.72865e-73	0.705134	0.947	0.829	1.16532e-68
Vwa8	4.31964e-73	0.504631	0.988	0.932	1.35002e-68
Enpp2	4.80249e-73	1.3397	0.68	0.37	1.50092e-68
Tmem131l	6.36846e-73	0.891006	0.857	0.664	1.99034e-68
Ddit4	1.82173e-72	-4.4171	0.008	0.165	5.69344e-68
Them7	4.66674e-72	1.70477	0.57	0.277	1.4585e-67
Met	6.40284e-72	0.965452	0.822	0.612	2.00108e-67
Gm16573	9.54332e-72	-1.76347	0.224	0.532	2.98257e-67
Ahcy	9.84053e-72	-0.884398	0.65	0.756	3.07546e-67
Ugt3a1	2.78648e-71	2.48252	0.421	0.117	8.70859e-67
Myo1e	2.84269e-71	-0.823922	0.79	0.849	8.88424e-67
Dixdc1	9.25123e-71	1.84976	0.532	0.242	2.89129e-66
Ugt2b1	1.91277e-70	1.8449	0.558	0.264	5.97798e-66
Dsc2	2.66839e-70	1.01841	0.803	0.588	8.33951e-66
Tmc7	2.83175e-70	-2.86993	0.046	0.273	8.85006e-66
Ces1e	6.69363e-70	1.69654	0.539	0.232	2.09196e-65
Sult1d1	1.49133e-69	-1.41713	0.406	0.62	4.66084e-65
Phf20l1	1.78733e-69	-0.930075	0.646	0.78	5.58593e-65
Slc16a12	2.6023e-69	1.38633	0.671	0.41	8.13297e-65
Apoa1	3.72888e-69	-1.43274	0.493	0.725	1.16539e-64
Nucks1	1.17334e-68	-1.66611	0.268	0.558	3.66704e-64
Colec12	1.30925e-68	0.69289	0.94	0.853	4.0918e-64
Osbpl3	2.18385e-68	3.13112	0.316	0.042	6.8252e-64
Zpr1	3.70508e-68	-0.753478	0.895	0.91	1.15795e-63
1810008I18Rik	4.60892e-68	2.9011	0.358	0.073	1.44042e-63
Fmn1	4.68852e-68	2.09237	0.475	0.169	1.4653e-63
Gm4951	5.76517e-68	0.806547	0.89	0.685	1.80179e-63
Hmox2	7.02378e-68	-1.7791	0.219	0.52	2.19514e-63
Cd1d1	7.9495e-68	1.7033	0.555	0.297	2.48446e-63
Cdo1	9.9569e-68	-0.81407	0.846	0.911	3.11183e-63
Acsl3	1.20601e-67	1.37375	0.651	0.364	3.76914e-63
Gramd3	1.2196e-67	0.634819	0.937	0.818	3.81162e-63
Elovl6	1.53261e-67	1.75614	0.655	0.373	4.78985e-63
Gm4952	2.03365e-67	1.47459	0.602	0.298	6.35577e-63
Gstp2	2.45444e-67	-3.98492	0.02	0.195	7.67086e-63
Clock	3.21767e-67	-1.19514	0.498	0.718	1.00562e-62
Wfdc21	4.16146e-67	-2.29393	0.13	0.411	1.30058e-62
Gm45083	5.39907e-67	2.85804	0.361	0.076	1.68737e-62
Lipa	5.88662e-67	1.12571	0.719	0.484	1.83975e-62
G0s2	7.83005e-67	2.58026	0.411	0.124	2.44713e-62
Cdkn1a	1.55312e-66	-6.17561	0.001	0.117	4.85397e-62
Ar	1.59561e-66	-2.18219	0.121	0.391	4.98676e-62
Nsd3	1.59604e-66	-0.695061	0.829	0.871	4.98811e-62
Cald1	3.3149e-66	1.08453	0.752	0.506	1.03601e-61
Mthfs	4.9098e-66	1.49963	0.621	0.342	1.53446e-61
4930404H11Rik	5.05623e-66	1.29134	0.683	0.436	1.58022e-61
Tmem50a	5.56255e-66	-1.58027	0.278	0.551	1.73846e-61
Keg1	2.71812e-65	1.47111	0.698	0.442	8.49495e-61
Igfbp2	4.1428e-65	1.44446	0.651	0.398	1.29475e-60
Hykk	6.36641e-65	0.891322	0.839	0.643	1.98969e-60
Clip1	6.44098e-65	-1.02066	0.564	0.712	2.013e-60
Hamp	6.6294e-65	0.925095	0.86	0.682	2.07189e-60
Slc27a2	7.05129e-65	0.532361	0.976	0.895	2.20374e-60
Ciart	1.4434e-64	-2.1781	0.104	0.37	4.51105e-60
Sybu	1.53384e-64	2.48993	0.353	0.069	4.79372e-60
Nrbp2	1.62525e-64	-1.74914	0.177	0.476	5.07941e-60
Mtarc1	1.79146e-64	-0.521651	0.914	0.908	5.59884e-60
Irs1	6.61824e-64	1.12861	0.765	0.524	2.0684e-59
Ppp2r5e	9.73912e-64	-0.686763	0.849	0.886	3.04377e-59
Adh1	2.84167e-63	0.615171	0.958	0.88	8.88107e-59
Acox1	3.91409e-63	0.446213	0.997	0.976	1.22327e-58
Cyp2a22	8.54219e-63	3.51673	0.265	0.024	2.66969e-58
Ttc3	1.93435e-62	1.21157	0.68	0.424	6.04544e-58
Trp53inp1	2.65347e-62	-1.22688	0.425	0.631	8.29289e-58
Deptor	6.86027e-62	0.545252	0.963	0.876	2.14404e-57
Ttc39c	7.27779e-62	-0.670526	0.83	0.828	2.27453e-57
Mbnl2	1.26489e-61	-0.647809	0.833	0.843	3.95315e-57
Rgs16	2.4569e-61	-2.59637	0.067	0.292	7.67856e-57
Per3	5.57946e-61	1.56136	0.56	0.301	1.74375e-56
Ell2	5.63384e-61	-0.597605	0.86	0.864	1.76074e-56
As3mt	9.82222e-61	-2.04776	0.092	0.343	3.06974e-56
Mafb	1.76509e-60	-1.10207	0.498	0.671	5.51644e-56
Gpld1	3.56376e-60	-0.981315	0.579	0.754	1.11378e-55
Cyp4v3	4.29125e-60	1.43092	0.563	0.278	1.34114e-55
Pah	4.6524e-60	-0.613352	0.956	0.946	1.45401e-55
Apol7a	5.15604e-60	1.97498	0.455	0.171	1.61142e-55
Olfml1	9.09118e-60	2.61309	0.345	0.078	2.84127e-55
Col27a1	1.04947e-59	1.38111	0.631	0.367	3.27992e-55
St3gal3	2.68318e-59	-0.664326	0.836	0.864	8.38576e-55
Efna1	3.09434e-59	1.48303	0.582	0.321	9.67074e-55
Gm31121	6.4563e-59	-8.2737	0	0.096	2.01779e-54
Slc3a1	7.3372e-59	-2.34136	0.077	0.308	2.29309e-54
Slc23a2	7.49015e-59	1.60851	0.534	0.267	2.3409e-54
Slc22a30	8.78141e-59	0.603481	0.957	0.874	2.74446e-54
Sox5	1.23714e-58	0.520176	0.977	0.919	3.86645e-54
Mllt10	1.25369e-58	-0.546322	0.905	0.908	3.91817e-54
Rcc1	3.64049e-58	-2.26535	0.09	0.326	1.13776e-53
Rtn4	3.69231e-58	2.23608	0.437	0.154	1.15396e-53
Cpt1a	4.0327e-58	0.603533	0.949	0.828	1.26034e-53
Slc2a9	6.36028e-58	1.33295	0.603	0.362	1.98778e-53
Smyd3	8.0506e-58	1.1281	0.706	0.439	2.51605e-53
Neb	1.04069e-57	1.8927	0.503	0.23	3.25246e-53
5730522E02Rik	1.69696e-57	1.13882	0.711	0.427	5.30352e-53
Gsta3	2.17998e-57	0.446878	0.984	0.941	6.81308e-53
Gm4737	3.39408e-57	-2.25859	0.047	0.243	1.06075e-52
Gm15998	3.41015e-57	3.62917	0.241	0.02	1.06577e-52
Nrep	4.11052e-57	4.19878	0.234	0.018	1.28466e-52
Hnf4a	4.11612e-57	-0.584531	0.83	0.816	1.28641e-52
D130043K22Rik	4.77168e-57	2.00015	0.438	0.177	1.49129e-52
Srgap2	6.63896e-57	0.946277	0.777	0.579	2.07488e-52
Mug2	7.90927e-57	0.953729	0.759	0.501	2.47188e-52
Adipor2	8.30149e-57	0.697132	0.944	0.849	2.59447e-52
Prkn	1.33755e-56	0.606693	0.94	0.819	4.18026e-52
Mob3b	1.71999e-56	0.651817	0.932	0.797	5.37547e-52
Pde7b	2.47367e-56	1.30891	0.646	0.387	7.73095e-52
Plxna2	3.07545e-56	1.41088	0.634	0.35	9.61171e-52
Tmem243	4.23872e-56	-1.09437	0.55	0.73	1.32473e-51
Fam172a	7.34175e-56	1.00909	0.725	0.459	2.29452e-51
Pfkfb3	8.81052e-56	-3.19581	0.018	0.171	2.75355e-51
Prkd3	1.00485e-55	0.660099	0.91	0.811	3.14046e-51
Acox2	1.24615e-55	-1.37575	0.322	0.548	3.8946e-51
Ppip5k2	1.76504e-55	-1.17188	0.455	0.65	5.51628e-51
Atf6	3.31958e-55	-0.703654	0.787	0.831	1.03747e-50
Lrp5	6.39686e-55	-1.55943	0.232	0.514	1.99921e-50
Ripor2	8.51149e-55	1.98278	0.426	0.168	2.6601e-50
4930402H24Rik	9.62961e-55	0.639243	0.897	0.76	3.00954e-50
Zfp970	1.02578e-54	-1.35222	0.314	0.586	3.20587e-50
Adra1b	1.48756e-54	0.661083	0.912	0.785	4.64906e-50
Ogt	1.5141e-54	0.646747	0.899	0.764	4.73202e-50
Nr0b2	2.70535e-54	-1.5949	0.165	0.439	8.45503e-50
Ddah1	2.91111e-54	1.09785	0.703	0.439	9.09809e-50
Lurap1l	3.80255e-54	-0.64325	0.823	0.87	1.18841e-49
Plce1	5.43553e-54	1.05326	0.726	0.477	1.69876e-49
Zfhx3	7.81199e-54	0.917839	0.749	0.534	2.44148e-49
Sds	9.13969e-54	-1.09721	0.563	0.679	2.85643e-49
Ptbp3	1.75124e-53	0.662898	0.914	0.819	5.47316e-49
C730036E19Rik	2.51541e-53	1.86693	0.446	0.191	7.86142e-49
Trf	2.90121e-53	0.569522	0.987	0.963	9.06715e-49
Serpina3m	3.92953e-53	-1.73319	0.141	0.4	1.2281e-48
Slc7a2	4.6793e-53	0.503214	0.998	0.993	1.46242e-48
Arhgap29	4.76958e-53	0.730522	0.847	0.674	1.49064e-48
Aldob	6.23327e-53	-0.596084	0.892	0.9	1.94808e-48
Epas1	8.86176e-53	-0.92242	0.6	0.732	2.76956e-48
Ugt3a2	1.5217e-52	0.875377	0.757	0.532	4.75576e-48
Hexb	2.18291e-52	-1.55877	0.385	0.599	6.82225e-48
Fnip2	2.29755e-52	0.682673	0.912	0.784	7.18054e-48
Ccnl2	4.02187e-52	-0.508003	0.877	0.853	1.25695e-47
Bbox1	4.22671e-52	0.918866	0.749	0.538	1.32097e-47
Mad1l1	7.3273e-52	-1.46186	0.314	0.556	2.29e-47
Acot1	1.12982e-51	-1.99856	0.141	0.373	3.53102e-47
Arhgap32	1.30694e-51	-1.27276	0.382	0.617	4.08456e-47
Rnf169	1.35805e-51	-0.473277	0.92	0.911	4.24432e-47
Sntg2	2.62628e-51	1.00605	0.74	0.484	8.2079e-47
Abhd2	2.86257e-51	1.41352	0.576	0.309	8.94638e-47
Cebpb	3.3914e-51	-1.5743	0.257	0.5	1.05991e-46
Slc49a4	6.23538e-51	-1.85549	0.159	0.403	1.94874e-46
Kng1	1.70746e-50	0.638557	0.929	0.819	5.33633e-46
Slc17a2	1.83673e-50	0.554149	0.941	0.818	5.74033e-46
Tob2	2.48817e-50	-1.33357	0.303	0.554	7.77627e-46
Tacc2	3.44382e-50	-0.84994	0.596	0.72	1.0763e-45
Myom1	7.55391e-50	-2.4467	0.072	0.273	2.36082e-45
Il22ra1	1.79178e-49	-3.55013	0.012	0.137	5.59984e-45
Stard10	2.49866e-49	-0.833761	0.618	0.763	7.80907e-45
Abcc2	3.0056e-49	0.315	0.994	0.962	9.39341e-45
Ugp2	3.23108e-49	0.917553	0.906	0.788	1.00981e-44
Gm32063	3.2717e-49	1.57708	0.463	0.23	1.0225e-44
Chd1l	6.48621e-49	-1.96292	0.076	0.285	2.02714e-44
Dip2c	8.27584e-49	0.595363	0.924	0.77	2.58645e-44
Ugt2b35	1.11959e-48	1.22556	0.603	0.355	3.49905e-44
Irf2bp2	1.55523e-48	-1.24238	0.374	0.61	4.86055e-44
Snhg9	2.20681e-48	-2.55041	0.036	0.202	6.89693e-44
Gm40264	2.28572e-48	2.74484	0.291	0.073	7.14357e-44
Marf1	3.95436e-48	0.730445	0.84	0.675	1.23586e-43
Abcd4	4.11979e-48	-1.67404	0.133	0.373	1.28756e-43
Dpp4	4.59771e-48	0.672739	0.881	0.736	1.43692e-43
Atl2	5.91358e-48	-0.676161	0.765	0.801	1.84817e-43
Cyp3a11	7.85004e-48	0.540151	0.925	0.764	2.45337e-43
Nr1h4	1.13036e-47	0.406527	0.989	0.953	3.53273e-43
Glul	1.34801e-47	-1.90548	0.103	0.326	4.21293e-43
Sfxn2	1.35381e-47	-1.14354	0.406	0.617	4.23107e-43
Cat	1.39393e-47	0.428802	0.966	0.88	4.35644e-43
Fads1	2.17327e-47	1.62957	0.474	0.244	6.79212e-43
Pzp	4.04141e-47	0.449269	0.993	0.965	1.26306e-42
Gm15889	4.4884e-47	-3.35511	0.011	0.131	1.40276e-42
Klhl3	4.90204e-47	-1.08852	0.442	0.66	1.53203e-42
Trim28	5.08795e-47	0.630912	0.893	0.758	1.59014e-42
Lamp2	5.28191e-47	-0.476218	0.911	0.9	1.65076e-42
Cxcl12	7.53526e-47	0.765386	0.816	0.658	2.35499e-42
Egln3	9.15441e-47	2.19485	0.342	0.116	2.86103e-42
Gm19951	9.94947e-47	-1.81455	0.144	0.384	3.10951e-42
Gm4756	1.098e-46	1.09232	0.633	0.395	3.43157e-42
Gm48099	1.20853e-46	-1.85567	0.203	0.446	3.77703e-42
AC160336.1	3.73661e-46	-1.80302	0.14	0.376	1.1678e-41
H2-Q10	4.21234e-46	0.679061	0.878	0.747	1.31648e-41
Acsl1	4.25324e-46	0.509698	0.983	0.924	1.32926e-41
Rnf217	4.82193e-46	-0.750393	0.676	0.757	1.507e-41
Cyp4a10	5.10982e-46	-0.811158	0.784	0.809	1.59697e-41
Gm14327	1.01484e-45	-2.24275	0.064	0.254	3.17169e-41
Slc45a3	1.07148e-45	-2.60639	0.034	0.192	3.34869e-41
Phlpp1	1.16864e-45	0.62799	0.912	0.775	3.65236e-41
Pon1	1.70737e-45	0.831314	0.737	0.514	5.33604e-41
Acad10	1.99939e-45	1.13973	0.577	0.369	6.24869e-41
Ces1g	4.00762e-45	1.57191	0.44	0.189	1.2525e-40
0610043K17Rik	4.33467e-45	-1.08849	0.458	0.633	1.35472e-40
Masp2	4.43103e-45	0.789863	0.779	0.593	1.38483e-40
Tmem266	4.59721e-45	1.33555	0.515	0.273	1.43677e-40
mt-Co3	4.76051e-45	-1.43462	0.318	0.583	1.4878e-40
Gstt2	4.86388e-45	1.09977	0.578	0.359	1.52011e-40
Prox1os	5.91208e-45	1.13606	0.599	0.364	1.8477e-40
Slc4a4	6.00584e-45	0.513049	0.96	0.877	1.87701e-40
Wdr66	6.26915e-45	-2.46802	0.035	0.191	1.9593e-40
Hgd	1.23602e-44	0.502315	0.975	0.898	3.86292e-40
Proc	1.36306e-44	0.741033	0.804	0.617	4.25998e-40
Akap13	1.86241e-44	0.402615	0.983	0.921	5.82058e-40
Mgmt	1.95692e-44	1.26827	0.575	0.338	6.11596e-40
Dmxl2	2.14507e-44	-0.890311	0.557	0.719	6.70399e-40
Ranbp3l	2.43028e-44	1.43932	0.5	0.251	7.59536e-40
Gm29571	2.56415e-44	1.15019	0.627	0.386	8.01375e-40
Serpina1c	2.9644e-44	-1.22924	0.45	0.626	9.26465e-40
Fmo1	3.63133e-44	-0.628538	0.796	0.84	1.1349e-39
Efna5	5.23261e-44	0.989485	0.669	0.425	1.63535e-39
Hpgd	8.88679e-44	1.23497	0.551	0.299	2.77739e-39
Dlg1	1.23409e-43	0.558072	0.924	0.798	3.8569e-39
Cspp1	1.3763e-43	-0.594724	0.805	0.821	4.30134e-39
Ptprg	1.44661e-43	0.512731	0.943	0.835	4.5211e-39
Acmsd	1.44934e-43	-1.67992	0.161	0.383	4.52963e-39
Zfp36	1.60981e-43	-1.60839	0.167	0.408	5.03114e-39
Enpp3	2.14278e-43	0.844482	0.739	0.554	6.69683e-39
Insr	3.02959e-43	0.497437	0.937	0.828	9.46839e-39
Tfpi2	3.80224e-43	0.86204	0.694	0.477	1.18831e-38
Cyp27a1	3.83223e-43	-0.885319	0.595	0.725	1.19769e-38
C9	3.89417e-43	1.42599	0.492	0.239	1.21704e-38
Pdk1	4.05991e-43	1.52212	0.471	0.253	1.26884e-38
Lrrtm3	4.36685e-43	-7.44241	0.001	0.075	1.36477e-38
Abca8b	6.17738e-43	0.717708	0.804	0.637	1.93062e-38
Ppp1r3g	8.01969e-43	2.03809	0.343	0.161	2.50639e-38
Rida	1.04691e-42	0.729113	0.876	0.777	3.27189e-38
Acss3	1.05346e-42	1.07498	0.646	0.436	3.29239e-38
Mug1	1.16203e-42	-0.788405	0.922	0.939	3.6317e-38
Gm44511	1.19941e-42	-0.939133	0.528	0.715	3.74851e-38
Gm28055	1.3487e-42	-2.03885	0.062	0.242	4.2151e-38
Agtr1a	2.32781e-42	1.05761	0.648	0.446	7.2751e-38
Ablim3	3.00411e-42	-0.996221	0.465	0.62	9.38874e-38
Ldlrad4	3.79644e-42	0.723075	0.819	0.661	1.1865e-37
Bmp1	5.31974e-42	-0.81402	0.624	0.761	1.66258e-37
Comt	5.80024e-42	0.613658	0.847	0.691	1.81275e-37
Fes	6.41417e-42	-2.29683	0.03	0.171	2.00462e-37
Fbxo21	8.54073e-42	1.04074	0.58	0.357	2.66923e-37
Akr1d1	9.69494e-42	0.529223	0.906	0.766	3.02996e-37
Kctd15	1.14605e-41	-2.16299	0.049	0.215	3.58174e-37
Scp2	1.36832e-41	-0.567665	0.835	0.86	4.27641e-37
Acat3	1.49998e-41	0.722549	0.771	0.59	4.68788e-37
Sil1	1.59884e-41	0.905121	0.676	0.48	4.99684e-37
Il17rb	1.61162e-41	1.99036	0.322	0.105	5.03681e-37
Cpeb3	1.91196e-41	0.635496	0.872	0.756	5.97545e-37
Arhgef3	2.14755e-41	0.792977	0.759	0.555	6.71174e-37
Rbm47	2.39897e-41	0.38116	0.979	0.927	7.49752e-37
Akr1c6	2.95154e-41	0.710407	0.735	0.476	9.22446e-37
Sorbs2	3.01285e-41	0.468678	0.963	0.88	9.41605e-37
Rhbdd2	3.41172e-41	-1.80687	0.135	0.345	1.06626e-36
Palmd	4.93763e-41	0.79869	0.774	0.576	1.54316e-36
Fgd4	5.32999e-41	0.77835	0.747	0.542	1.66578e-36
Gas6	9.45872e-41	2.66845	0.224	0.037	2.95613e-36
Palld	1.46137e-40	0.62297	0.849	0.742	4.56723e-36
Elp4	1.687e-40	0.721959	0.783	0.614	5.27238e-36
F13b	2.54539e-40	1.30093	0.504	0.305	7.9551e-36
Zhx3	2.98886e-40	-0.391109	0.91	0.879	9.3411e-36
Pcsk6	3.56563e-40	0.731112	0.807	0.62	1.11437e-35
Plppr1	4.16362e-40	-3.29225	0.02	0.143	1.30126e-35
Gm43091	4.2826e-40	-6.63383	0.001	0.071	1.33844e-35
Gm826	4.36827e-40	-1.46382	0.18	0.412	1.36522e-35
Nav2	5.68716e-40	0.896286	0.712	0.528	1.77741e-35
5930430L01Rik	6.27794e-40	3.37433	0.206	0.032	1.96204e-35
Yod1	8.00213e-40	-1.66299	0.13	0.343	2.5009e-35
Mpzl1	1.22123e-39	-1.89088	0.071	0.251	3.81671e-35
Eppk1	1.72812e-39	-2.13251	0.07	0.249	5.40089e-35
Bcl2l1	1.77246e-39	-1.33514	0.273	0.499	5.53947e-35
Fdft1	1.96644e-39	1.60273	0.366	0.138	6.14571e-35
Grn	2.37733e-39	-1.47326	0.15	0.373	7.42986e-35
Eva1c	3.34716e-39	-3.09488	0.013	0.121	1.04609e-34
Zbtb20	3.67858e-39	0.250239	0.999	0.994	1.14967e-34
Amdhd1	4.19483e-39	0.777033	0.783	0.571	1.31101e-34
Pcsk5	6.78207e-39	-0.634543	0.764	0.815	2.1196e-34
Pik3c2a	7.88195e-39	-0.653441	0.763	0.802	2.46335e-34
Cyp2c54	9.90447e-39	1.27485	0.48	0.258	3.09544e-34
Adh4	1.03879e-38	1.40918	0.428	0.206	3.24653e-34
Map4k4	1.20191e-38	-1.64394	0.114	0.316	3.75634e-34
Srbd1	1.58997e-38	0.951217	0.621	0.404	4.96913e-34
Nmnat2	2.67998e-38	3.90306	0.171	0.017	8.37573e-34
Fgg	3.03767e-38	-0.819158	0.688	0.771	9.49364e-34
Hsd17b2	3.46337e-38	0.986152	0.628	0.442	1.08241e-33
Ammecr1l	7.43528e-38	0.717991	0.737	0.541	2.32375e-33
Serpina1b	7.62397e-38	-1.1399	0.511	0.698	2.38272e-33
Cry1	8.95425e-38	-1.08075	0.357	0.588	2.79847e-33
Abca6	9.00589e-38	-0.332701	0.942	0.891	2.81461e-33
Dnaja3	1.40421e-37	-1.3133	0.226	0.459	4.38859e-33
Septin11	1.66942e-37	2.14796	0.27	0.078	5.21744e-33
mt-Co1	1.74924e-37	-1.22431	0.522	0.726	5.46689e-33
Paqr9	1.85278e-37	1.3134	0.406	0.179	5.79049e-33
Gm47889	2.04083e-37	-1.58194	0.175	0.391	6.3782e-33
Pced1b	2.22602e-37	1.28074	0.496	0.285	6.95699e-33
Fam107a	2.38675e-37	-6.48461	0.001	0.068	7.45931e-33
Herc2	2.39893e-37	-0.816207	0.617	0.753	7.49738e-33
Sord	2.53535e-37	0.299039	0.981	0.928	7.92374e-33
Gm35696	2.83017e-37	1.70469	0.432	0.215	8.84514e-33
Pim3	3.58418e-37	-1.28215	0.245	0.472	1.12016e-32
Cyp2c40	4.84063e-37	3.30213	0.181	0.021	1.51284e-32
Tmem135	5.31617e-37	0.533602	0.889	0.784	1.66146e-32
Lmo4	6.48225e-37	-1.47458	0.158	0.373	2.0259e-32
Aldh3a2	7.02967e-37	0.869328	0.627	0.391	2.19698e-32
Cpeb2	8.33441e-37	-0.651858	0.741	0.785	2.60475e-32
Micu2	8.92145e-37	1.6118	0.352	0.138	2.78822e-32
Fmo2	1.14563e-36	-0.834905	0.629	0.685	3.58043e-32
Ttll5	1.46915e-36	0.946795	0.651	0.472	4.59154e-32
Bud13	1.85944e-36	-1.13109	0.362	0.573	5.8113e-32
Uox	2.03104e-36	0.537273	0.967	0.905	6.34762e-32
Dsg2	2.23315e-36	1.21231	0.502	0.297	6.97927e-32
Serpinc1	2.58154e-36	0.430932	0.959	0.887	8.06807e-32
Gm32624	3.06344e-36	2.2213	0.269	0.078	9.57418e-32
Ces1c	4.61104e-36	0.511773	0.861	0.733	1.44109e-31
Tmem140	5.54212e-36	1.37609	0.407	0.196	1.73208e-31
Rbpms	6.26224e-36	-0.480392	0.905	0.903	1.95714e-31
Chd9	6.33279e-36	-0.563985	0.816	0.855	1.97919e-31
Gm20319	6.50803e-36	0.588408	0.868	0.723	2.03396e-31
Cadm1	6.71281e-36	0.55972	0.92	0.801	2.09795e-31
Brwd1	8.17185e-36	-0.541708	0.789	0.822	2.55395e-31
Rpl10a	9.20395e-36	-1.38469	0.178	0.397	2.87651e-31
Cacna1d	1.64105e-35	-1.82534	0.109	0.288	5.12876e-31
App	1.80098e-35	1.19397	0.506	0.318	5.6286e-31
Pcyt2	1.86171e-35	-0.328195	0.957	0.91	5.8184e-31
Fam13a	2.06614e-35	0.755415	0.789	0.617	6.45732e-31
Slc47a1	2.11944e-35	0.759074	0.743	0.592	6.62388e-31
Gm8251	2.16407e-35	-1.68976	0.134	0.332	6.76337e-31
Acot13	2.22507e-35	1.427	0.4	0.186	6.95402e-31
Aldoa	2.23712e-35	-1.65729	0.087	0.266	6.99167e-31
Osbpl1a	2.41706e-35	-0.517483	0.773	0.788	7.55402e-31
Nadk2	2.51309e-35	0.727198	0.727	0.554	7.85417e-31
Ugt2b5	3.00576e-35	0.746874	0.841	0.708	9.3939e-31
Gstp1	3.25306e-35	-2.72387	0.028	0.153	1.01668e-30
Slc1a5	3.46824e-35	-3.07124	0.006	0.088	1.08393e-30
Pfkfb1	3.47539e-35	-1.35082	0.224	0.439	1.08617e-30
B4galt1	3.93221e-35	0.849997	0.648	0.451	1.22893e-30
Gm32468	4.37354e-35	7.21335	0.111	0	1.36686e-30
Hpd	4.64864e-35	-0.349842	0.959	0.921	1.45284e-30
Rbbp8	6.40531e-35	-1.31629	0.203	0.421	2.00185e-30
Srrm4	6.44168e-35	-3.53024	0.008	0.096	2.01322e-30
Mup20	7.16679e-35	-2.57135	0.047	0.185	2.23984e-30
Ascc3	7.3706e-35	0.616574	0.834	0.667	2.30353e-30
Ube2h	7.72382e-35	0.48972	0.9	0.778	2.41393e-30
Slco3a1	7.83461e-35	-4.39543	0.007	0.09	2.44855e-30
Ror1	8.84193e-35	0.760537	0.687	0.479	2.76337e-30
Kng2	1.07585e-34	0.465149	0.943	0.86	3.36235e-30
Hsd11b1	1.08074e-34	0.727127	0.702	0.508	3.37764e-30
Kank1	1.41862e-34	0.847006	0.603	0.412	4.43363e-30
C8a	1.43375e-34	-1.01118	0.49	0.669	4.48091e-30
Pter	1.82067e-34	0.671396	0.743	0.555	5.69014e-30
Arl15	1.82103e-34	-0.498297	0.842	0.855	5.69125e-30
Cyp2c67	2.25906e-34	0.989715	0.577	0.36	7.06024e-30
Cpq	2.36292e-34	0.878072	0.645	0.441	7.38482e-30
Gm50136	2.42244e-34	-4.76357	0.005	0.082	7.57085e-30
Pdia5	2.76299e-34	0.695902	0.752	0.572	8.63518e-30
Akr1c20	2.82383e-34	0.87717	0.648	0.486	8.82531e-30
Phka2	2.82652e-34	1.22251	0.472	0.278	8.83371e-30
Hamp2	2.92895e-34	3.32791	0.151	0.013	9.15383e-30
Rdh16f2	3.18092e-34	1.19089	0.513	0.339	9.94134e-30
Ftl1	4.00744e-34	-0.966859	0.628	0.76	1.25245e-29
Fah	4.58059e-34	-0.573882	0.749	0.788	1.43157e-29
Ssbp2	7.07565e-34	-1.55205	0.134	0.331	2.21135e-29
Ddt	7.27425e-34	-1.68845	0.116	0.305	2.27342e-29
Zfp281	8.43887e-34	-1.32134	0.224	0.445	2.6374e-29
Cyp17a1	8.67519e-34	-3.89653	0.005	0.081	2.71126e-29
Id2	8.94439e-34	0.804745	0.712	0.528	2.79539e-29
Gm32461	9.20288e-34	1.3673	0.411	0.192	2.87618e-29
Utp14b	9.20907e-34	1.88292	0.309	0.129	2.87811e-29
Fam222a	1.05713e-33	-1.64928	0.114	0.301	3.30385e-29
Nudt7	1.11232e-33	1.24707	0.502	0.319	3.47633e-29
Dennd1a	1.35281e-33	0.450511	0.93	0.821	4.22793e-29
Adgrl2	1.42255e-33	0.699162	0.794	0.643	4.4459e-29
Atp11c	1.82592e-33	0.416403	0.977	0.931	5.70655e-29
Bnip3	1.92705e-33	-1.00253	0.443	0.605	6.02261e-29
Dpyd	2.25679e-33	0.17913	1	1	7.05313e-29
Fth1	2.3049e-33	-1.62073	0.192	0.391	7.20349e-29
Fmo3	2.38337e-33	-0.728831	0.499	0.732	7.44874e-29
Slc37a4	2.6559e-33	-1.44024	0.157	0.363	8.30049e-29
Gm30117	2.88306e-33	1.71637	0.303	0.107	9.01044e-29
Zfp445	3.29079e-33	-0.684094	0.632	0.682	1.02847e-28
Hpn	3.69712e-33	-0.608842	0.719	0.802	1.15546e-28
Bphl	3.92448e-33	0.945299	0.56	0.384	1.22652e-28
Ndufs2	4.25398e-33	-1.40369	0.111	0.297	1.3295e-28
Apol9b	4.34928e-33	1.83095	0.32	0.141	1.35928e-28
Ppfibp2	7.07165e-33	0.593795	0.81	0.658	2.2101e-28
Ncbp1	8.68148e-33	-1.61855	0.081	0.247	2.71322e-28
Ssbp3	9.99043e-33	0.758884	0.674	0.51	3.12231e-28
Maob	1.05597e-32	0.534844	0.841	0.682	3.30023e-28
Ttc39b	1.09739e-32	0.853646	0.636	0.479	3.42967e-28
Echdc2	1.16661e-32	-0.599256	0.736	0.802	3.64601e-28
Rnf170	1.30676e-32	1.65614	0.35	0.172	4.084e-28
Iqgap2	1.3785e-32	-0.309978	0.981	0.955	4.30822e-28
Rbp4	1.74536e-32	-0.383853	0.926	0.901	5.45478e-28
Furin	3.13445e-32	-1.13112	0.321	0.537	9.79609e-28
Gm28857	4.19917e-32	-6.90535	0	0.052	1.31237e-27
Sra1	5.19809e-32	-1.57605	0.079	0.24	1.62456e-27
Esr1	6.70807e-32	0.557985	0.839	0.655	2.09647e-27
Gm4673	6.74442e-32	1.60905	0.345	0.164	2.10783e-27
Akr1c14	7.36452e-32	0.77332	0.618	0.421	2.30163e-27
Arl4a	8.28065e-32	-1.20065	0.296	0.496	2.58795e-27
Suclg2	9.84308e-32	0.476815	0.908	0.792	3.07626e-27
Greb1l	1.3491e-31	2.67683	0.174	0.027	4.21635e-27
AI182371	1.36321e-31	0.732099	0.726	0.564	4.26045e-27
Cept1	1.43449e-31	0.508532	0.872	0.766	4.48322e-27
Atrnl1	1.54692e-31	0.530319	0.853	0.709	4.83459e-27
Baz1a	1.62274e-31	-0.89232	0.434	0.629	5.07155e-27
Actn4	1.74177e-31	-0.820885	0.537	0.695	5.44354e-27
Nipbl	2.02267e-31	-0.396322	0.894	0.89	6.32146e-27
D230025D16Rik	3.17806e-31	-0.830355	0.55	0.694	9.9324e-27
Nr5a2	4.67975e-31	0.440783	0.923	0.823	1.46256e-26
Baiap2	4.8212e-31	-0.916415	0.452	0.644	1.50677e-26
Afm	7.25433e-31	0.741646	0.722	0.532	2.26719e-26
Cyp7a1	7.5474e-31	1.55034	0.404	0.249	2.35879e-26
Snrk	9.47435e-31	0.687775	0.704	0.537	2.96102e-26
Tra2b	1.28577e-30	-0.698323	0.633	0.734	4.01843e-26
Cib3	1.3017e-30	2.5192	0.192	0.038	4.06821e-26
Auh	1.38204e-30	1.27697	0.429	0.264	4.3193e-26
Magi1	1.40618e-30	0.325336	0.986	0.948	4.39475e-26
9130016M20Rik	1.42095e-30	0.790664	0.607	0.466	4.44088e-26
Apoh	1.53972e-30	-0.96187	0.495	0.65	4.81208e-26
Gsap	1.58386e-30	1.04483	0.526	0.349	4.95004e-26
Otud7b	1.78256e-30	0.768686	0.675	0.504	5.57102e-26
Trim25	1.81121e-30	0.758181	0.656	0.494	5.66057e-26
Acss2	2.07041e-30	0.838829	0.628	0.465	6.47064e-26
Atp1b1	2.14924e-30	-1.02223	0.422	0.586	6.71701e-26
Prkce	2.57483e-30	0.646148	0.782	0.643	8.04713e-26
Pxylp1	2.84504e-30	1.65251	0.343	0.167	8.8916e-26
Slc22a23	2.87258e-30	0.543611	0.826	0.696	8.97768e-26
Spata13	3.28599e-30	0.585539	0.826	0.689	1.02697e-25
Ugt2b36	3.50277e-30	0.391185	0.957	0.881	1.09472e-25
Pipox	3.55192e-30	0.661991	0.726	0.585	1.11008e-25
Kat2b	3.72866e-30	0.52101	0.831	0.713	1.16532e-25
Sdsl	5.29351e-30	-1.53544	0.086	0.247	1.65438e-25
Cyp2c70	5.6806e-30	-1.26858	0.276	0.482	1.77536e-25
Kcnn2	6.27759e-30	-0.435805	0.833	0.821	1.96194e-25
BC052040	6.29445e-30	1.30426	0.333	0.137	1.96721e-25
Abcg2	6.33218e-30	1.19939	0.415	0.236	1.979e-25
Shmt1	6.63656e-30	0.634197	0.74	0.602	2.07412e-25
Nrp1	8.83252e-30	1.26382	0.396	0.195	2.76043e-25
Clmn	9.27531e-30	0.464622	0.903	0.785	2.89881e-25
Gm16157	9.72696e-30	0.913575	0.539	0.359	3.03997e-25
Tymp	1.03819e-29	-1.7427	0.083	0.24	3.24465e-25
Gm11008	1.27694e-29	-3.27126	0.01	0.093	3.99081e-25
4732465J04Rik	1.45923e-29	0.516269	0.87	0.74	4.56052e-25
Nr3c1	1.46483e-29	0.457917	0.888	0.763	4.57804e-25
Nxph1	1.47435e-29	2.29031	0.22	0.064	4.60779e-25
Pde3b	1.52654e-29	0.471814	0.922	0.821	4.7709e-25
Cyp2c69	1.62578e-29	5.38376	0.112	0.004	5.08105e-25
Mrtfb	1.65225e-29	0.519322	0.883	0.757	5.16377e-25
Mmd	1.97273e-29	0.792529	0.638	0.469	6.16537e-25
Cxadr	2.02998e-29	0.829779	0.653	0.5	6.34428e-25
Cpm	2.77759e-29	-2.87361	0.014	0.103	8.6808e-25
Cyp3a59	2.98214e-29	1.06783	0.565	0.369	9.32007e-25
Atp13a3	3.20153e-29	-0.547523	0.769	0.811	1.00057e-24
Lrp6	3.30971e-29	0.529979	0.849	0.723	1.03438e-24
2900026A02Rik	3.37492e-29	0.639789	0.711	0.572	1.05476e-24
Tdp2	3.37688e-29	0.928067	0.51	0.319	1.05538e-24
Fabp1	3.45305e-29	0.775793	0.62	0.429	1.07918e-24
Dis3l2	3.64791e-29	1.03257	0.53	0.339	1.14008e-24
Mpc1	4.01343e-29	0.587737	0.776	0.648	1.25432e-24
Slc30a10	4.82928e-29	-2.00901	0.058	0.198	1.5093e-24
Hmgcs2	6.21673e-29	-0.304877	0.981	0.928	1.94292e-24
Trip12	6.57433e-29	-0.411026	0.889	0.89	2.05468e-24
Glra3	7.31861e-29	5.80359	0.101	0.001	2.28728e-24
Cyp2d22	7.41181e-29	-0.914072	0.468	0.634	2.31641e-24
Meiob	8.08777e-29	1.32825	0.353	0.167	2.52767e-24
Pard3b	8.11325e-29	0.615853	0.784	0.631	2.53563e-24
Uvrag	8.63635e-29	0.491511	0.871	0.77	2.69912e-24
Car14	9.25435e-29	-3.06827	0.01	0.092	2.89226e-24
Mmd2	9.95921e-29	3.3552	0.153	0.024	3.11255e-24
Pank1	1.00372e-28	0.528741	0.878	0.749	3.13693e-24
Sardhos	1.1883e-28	2.2177	0.231	0.086	3.71378e-24
Tanc2	1.21639e-28	-0.92519	0.414	0.586	3.8016e-24
Prr16	1.38865e-28	0.247021	0.991	0.942	4.33995e-24
Pid1	1.42059e-28	-0.35455	0.962	0.955	4.43977e-24
Desi2	1.4839e-28	-0.521521	0.761	0.809	4.63765e-24
Azin2	1.88536e-28	2.87059	0.155	0.023	5.89231e-24
Nup210	2.81502e-28	2.00431	0.222	0.062	8.79778e-24
Nlrp6	3.23345e-28	0.477111	0.86	0.732	1.01055e-23
Cebpd	3.47054e-28	-2.91065	0.01	0.089	1.08465e-23
Gpcpd1	4.005e-28	-0.523187	0.897	0.866	1.25168e-23
Skil	4.21755e-28	-1.28105	0.192	0.387	1.31811e-23
Dclk3	4.83956e-28	1.8456	0.263	0.102	1.51251e-23
Mprip	5.84165e-28	-0.863336	0.482	0.647	1.82569e-23
Svil	5.84308e-28	0.777283	0.632	0.456	1.82614e-23
Cdc14b	6.28518e-28	0.619941	0.742	0.6	1.96431e-23
Lpcat3	7.98852e-28	0.473897	0.902	0.798	2.49665e-23
Slc25a22	8.22917e-28	-0.880952	0.421	0.561	2.57186e-23
Smad7	8.67737e-28	0.98626	0.539	0.363	2.71194e-23
Pcx	1.00773e-27	0.55261	0.835	0.719	3.14947e-23
Rusc2	1.06272e-27	-0.889467	0.416	0.583	3.32131e-23
Anxa10	1.24248e-27	-2.64526	0.018	0.112	3.88311e-23
Sumf1	1.24448e-27	-1.43405	0.122	0.294	3.88936e-23
Mbd1	1.46902e-27	-1.49258	0.219	0.373	4.59114e-23
Nfia	1.70217e-27	-0.273291	0.994	0.976	5.31979e-23
Srsf2	1.80126e-27	-0.574012	0.753	0.801	5.62949e-23
Kmt2c	1.8449e-27	-0.37057	0.888	0.87	5.76586e-23
Fam20a	2.07081e-27	0.624372	0.764	0.619	6.47189e-23
Fgd6	2.14258e-27	0.454803	0.865	0.746	6.6962e-23
Vldlr	2.42395e-27	2.79157	0.171	0.035	7.57559e-23
Fgb	2.51042e-27	-0.546242	0.822	0.838	7.8458e-23
Gm31583	2.63668e-27	1.55956	0.296	0.134	8.24042e-23
Serpine2	3.66333e-27	-1.5517	0.08	0.229	1.1449e-22
Rsrp1	3.97182e-27	-0.283931	0.943	0.897	1.24131e-22
Rpl41	4.12819e-27	-1.33723	0.274	0.473	1.29018e-22
Dst	5.03965e-27	-0.830801	0.434	0.603	1.57504e-22
Rpl36al	5.07997e-27	-2.18695	0.037	0.151	1.58764e-22
Gadd45b	5.70257e-27	-3.89491	0.006	0.075	1.78222e-22
Dpp9	5.79892e-27	-1.1116	0.192	0.384	1.81234e-22
Sox6	6.24471e-27	0.381764	0.93	0.843	1.95166e-22
Cabyr	6.47265e-27	-1.88999	0.059	0.192	2.0229e-22
Rps29	6.83019e-27	-1.69602	0.114	0.277	2.13464e-22
Ccdc141	7.1605e-27	0.490224	0.842	0.712	2.23787e-22
Cyp8b1	1.10633e-26	1.98179	0.224	0.069	3.45762e-22
2310001H17Rik	1.1862e-26	1.13016	0.435	0.277	3.70723e-22
Ext1	1.26824e-26	-0.415444	0.86	0.855	3.96363e-22
Cyp2a4	1.29991e-26	2.336	0.208	0.075	4.06262e-22
Klf13	1.33003e-26	-0.850193	0.433	0.596	4.15675e-22
Chd2	1.47928e-26	0.405682	0.926	0.831	4.62319e-22
Enpep	1.51536e-26	1.03192	0.489	0.329	4.73595e-22
Dapk1	2.01508e-26	0.378862	0.939	0.832	6.29772e-22
Rnf144a	2.12845e-26	-4.27602	0.005	0.068	6.65204e-22
Dtnb	2.1879e-26	-0.653716	0.644	0.751	6.83784e-22
Sytl5	2.37064e-26	3.42987	0.122	0.011	7.40895e-22
Xylb	2.51015e-26	-0.476348	0.82	0.849	7.84497e-22
Usp34	2.53739e-26	-0.264045	0.933	0.894	7.93009e-22
Nr1d2	2.77238e-26	0.539415	0.792	0.655	8.66453e-22
Rarb	3.1531e-26	1.34923	0.353	0.185	9.85439e-22
Ankrd12	3.15766e-26	-0.629107	0.641	0.732	9.86862e-22
Mkln1	3.24584e-26	0.419395	0.928	0.833	1.01442e-21
Gm39363	4.03704e-26	-1.64005	0.037	0.145	1.2617e-21
Apoc3	4.21298e-26	-1.03025	0.508	0.662	1.31668e-21
Il15ra	5.09602e-26	0.670106	0.679	0.549	1.59266e-21
Usp2	5.74558e-26	-0.865413	0.423	0.6	1.79567e-21
Raf1	5.76104e-26	0.508043	0.847	0.747	1.8005e-21
Oaf	6.65557e-26	0.550588	0.796	0.657	2.08007e-21
Cemip2	7.37736e-26	-1.21673	0.106	0.263	2.30565e-21
Acly	7.9088e-26	1.09007	0.493	0.333	2.47174e-21
Aspdh	8.42629e-26	-1.38363	0.13	0.298	2.63347e-21
Ebpl	9.47993e-26	1.24075	0.319	0.138	2.96276e-21
Arnt	9.70876e-26	0.551067	0.77	0.637	3.03428e-21
Jade2	1.02977e-25	-1.5818	0.047	0.164	3.21833e-21
Rapgef2	1.73547e-25	0.440276	0.893	0.784	5.42388e-21
Hmcn2	1.79988e-25	-1.46229	0.064	0.192	5.62518e-21
Nat8f1	1.95583e-25	0.890052	0.459	0.273	6.11256e-21
Fermt2	1.95757e-25	0.529528	0.767	0.623	6.118e-21
Glrx	2.07569e-25	-1.87	0.081	0.222	6.48715e-21
Lhpp	2.44045e-25	-1.27312	0.221	0.366	7.62713e-21
Eef2	2.7158e-25	-1.07591	0.325	0.517	8.48768e-21
Osbpl9	3.24208e-25	0.436888	0.848	0.742	1.01325e-20
Aldh1a1	3.3238e-25	0.596464	0.758	0.607	1.03879e-20
Specc1	3.56404e-25	-1.75043	0.059	0.188	1.11387e-20
Cda	3.69722e-25	1.44385	0.325	0.161	1.15549e-20
Alcam	3.73614e-25	0.454164	0.946	0.876	1.16766e-20
Cyp2c38	3.78151e-25	0.969718	0.734	0.62	1.18184e-20
Btbd8	3.9961e-25	2.40668	0.198	0.069	1.2489e-20
Sgk2	4.67335e-25	-1.02677	0.341	0.53	1.46056e-20
Nxf1	4.70811e-25	-0.970218	0.341	0.532	1.47143e-20
Creg1	5.60981e-25	-0.893799	0.437	0.606	1.75323e-20
Sgms2	6.05498e-25	0.460931	0.834	0.702	1.89236e-20
Sult1a1	6.59859e-25	-0.815168	0.477	0.631	2.06226e-20
Pkp4	6.76293e-25	0.390444	0.929	0.836	2.11362e-20
Cmip	8.39543e-25	0.424212	0.91	0.819	2.62382e-20
Asic5	8.67703e-25	-1.16641	0.274	0.444	2.71183e-20
Fut8	9.17078e-25	0.77033	0.546	0.364	2.86614e-20
Plpp3	9.5192e-25	0.689517	0.836	0.739	2.97503e-20
Slain2	9.98952e-25	-0.882346	0.393	0.534	3.12203e-20
Cd36	1.02179e-24	2.24422	0.198	0.058	3.1934e-20
Syne3	1.02216e-24	1.21932	0.359	0.185	3.19455e-20
Cflar	1.09539e-24	0.471524	0.832	0.713	3.42344e-20
Dram2	1.10843e-24	0.658218	0.691	0.544	3.46416e-20
Mylk	1.23942e-24	-0.525683	0.687	0.719	3.87355e-20
Vnn3	1.24443e-24	1.43048	0.271	0.121	3.8892e-20
Gm12718	1.26373e-24	2.19951	0.115	0.011	3.94954e-20
Ctcflos	1.34196e-24	0.531214	0.879	0.77	4.19402e-20
Car1	1.38733e-24	3.45478	0.115	0.011	4.33584e-20
Foxp1	1.4431e-24	0.321447	0.944	0.853	4.51013e-20
Flnb	1.46446e-24	0.491626	0.817	0.684	4.57687e-20
Thrb	1.49352e-24	0.241146	0.99	0.949	4.6677e-20
Irf2	1.56576e-24	-0.456921	0.786	0.814	4.89348e-20
Agt	1.61715e-24	-0.955345	0.39	0.564	5.05408e-20
Rcan2	1.83806e-24	1.80906	0.256	0.097	5.74448e-20
Ube4b	1.95628e-24	0.550221	0.749	0.634	6.11395e-20
Atxn2	2.0263e-24	0.32586	0.963	0.895	6.33278e-20
Hnf1aos1	2.04988e-24	0.521384	0.864	0.797	6.40649e-20
Col18a1	2.05583e-24	-0.321791	0.914	0.898	6.42508e-20
Slc35g1	2.15677e-24	-1.15499	0.183	0.363	6.74056e-20
Ip6k2	2.30113e-24	-0.915308	0.353	0.537	7.19172e-20
Pdzk1	2.3509e-24	1.46475	0.289	0.13	7.34726e-20
Isoc2a	2.51427e-24	0.59692	0.717	0.578	7.85785e-20
Arhgef9	2.69127e-24	2.04463	0.192	0.054	8.41102e-20
Atp6v0d2	3.12603e-24	4.54819	0.108	0.011	9.76979e-20
Slc12a7	3.408e-24	0.645719	0.607	0.493	1.0651e-19
Itch	3.5054e-24	-0.282325	0.911	0.88	1.09554e-19
Gm49431	4.34238e-24	0.818918	0.5	0.312	1.35713e-19
Mup3	5.72571e-24	0.680474	0.535	0.355	1.78945e-19
Gm37494	5.99735e-24	0.62197	0.688	0.532	1.87435e-19
Timd2	6.84939e-24	0.917219	0.473	0.321	2.14064e-19
Lncpint	7.50055e-24	-0.204202	0.986	0.956	2.34415e-19
Plekha7	8.15527e-24	-1.07508	0.257	0.439	2.54877e-19
Ptk2b	8.44666e-24	0.863489	0.476	0.318	2.63983e-19
Dhdh	9.6612e-24	0.79124	0.569	0.418	3.01941e-19
Cmss1	1.28557e-23	-0.624977	0.869	0.847	4.0178e-19
Ublcp1	1.28783e-23	-1.16115	0.159	0.329	4.02486e-19
Hagh	1.32584e-23	0.532881	0.74	0.607	4.14364e-19
Sdk1	1.36663e-23	2.0994	0.164	0.037	4.27114e-19
Hnmt	1.55495e-23	1.40547	0.287	0.123	4.85967e-19
Pygl	1.66497e-23	-0.822564	0.453	0.616	5.20354e-19
Dusp1	1.98825e-23	-1.27396	0.199	0.362	6.21388e-19
Tprkb	2.36884e-23	0.652386	0.601	0.465	7.40335e-19
Slc1a2	2.39352e-23	-1.4474	0.115	0.257	7.48046e-19
mt-Atp6	2.45205e-23	-1.56219	0.14	0.298	7.66339e-19
Pole4	2.55972e-23	-1.23949	0.188	0.364	7.9999e-19
Ctsz	2.81914e-23	-1.29899	0.132	0.291	8.81067e-19
Sik3	3.01998e-23	-0.207113	0.971	0.936	9.43834e-19
Gm17276	3.34496e-23	2.59719	0.148	0.032	1.0454e-18
Spaca6	3.6499e-23	-1.47886	0.052	0.162	1.1407e-18
Cbs	3.99291e-23	-0.578159	0.684	0.753	1.2479e-18
Abhd18	4.27085e-23	0.684474	0.613	0.482	1.33477e-18
Il1rap	4.28433e-23	0.423265	0.862	0.754	1.33898e-18
Cyp2c50	4.34661e-23	1.13302	0.356	0.189	1.35845e-18
Cd59a	4.50355e-23	1.4175	0.289	0.138	1.4075e-18
Uqcrq	4.84874e-23	-1.40557	0.206	0.373	1.51538e-18
Acvr2b	5.35837e-23	1.01526	0.423	0.264	1.67465e-18
Gm4788	5.36553e-23	-0.328619	0.958	0.942	1.67689e-18
B4galt5	5.48978e-23	0.595262	0.742	0.607	1.71572e-18
Fga	6.37889e-23	-0.652167	0.729	0.794	1.99359e-18
Tsc22d2	6.76502e-23	-0.586511	0.668	0.715	2.11427e-18
Trim30a	6.76642e-23	-3.42353	0.01	0.079	2.11471e-18
mt-Cytb	7.14601e-23	-1.67093	0.095	0.236	2.23334e-18
Ugt2a3	7.43251e-23	0.837289	0.646	0.53	2.32288e-18
Ranbp10	7.78008e-23	0.508182	0.815	0.708	2.43151e-18
Ugcg	7.89128e-23	0.760055	0.54	0.362	2.46626e-18
Chchd2	8.05932e-23	-1.20214	0.171	0.342	2.51878e-18
Txnip	8.17123e-23	-1.23585	0.197	0.345	2.55375e-18
C6	8.72423e-23	-1.5576	0.124	0.271	2.72659e-18
Rps28	9.02603e-23	-1.38012	0.1	0.244	2.82091e-18
Celsr1	9.31063e-23	-1.08649	0.155	0.318	2.90985e-18
Zfr	9.96168e-23	-0.408186	0.798	0.804	3.11332e-18
Lrch1	1.04738e-22	0.635311	0.636	0.48	3.27336e-18
Eepd1	1.04777e-22	1.02838	0.435	0.278	3.27459e-18
Ulk1	1.60624e-22	-0.915042	0.278	0.468	5.01997e-18
Scamp3	1.7081e-22	-1.17387	0.112	0.258	5.33832e-18
C730027H18Rik	1.7569e-22	1.54884	0.256	0.106	5.49083e-18
Cdc14a	1.86298e-22	-1.92514	0.047	0.157	5.82237e-18
Lclat1	1.8657e-22	1.01467	0.437	0.268	5.83088e-18
Sh3bgrl3	1.87181e-22	-2.2759	0.014	0.086	5.84996e-18
0610005C13Rik	2.10961e-22	0.45064	0.845	0.736	6.59315e-18
Ppl	2.14654e-22	-1.22061	0.114	0.263	6.70858e-18
Platr22	2.20695e-22	2.91927	0.145	0.034	6.89737e-18
Ugt2b34	2.3435e-22	0.946918	0.496	0.342	7.32414e-18
Slc12a3	2.60148e-22	-4.07393	0.004	0.056	8.13039e-18
Mpdz	2.61679e-22	1.50983	0.261	0.127	8.17825e-18
Gch1	2.95695e-22	0.536711	0.749	0.607	9.24135e-18
Mcu	3.81315e-22	-0.601085	0.67	0.725	1.19172e-17
Hip1r	4.10968e-22	-1.06695	0.264	0.419	1.2844e-17
Gm27216	4.26344e-22	1.31364	0.298	0.148	1.33245e-17
Larp4b	4.37511e-22	-0.448429	0.818	0.843	1.36735e-17
Dbp	4.43473e-22	2.18593	0.168	0.044	1.38598e-17
Adgrv1	4.62315e-22	1.8566	0.175	0.048	1.44487e-17
Mocs1	4.72298e-22	-0.867679	0.396	0.554	1.47607e-17
Atp7b	4.91259e-22	1.13457	0.354	0.205	1.53533e-17
Abcb1a	5.56206e-22	2.06241	0.208	0.075	1.73831e-17
Rbfox2	6.07257e-22	-0.325468	0.883	0.866	1.89786e-17
Ildr2	6.13079e-22	0.919042	0.49	0.329	1.91605e-17
Macrod1	6.44344e-22	0.759091	0.567	0.442	2.01377e-17
Epb41l1	6.51454e-22	2.98235	0.129	0.024	2.03599e-17
Rpl37	6.64409e-22	-1.21779	0.145	0.304	2.07648e-17
Atp1a1	6.7541e-22	-0.958326	0.287	0.469	2.11086e-17
Upp2	7.51331e-22	-0.370078	0.92	0.911	2.34813e-17
Creb3l2	8.28616e-22	0.981926	0.44	0.302	2.58967e-17
Slc15a4	8.90405e-22	0.638554	0.708	0.566	2.78278e-17
Lrrc28	9.08706e-22	-0.455423	0.83	0.842	2.83998e-17
Peli2	9.99106e-22	0.56372	0.706	0.566	3.12251e-17
Sh3bgrl	1.01578e-21	0.652681	0.604	0.451	3.17462e-17
Pabpc4	1.04541e-21	-0.936888	0.258	0.442	3.26721e-17
9030622O22Rik	1.07066e-21	0.318713	0.958	0.903	3.34612e-17
Slc6a9	1.19968e-21	-1.09381	0.084	0.209	3.74937e-17
Tnk2	1.33716e-21	-1.34143	0.074	0.199	4.17903e-17
Ube2g2	1.44317e-21	-2.29058	0.02	0.1	4.51034e-17
Dennd4a	1.75159e-21	0.59396	0.727	0.603	5.47424e-17
Gm29012	1.7885e-21	3.993	0.097	0.008	5.58961e-17
Hsd3b2	1.79051e-21	0.780802	0.523	0.379	5.59587e-17
Trp53inp2	1.82057e-21	-0.914736	0.26	0.442	5.68983e-17
Miga2	1.87621e-21	0.930166	0.408	0.287	5.86372e-17
Urad	1.95637e-21	-3.06858	0.007	0.066	6.11425e-17
Nmnat3	1.97534e-21	0.999898	0.403	0.263	6.17354e-17
Neu3	2.00787e-21	-2.90555	0.013	0.083	6.2752e-17
Gpt	2.01567e-21	-0.940324	0.297	0.473	6.29957e-17
Eef1a1	2.02245e-21	-1.05499	0.407	0.573	6.32075e-17
1700045H11Rik	2.12082e-21	-2.18538	0.022	0.105	6.62821e-17
Dgat2	2.15427e-21	-0.479486	0.755	0.794	6.73275e-17
Rarres2	2.25026e-21	0.783405	0.325	0.155	7.03274e-17
Mgst1	2.32223e-21	0.430155	0.779	0.664	7.25767e-17
Pbx1	2.77683e-21	0.595674	0.682	0.511	8.67842e-17
Aopep	3.00997e-21	-0.428335	0.768	0.781	9.40706e-17
Tfrc	3.03189e-21	-1.05728	0.296	0.463	9.47557e-17
Slc43a1	3.18728e-21	-2.16938	0.014	0.082	9.96122e-17
Agmat	3.23871e-21	0.760648	0.52	0.376	1.01219e-16
Xdh	3.40447e-21	-0.47796	0.744	0.79	1.064e-16
Hhat	3.41693e-21	2.56907	0.136	0.027	1.06789e-16
Gm45301	3.42017e-21	-6.95022	0	0.031	1.0689e-16
Dmd	3.57393e-21	0.656557	0.651	0.504	1.11696e-16
Pik3c2g	3.58798e-21	-0.403109	0.866	0.87	1.12135e-16
Lin52	3.73215e-21	-0.64643	0.534	0.627	1.16641e-16
Btg3	4.34303e-21	-1.31215	0.123	0.27	1.35733e-16
Gm10032	4.5376e-21	-5.76037	0.001	0.041	1.41814e-16
Rps27	4.67246e-21	-1.57799	0.086	0.216	1.46028e-16
Osbpl8	4.93161e-21	0.403274	0.88	0.806	1.54128e-16
Cnst	5.10363e-21	0.635445	0.593	0.48	1.59504e-16
Crcp	5.40472e-21	-1.00769	0.23	0.398	1.68914e-16
Rps9	5.44246e-21	-1.0313	0.234	0.41	1.70093e-16
Dnajc12	5.45659e-21	-1.08411	0.296	0.364	1.70535e-16
Tbc1d30	5.46584e-21	1.11179	0.364	0.199	1.70824e-16
Eef2k	6.33944e-21	2.05939	0.179	0.055	1.98126e-16
Pde4c	6.49503e-21	0.819613	0.533	0.37	2.02989e-16
Zfp131	6.73422e-21	-0.966074	0.257	0.432	2.10465e-16
Proz	7.31147e-21	0.834346	0.475	0.356	2.28505e-16
Wdtc1	7.78668e-21	-0.810017	0.492	0.631	2.43357e-16
Wnt5b	8.13114e-21	1.09333	0.378	0.242	2.54122e-16
9130230L23Rik	8.7304e-21	-1.07636	0.232	0.394	2.72851e-16
Slc39a14	8.7401e-21	-0.26342	0.862	0.812	2.73154e-16
Apol9a	8.79679e-21	2.33299	0.166	0.059	2.74926e-16
Ttpa	9.25422e-21	-0.368238	0.849	0.842	2.89222e-16
Stard13	9.48429e-21	1.03939	0.363	0.229	2.96413e-16
Slco1a1	9.71951e-21	-1.97017	0.069	0.178	3.03764e-16
Etfb	1.03595e-20	-1.131	0.104	0.237	3.23764e-16
Zfp36l1	1.15673e-20	0.411369	0.798	0.688	3.61514e-16
Chd7	1.23543e-20	-0.386035	0.775	0.768	3.8611e-16
Dnajb6	1.27583e-20	0.487347	0.756	0.627	3.98735e-16
Stag2	1.34099e-20	0.397783	0.868	0.775	4.19098e-16
Cradd	1.48266e-20	0.458998	0.824	0.703	4.63375e-16
Ggact	1.71551e-20	0.92255	0.434	0.314	5.36147e-16
Cfb	1.75507e-20	-1.44166	0.081	0.206	5.48512e-16
Letm1	1.7563e-20	-1.43754	0.064	0.179	5.48897e-16
Trim2	1.92598e-20	-1.01763	0.185	0.347	6.01927e-16
Map1lc3b	2.24865e-20	-0.97247	0.164	0.322	7.02769e-16
Bcl7c	2.29023e-20	-1.17791	0.167	0.325	7.15765e-16
Setd1a	2.58497e-20	-1.37075	0.16	0.312	8.0788e-16
Slc35e3	2.7492e-20	-1.46104	0.064	0.178	8.59206e-16
Ell	2.77787e-20	0.571629	0.652	0.538	8.68166e-16
Zfp950	2.79108e-20	0.52991	0.693	0.551	8.72295e-16
Snhg11	2.84091e-20	0.88794	0.45	0.28	8.87868e-16
Serpina1a	2.90134e-20	-0.916599	0.457	0.609	9.06756e-16
Mthfr	2.95376e-20	-1.68483	0.058	0.169	9.2314e-16
Pabpc1	3.08543e-20	-0.837134	0.399	0.568	9.64288e-16
Gtdc1	3.34642e-20	0.642304	0.71	0.583	1.04586e-15
Apoa4	3.35629e-20	-2.90316	0.011	0.076	1.04894e-15
Sftpa1	3.77536e-20	-1.12249	0.119	0.258	1.17991e-15
Msrb3	3.88593e-20	-1.4466	0.057	0.167	1.21447e-15
Rnf13	3.94451e-20	0.507216	0.725	0.621	1.23278e-15
Btaf1	3.96176e-20	-0.585001	0.606	0.705	1.23817e-15
Foxp2	4.22604e-20	0.465165	0.75	0.597	1.32076e-15
Zfand4	4.51852e-20	-0.440401	0.767	0.771	1.41217e-15
Ttr	4.78388e-20	-0.565123	0.891	0.904	1.49511e-15
Erbb3	5.02633e-20	0.613847	0.62	0.487	1.57088e-15
Ttll8	7.62589e-20	-1.72246	0.034	0.123	2.38332e-15
Gna12	7.73551e-20	0.591578	0.651	0.516	2.41758e-15
Gm15622	7.94391e-20	-1.97454	0.024	0.105	2.48271e-15
Enox2	8.33637e-20	0.56698	0.689	0.534	2.60536e-15
Lncbate1	9.10696e-20	-3.39732	0.011	0.072	2.8462e-15
Ifrd1	9.51879e-20	-0.709268	0.515	0.641	2.97491e-15
Lrp1b	9.73622e-20	-2.77316	0.033	0.116	3.04286e-15
Atxn7l3	1.06901e-19	-0.970247	0.086	0.205	3.34099e-15
Samd1	1.12839e-19	-1.53123	0.05	0.153	3.52656e-15
Vps41	1.16635e-19	0.584231	0.636	0.506	3.64519e-15
Rgn	1.24941e-19	1.2486	0.266	0.12	3.90478e-15
Gm11639	1.2536e-19	3.94191	0.1	0.014	3.91788e-15
Angptl3	1.31104e-19	-0.894531	0.46	0.579	4.09738e-15
Pcyt1a	1.31483e-19	0.591422	0.553	0.427	4.10923e-15
Cdk6	1.32124e-19	0.842185	0.455	0.305	4.12926e-15
Trim7	1.37587e-19	1.09327	0.278	0.129	4.3e-15
Vac14	1.383e-19	0.949669	0.417	0.277	4.32229e-15
Aadac	1.75249e-19	0.661614	0.611	0.476	5.47707e-15
Rapgef4os1	1.82569e-19	-1.03601	0.077	0.191	5.70584e-15
Tcea3	1.83288e-19	0.864429	0.307	0.147	5.7283e-15
Atp5k	1.89409e-19	-1.95225	0.078	0.191	5.9196e-15
Ttpal	1.91102e-19	-1.82612	0.037	0.13	5.97252e-15
Map2k6	1.91579e-19	-0.886878	0.285	0.455	5.98741e-15
Pemt	2.03608e-19	0.476194	0.738	0.63	6.36338e-15
Reep3	2.05125e-19	-0.594622	0.634	0.716	6.41077e-15
Pcbp4	2.19876e-19	-1.06161	0.189	0.349	6.87178e-15
Iigp1	2.24892e-19	1.04006	0.399	0.295	7.02856e-15
Vwa3b	2.2614e-19	-1.5115	0.052	0.155	7.06757e-15
Aacs	2.28503e-19	-0.964356	0.298	0.468	7.1414e-15
D1Ertd622e	2.44392e-19	-0.979562	0.229	0.393	7.63798e-15
Acadvl	2.52543e-19	-1.04713	0.107	0.237	7.89273e-15
Akirin1	2.88794e-19	-1.20924	0.083	0.203	9.02569e-15
Zfp704	2.92573e-19	0.992734	0.36	0.212	9.14378e-15
Nos1ap	2.94489e-19	0.660221	0.591	0.448	9.20367e-15
Brpf1	3.46691e-19	-1.08827	0.107	0.234	1.08351e-14
Shprh	3.6889e-19	0.572289	0.606	0.504	1.15289e-14
Nfyc	3.69833e-19	0.482451	0.754	0.629	1.15584e-14
Ppp1r9a	3.78522e-19	1.65472	0.171	0.052	1.18299e-14
Aspa	4.43907e-19	1.07511	0.364	0.215	1.38734e-14
Gulo	4.67377e-19	-1.07596	0.14	0.285	1.46069e-14
Mnat1	4.8685e-19	0.823009	0.463	0.306	1.52155e-14
Clic4	5.43608e-19	-0.608152	0.595	0.677	1.69894e-14
Cth	5.72141e-19	0.300704	0.886	0.764	1.78811e-14
Gm14319	5.95299e-19	-4.50423	0.002	0.041	1.86049e-14
Crip2	6.89875e-19	-2.28103	0.017	0.086	2.15607e-14
Ddx17	6.92213e-19	0.32886	0.856	0.751	2.16337e-14
Hsd17b13	7.71454e-19	0.427075	0.766	0.602	2.41102e-14
Sorbs3	8.09102e-19	-0.780821	0.4	0.531	2.52869e-14
Sash1	9.02957e-19	0.499132	0.761	0.66	2.82201e-14
Sdr9c7	9.05216e-19	-1.20578	0.085	0.205	2.82907e-14
Pola1	9.31816e-19	1.17777	0.311	0.168	2.9122e-14
Atxn1	9.32669e-19	-0.192715	0.906	0.849	2.91487e-14
Gm28856	9.50337e-19	-5.70462	0	0.031	2.97009e-14
Hadh	1.04728e-18	0.686034	0.555	0.448	3.27307e-14
Ahi1	1.1133e-18	-1.49409	0.049	0.148	3.47941e-14
Uroc1	1.11592e-18	-0.451667	0.788	0.784	3.48758e-14
C1rl	1.21064e-18	0.983141	0.368	0.267	3.78363e-14
Dipk2a	1.21251e-18	1.03941	0.356	0.218	3.78947e-14
Tmem150a	1.32555e-18	-0.640018	0.658	0.74	4.14274e-14
Bcl9	1.33339e-18	1.25153	0.268	0.143	4.16725e-14
Mbl2	1.47142e-18	0.691716	0.452	0.316	4.59861e-14
Arhgef37	1.64854e-18	-0.970875	0.232	0.393	5.15218e-14
Ddx21	1.67935e-18	-1.26758	0.094	0.218	5.24846e-14
Arhgap24	1.87991e-18	-1.05971	0.292	0.414	5.87527e-14
Tle1	2.18772e-18	-0.665652	0.568	0.629	6.83729e-14
Ntf3	2.24345e-18	2.53974	0.135	0.041	7.01145e-14
Csrnp1	2.29293e-18	-1.97231	0.022	0.096	7.1661e-14
Sema4g	2.33663e-18	0.440619	0.806	0.684	7.30267e-14
4732419C18Rik	2.35547e-18	1.88074	0.181	0.072	7.36156e-14
Stk39	2.9257e-18	-1.6015	0.039	0.13	9.14368e-14
Aqp9	3.26338e-18	0.467085	0.746	0.624	1.0199e-13
Fars2	3.29057e-18	0.431666	0.763	0.647	1.0284e-13
Gpr137	3.53524e-18	-1.63342	0.047	0.143	1.10487e-13
Psme4	3.61234e-18	-0.402987	0.739	0.767	1.12897e-13
Hdhd5	3.7087e-18	-1.1732	0.108	0.236	1.15908e-13
Gm47790	3.90665e-18	2.32056	0.117	0.023	1.22095e-13
Cluh	3.98438e-18	-0.618898	0.561	0.684	1.24524e-13
Tef	4.23894e-18	0.435099	0.817	0.706	1.3248e-13
Prkag2	4.27244e-18	0.33096	0.913	0.811	1.33527e-13
Slc20a1	4.42357e-18	-1.08329	0.182	0.333	1.3825e-13
Kpna1	4.82025e-18	-0.85529	0.321	0.487	1.50647e-13
Pde8a	5.07664e-18	0.389869	0.84	0.733	1.5866e-13
Nop56	5.12574e-18	-1.05725	0.124	0.257	1.60195e-13
Impa1	5.16784e-18	0.68888	0.481	0.384	1.61511e-13
Cgnl1	5.20935e-18	0.341544	0.802	0.709	1.62808e-13
Tnfaip2	5.21218e-18	1.63171	0.225	0.106	1.62896e-13
Esrrg	5.39988e-18	1.00769	0.422	0.299	1.68762e-13
Fam120a	5.59768e-18	0.456248	0.738	0.612	1.74944e-13
Trappc10	5.89313e-18	-0.92729	0.185	0.336	1.84178e-13
Ccp110	6.10322e-18	-1.16768	0.138	0.277	1.90744e-13
9030624G23Rik	6.77201e-18	-3.10862	0.006	0.056	2.11646e-13
Cacnb2	6.78157e-18	-2.20948	0.023	0.099	2.11945e-13
Tspan5	7.03511e-18	-1.94218	0.013	0.075	2.19868e-13
Ndfip1	7.40681e-18	0.49366	0.697	0.586	2.31485e-13
Adra1a	7.75337e-18	1.06411	0.37	0.227	2.42316e-13
Slc25a27	7.77503e-18	-1.30727	0.044	0.131	2.42993e-13
Cryl1	8.39591e-18	0.790139	0.544	0.446	2.62397e-13
Ctsc	9.13258e-18	1.17481	0.369	0.233	2.8542e-13
Jazf1	9.99405e-18	1.93563	0.15	0.042	3.12344e-13
Gata6	1.00747e-17	-1.1314	0.179	0.328	3.14863e-13
Serpina10	1.01402e-17	1.14566	0.306	0.182	3.16913e-13
Ppp2r2d	1.05064e-17	-0.763413	0.393	0.548	3.28357e-13
Slc35d1	1.05388e-17	0.405739	0.771	0.643	3.29368e-13
Fbf1	1.13121e-17	1.01392	0.361	0.237	3.53536e-13
Gm47431	1.20977e-17	-2.60048	0.008	0.062	3.78089e-13
Denn2b	1.22e-17	0.624269	0.559	0.477	3.81285e-13
Bclaf1	1.2726e-17	-0.313498	0.809	0.785	3.97726e-13
Lactb2	1.27888e-17	0.353568	0.874	0.775	3.99688e-13
Rptor	1.32206e-17	0.540806	0.686	0.575	4.13184e-13
Tank	1.43478e-17	-0.850439	0.266	0.431	4.48411e-13
Onecut1	1.44435e-17	-1.35468	0.057	0.157	4.51404e-13
Gm48633	1.44614e-17	0.479541	0.728	0.6	4.51963e-13
Numb	1.46569e-17	0.303338	0.922	0.838	4.58073e-13
Map3k20	1.47223e-17	0.952344	0.34	0.189	4.60117e-13
Dhrs3	1.49892e-17	0.478206	0.679	0.562	4.68457e-13
mt-Nd4	1.5184e-17	-1.4833	0.094	0.215	4.74546e-13
Maml3	1.70636e-17	-0.75589	0.329	0.487	5.3329e-13
Mdfic	1.71415e-17	1.14091	0.319	0.198	5.35725e-13
Usp3	1.7559e-17	-0.507468	0.69	0.756	5.48771e-13
Dgat1	1.78739e-17	-0.951763	0.107	0.223	5.58614e-13
Ube2k	1.84842e-17	-0.367036	0.746	0.761	5.77688e-13
Atp6v0c	1.91687e-17	-1.33956	0.09	0.208	5.99078e-13
Entpd5	2.20744e-17	0.682133	0.494	0.405	6.89892e-13
Dock9	2.27445e-17	0.778805	0.494	0.37	7.10833e-13
Csrp2	2.28638e-17	0.914265	0.399	0.267	7.14562e-13
Ces1b	2.36697e-17	-0.554219	0.662	0.718	7.39748e-13
Bud23	2.64305e-17	-1.00596	0.057	0.148	8.26033e-13
Aff4	2.66477e-17	-0.382475	0.76	0.775	8.32821e-13
Dpy19l1	2.67004e-17	-0.655361	0.485	0.6	8.34469e-13
Chd4	2.8621e-17	-0.667813	0.512	0.624	8.94491e-13
2900089D17Rik	2.88938e-17	-1.6026	0.102	0.219	9.03018e-13
Tbc1d32	2.97354e-17	1.0406	0.351	0.225	9.2932e-13
Cyc1	3.06205e-17	-1.17298	0.109	0.233	9.56982e-13
Ccng2	3.14545e-17	-1.14397	0.064	0.162	9.83047e-13
BC028777	3.15162e-17	-1.43597	0.055	0.154	9.84977e-13
Eml3	3.3726e-17	-0.965651	0.119	0.243	1.05404e-12
Ndufv1	3.5873e-17	-1.20726	0.056	0.15	1.12114e-12
Eif3b	3.64133e-17	-1.03018	0.146	0.284	1.13803e-12
Reln	3.80305e-17	-1.5654	0.057	0.157	1.18857e-12
Slc10a5	3.84879e-17	0.775798	0.385	0.305	1.20286e-12
Exoc5	3.85394e-17	-0.835048	0.38	0.525	1.20447e-12
Pxmp4	4.3162e-17	-0.366353	0.793	0.808	1.34894e-12
Dnah11	4.36019e-17	4.66604	0.071	0.006	1.36269e-12
Slc27a5	4.41951e-17	0.606469	0.515	0.381	1.38123e-12
Myl12b	4.53912e-17	-2.14186	0.012	0.068	1.41861e-12
Gm33543	4.91855e-17	0.735329	0.516	0.411	1.53719e-12
Cyp46a1	4.98135e-17	1.96262	0.169	0.076	1.55682e-12
Tomm40l	5.08529e-17	1.48648	0.233	0.119	1.58931e-12
Gcnt2	5.13907e-17	-0.442713	0.861	0.873	1.60611e-12
Gprc5b	5.2242e-17	5.54075	0.053	0	1.63272e-12
Kansl1	5.38867e-17	-0.273257	0.947	0.931	1.68412e-12
Rangap1	5.48479e-17	-1.40886	0.084	0.198	1.71416e-12
Oat	5.50206e-17	-1.24923	0.167	0.294	1.71956e-12
4931428L18Rik	5.53448e-17	1.54264	0.235	0.126	1.72969e-12
Pm20d1	5.53736e-17	1.02134	0.335	0.199	1.73059e-12
Pbld1	5.58657e-17	0.301994	0.943	0.874	1.74597e-12
Serpina1d	5.64183e-17	-0.914832	0.218	0.373	1.76324e-12
Dhrs11	5.91295e-17	-1.01819	0.198	0.347	1.84797e-12
Klkb1	5.91846e-17	0.631822	0.508	0.379	1.8497e-12
Togaram1	5.93191e-17	-0.872532	0.284	0.442	1.8539e-12
Adh7	6.06221e-17	0.917657	0.359	0.236	1.89462e-12
Clybl	6.06992e-17	0.365436	0.792	0.647	1.89703e-12
Zfp53	6.24104e-17	0.890646	0.38	0.236	1.95051e-12
Rpl36	6.2515e-17	-1.06944	0.218	0.371	1.95378e-12
Serpina1e	6.31505e-17	-3.12265	0.008	0.061	1.97364e-12
Gm38832	6.54832e-17	-5.12016	0	0.03	2.04655e-12
Sh3yl1	6.66147e-17	1.03948	0.326	0.188	2.08191e-12
Syf2	6.81826e-17	-1.44948	0.09	0.206	2.13091e-12
Polg	7.22987e-17	-0.594148	0.168	0.297	2.25955e-12
Clstn3	7.29028e-17	2.82876	0.107	0.023	2.27843e-12
Gda	7.69044e-17	0.784625	0.424	0.287	2.40349e-12
Gm13483	7.7476e-17	0.61333	0.581	0.441	2.42136e-12
Mterf3	7.83639e-17	-0.861141	0.207	0.359	2.44911e-12
Paox	8.42374e-17	0.74422	0.361	0.243	2.63267e-12
Prdm2	8.48659e-17	-0.618564	0.58	0.686	2.65231e-12
Susd4	8.57461e-17	1.52455	0.225	0.113	2.67982e-12
Atg10	8.61635e-17	0.977042	0.36	0.222	2.69287e-12
Crtc2	8.66908e-17	-0.879166	0.123	0.247	2.70935e-12
Ppil4	8.68151e-17	-0.770026	0.243	0.401	2.71323e-12
Pcgf2	9.06221e-17	-1.52563	0.049	0.141	2.83221e-12
Bcar3	9.54153e-17	0.519357	0.691	0.596	2.98201e-12
Top1	9.9374e-17	-0.466042	0.672	0.718	3.10574e-12
Cdh1	1.07185e-16	-1.62215	0.061	0.161	3.34984e-12
Bri3	1.11136e-16	-0.897452	0.285	0.445	3.47333e-12
Efhd2	1.1291e-16	-1.05237	0.166	0.308	3.52878e-12
Mkln1os	1.18834e-16	0.845905	0.388	0.268	3.71391e-12
Zfp385b	1.19717e-16	0.278816	0.951	0.881	3.74152e-12
Rere	1.2391e-16	0.273217	0.938	0.853	3.87256e-12
Tcf7l1	1.31913e-16	-0.867887	0.375	0.472	4.12266e-12
Lcorl	1.31971e-16	-0.377695	0.749	0.746	4.1245e-12
Spop	1.32326e-16	-0.354893	0.768	0.771	4.13558e-12
Plekha5	1.36203e-16	0.348378	0.881	0.771	4.25676e-12
Gfod1	1.36251e-16	-1.28004	0.101	0.22	4.25824e-12
Srebf1	1.52318e-16	0.993072	0.354	0.219	4.76039e-12
Scrib	1.53848e-16	-1.26929	0.086	0.199	4.8082e-12
Stxbp6	1.60292e-16	0.828234	0.407	0.25	5.00962e-12
Gm15638	1.62874e-16	0.970611	0.356	0.23	5.09031e-12
Plxnb1	1.63233e-16	-0.861743	0.131	0.257	5.10151e-12
Lgr4	1.873e-16	0.425265	0.743	0.62	5.8537e-12
Tshz3	1.93066e-16	-2.47126	0.008	0.059	6.0339e-12
Cyp7b1	1.9972e-16	0.572326	0.737	0.606	6.24184e-12
Mcc	2.02694e-16	-0.184352	0.861	0.782	6.33478e-12
Gpat3	2.56933e-16	1.02741	0.277	0.141	8.02992e-12
Hopx	2.7292e-16	-1.71059	0.047	0.136	8.52957e-12
Sdccag8	3.23648e-16	0.519042	0.66	0.535	1.0115e-11
Pnkd	3.34588e-16	-1.14748	0.141	0.273	1.04569e-11
Nmrk1	3.4142e-16	0.454163	0.692	0.59	1.06704e-11
Klf3	3.54781e-16	-0.496956	0.608	0.641	1.1088e-11
Npc1	3.60351e-16	0.459409	0.721	0.597	1.1262e-11
Nhlrc2	3.6576e-16	0.410452	0.766	0.658	1.14311e-11
Ap2a1	3.7701e-16	-0.972628	0.089	0.196	1.17827e-11
2610507B11Rik	3.77556e-16	-0.703659	0.402	0.554	1.17997e-11
Atp5e	3.94492e-16	-1.29315	0.071	0.174	1.23291e-11
Ilrun	4.06193e-16	0.432739	0.73	0.613	1.26947e-11
Mlxipl	4.21206e-16	-0.168596	0.953	0.91	1.31639e-11
Gm15564	4.23561e-16	-1.34364	0.126	0.253	1.32376e-11
Ctif	4.43628e-16	-0.225574	0.84	0.805	1.38647e-11
Mrs2	4.46575e-16	-0.95465	0.195	0.34	1.39568e-11
Ccnl1	4.50179e-16	-0.336986	0.786	0.782	1.40694e-11
Cdc42ep1	4.52913e-16	-0.611559	0.092	0.188	1.41549e-11
Zbtb2	4.56866e-16	-1.24393	0.155	0.282	1.42784e-11
Fam160b1	4.6585e-16	0.537982	0.56	0.439	1.45592e-11
Necab1	4.68934e-16	0.593537	0.588	0.445	1.46556e-11
Cutal	4.87147e-16	0.813354	0.354	0.223	1.52248e-11
4833439L19Rik	5.03126e-16	-1.10876	0.128	0.254	1.57242e-11
Xrcc4	5.1187e-16	0.838438	0.409	0.274	1.59975e-11
Mgam	5.4342e-16	0.69643	0.524	0.418	1.69835e-11
Ep400	5.49274e-16	-0.492421	0.64	0.706	1.71665e-11
Klf15	5.58151e-16	-0.613764	0.521	0.633	1.74439e-11
Shank2	5.62222e-16	0.440562	0.651	0.516	1.75711e-11
Gpi1	5.72156e-16	-0.817096	0.269	0.425	1.78816e-11
Abcb11	5.85658e-16	-0.331024	0.952	0.948	1.83036e-11
Nufip2	5.98777e-16	-0.456131	0.732	0.764	1.87136e-11
Zfp608	6.20255e-16	1.56153	0.175	0.068	1.93848e-11
Myo9a	6.36754e-16	-1.18702	0.175	0.314	1.99005e-11
Snx10	6.3761e-16	-0.868661	0.112	0.229	1.99272e-11
Gm5524	6.55034e-16	0.978278	0.317	0.194	2.04718e-11
Prrc2a	6.74935e-16	-0.911037	0.216	0.364	2.10937e-11
Cfhr2	7.5482e-16	-0.254925	0.914	0.89	2.35904e-11
Srrm4os	7.61466e-16	-2.33464	0.009	0.059	2.37981e-11
2810459M11Rik	7.67261e-16	0.730149	0.458	0.345	2.39792e-11
Hsd17b11	7.86844e-16	0.590053	0.506	0.395	2.45912e-11
Creb3l3	8.3441e-16	-0.395512	0.736	0.774	2.60778e-11
Son	8.44631e-16	-0.138566	0.895	0.836	2.63973e-11
Ash1l	8.482e-16	-0.180598	0.916	0.871	2.65088e-11
Whamm	8.57444e-16	0.617683	0.55	0.455	2.67977e-11
Ttc23	8.74094e-16	0.36346	0.787	0.665	2.73181e-11
Sbk1	9.06257e-16	0.914964	0.334	0.234	2.83232e-11
Nfe2l2	9.53149e-16	0.436765	0.783	0.678	2.97888e-11
Pdha1	9.79255e-16	-1.05382	0.076	0.177	3.06047e-11
Rwdd3	9.99038e-16	1.24371	0.249	0.136	3.12229e-11
Ccar1	1.00441e-15	-0.401026	0.726	0.751	3.13908e-11
Tgds	1.08281e-15	1.2109	0.222	0.153	3.38411e-11
Abcc6	1.14266e-15	0.25084	0.905	0.805	3.57115e-11
Heatr1	1.30552e-15	-1.15325	0.101	0.215	4.08014e-11
Tgfbrap1	1.31454e-15	-1.08243	0.161	0.295	4.10832e-11
Cabcoco1	1.44292e-15	1.23728	0.217	0.095	4.50955e-11
Dclre1a	1.59892e-15	0.851793	0.337	0.215	4.99709e-11
Fam214a	1.63455e-15	-0.123734	0.933	0.867	5.10847e-11
Kif1b	1.68657e-15	0.252972	0.947	0.903	5.27105e-11
Maf1	1.71602e-15	-0.997705	0.092	0.199	5.36307e-11
mt-Co2	1.71611e-15	-1.1672	0.223	0.366	5.36335e-11
Nsmf	1.90906e-15	-1.05222	0.123	0.244	5.9664e-11
Decr2	1.99093e-15	0.678881	0.471	0.353	6.22226e-11
Coro7	2.10332e-15	-1.12663	0.066	0.16	6.57351e-11
Exoc4	2.1244e-15	0.480531	0.728	0.609	6.6394e-11
Ndst1	2.1389e-15	0.662464	0.496	0.383	6.68469e-11
Nolc1	2.19125e-15	-0.986432	0.08	0.179	6.84832e-11
Zfp872	2.2373e-15	-0.594828	0.07	0.148	6.99224e-11
4931429L15Rik	2.24342e-15	-1.79951	0.02	0.082	7.01136e-11
Wdfy3	2.27708e-15	-0.274474	0.88	0.849	7.11656e-11
Gm15859	2.30207e-15	-1.9341	0.024	0.093	7.19465e-11
Alg6	2.32559e-15	2.4798	0.113	0.037	7.26818e-11
Kdm6b	2.37092e-15	-0.846012	0.264	0.411	7.40983e-11
Gab2	2.39845e-15	-1.85823	0.045	0.13	7.49587e-11
Slc12a2	2.44599e-15	-1.13613	0.164	0.298	7.64446e-11
Pex7	2.6407e-15	0.486592	0.629	0.53	8.25298e-11
Fam71d	2.65826e-15	-1.15922	0.087	0.194	8.30787e-11
Tagap1	2.74465e-15	-1.07556	0.106	0.22	8.57786e-11
Gm32569	2.88336e-15	3.04478	0.089	0.016	9.01138e-11
Magt1	3.10201e-15	0.652974	0.513	0.407	9.69472e-11
Mon1a	3.19123e-15	-0.894662	0.134	0.256	9.97356e-11
Gm36264	3.35657e-15	-0.785801	0.34	0.489	1.04903e-10
Lifr	3.36254e-15	0.457772	0.703	0.59	1.05089e-10
Tjp1	3.49485e-15	0.471809	0.635	0.53	1.09225e-10
Slco2a1	3.70213e-15	0.715858	0.446	0.297	1.15703e-10
Crnkl1	3.74152e-15	-1.14867	0.033	0.103	1.16934e-10
Gm20400	4.08533e-15	-3.17026	0.006	0.049	1.27679e-10
Pdk4	4.11376e-15	-1.32538	0.161	0.268	1.28567e-10
Stim1	4.17065e-15	-0.681315	0.501	0.606	1.30345e-10
Gemin2	4.34859e-15	-0.910629	0.183	0.321	1.35907e-10
Smpd2	4.38201e-15	-1.41951	0.052	0.14	1.36951e-10
Kif21a	4.40417e-15	0.353009	0.844	0.747	1.37644e-10
Szrd1	4.50991e-15	0.7855	0.38	0.28	1.40948e-10
Hsp90b1	4.51925e-15	0.491308	0.611	0.487	1.4124e-10
Apom	4.56882e-15	-1.47717	0.069	0.167	1.42789e-10
Grina	4.73872e-15	-0.919412	0.27	0.414	1.48099e-10
Tspan12	4.95137e-15	0.342679	0.838	0.73	1.54745e-10
Cs	5.13735e-15	-0.881615	0.232	0.374	1.60558e-10
Pde4dip	5.16235e-15	-0.227866	0.848	0.812	1.61339e-10
Oga	5.41442e-15	-0.631698	0.509	0.629	1.69217e-10
Dot1l	5.64361e-15	-0.74443	0.301	0.455	1.7638e-10
Eif5a	5.65899e-15	-1.62569	0.053	0.143	1.7686e-10
Ctsl	5.75297e-15	-0.77145	0.373	0.521	1.79797e-10
Mast3	5.90301e-15	-0.688685	0.25	0.398	1.84487e-10
Slc16a5	5.97548e-15	0.854466	0.416	0.308	1.86752e-10
Mthfd1l	6.3913e-15	0.596895	0.535	0.393	1.99747e-10
E130308A19Rik	6.51397e-15	-0.747457	0.454	0.561	2.03581e-10
Ern1	6.92262e-15	-0.42958	0.727	0.761	2.16352e-10
Slc35b1	6.94206e-15	-1.94226	0.029	0.102	2.1696e-10
Reps2	6.96538e-15	0.488533	0.638	0.51	2.17689e-10
Zcchc9	7.49898e-15	-0.542904	0.167	0.287	2.34366e-10
Asap2	7.86423e-15	-1.01007	0.107	0.219	2.45781e-10
Atg2b	8.10086e-15	-0.67802	0.447	0.573	2.53176e-10
Whrn	8.16571e-15	-1.84591	0.018	0.076	2.55203e-10
Pcca	8.32355e-15	-0.374063	0.794	0.805	2.60136e-10
Camta2	8.67547e-15	-0.761106	0.223	0.366	2.71134e-10
Pros1	9.36662e-15	-0.691975	0.44	0.484	2.92735e-10
Gsta2	1.03935e-14	0.800878	0.396	0.297	3.24828e-10
Klf10	1.07111e-14	-0.820069	0.156	0.282	3.34755e-10
Mtfr2	1.07258e-14	-1.86291	0.013	0.065	3.35212e-10
Ephx2	1.09859e-14	0.225212	0.905	0.798	3.43341e-10
Elf2	1.1059e-14	-0.441331	0.729	0.754	3.45626e-10
Sox9	1.15474e-14	-2.53668	0.012	0.065	3.60892e-10
Acsm1	1.22889e-14	0.47259	0.619	0.487	3.84066e-10
Rsrc1	1.25644e-14	0.417656	0.686	0.549	3.92676e-10
Chpt1	1.27408e-14	-0.493497	0.74	0.758	3.98189e-10
Cyp2j5	1.29923e-14	0.267081	0.925	0.847	4.06048e-10
Ndrg3	1.32555e-14	-0.622243	0.472	0.597	4.14276e-10
Adarb1	1.40857e-14	-0.923884	0.265	0.408	4.40221e-10
Il31ra	1.48884e-14	-1.014	0.138	0.257	4.65307e-10
Rcc2	1.60045e-14	-1.06288	0.109	0.22	5.00188e-10
Fbxl22	1.62147e-14	-2.44118	0.011	0.061	5.06757e-10
Zfp354c	1.65434e-14	-2.20468	0.015	0.071	5.17031e-10
C3	1.68257e-14	-0.471102	0.872	0.879	5.25853e-10
Cdc37l1	1.77149e-14	-0.549726	0.56	0.629	5.53645e-10
Rassf6	1.83514e-14	0.97823	0.276	0.16	5.73536e-10
Gm49668	1.85023e-14	-1.66096	0.023	0.086	5.78253e-10
Gm1600	1.97487e-14	4.05197	0.065	0.006	6.17205e-10
Uhrf2	1.9753e-14	0.424883	0.656	0.528	6.1734e-10
Fchsd2	1.99066e-14	0.207162	0.941	0.863	6.22142e-10
Brd2	2.02593e-14	-0.774325	0.417	0.554	6.33164e-10
Pkd2	2.09692e-14	0.917182	0.302	0.206	6.55352e-10
Carmil1	2.10706e-14	-0.902553	0.188	0.323	6.58518e-10
Akap1	2.11855e-14	0.414592	0.752	0.672	6.62111e-10
Alas2	2.19245e-14	4.17036	0.065	0.007	6.85206e-10
Napa	2.21596e-14	-0.932892	0.225	0.367	6.92555e-10
F10	2.25311e-14	0.413996	0.683	0.569	7.04164e-10
Avil	2.28075e-14	-1.2635	0.043	0.12	7.12803e-10
Becn1	2.4195e-14	-0.658452	0.221	0.357	7.56167e-10
Krit1	2.43338e-14	-0.709546	0.453	0.573	7.60504e-10
Erf	2.43816e-14	-1.21038	0.073	0.169	7.61999e-10
Map2k1	2.52234e-14	0.547101	0.542	0.449	7.88307e-10
Map7	2.54834e-14	-0.265732	0.787	0.751	7.96432e-10
Arrdc4	2.55628e-14	1.99662	0.142	0.054	7.98916e-10
Tlr5	2.56227e-14	1.92368	0.126	0.042	8.00786e-10
Cpn1	2.63966e-14	0.324644	0.756	0.678	8.24974e-10
Atxn2l	2.64991e-14	-0.818858	0.256	0.403	8.28176e-10
Cycs	2.65631e-14	-1.7078	0.042	0.121	8.30177e-10
Itpr1	2.67092e-14	-0.177456	0.969	0.936	8.34742e-10
Gm36231	2.67271e-14	1.72469	0.163	0.075	8.35301e-10
Slc25a15	2.69386e-14	-0.451477	0.615	0.638	8.41911e-10
Sult1e1	2.86996e-14	-4.80299	0.001	0.028	8.96949e-10
Nr1i3	2.92467e-14	0.376143	0.816	0.744	9.14047e-10
Sec14l4	3.07874e-14	-0.513509	0.572	0.627	9.622e-10
Arhgap21	3.22215e-14	0.428007	0.694	0.6	1.00702e-09
Ldb1	3.28144e-14	-0.805437	0.166	0.292	1.02555e-09
Ice2	3.39784e-14	0.799983	0.376	0.281	1.06193e-09
Gm32511	3.46474e-14	1.67915	0.144	0.072	1.08284e-09
Jaml	3.58247e-14	-3.41883	0.003	0.037	1.11963e-09
Ptma	3.68451e-14	-1.07727	0.112	0.22	1.15152e-09
Galm	4.03563e-14	0.313191	0.832	0.753	1.26125e-09
Nat8f2	4.04038e-14	0.972945	0.27	0.167	1.26274e-09
Fads6	4.28088e-14	0.304584	0.728	0.631	1.3379e-09
Mpc2	4.37041e-14	0.365773	0.764	0.645	1.36588e-09
Rdh13	4.60608e-14	-0.974412	0.107	0.215	1.43954e-09
Ttc17	4.73952e-14	0.4591	0.645	0.544	1.48124e-09
Scaper	4.76842e-14	0.583838	0.471	0.338	1.49028e-09
1810055G02Rik	5.06638e-14	-1.35406	0.1	0.208	1.58339e-09
Flcn	5.16683e-14	-0.85152	0.283	0.429	1.61479e-09
Fcer1g	5.72e-14	-2.28298	0.017	0.075	1.78767e-09
Car8	5.79796e-14	0.350134	0.772	0.655	1.81204e-09
Gm765	5.8559e-14	1.98067	0.083	0.014	1.83014e-09
Rreb1	5.86473e-14	0.410001	0.775	0.648	1.8329e-09
Wwp1	5.88578e-14	0.265258	0.892	0.804	1.83948e-09
Pnpla2	6.22951e-14	-0.967163	0.063	0.145	1.94691e-09
Slc25a5	6.68522e-14	-0.888805	0.13	0.243	2.08933e-09
Bik	6.91991e-14	1.38173	0.218	0.123	2.16268e-09
Gm30849	7.47258e-14	1.12855	0.216	0.112	2.33541e-09
Gpd1	7.96539e-14	-1.30429	0.123	0.236	2.48942e-09
Pdia4	8.44828e-14	1.16026	0.223	0.141	2.64034e-09
Cmah	8.65136e-14	0.7214	0.549	0.451	2.70381e-09
Cux2	8.98678e-14	0.355186	0.819	0.703	2.80864e-09
Abat	9.17075e-14	-0.447226	0.68	0.737	2.86614e-09
Qsox1	9.23223e-14	-0.711764	0.368	0.508	2.88535e-09
Acot3	9.3663e-14	0.790828	0.386	0.264	2.92725e-09
Gtpbp1	9.53697e-14	-0.502294	0.086	0.169	2.98059e-09
Hspb8	9.58345e-14	-0.765427	0.19	0.318	2.99512e-09
Nol4l	9.89427e-14	-2.48154	0.01	0.056	3.09225e-09
Aprt	1.02055e-13	-1.60834	0.033	0.105	3.18952e-09
Lrp4	1.11522e-13	0.475027	0.558	0.444	3.48539e-09
Xpr1	1.13279e-13	-0.532955	0.584	0.668	3.54032e-09
Optn	1.13536e-13	0.29319	0.855	0.746	3.54833e-09
Lrrc45	1.20186e-13	-0.993588	0.06	0.141	3.75616e-09
1300017J02Rik	1.24041e-13	0.512989	0.503	0.401	3.87664e-09
Egln2	1.24427e-13	-0.922376	0.129	0.244	3.88873e-09
Vps4a	1.25071e-13	-0.745559	0.063	0.138	3.90884e-09
Nup93	1.2783e-13	-1.94195	0.033	0.103	3.99506e-09
Fastkd1	1.2927e-13	-0.751593	0.299	0.445	4.04008e-09
Fam234b	1.34582e-13	-0.907541	0.178	0.306	4.20609e-09
Grid1	1.35624e-13	2.23854	0.116	0.035	4.23865e-09
Psmd2	1.36221e-13	-1.06864	0.09	0.192	4.25732e-09
Mapk4	1.36917e-13	-0.694673	0.247	0.388	4.27907e-09
Abcc5	1.41484e-13	-1.80942	0.037	0.11	4.4218e-09
Zfp426	1.47083e-13	1.00134	0.254	0.171	4.59678e-09
1810058I24Rik	1.47565e-13	1.24922	0.201	0.109	4.61184e-09
Fam207a	1.48153e-13	-0.895689	0.15	0.271	4.63021e-09
Evi5	1.50417e-13	0.205086	0.972	0.932	4.70098e-09
Pmepa1	1.58209e-13	-2.42705	0.014	0.068	4.9445e-09
Aldh2	1.6048e-13	-0.33001	0.84	0.829	5.01548e-09
Ogdh	1.62711e-13	-0.356957	0.696	0.712	5.0852e-09
Pou2f1	1.64108e-13	0.934602	0.347	0.233	5.12888e-09
Srpk1	1.67969e-13	-0.736941	0.213	0.347	5.24953e-09
Trp53bp2	1.69278e-13	-0.804898	0.287	0.427	5.29045e-09
Nrg4	1.69789e-13	-0.310657	0.82	0.747	5.30641e-09
Entr1	1.70833e-13	-0.981517	0.128	0.242	5.33906e-09
Tmem147	1.79609e-13	-1.34005	0.096	0.201	5.61332e-09
Wdr75	1.79944e-13	-0.901862	0.13	0.244	5.62378e-09
Clk1	1.87793e-13	-0.299175	0.813	0.798	5.8691e-09
Grk5	1.93693e-13	-0.844559	0.268	0.405	6.05349e-09
Gm11827	1.96105e-13	-5.45442	0.001	0.027	6.12887e-09
Arap2	1.96986e-13	0.725388	0.407	0.287	6.15641e-09
Acy1	1.97449e-13	-1.22236	0.061	0.148	6.17088e-09
Syde2	2.25322e-13	-0.703399	0.201	0.331	7.04199e-09
Ptprk	2.27809e-13	0.170921	0.98	0.932	7.11973e-09
Pign	2.27836e-13	0.410262	0.713	0.595	7.12057e-09
Ccdc57	2.44546e-13	0.754789	0.349	0.239	7.64279e-09
Eif3l	2.469e-13	-0.829832	0.074	0.16	7.71638e-09
Iah1	2.4816e-13	0.62972	0.445	0.355	7.75574e-09
Extl1	2.50238e-13	-2.03054	0.014	0.065	7.82068e-09
Apoc4	2.53751e-13	-0.757257	0.446	0.571	7.93048e-09
Vnn1	2.56137e-13	2.07197	0.105	0.028	8.00505e-09
Rplp0	2.56362e-13	-1.20664	0.068	0.157	8.01208e-09
Zbtb7c	2.68465e-13	-2.12098	0.027	0.09	8.39034e-09
Kynu	2.89482e-13	-0.211714	0.977	0.948	9.04718e-09
Slc66a2	2.97804e-13	0.400122	0.639	0.523	9.30727e-09
Nceh1	3.12874e-13	0.76021	0.355	0.261	9.77824e-09
Vps13b	3.14006e-13	0.246286	0.879	0.773	9.81363e-09
Scai	3.19001e-13	1.06906	0.269	0.158	9.96975e-09
Spsb4	3.21368e-13	2.00768	0.134	0.056	1.00437e-08
Lars2	3.29954e-13	-0.850701	0.628	0.688	1.03121e-08
Fgf1	3.304e-13	-0.705529	0.298	0.441	1.0326e-08
Arid1b	3.44333e-13	0.254016	0.915	0.839	1.07614e-08
Gm47818	3.66116e-13	3.26493	0.065	0.007	1.14422e-08
Arfgef2	3.66197e-13	-0.613906	0.507	0.602	1.14448e-08
Ido2	3.77238e-13	0.591826	0.526	0.4	1.17898e-08
Tasor	3.89869e-13	0.344024	0.834	0.743	1.21846e-08
Lrpprc	4.42675e-13	-0.399047	0.704	0.73	1.38349e-08
Srrm2	4.52938e-13	0.171252	0.931	0.846	1.41557e-08
Dnase2b	4.53846e-13	0.535244	0.509	0.404	1.41841e-08
Grk4	4.58105e-13	-0.995121	0.163	0.285	1.43172e-08
Cox4i1	4.71831e-13	-1.20244	0.146	0.264	1.47461e-08
Trim24	4.77156e-13	0.444003	0.675	0.579	1.49125e-08
Hook3	4.96294e-13	0.259593	0.853	0.768	1.55107e-08
Ppp3ca	4.97471e-13	-0.254044	0.885	0.867	1.55475e-08
Dusp3	5.00361e-13	-0.830381	0.177	0.301	1.56378e-08
Eogt	5.01378e-13	-0.999135	0.076	0.167	1.56696e-08
Atp6v1d	5.06823e-13	-1.07058	0.135	0.25	1.58397e-08
Pnisr	5.20301e-13	0.316753	0.84	0.75	1.6261e-08
Uckl1	5.24492e-13	-0.676429	0.128	0.226	1.6392e-08
Atg2a	5.3019e-13	-0.679603	0.191	0.315	1.657e-08
Cln6	5.38916e-13	-1.8045	0.03	0.097	1.68427e-08
B4galnt1	5.54087e-13	-0.660718	0.107	0.202	1.73169e-08
Itga1	5.65995e-13	0.778468	0.393	0.29	1.76891e-08
Slc25a37	5.81703e-13	0.741438	0.381	0.284	1.818e-08
Als2cl	5.95997e-13	-0.796559	0.211	0.343	1.86267e-08
Pcmtd2	5.96547e-13	0.615879	0.431	0.34	1.86439e-08
Myo10	6.32595e-13	0.497315	0.609	0.517	1.97705e-08
Gapdh	6.67782e-13	-1.66187	0.065	0.153	2.08702e-08
Slco1b2	6.69521e-13	0.169585	0.979	0.944	2.09245e-08
N4bp2l2	6.86926e-13	-0.329171	0.776	0.79	2.14685e-08
Btbd19	7.12402e-13	-0.683203	0.17	0.292	2.22647e-08
Ldah	7.15246e-13	0.373134	0.651	0.535	2.23536e-08
Miip	7.47668e-13	-0.80664	0.085	0.171	2.33669e-08
Tmie	7.47889e-13	-1.10697	0.06	0.141	2.33738e-08
mt-Nd5	7.65861e-13	-1.42504	0.058	0.143	2.39355e-08
Rps2	7.78191e-13	-0.981281	0.184	0.309	2.43208e-08
Ssu72	7.81436e-13	-0.787239	0.273	0.411	2.44222e-08
P4ha2	7.87066e-13	-1.70723	0.026	0.089	2.45982e-08
Ddo	8.40746e-13	0.797658	0.317	0.23	2.62758e-08
Ptprf	8.54637e-13	0.570383	0.471	0.363	2.671e-08
Agfg2	8.69989e-13	-0.553385	0.636	0.701	2.71898e-08
Rnd3	8.72448e-13	0.911984	0.306	0.203	2.72666e-08
Pdlim1	8.7458e-13	-0.770537	0.104	0.199	2.73333e-08
Slc16a10	9.19318e-13	-0.281683	0.906	0.891	2.87314e-08
Gm16035	9.28886e-13	1.6086	0.159	0.076	2.90305e-08
Gm12910	9.5178e-13	1.25905	0.221	0.116	2.9746e-08
Gstt3	1.02278e-12	-1.32354	0.057	0.138	3.19651e-08
Dglucy	1.03363e-12	0.658883	0.41	0.319	3.2304e-08
Ehhadh	1.04187e-12	-0.580359	0.572	0.593	3.25616e-08
Rbm10	1.04514e-12	-0.642406	0.316	0.46	3.26637e-08
Rlf	1.07271e-12	-0.498942	0.605	0.677	3.35254e-08
Zfp653	1.12513e-12	-1.0411	0.089	0.184	3.51638e-08
Fam107b	1.14332e-12	0.519332	0.545	0.489	3.57321e-08
Rnf113a2	1.15579e-12	-1.27818	0.026	0.083	3.61219e-08
Oxct1	1.22414e-12	-2.74193	0.007	0.048	3.82581e-08
Dync2h1	1.23702e-12	0.595071	0.556	0.448	3.86606e-08
Ttc8	1.24629e-12	2.22658	0.101	0.027	3.89502e-08
Gm49853	1.24977e-12	-2.5743	0.013	0.062	3.90591e-08
Dync1h1	1.27288e-12	-0.626813	0.466	0.588	3.97814e-08
Josd2	1.29335e-12	-0.971271	0.145	0.26	4.04211e-08
Mllt6	1.31924e-12	-0.8559	0.083	0.167	4.12304e-08
Fam20c	1.31933e-12	0.477552	0.506	0.397	4.12331e-08
Clcn5	1.37086e-12	-0.917314	0.158	0.275	4.28434e-08
Polr1a	1.37639e-12	-0.82594	0.283	0.412	4.30164e-08
Acsm3	1.38454e-12	-0.790211	0.312	0.446	4.32709e-08
Tmtc4	1.4097e-12	1.3714	0.197	0.102	4.40572e-08
Gsr	1.43031e-12	-0.709926	0.27	0.408	4.47015e-08
Catspere2	1.44757e-12	-1.27472	0.069	0.157	4.52409e-08
Bcl9l	1.54362e-12	-0.66243	0.326	0.468	4.82429e-08
Anp32a	1.56587e-12	0.561667	0.468	0.366	4.89381e-08
Lrrc58	1.59569e-12	-0.59029	0.527	0.61	4.98701e-08
Pqlc2	1.6293e-12	-1.07522	0.158	0.277	5.09206e-08
Pum2	1.6998e-12	-0.353257	0.771	0.781	5.31238e-08
Uqcr10	1.70542e-12	-1.09789	0.112	0.218	5.32996e-08
Jade1	1.71804e-12	0.612286	0.459	0.343	5.3694e-08
Slc25a21	1.75059e-12	0.334764	0.872	0.788	5.47112e-08
Gm15441	1.78327e-12	-1.99195	0.034	0.099	5.57324e-08
Dcun1d3	1.82764e-12	-0.739687	0.264	0.4	5.71193e-08
Pde1c	1.83422e-12	-2.2722	0.019	0.073	5.73248e-08
Rcl1	1.91082e-12	-0.402927	0.655	0.675	5.97187e-08
Aplp2	1.97824e-12	0.331438	0.705	0.597	6.1826e-08
Idi1	1.99224e-12	-0.800707	0.147	0.261	6.22634e-08
Gm45941	2.00766e-12	4.18266	0.054	0.004	6.27455e-08
Kcnt2	2.03503e-12	2.39049	0.095	0.024	6.36009e-08
Cep128	2.11114e-12	1.1404	0.22	0.133	6.59795e-08
Itgb5	2.11173e-12	0.735401	0.392	0.291	6.59979e-08
Sh3bgrl2	2.15929e-12	0.720554	0.305	0.22	6.74842e-08
Hmgcs1	2.16416e-12	0.746934	0.344	0.24	6.76364e-08
Zfp598	2.19303e-12	-0.706557	0.252	0.387	6.85389e-08
Diaph2	2.23416e-12	0.20778	0.911	0.828	6.98241e-08
Tjp3	2.28724e-12	-2.33984	0.02	0.076	7.1483e-08
Crebrf	2.29983e-12	-0.395969	0.763	0.79	7.18766e-08
Zmiz1	2.30683e-12	-0.376012	0.733	0.744	7.20953e-08
Gm15892	2.34883e-12	-1.11293	0.048	0.12	7.3408e-08
Apex2	2.3891e-12	-1.00906	0.196	0.312	7.46665e-08
Nr6a1	2.40136e-12	-0.249192	0.896	0.879	7.50497e-08
Prdm10	2.44758e-12	0.623709	0.417	0.315	7.64943e-08
Rps3a1	2.4955e-12	-1.24795	0.101	0.202	7.79918e-08
Sel1l3	2.56153e-12	0.565504	0.499	0.394	8.00555e-08
Abcb1b	2.57694e-12	-3.49696	0.005	0.04	8.05372e-08
Zcchc7	2.62616e-12	0.119773	0.936	0.85	8.20753e-08
Aen	2.66174e-12	-0.618174	0.07	0.141	8.31873e-08
Aldh8a1	2.69482e-12	0.356373	0.784	0.699	8.42211e-08
Setd7	2.93885e-12	-1.39087	0.023	0.079	9.1848e-08
Gm26759	2.94686e-12	-1.05256	0.039	0.105	9.20983e-08
Atp13a5	2.99464e-12	-1.65906	0.022	0.078	9.35916e-08
Ncoa2	3.01158e-12	-0.186562	0.925	0.888	9.41211e-08
Ano10	3.15033e-12	-0.785232	0.06	0.131	9.84571e-08
Pafah2	3.26639e-12	-0.745295	0.217	0.346	1.02085e-07
Immp1l	3.46188e-12	0.610552	0.459	0.363	1.08194e-07
Slc38a3	3.47432e-12	0.267108	0.902	0.818	1.08583e-07
Rhpn2	3.48345e-12	0.70944	0.349	0.244	1.08868e-07
Sntg1	3.50544e-12	-1.27317	0.016	0.068	1.09555e-07
Il20rb	3.51736e-12	-1.0586	0.088	0.181	1.09928e-07
Tbck	3.53936e-12	0.569541	0.53	0.412	1.10616e-07
Rpl38	3.54939e-12	-1.04437	0.174	0.29	1.10929e-07
Nfkbia	3.56917e-12	-0.85606	0.253	0.386	1.11547e-07
Onecut2	3.57307e-12	-0.277727	0.901	0.897	1.11669e-07
Olfr267	3.64807e-12	-1.5862	0.011	0.052	1.14013e-07
Nsd2	3.69166e-12	-0.642387	0.358	0.5	1.15375e-07
Tbc1d17	3.70548e-12	-0.43035	0.139	0.229	1.15807e-07
Ahctf1	3.75314e-12	-0.3371	0.743	0.763	1.17297e-07
Senp2	3.76861e-12	-0.63124	0.316	0.456	1.17781e-07
Dusp12	3.78517e-12	1.13015	0.204	0.141	1.18298e-07
Mctp2	3.8322e-12	0.287713	0.738	0.616	1.19768e-07
Itm2b	3.93066e-12	0.318985	0.774	0.675	1.22845e-07
Fpgs	3.93791e-12	-0.208154	0.785	0.743	1.23072e-07
Gm21973	3.96497e-12	1.34169	0.197	0.116	1.23917e-07
Tpt1	4.17095e-12	-1.09317	0.182	0.302	1.30355e-07
Ntrk2	4.21087e-12	4.08073	0.05	0.003	1.31602e-07
Hexim1	4.26838e-12	-1.06379	0.157	0.273	1.334e-07
Ltbr	4.29442e-12	-0.83535	0.064	0.138	1.34213e-07
Rabgap1l	4.30007e-12	0.169009	0.982	0.941	1.3439e-07
Atp1b3	4.43665e-12	-1.1417	0.089	0.184	1.38659e-07
Osbpl11	4.59285e-12	-0.676351	0.38	0.501	1.4354e-07
Khk	4.61365e-12	-0.898236	0.214	0.34	1.4419e-07
Cfhr1	4.76595e-12	0.319696	0.792	0.705	1.4895e-07
Atn1	4.78687e-12	-1.18314	0.023	0.076	1.49604e-07
Gtpbp4	4.90504e-12	-0.784658	0.255	0.388	1.53297e-07
Gclc	4.9994e-12	0.137393	0.972	0.925	1.56246e-07
Gm42047	5.04432e-12	1.90513	0.139	0.056	1.5765e-07
Nr4a2	5.09896e-12	2.64404	0.085	0.025	1.59358e-07
Mbd6	5.25419e-12	-0.648084	0.26	0.393	1.64209e-07
Babam2	5.30477e-12	-0.43884	0.696	0.75	1.6579e-07
Crp	5.33384e-12	-0.177509	0.937	0.891	1.66699e-07
Slc40a1	5.38549e-12	-0.652918	0.522	0.633	1.68313e-07
Notch2	5.43283e-12	0.465903	0.577	0.465	1.69792e-07
Zmym2	5.46471e-12	-0.363518	0.738	0.771	1.70789e-07
Lonp2	5.55167e-12	0.210579	0.951	0.891	1.73506e-07
Rhd	5.57297e-12	-2.39175	0.008	0.049	1.74172e-07
Pik3ap1	5.60174e-12	-0.54058	0.538	0.617	1.75071e-07
Dock8	5.6507e-12	0.724404	0.309	0.185	1.76601e-07
Ipo7	5.86526e-12	-0.687909	0.37	0.501	1.83307e-07
Hrg	5.91185e-12	0.350293	0.78	0.694	1.84763e-07
Prickle1	6.04458e-12	0.608881	0.441	0.326	1.88911e-07
Themis	6.18382e-12	1.95594	0.07	0.011	1.93263e-07
Grm7	6.32239e-12	-1.81635	0.022	0.078	1.97594e-07
Hnrnpu	6.43008e-12	-0.177333	0.878	0.835	2.00959e-07
Rabggtb	6.92346e-12	-0.31964	0.171	0.266	2.16379e-07
Pgpep1l	6.97224e-12	0.937514	0.3	0.194	2.17903e-07
Lyst	7.10361e-12	-0.211903	0.87	0.849	2.22009e-07
Kiz	7.23451e-12	0.689085	0.365	0.256	2.261e-07
Zfp809	7.26113e-12	-0.460697	0.557	0.638	2.26932e-07
Dus1l	7.7198e-12	-0.805949	0.123	0.227	2.41267e-07
Eno3	7.99688e-12	-1.84731	0.021	0.076	2.49927e-07
Tlcd4	8.09436e-12	0.233771	0.916	0.831	2.52973e-07
Pls3	8.11837e-12	0.402443	0.563	0.439	2.53723e-07
Dact2	8.23458e-12	1.03042	0.24	0.151	2.57355e-07
Ppp1r12c	8.60029e-12	-0.735012	0.103	0.196	2.68785e-07
Sbf1	8.69911e-12	-0.731137	0.173	0.287	2.71873e-07
Arhgap42	8.84099e-12	0.130162	0.966	0.901	2.76307e-07
Iws1	8.84292e-12	0.390106	0.648	0.528	2.76368e-07
Mpp1	8.91513e-12	1.3844	0.177	0.09	2.78625e-07
1810044K17Rik	9.00682e-12	-1.78529	0.025	0.083	2.8149e-07
Cul1	9.12272e-12	-0.373339	0.717	0.739	2.85112e-07
Pdlim7	9.2447e-12	-1.25598	0.049	0.123	2.88925e-07
Smad9	9.58316e-12	-0.638201	0.295	0.429	2.99503e-07
Tpp1	9.75867e-12	-0.469633	0.202	0.315	3.04988e-07
Slc25a28	1.01901e-11	-0.505463	0.135	0.225	3.1847e-07
Me1	1.02899e-11	0.468352	0.684	0.589	3.21592e-07
Rnpepl1	1.03653e-11	-0.336889	0.193	0.285	3.23948e-07
Pcdh11x	1.06984e-11	-2.74133	0.023	0.079	3.34356e-07
Dcbld2	1.08914e-11	-2.18057	0.017	0.068	3.40388e-07
Mcph1	1.10345e-11	0.921975	0.254	0.151	3.4486e-07
Simc1	1.12771e-11	-0.518007	0.604	0.672	3.52444e-07
Gm45609	1.13268e-11	-0.961655	0.145	0.256	3.53998e-07
Arpc5l	1.14764e-11	-1.22554	0.079	0.167	3.58673e-07
Cep350	1.14988e-11	-0.308522	0.746	0.751	3.59373e-07
Gas2	1.15565e-11	0.253716	0.828	0.729	3.61177e-07
Dock1	1.16582e-11	-0.699722	0.394	0.503	3.64354e-07
Tmub1	1.17532e-11	-1.61489	0.022	0.076	3.67322e-07
Ankib1	1.18591e-11	-0.614225	0.461	0.559	3.70631e-07
Nipsnap1	1.19851e-11	0.479907	0.593	0.503	3.74572e-07
Fbxl6	1.21052e-11	-0.947831	0.067	0.144	3.78323e-07
Krt23	1.21592e-11	3.28188	0.065	0.011	3.80013e-07
Pltp	1.23627e-11	1.38641	0.083	0.018	3.86371e-07
Mtch2	1.31934e-11	-0.549661	0.507	0.627	4.12334e-07
Numa1	1.32954e-11	0.430232	0.583	0.487	4.15522e-07
Klhdc10	1.35904e-11	-0.625324	0.423	0.538	4.24741e-07
Ccdc171	1.37032e-11	0.444231	0.519	0.395	4.28267e-07
Me3	1.37301e-11	-3.14416	0.003	0.034	4.29106e-07
Prelid3b	1.4097e-11	-0.795842	0.037	0.092	4.40575e-07
Cdk17	1.41222e-11	0.349759	0.72	0.607	4.41362e-07
Ywhaq	1.41468e-11	-0.6973	0.396	0.523	4.4213e-07
Cdk11b	1.43882e-11	-0.714543	0.243	0.371	4.49674e-07
Rapgef1	1.45305e-11	0.502544	0.509	0.414	4.54123e-07
AI838599	1.45411e-11	-0.940513	0.098	0.192	4.54453e-07
Plekhf1	1.47128e-11	-1.49944	0.039	0.107	4.5982e-07
Cdh18	1.47686e-11	-0.605089	0.438	0.575	4.61562e-07
Nectin3	1.50563e-11	0.340508	0.705	0.596	4.70554e-07
Ptges2	1.58789e-11	-1.29999	0.034	0.096	4.96262e-07
Vapa	1.60208e-11	-0.553842	0.553	0.641	5.00698e-07
Lrif1	1.62172e-11	0.83848	0.338	0.243	5.06835e-07
Stard4	1.62657e-11	0.63284	0.363	0.257	5.08353e-07
Gask1a	1.62702e-11	3.25616	0.064	0.014	5.08492e-07
Rrp1	1.64049e-11	-1.26075	0.046	0.117	5.12701e-07
Ctsh	1.68803e-11	0.448047	0.589	0.499	5.2756e-07
Tmem245	1.69426e-11	0.32882	0.761	0.671	5.29507e-07
Doc2g	1.69756e-11	-0.749775	0.045	0.105	5.30538e-07
Agpat1	1.71581e-11	-0.844698	0.068	0.143	5.36243e-07
Gm30127	1.73483e-11	2.33703	0.087	0.025	5.42187e-07
Atp9a	1.73896e-11	0.820559	0.306	0.213	5.43477e-07
Ints6l	1.76967e-11	-1.18924	0.01	0.048	5.53074e-07
Erdr1	1.78785e-11	-1.31179	0.056	0.133	5.58757e-07
9930021J03Rik	1.81583e-11	0.289113	0.789	0.684	5.67501e-07
Cdc34	1.92414e-11	-0.885576	0.031	0.085	6.01353e-07
Sucnr1	1.93648e-11	1.20204	0.164	0.075	6.05209e-07
Traf5	1.9592e-11	1.01048	0.23	0.161	6.1231e-07
Abhd17c	1.96762e-11	0.440714	0.635	0.538	6.14941e-07
Rpl19	1.98699e-11	-1.28162	0.113	0.213	6.20995e-07
Supt3	2.00417e-11	0.336612	0.679	0.558	6.26363e-07
Rmnd1	2.01514e-11	0.436984	0.624	0.532	6.2979e-07
Lasp1	2.08738e-11	0.892266	0.223	0.117	6.5237e-07
Ercc6l2	2.10765e-11	0.686395	0.395	0.297	6.58705e-07
Rpl7a	2.16606e-11	-1.01659	0.089	0.179	6.76959e-07
Zmat1	2.18213e-11	0.583096	0.416	0.309	6.8198e-07
Tcf24	2.19009e-11	4.71835	0.042	0.001	6.84469e-07
Arih1	2.19874e-11	-0.150952	0.839	0.785	6.87172e-07
Atxn7l1	2.22737e-11	0.41876	0.66	0.552	6.96121e-07
Atoh8	2.23696e-11	0.676516	0.344	0.278	6.99118e-07
Cdc42bpa	2.26986e-11	0.317917	0.794	0.703	7.09401e-07
Nrbp1	2.32664e-11	-0.961301	0.158	0.27	7.27144e-07
Siah2	2.34157e-11	0.797627	0.325	0.218	7.3181e-07
Nt5dc3	2.34924e-11	-0.835407	0.095	0.184	7.34207e-07
Gart	2.39624e-11	-0.695003	0.131	0.232	7.48897e-07
Stx8	2.40998e-11	0.563529	0.499	0.383	7.53191e-07
Samd8	2.4159e-11	0.461443	0.497	0.381	7.5504e-07
Scfd1	2.44152e-11	0.509518	0.485	0.394	7.63049e-07
Adhfe1	2.49412e-11	0.359085	0.63	0.544	7.79486e-07
Rb1cc1	2.54102e-11	-0.299952	0.805	0.802	7.94144e-07
Echdc3	2.5611e-11	0.524949	0.465	0.347	8.00421e-07
Pam16	2.56607e-11	-0.853377	0.066	0.14	8.01974e-07
Chsy1	2.57752e-11	-1.49591	0.032	0.093	8.05552e-07
Eef1d	2.59777e-11	-0.923073	0.097	0.188	8.11881e-07
Col11a2	2.61543e-11	-2.56956	0.006	0.042	8.174e-07
Ndufs7	2.7778e-11	-0.853495	0.129	0.232	8.68147e-07
4930481A15Rik	2.82972e-11	0.564348	0.194	0.196	8.84372e-07
Map3k5	2.85628e-11	-0.195134	0.922	0.886	8.92674e-07
Nostrin	2.8869e-11	1.0206	0.229	0.147	9.02241e-07
Peg3	2.91409e-11	-0.737767	0.119	0.216	9.1074e-07
Bsg	2.97383e-11	-0.938983	0.129	0.23	9.29411e-07
Kansl1l	2.98199e-11	-0.236899	0.851	0.828	9.3196e-07
Hdgfl2	2.99158e-11	-0.586701	0.113	0.199	9.34959e-07
Ube2e2	2.99591e-11	-0.323217	0.818	0.784	9.36312e-07
Rin3	3.01165e-11	0.607086	0.401	0.284	9.41229e-07
Supt20	3.02386e-11	0.519495	0.421	0.369	9.45048e-07
Vasn	3.04913e-11	-2.47835	0.011	0.054	9.52946e-07
Kpna2	3.14963e-11	-2.11327	0.022	0.076	9.84355e-07
Zfand3	3.1694e-11	-0.118815	0.917	0.869	9.90533e-07
Ccdc124	3.23154e-11	-0.340383	0.021	0.058	1.00995e-06
Gm34664	3.33807e-11	-2.29439	0.007	0.044	1.04325e-06
3110082I17Rik	3.36234e-11	1.79475	0.11	0.04	1.05083e-06
Serping1	3.36406e-11	0.42815	0.63	0.532	1.05137e-06
Kifc2	3.37274e-11	-1.00666	0.077	0.161	1.05408e-06
Mief2	3.56018e-11	-0.980776	0.095	0.186	1.11266e-06
Pibf1	3.59811e-11	0.47086	0.577	0.459	1.12452e-06
Gm30173	3.70372e-11	-6.84273	0	0.016	1.15752e-06
Klf11	3.79732e-11	-0.99593	0.054	0.121	1.18678e-06
Pnldc1	3.8409e-11	1.07981	0.238	0.154	1.2004e-06
Hpx	3.95e-11	-0.641855	0.423	0.556	1.23449e-06
Stk16	3.96679e-11	-0.964976	0.127	0.229	1.23974e-06
Abca7	4.07423e-11	-1.40982	0.028	0.085	1.27332e-06
Lamtor3	4.07854e-11	-0.988773	0.109	0.205	1.27467e-06
Phyh	4.09391e-11	-0.131456	0.894	0.836	1.27947e-06
Fam120b	4.13352e-11	0.431706	0.623	0.511	1.29185e-06
AW209491	4.16185e-11	-0.985038	0.082	0.167	1.3007e-06
Plcd3	4.18498e-11	-3.04836	0.002	0.03	1.30793e-06
Rufy4	4.19771e-11	2.25474	0.082	0.02	1.31191e-06
Kif16b	4.34961e-11	0.415645	0.677	0.588	1.35938e-06
Hibadh	4.35412e-11	0.305841	0.838	0.764	1.36079e-06
Wdr91	4.38838e-11	-0.644969	0.322	0.455	1.3715e-06
Dap	4.46527e-11	-0.537069	0.499	0.61	1.39553e-06
Dapk2	4.47379e-11	0.863007	0.262	0.157	1.39819e-06
Rpl8	4.51951e-11	-1.22104	0.095	0.186	1.41248e-06
Tacc1	4.632e-11	-0.566863	0.539	0.647	1.44764e-06
Srsf5	4.84767e-11	0.237368	0.86	0.76	1.51504e-06
Pcbp2	4.91979e-11	-0.474715	0.637	0.718	1.53758e-06
Eif3g	4.95306e-11	-1.75742	0.022	0.073	1.54798e-06
Eif4a1	4.99151e-11	-0.655559	0.385	0.52	1.56e-06
Fat1	5.05764e-11	0.535111	0.469	0.388	1.58067e-06
Sqor	5.14849e-11	0.558438	0.485	0.374	1.60906e-06
Hsd17b12	5.15318e-11	0.364747	0.581	0.511	1.61052e-06
Ncor1	5.16835e-11	-0.140491	0.929	0.89	1.61526e-06
Ylpm1	5.17966e-11	0.319566	0.721	0.643	1.6188e-06
Inca1	5.19877e-11	0.566521	0.422	0.364	1.62477e-06
Unc45a	5.24995e-11	-0.7559	0.063	0.129	1.64077e-06
Npat	5.28329e-11	-0.714623	0.138	0.237	1.65119e-06
Ctdp1	5.3462e-11	-0.623475	0.117	0.205	1.67085e-06
Acsl5	5.3583e-11	0.689456	0.357	0.271	1.67463e-06
Foxn3	5.39883e-11	0.273508	0.883	0.805	1.6873e-06
Pdlim5	5.45072e-11	-0.296618	0.824	0.809	1.70351e-06
Gpr146	5.50616e-11	1.01111	0.185	0.099	1.72084e-06
D16Ertd472e	5.50887e-11	-0.684527	0.157	0.263	1.72169e-06
Maff	5.51075e-11	-1.51913	0.028	0.085	1.72227e-06
Pigp	5.52147e-11	1.6337	0.119	0.054	1.72562e-06
Apbb3	5.56651e-11	-0.736112	0.145	0.25	1.7397e-06
4930593A02Rik	5.60241e-11	3.03243	0.069	0.017	1.75092e-06
Tmem82	5.61467e-11	-0.786296	0.151	0.256	1.75475e-06
Smlr1	5.71431e-11	0.50246	0.445	0.359	1.78589e-06
Arhgap18	5.73399e-11	0.504693	0.547	0.428	1.79204e-06
Ahnak	5.78875e-11	1.22423	0.109	0.035	1.80916e-06
Itpr2	5.82505e-11	-0.33286	0.789	0.814	1.8205e-06
Mcm10	5.88412e-11	0.569769	0.377	0.298	1.83896e-06
Cyp2j8	5.8842e-11	-1.42056	0.082	0.168	1.83899e-06
Abca9	6.36026e-11	-0.622485	0.224	0.345	1.98777e-06
Pskh1	6.54348e-11	0.568766	0.351	0.315	2.04503e-06
1810034E14Rik	6.5567e-11	0.623439	0.344	0.225	2.04917e-06
Apoa5	6.62659e-11	0.127932	0.94	0.864	2.07101e-06
Lrtm1	6.62727e-11	-2.35629	0.004	0.032	2.07122e-06
Ptprj	6.67476e-11	-0.292829	0.836	0.832	2.08606e-06
Zfp707	6.67519e-11	0.665353	0.343	0.274	2.0862e-06
Dhrs4	6.7157e-11	0.475728	0.471	0.394	2.09886e-06
Arglu1	6.72957e-11	0.508242	0.426	0.353	2.10319e-06
Lsmem1	6.76356e-11	-1.64701	0.018	0.066	2.11381e-06
Bach2	6.76485e-11	-0.371655	0.681	0.71	2.11422e-06
Neu2	6.97496e-11	1.06684	0.203	0.116	2.17988e-06
Zfp407	7.02724e-11	0.296447	0.763	0.648	2.19622e-06
Eif1a	7.16357e-11	-0.868639	0.201	0.315	2.23883e-06
Tmlhe	7.18548e-11	0.936107	0.267	0.175	2.24568e-06
Kdm2b	7.27885e-11	0.723357	0.324	0.247	2.27486e-06
Cds2	7.37717e-11	0.560783	0.426	0.355	2.30559e-06
Cbfb	7.48197e-11	-0.992028	0.182	0.295	2.33834e-06
Idh3g	7.83332e-11	-0.738838	0.116	0.206	2.44815e-06
Actr1a	7.83457e-11	-0.645962	0.149	0.249	2.44854e-06
Gm28836	7.90749e-11	0.864965	0.26	0.168	2.47133e-06
Sumo1	8.1038e-11	0.465564	0.577	0.484	2.53268e-06
Exoc2	8.13035e-11	0.706786	0.347	0.266	2.54098e-06
Plcb1	8.22722e-11	0.1464	0.99	0.958	2.57125e-06
Uqcc1	8.41438e-11	0.461188	0.526	0.431	2.62974e-06
Sap130	8.63375e-11	0.373948	0.577	0.507	2.69831e-06
Ahcyl1	8.76009e-11	-0.59535	0.486	0.576	2.73779e-06
Serpinf2	8.8069e-11	0.472042	0.557	0.458	2.75242e-06
Socs2	8.86756e-11	0.586748	0.394	0.304	2.77138e-06
Gpaa1	9.08644e-11	-1.05069	0.051	0.117	2.83978e-06
Cables2	9.25096e-11	-0.72706	0.144	0.243	2.8912e-06
Aco1	9.37542e-11	0.411708	0.589	0.504	2.9301e-06
Rhoq	9.44769e-11	-1.05592	0.101	0.194	2.95269e-06
Mn1	9.61667e-11	-1.0008	0.129	0.229	3.0055e-06
Rpl23	9.6904e-11	-1.37103	0.134	0.232	3.02854e-06
N4bp2l1	9.89634e-11	-0.211461	0.814	0.788	3.0929e-06
Commd10	9.95474e-11	1.38784	0.158	0.075	3.11115e-06
Slc2a2	1.0132e-10	0.372136	0.745	0.643	3.16656e-06
Pld1	1.01365e-10	1.23449	0.198	0.11	3.16796e-06
Atp13a1	1.01385e-10	-0.961492	0.132	0.233	3.16858e-06
Gm47200	1.08928e-10	1.41332	0.131	0.069	3.40434e-06
Ptdss1	1.10304e-10	-0.989736	0.223	0.335	3.44733e-06
Tmbim6	1.11069e-10	0.297015	0.696	0.595	3.47123e-06
Hs6st1	1.11289e-10	-0.55388	0.482	0.581	3.47811e-06
Hells	1.12081e-10	-0.745295	0.123	0.218	3.50286e-06
Gm46329	1.12644e-10	2.51674	0.067	0.013	3.52045e-06
Blvrb	1.12682e-10	0.619319	0.431	0.338	3.52165e-06
Tubb4b	1.12949e-10	-1.64483	0.041	0.107	3.52999e-06
Pcgf6	1.13346e-10	-0.854081	0.193	0.308	3.5424e-06
Ncoa4	1.16338e-10	-0.644246	0.349	0.472	3.6359e-06
Pdgfrl	1.18117e-10	-0.407525	0.819	0.852	3.69152e-06
Tcirg1	1.18299e-10	-0.702592	0.087	0.164	3.6972e-06
mt-Nd2	1.22313e-10	-0.992867	0.135	0.237	3.82264e-06
Exph5	1.22788e-10	0.642405	0.414	0.328	3.83749e-06
Trpm7	1.24228e-10	-0.181541	0.918	0.884	3.88248e-06
Cdh2	1.25378e-10	0.206572	0.965	0.924	3.91845e-06
Agxt	1.25449e-10	-0.657481	0.168	0.274	3.92065e-06
Stard5	1.28669e-10	0.313713	0.723	0.624	4.0213e-06
Gm44696	1.33346e-10	2.12955	0.095	0.035	4.16747e-06
Osbpl5	1.34421e-10	-1.18499	0.092	0.179	4.20107e-06
Fam135a	1.35515e-10	-0.39291	0.706	0.744	4.23525e-06
Stxbp2	1.36069e-10	-0.898007	0.094	0.181	4.25256e-06
Ei24	1.40076e-10	-0.625608	0.37	0.49	4.37779e-06
Dnajc5	1.40156e-10	-0.553655	0.504	0.6	4.3803e-06
Sema6b	1.40529e-10	-2.68575	0.005	0.037	4.39194e-06
C330002G04Rik	1.41237e-10	-1.99019	0.004	0.031	4.41409e-06
Zdhhc16	1.41822e-10	-1.16693	0.053	0.123	4.43235e-06
Pnp	1.43932e-10	-1.70776	0.037	0.1	4.49832e-06
Clasrp	1.44342e-10	0.153282	0.157	0.201	4.51111e-06
Rorc	1.44901e-10	0.305357	0.852	0.771	4.52859e-06
Map7d1	1.469e-10	-0.776148	0.063	0.131	4.59106e-06
Gm30784	1.47911e-10	-0.360423	0.116	0.189	4.62267e-06
Trpv1	1.49037e-10	-2.46752	0.011	0.052	4.65786e-06
Csnk1g1	1.49723e-10	0.44068	0.581	0.487	4.67929e-06
Pcgf3	1.5038e-10	0.436679	0.56	0.469	4.69984e-06
Kif5b	1.51692e-10	-0.589959	0.444	0.561	4.74082e-06
Crybg1	1.51951e-10	-0.977561	0.113	0.208	4.74893e-06
Rabep1	1.52768e-10	0.176745	0.935	0.869	4.77444e-06
Ddx39b	1.52949e-10	-0.646123	0.369	0.496	4.78011e-06
Hlcs	1.53678e-10	0.689865	0.344	0.251	4.80291e-06
Bola3	1.54664e-10	-1.04963	0.08	0.162	4.83372e-06
Vegfa	1.55779e-10	-0.198221	0.817	0.782	4.86857e-06
Kcp	1.55965e-10	-0.979538	0.034	0.089	4.87438e-06
Utp18	1.5703e-10	-0.914343	0.088	0.171	4.90766e-06
Usp15	1.57679e-10	-0.317523	0.747	0.768	4.92795e-06
Gpam	1.59591e-10	0.233201	0.8	0.692	4.9877e-06
Gucd1	1.61971e-10	-0.551094	0.553	0.65	5.06209e-06
Gigyf2	1.65111e-10	-0.123123	0.905	0.859	5.1602e-06
Abcb7	1.65138e-10	0.402865	0.608	0.506	5.16105e-06
Senp3	1.6605e-10	-0.858979	0.077	0.154	5.18956e-06
Ier2	1.66133e-10	-0.999153	0.102	0.192	5.19216e-06
Atrx	1.7163e-10	0.252738	0.86	0.764	5.36394e-06
Brpf3	1.71725e-10	-0.586463	0.323	0.453	5.36691e-06
Mars1	1.75157e-10	-0.59841	0.083	0.153	5.47418e-06
Taf10	1.78698e-10	-1.16811	0.02	0.065	5.58484e-06
Rin2	1.81534e-10	0.46239	0.54	0.451	5.67347e-06
Nab1	1.82146e-10	0.458356	0.471	0.387	5.6926e-06
Cltb	1.8502e-10	-0.940162	0.103	0.194	5.78244e-06
Cyp2a5	1.87083e-10	-0.990881	0.281	0.332	5.84689e-06
L3mbtl3	1.87322e-10	0.746918	0.319	0.229	5.85439e-06
Ube2f	1.8917e-10	-0.655261	0.282	0.408	5.91212e-06
Tubb2a	1.92653e-10	-1.17321	0.05	0.119	6.02099e-06
Wrnip1	1.97859e-10	0.718067	0.324	0.243	6.18367e-06
Ppp1ca	1.98049e-10	-1.22664	0.043	0.107	6.18963e-06
Pum1	2.00535e-10	0.222246	0.888	0.825	6.26731e-06
Sirt3	2.02321e-10	0.32658	0.771	0.667	6.32313e-06
Ube2u	2.04052e-10	-0.800006	0.037	0.09	6.37725e-06
Rbm38	2.09106e-10	-1.78578	0.019	0.068	6.53519e-06
Cd59b	2.11115e-10	1.62377	0.13	0.062	6.59797e-06
Kank2	2.15914e-10	0.741896	0.317	0.227	6.74795e-06
Zfp975	2.16997e-10	0.913528	0.26	0.172	6.78181e-06
Gm49201	2.17035e-10	-2.54206	0.013	0.055	6.78299e-06
Fahd1	2.18566e-10	0.685107	0.305	0.206	6.83085e-06
Dennd2d	2.19248e-10	1.54114	0.133	0.061	6.85217e-06
Atp5g1	2.2197e-10	-1.14321	0.097	0.185	6.93723e-06
Atp5d	2.24138e-10	-1.03674	0.165	0.273	7.00498e-06
Gba2	2.28019e-10	-1.19906	0.033	0.089	7.12629e-06
Dreh	2.33395e-10	-3.06629	0.004	0.034	7.29428e-06
Pgk1	2.35458e-10	-0.711852	0.181	0.29	7.35877e-06
Igsf23	2.36542e-10	3.15391	0.057	0.01	7.39264e-06
Apba3	2.36957e-10	-0.816374	0.108	0.196	7.40563e-06
Mrpl39	2.40395e-10	-1.06996	0.13	0.229	7.51306e-06
Ubtd1	2.44199e-10	-0.976176	0.141	0.243	7.63195e-06
Eif4e	2.47044e-10	-0.790865	0.261	0.383	7.72086e-06
Idh1	2.48185e-10	0.343423	0.587	0.513	7.75652e-06
Mthfd1	2.58357e-10	0.286096	0.797	0.696	8.07442e-06
Mcfd2	2.60094e-10	-1.00618	0.163	0.27	8.12873e-06
Psmd8	2.62554e-10	-0.987769	0.064	0.138	8.20561e-06
Arfip2	2.73342e-10	-0.928234	0.102	0.192	8.54276e-06
E4f1	2.74351e-10	-0.801698	0.081	0.157	8.5743e-06
C4b	2.76733e-10	-0.753856	0.38	0.49	8.64873e-06
Chchd7	2.77345e-10	-1.04774	0.095	0.184	8.66788e-06
Fgfr4	2.79555e-10	-0.486858	0.345	0.475	8.73693e-06
Acp6	2.8263e-10	-0.539359	0.23	0.343	8.83304e-06
Phf23	2.83392e-10	-1.26349	0.058	0.13	8.85684e-06
Gm11844	2.87524e-10	0.831477	0.242	0.162	8.98597e-06
9430037G07Rik	3.00523e-10	-1.20709	0.035	0.09	9.39223e-06
Ubn2	3.00948e-10	-0.300086	0.817	0.811	9.40553e-06
Stap2	3.01208e-10	-0.318165	0.08	0.14	9.41367e-06
Rps21	3.04612e-10	-1.39508	0.085	0.169	9.52005e-06
Rack1	3.05187e-10	-1.00976	0.14	0.242	9.53801e-06
Wdr17	3.07196e-10	-1.18995	0.054	0.123	9.6008e-06
Tead1	3.08621e-10	-0.629248	0.379	0.5	9.64534e-06
Ppp4r3a	3.08877e-10	-0.355422	0.702	0.709	9.65332e-06
Zfp276	3.12517e-10	-0.641958	0.114	0.198	9.76709e-06
Gtf2ird2	3.20827e-10	-0.505589	0.127	0.212	1.00268e-05
Dgkq	3.25388e-10	-0.556655	0.257	0.377	1.01693e-05
Il15	3.25688e-10	1.74399	0.102	0.034	1.01787e-05
Atg7	3.30258e-10	0.307869	0.594	0.482	1.03216e-05
Prkaa2	3.31191e-10	0.236745	0.774	0.669	1.03507e-05
Ank	3.33267e-10	0.512919	0.565	0.472	1.04156e-05
Tmem51	3.34998e-10	-0.909754	0.085	0.165	1.04697e-05
Npr2	3.37059e-10	-1.30084	0.101	0.188	1.05341e-05
1110019D14Rik	3.37179e-10	0.971412	0.222	0.155	1.05379e-05
Rps4x	3.47789e-10	-0.914529	0.068	0.141	1.08695e-05
Mapre2	3.51004e-10	0.6306	0.357	0.25	1.09699e-05
Ccdc84	3.53166e-10	-0.691372	0.198	0.308	1.10375e-05
0610040J01Rik	3.55201e-10	0.28149	0.816	0.725	1.11011e-05
Tle3	3.5563e-10	1.04383	0.168	0.082	1.11145e-05
Mertk	3.59303e-10	0.40259	0.58	0.482	1.12293e-05
Irf1	3.65491e-10	1.15435	0.168	0.089	1.14227e-05
Plgrkt	3.67965e-10	1.54913	0.106	0.037	1.15e-05
Zeb1	3.7496e-10	0.172317	0.895	0.809	1.17186e-05
Upk3bl	3.75172e-10	-4.92429	0.001	0.021	1.17253e-05
Mpzl2	3.78206e-10	-0.52756	0.196	0.301	1.18201e-05
Mtx3	3.87326e-10	1.04323	0.177	0.127	1.21051e-05
Susd1	3.91891e-10	0.814892	0.258	0.167	1.22478e-05
Tmem241	4.01962e-10	0.650923	0.396	0.305	1.25625e-05
Arl4d	4.0355e-10	-1.01518	0.144	0.244	1.26122e-05
Phf21b	4.08729e-10	-2.25905	0.004	0.031	1.2774e-05
St8sia3os	4.09063e-10	0.881066	0.242	0.157	1.27845e-05
Pnpla8	4.26801e-10	0.31174	0.752	0.678	1.33388e-05
Gm40770	4.29437e-10	0.960437	0.162	0.079	1.34212e-05
Utp14a	4.32589e-10	-0.622295	0.146	0.242	1.35197e-05
Pi4ka	4.45958e-10	-0.497183	0.538	0.623	1.39375e-05
Ano6	4.49711e-10	-1.07515	0.098	0.186	1.40548e-05
Rassf8	4.51928e-10	0.539339	0.405	0.308	1.41241e-05
Ccn2	4.54255e-10	-3.19907	0	0.017	1.41968e-05
Fxr2	4.5635e-10	-0.54898	0.307	0.432	1.42623e-05
Cog8	4.5987e-10	-0.743748	0.078	0.15	1.43723e-05
Xlr5a	4.72037e-10	-2.62967	0.013	0.055	1.47526e-05
Wnk1	4.76718e-10	-0.262658	0.833	0.829	1.48989e-05
Glyat	4.83434e-10	0.301349	0.789	0.691	1.51088e-05
Adgra3	4.84477e-10	0.512803	0.423	0.322	1.51414e-05
Bag6	4.86127e-10	-0.732084	0.092	0.168	1.51929e-05
Nbeal1	4.98386e-10	-0.267106	0.805	0.801	1.55761e-05
Rbfox1	5.06523e-10	3.17756	0.077	0.023	1.58304e-05
Npff	5.0847e-10	-2.31033	0.012	0.052	1.58912e-05
Glce	5.14659e-10	0.521175	0.487	0.39	1.60846e-05
Nbeal2	5.27308e-10	-1.61452	0.026	0.079	1.648e-05
Ppm1g	5.36894e-10	-0.658996	0.159	0.257	1.67795e-05
Tom1l2	5.38109e-10	-0.406313	0.675	0.718	1.68175e-05
Larp4	5.46453e-10	-0.469757	0.573	0.667	1.70783e-05
mt-Nd3	5.47904e-10	-1.82166	0.046	0.11	1.71236e-05
4933406I18Rik	5.55821e-10	0.529253	0.474	0.376	1.73711e-05
Gm13594	5.59111e-10	-1.90248	0.011	0.048	1.74739e-05
Rpl24	5.60315e-10	-1.00656	0.115	0.208	1.75115e-05
Lmo7	5.61765e-10	0.24784	0.781	0.677	1.75568e-05
Prelid2	5.62596e-10	-0.772725	0.277	0.38	1.75828e-05
Trafd1	5.66949e-10	-0.793964	0.209	0.322	1.77188e-05
Nol9	5.78753e-10	-0.845757	0.075	0.148	1.80878e-05
Dpp7	5.80319e-10	-1.82109	0.014	0.056	1.81367e-05
Rps10	5.86344e-10	-2.88634	0.016	0.058	1.8325e-05
Nbea	5.87115e-10	-0.613828	0.156	0.256	1.83491e-05
Myg1	5.88861e-10	-0.824503	0.056	0.119	1.84037e-05
4930523C07Rik	5.92287e-10	0.491877	0.499	0.407	1.85107e-05
Tmem184b	5.9545e-10	0.753465	0.27	0.182	1.86096e-05
Nmt1	5.96405e-10	-0.404754	0.258	0.367	1.86394e-05
Smim13	6.0295e-10	-0.602227	0.308	0.432	1.8844e-05
Csnk2b	6.09811e-10	-1.10191	0.052	0.117	1.90584e-05
Nr1d1	6.16746e-10	1.50207	0.134	0.068	1.92752e-05
Gm35190	6.20633e-10	-5.46149	0	0.017	1.93966e-05
Patj	6.21579e-10	0.467558	0.488	0.39	1.94262e-05
Nid2	6.25755e-10	1.4841	0.115	0.044	1.95567e-05
Fcsk	6.34253e-10	-1.55838	0.05	0.117	1.98223e-05
Yes1	6.3897e-10	-0.489482	0.591	0.667	1.99697e-05
Chrd	6.45777e-10	-0.945531	0.027	0.073	2.01825e-05
Cyhr1	6.51176e-10	-0.838632	0.152	0.253	2.03512e-05
[truncated: 1,713 more rows]

## Sheet: DARs Ctrl.vsCal.Res. in WT
Peak coordinates	p_val	avg_log2FC	pct.1	pct.2	p_val_adj
4-115484305-115485042	1.9328e-30	5.75687	0.086	0.003	2.10459e-25
7-97410919-97412544	1.0309e-24	-3.61089	0.014	0.23	1.12252e-19
18-12634976-12635864	2.43655e-23	-3.39404	0.018	0.232	2.65311e-18
12-103945036-103946671	2.37088e-19	-10.2725	0	0.101	2.58161e-14
4-115495826-115496401	3.65154e-18	3.83996	0.068	0.01	3.97609e-13
1-170607100-170608177	9.19279e-17	-3.79485	0.008	0.168	1.00098e-11
17-25919171-25920732	6.10083e-16	-1.29486	0.188	0.457	6.64307e-11
17-46438288-46438976	1.76526e-15	-2.24505	0.042	0.223	1.92216e-10
14-54893304-54894671	3.50331e-15	-1.56572	0.116	0.362	3.81469e-10
17-57030957-57032384	2.08241e-14	-1.31435	0.165	0.427	2.2675e-09
1-191921611-191922341	3.12033e-14	-3.74848	0.01	0.14	3.39767e-09
4-134896729-134897726	1.11095e-13	-2.36453	0.04	0.226	1.2097e-08
1-191628238-191629173	2.92571e-13	-2.31108	0.04	0.2	3.18574e-08
7-28243682-28244826	5.97298e-13	-9.52248	0	0.074	6.50386e-08
15-102405137-102407020	8.17558e-13	-1.04787	0.242	0.493	8.90223e-08
12-104076316-104077153	8.66622e-13	-3.64375	0.008	0.125	9.43647e-08
2-29007595-29008111	2.6612e-12	-4.94721	0.001	0.094	2.89773e-07
5-145222823-145223311	2.76721e-12	-4.08929	0.008	0.11	3.01316e-07
18-12636779-12637310	3.11709e-12	-2.24071	0.045	0.228	3.39414e-07
14-7952156-7953482	3.23472e-12	-1.97995	0.047	0.202	3.52222e-07
9-104166526-104167342	4.85093e-12	-6.67027	0.001	0.074	5.28209e-07
4-63229765-63230527	5.2195e-12	-1.47881	0.097	0.313	5.68341e-07
4-117977835-117978777	6.61129e-12	-2.32285	0.038	0.181	7.1989e-07
13-52187956-52188531	6.9632e-12	2.28328	0.069	0.02	7.58209e-07
2-14073214-14074414	7.09468e-12	0.9853	0.175	0.134	7.72526e-07
12-8563186-8563764	7.78337e-12	-4.33237	0.006	0.104	8.47515e-07
16-42874569-42876477	9.19671e-12	-0.960535	0.247	0.484	1.00141e-06
17-47472166-47473851	1.34755e-11	-2.07172	0.049	0.235	1.46732e-06
11-119090519-119092153	1.54368e-11	-1.34483	0.138	0.359	1.68088e-06
6-37617168-37617872	2.49071e-11	2.24944	0.061	0.02	2.71209e-06
17-28522487-28523399	2.83584e-11	0.900791	0.189	0.14	3.08789e-06
17-56325412-56326569	3.15677e-11	-1.66901	0.083	0.281	3.43734e-06
11-120823288-120824906	5.19068e-11	-1.33701	0.134	0.356	5.65202e-06
8-22636854-22637365	5.78054e-11	-2.90388	0.021	0.154	6.29432e-06
4-134903690-134904121	7.34939e-11	-4.05748	0.008	0.101	8.0026e-06
8-10928052-10928945	7.40073e-11	1.02754	0.144	0.095	8.05851e-06
12-111813221-111814640	7.52576e-11	-1.50936	0.099	0.297	8.19465e-06
7-25267142-25268569	8.19713e-11	-1.21786	0.16	0.405	8.92569e-06
17-17826458-17827972	9.1067e-11	1.80331	0.102	0.039	9.9161e-06
8-89372401-89373120	9.20958e-11	2.66208	0.054	0.013	1.00281e-05
13-24446065-24446481	9.66271e-11	-3.52431	0.01	0.122	1.05215e-05
6-14900435-14901829	1.01738e-10	1.66647	0.107	0.053	1.1078e-05
14-65873077-65873702	1.61569e-10	-2.39806	0.025	0.165	1.7593e-05
9-49593523-49594581	1.69977e-10	1.63571	0.085	0.045	1.85084e-05
8-35088383-35089135	1.88714e-10	-2.70269	0.018	0.149	2.05486e-05
18-12740561-12742201	1.94077e-10	-1.36058	0.123	0.337	2.11326e-05
6-145857327-145857743	2.18448e-10	-4.25198	0.004	0.091	2.37864e-05
11-121328138-121328712	2.37909e-10	-2.56532	0.02	0.15	2.59054e-05
7-45704699-45705344	2.93013e-10	-1.37343	0.113	0.334	3.19056e-05
11-60203811-60204333	3.13635e-10	-4.17193	0.006	0.09	3.4151e-05
11-118265378-118266698	3.48529e-10	-1.91593	0.049	0.21	3.79506e-05
6-9077687-9078725	3.64727e-10	1.51267	0.106	0.064	3.97143e-05
1-92709109-92710775	4.34959e-10	-1.66582	0.069	0.243	4.73619e-05
5-122016771-122017572	4.80427e-10	1.33459	0.113	0.067	5.23128e-05
8-123242054-123242705	6.52525e-10	-1.94906	0.044	0.196	7.10521e-05
8-72208421-72209032	8.07554e-10	-9.10814	0	0.059	8.7933e-05
15-82457141-82457882	8.84156e-10	-3.1288	0.014	0.124	9.6274e-05
19-44416087-44416683	9.25402e-10	-1.99343	0.048	0.181	0.000100765
6-29540941-29541328	9.67241e-10	-3.61442	0.008	0.102	0.000105321
18-75117711-75118535	1.00475e-09	-3.65496	0.007	0.103	0.000109406
7-118544034-118544589	1.22558e-09	-2.2776	0.027	0.164	0.000133451
5-116434821-116436035	1.22637e-09	-1.91933	0.044	0.182	0.000133537
3-54521648-54522241	1.38514e-09	-5.10439	0.003	0.076	0.000150825
19-4024177-4024999	1.48603e-09	-2.62761	0.021	0.132	0.000161811
11-48852204-48852495	1.60269e-09	-5.45818	0.001	0.077	0.000174514
8-70211770-70213282	1.64937e-09	-1.08275	0.189	0.41	0.000179597
2-4937442-4938402	1.65781e-09	-2.10633	0.031	0.18	0.000180516
19-42128193-42129551	1.77578e-09	-1.16365	0.153	0.359	0.000193362
7-97418622-97419108	2.02243e-09	-1.69661	0.064	0.225	0.000220219
8-105083253-105083933	2.16059e-09	-2.75962	0.017	0.13	0.000235263
8-4839009-4839583	2.2634e-09	-3.78177	0.004	0.085	0.000246457
6-72809607-72810189	2.38189e-09	-4.10903	0.004	0.069	0.000259359
4-63346390-63347067	2.48291e-09	-2.50119	0.025	0.137	0.000270359
12-111514145-111514863	2.81446e-09	-2.43461	0.023	0.145	0.000306461
17-15375399-15376684	2.919e-09	0.908033	0.151	0.126	0.000317844
4-6989303-6991543	3.17706e-09	1.57022	0.085	0.047	0.000345944
4-150132607-150133305	3.66558e-09	-1.91123	0.055	0.198	0.000399138
6-145346826-145347911	3.76058e-09	-1.7356	0.055	0.21	0.000409482
5-8622100-8623357	4.06406e-09	1.40529	0.114	0.065	0.000442528
16-24043631-24044206	4.18429e-09	-1.90721	0.044	0.18	0.000455619
1-43305052-43306261	4.24207e-09	1.2179	0.11	0.071	0.00046191
6-123388304-123389307	4.62842e-09	-1.71579	0.061	0.234	0.000503979
15-82206016-82207205	4.95467e-09	-1.56066	0.079	0.244	0.000539504
7-44304467-44305738	5.05632e-09	-0.896844	0.229	0.445	0.000550572
4-141346786-141347716	5.32548e-09	-2.95448	0.018	0.11	0.000579881
13-24337754-24339113	5.37547e-09	-1.80648	0.055	0.232	0.000585325
12-104345626-104347747	5.84457e-09	-1.70608	0.072	0.223	0.000636403
19-44389606-44389877	5.89879e-09	-4.59881	0.004	0.082	0.000642307
15-82458245-82459632	6.45567e-09	-1.91952	0.055	0.223	0.000702945
15-76615774-76616989	7.20005e-09	-2.14769	0.031	0.152	0.000784
18-80214434-80215939	7.29555e-09	-1.63326	0.066	0.247	0.000794398
6-55174615-55176373	8.08933e-09	-1.25344	0.136	0.345	0.000880831
6-121045104-121045902	8.28954e-09	-8.80875	0	0.053	0.000902631
16-38088121-38090051	8.70416e-09	-0.950282	0.216	0.442	0.000947779
10-40118712-40119417	9.11204e-09	0.908925	0.116	0.092	0.000992192
8-4165686-4166864	9.74266e-09	-1.13671	0.143	0.335	0.00106086
6-49165808-49166646	9.83485e-09	1.67984	0.082	0.04	0.0010709
6-55189025-55190361	1.0892e-08	-3.63933	0.004	0.081	0.00118601
5-34186709-34188334	1.10686e-08	-1.10406	0.169	0.375	0.00120524
9-124422533-124425946	1.15004e-08	-0.825179	0.311	0.537	0.00125226
7-35122312-35123863	1.22117e-08	-1.42226	0.097	0.286	0.0013297
11-71012610-71013196	1.22693e-08	-1.78148	0.051	0.232	0.00133598
3-54517000-54517595	1.26946e-08	-3.68845	0.006	0.085	0.00138229
3-51915905-51917314	1.36632e-08	1.74761	0.076	0.036	0.00148775
19-11964927-11966433	1.46423e-08	-1.29063	0.116	0.305	0.00159437
17-56078512-56080023	1.4928e-08	-0.848264	0.25	0.475	0.00162548
8-94172315-94172842	1.67322e-08	1.67543	0.069	0.027	0.00182194
7-121003673-121004576	1.69413e-08	-3.00912	0.011	0.09	0.00184471
17-34603257-34604933	1.71433e-08	-0.954387	0.226	0.441	0.0018667
2-25223774-25225542	1.71998e-08	-1.05387	0.182	0.399	0.00187286
5-35029425-35030212	1.72202e-08	-2.7766	0.014	0.115	0.00187507
10-79668737-79669993	1.92905e-08	1.04248	0.103	0.084	0.0021005
10-80329243-80330251	1.97492e-08	-0.978645	0.185	0.416	0.00215045
17-47761900-47763306	2.03603e-08	-1.78341	0.045	0.175	0.002217
1-162985980-162988050	2.34903e-08	0.645727	0.151	0.14	0.00255781
2-26429698-26430142	2.359e-08	-4.03075	0.004	0.069	0.00256867
3-95624564-95625495	2.38567e-08	-1.62532	0.068	0.227	0.0025977
6-5509209-5510121	2.42181e-08	1.71643	0.064	0.024	0.00263707
4-141316287-141317196	2.47395e-08	-1.47254	0.088	0.257	0.00269383
4-118044520-118044905	2.47439e-08	-5.99364	0.001	0.057	0.00269432
7-35745313-35745745	2.61281e-08	-3.26272	0.01	0.091	0.00284503
8-117667222-117668059	2.66325e-08	-2.5324	0.021	0.132	0.00289996
17-29093504-29093887	2.81731e-08	1.93332	0.054	0.022	0.00306771
13-29985863-29986824	2.86516e-08	-1.17679	0.12	0.296	0.00311982
11-97531323-97532198	2.87309e-08	1.56991	0.058	0.034	0.00312845
7-44928986-44930178	2.92885e-08	-1.12812	0.143	0.349	0.00318917
3-95903754-95904383	3.1699e-08	-2.09535	0.04	0.154	0.00345164
7-98413103-98414093	3.20159e-08	-2.23076	0.031	0.145	0.00348615
2-119354724-119355955	3.2504e-08	-1.49615	0.082	0.248	0.0035393
17-24224617-24225186	3.25773e-08	-1.6932	0.059	0.221	0.00354728
12-108311628-108313080	3.39663e-08	-1.38076	0.095	0.264	0.00369852
15-82671329-82672658	3.42007e-08	-4.49487	0.003	0.081	0.00372405
6-86668612-86669775	3.45434e-08	-1.25584	0.114	0.305	0.00376136
3-56182695-56184084	3.82034e-08	2.15781	0.061	0.019	0.00415989
13-93234261-93234988	3.88814e-08	-2.15445	0.025	0.138	0.00423372
18-90586665-90587423	3.97887e-08	-3.87327	0.007	0.085	0.00433251
9-21014623-21016386	4.25769e-08	1.16191	0.119	0.083	0.00463611
2-72785353-72786228	4.78996e-08	-2.3739	0.023	0.142	0.0052157
17-24886182-24887109	4.8069e-08	-1.13914	0.138	0.341	0.00523413
3-121645280-121645758	4.81238e-08	-3.95211	0.006	0.071	0.0052401
1-182609221-182610306	4.90754e-08	-2.28033	0.018	0.137	0.00534373
12-111114222-111114957	5.00944e-08	-2.67424	0.016	0.105	0.00545468
6-145865173-145866876	5.03931e-08	-1.41816	0.088	0.259	0.0054872
13-93614448-93615924	5.21467e-08	-1.5563	0.075	0.258	0.00567815
6-125088305-125089376	5.34742e-08	-1.80889	0.044	0.162	0.0058227
18-35675371-35677393	5.77397e-08	-1.25202	0.124	0.317	0.00628717
9-21706097-21707243	5.83417e-08	-1.42822	0.073	0.233	0.00635271
4-116720406-116721507	6.15186e-08	-1.35055	0.096	0.292	0.00669863
10-95416221-95418144	6.36882e-08	0.722342	0.167	0.151	0.00693488
7-97740741-97741391	6.38332e-08	-2.10776	0.03	0.167	0.00695067
12-103963142-103963741	6.51991e-08	-1.72941	0.049	0.174	0.0070994
6-58830950-58832050	6.6634e-08	1.13619	0.124	0.088	0.00725565
17-26985105-26986133	7.08708e-08	-1.86303	0.042	0.191	0.00771698
4-128946416-128947642	7.20526e-08	-1.96023	0.035	0.177	0.00784567
11-59432095-59432830	7.73036e-08	-2.52115	0.018	0.131	0.00841744
7-3644487-3645838	7.81117e-08	-1.22383	0.124	0.315	0.00850542
2-103851130-103851568	7.83229e-08	1.13234	0.109	0.067	0.00852842
4-152013046-152013880	7.85355e-08	-1.66015	0.058	0.2	0.00855158
8-84725137-84726219	7.97698e-08	-1.82022	0.042	0.172	0.00868598
17-46452054-46453105	8.17786e-08	-1.64682	0.058	0.192	0.00890471
1-162897558-162898767	8.37152e-08	1.00144	0.107	0.079	0.00911558
11-94209814-94212192	8.88637e-08	-0.848542	0.25	0.466	0.00967619
8-64733112-64733964	8.96028e-08	-1.35437	0.089	0.264	0.00975666
12-51117389-51118568	9.39195e-08	1.41735	0.075	0.04	0.0102267
10-117111360-117111938	9.62933e-08	1.61813	0.068	0.033	0.0104852
10-127351689-127352593	1.00271e-07	-1.16926	0.129	0.328	0.0109183
9-88327023-88327988	1.01406e-07	1.90238	0.071	0.029	0.0110419
12-71996884-71997728	1.01834e-07	-2.0071	0.035	0.169	0.0110885
8-84649819-84650725	1.04129e-07	-2.5398	0.013	0.122	0.0113383
14-86484051-86484687	1.04283e-07	2.17765	0.059	0.02	0.0113551
2-94044166-94044562	1.06627e-07	-3.99132	0.003	0.059	0.0116105
14-67715190-67716646	1.13869e-07	-1.02703	0.147	0.349	0.012399
16-14193718-14194755	1.16888e-07	-2.87542	0.011	0.1	0.0127277
19-3609470-3610322	1.23683e-07	-1.8838	0.034	0.159	0.0134675
12-79452512-79453349	1.24779e-07	-2.50705	0.013	0.115	0.0135869
15-55279806-55281319	1.30241e-07	0.8963	0.123	0.098	0.0141817
11-7203013-7204364	1.41467e-07	1.11992	0.096	0.059	0.015404
4-107303541-107303848	1.42251e-07	-2.447	0.023	0.12	0.0154894
8-114107279-114107697	1.42319e-07	-4.16117	0.003	0.062	0.0154968
8-123162743-123163573	1.49116e-07	-2.5344	0.02	0.123	0.016237
1-182584146-182584565	1.59201e-07	-3.43272	0.007	0.07	0.0173351
6-71439684-71441531	1.65729e-07	-0.913346	0.202	0.418	0.0180459
11-6049787-6050727	1.68512e-07	-3.27774	0.007	0.092	0.018349
12-81107528-81108987	1.70873e-07	0.911324	0.107	0.094	0.0186061
7-45628375-45629234	1.74964e-07	0.855866	0.088	0.077	0.0190515
5-8422112-8423178	1.79512e-07	1.15018	0.143	0.091	0.0195467
7-27119481-27120038	1.80145e-07	-2.02105	0.031	0.125	0.0196157
5-125408795-125409620	1.81186e-07	-1.6875	0.052	0.205	0.019729
4-154914769-154915679	1.81696e-07	-3.07051	0.008	0.076	0.0197845
12-104086694-104088591	1.93645e-07	-3.5201	0.006	0.054	0.0210856
4-155120064-155120966	1.94707e-07	-2.15909	0.03	0.132	0.0212012
4-115518016-115518404	2.00493e-07	1.92625	0.054	0.024	0.0218313
11-106083780-106085535	2.10893e-07	-1.07324	0.157	0.342	0.0229637
9-78511562-78512285	2.16576e-07	-1.7859	0.042	0.189	0.0235825
5-51039606-51040207	2.16694e-07	1.11291	0.116	0.078	0.0235953
3-90493887-90494492	2.20745e-07	-2.38161	0.017	0.123	0.0240365
8-124152032-124153211	2.28255e-07	1.0656	0.092	0.069	0.0248542
7-25754139-25755712	2.4513e-07	-1.16277	0.12	0.311	0.0266917
8-22622829-22623687	2.48732e-07	-2.9741	0.01	0.1	0.027084
1-87032288-87032885	2.55183e-07	-2.05871	0.027	0.125	0.0277864
19-41045121-41045684	2.60735e-07	-4.62105	0.003	0.06	0.0283909
7-35746668-35747471	2.69017e-07	-1.99067	0.025	0.128	0.0292928
13-52179857-52180682	2.88703e-07	0.72747	0.123	0.106	0.0314363
6-37781810-37782372	2.89003e-07	-2.2643	0.023	0.12	0.0314689
6-108658252-108660821	3.04601e-07	-0.641312	0.364	0.573	0.0331674
12-26360682-26361511	3.0634e-07	1.7292	0.068	0.029	0.0333568
9-85326256-85328651	3.08194e-07	1.0504	0.126	0.092	0.0335587
1-131184356-131185660	3.08952e-07	-1.33625	0.1	0.27	0.0336411
10-69104320-69104992	3.09375e-07	0.885432	0.121	0.095	0.0336873
8-35825641-35826966	3.17578e-07	1.44828	0.073	0.038	0.0345804
2-106652797-106653765	3.20111e-07	-4.12539	0.006	0.059	0.0348563
2-29736864-29737869	3.33797e-07	-1.88684	0.03	0.128	0.0363465
14-21499600-21501445	3.3845e-07	-0.972758	0.179	0.381	0.0368531
12-112644162-112645330	3.44293e-07	-1.00572	0.155	0.345	0.0374893
4-136390132-136391072	3.53541e-07	-3.72923	0.006	0.07	0.0384963
9-119933644-119934077	3.54377e-07	-2.24433	0.023	0.119	0.0385875
19-3388094-3389522	3.58694e-07	-1.01857	0.153	0.34	0.0390574
12-8037916-8039021	3.63715e-07	-1.98596	0.035	0.138	0.0396042
1-131281430-131282196	3.67571e-07	-2.67568	0.014	0.097	0.040024
19-44393771-44394264	3.7504e-07	-3.75121	0.004	0.067	0.0408373
1-87024845-87025355	3.75579e-07	-3.14127	0.006	0.082	0.040896
5-139358512-139359519	3.7878e-07	-2.00716	0.042	0.158	0.0412446
8-109999556-110001195	3.96776e-07	0.248203	0.302	0.323	0.0432042
5-88937779-88938549	3.99443e-07	0.722708	0.123	0.111	0.0434946
11-121325973-121327142	4.0505e-07	-1.45581	0.085	0.245	0.044105
7-13278152-13278931	4.06126e-07	1.10648	0.085	0.071	0.0442223
6-58733716-58734236	4.15434e-07	-2.90705	0.011	0.089	0.0452358
16-8658304-8659147	4.26854e-07	-2.66786	0.013	0.089	0.0464792
18-74422251-74423258	4.37107e-07	-3.91178	0.003	0.06	0.0475957
17-43269853-43270727	4.38967e-07	-2.52356	0.014	0.101	0.0477982
16-24225632-24226237	4.42216e-07	-2.60774	0.014	0.112	0.0481521
13-51866005-51866685	4.42966e-07	1.11023	0.092	0.063	0.0482337
1-191996503-191996999	4.51389e-07	-2.57436	0.014	0.109	0.0491508
3-95881786-95883259	4.52613e-07	-0.933246	0.198	0.408	0.0492842
6-30047270-30048736	4.67781e-07	0.532752	0.15	0.158	0.0509357
19-47406495-47406939	4.77604e-07	-2.56627	0.02	0.111	0.0520054
6-37441332-37442625	4.92368e-07	-1.15175	0.11	0.285	0.053613
17-56109437-56110039	5.13428e-07	0.978833	0.11	0.085	0.0559062
5-74703847-74704894	5.16419e-07	0.88918	0.103	0.086	0.0562318
2-131186392-131187338	5.19473e-07	1.47357	0.062	0.043	0.0565643
7-128031521-128032688	5.24587e-07	-2.1211	0.032	0.162	0.0571212
5-139821118-139822660	5.27956e-07	-1.72291	0.049	0.193	0.0574881
18-39363585-39364996	5.43013e-07	-1.07907	0.126	0.319	0.0591276
4-5643811-5644832	5.56225e-07	2.0772	0.056	0.018	0.0605662
2-6337918-6338563	5.57489e-07	1.11669	0.097	0.059	0.0607039
19-32276041-32277599	5.79517e-07	0.714953	0.127	0.109	0.0631025
13-95553749-95554540	5.80404e-07	-1.78946	0.037	0.154	0.063199
19-55170203-55170921	5.80963e-07	-1.95676	0.037	0.155	0.0632599
17-84956601-84958645	5.90139e-07	-1.01848	0.175	0.367	0.0642591
9-121911219-121912474	5.99904e-07	-2.05838	0.031	0.149	0.0653224
7-97423490-97424127	6.51428e-07	-1.59219	0.065	0.217	0.0709326
10-116580621-116582405	6.67036e-07	0.723438	0.181	0.158	0.0726322
5-139363928-139365399	6.70166e-07	-1.80019	0.045	0.185	0.072973
8-22628351-22628811	6.70813e-07	-3.596	0.006	0.063	0.0730434
2-126549566-126549941	6.78496e-07	-2.4613	0.018	0.111	0.0738801
12-103863162-103863913	6.90081e-07	-2.04926	0.03	0.13	0.0751415
4-152232156-152232853	6.90413e-07	-1.73749	0.038	0.154	0.0751777
1-133508022-133508626	7.16017e-07	-5.22222	0.001	0.05	0.0779656
18-38849818-38850234	7.2266e-07	-3.22159	0.008	0.077	0.078689
6-108140604-108141474	7.23091e-07	0.941251	0.11	0.08	0.0787359
13-62968180-62968711	7.23413e-07	-2.37556	0.013	0.11	0.078771
12-82332719-82333859	7.27336e-07	-2.48858	0.017	0.108	0.0791982
16-94369902-94371925	7.30621e-07	0.873155	0.089	0.079	0.0795558
1-153745288-153746504	7.41272e-07	-1.72397	0.042	0.151	0.0807157
11-60352049-60353435	7.65105e-07	-1.19751	0.11	0.29	0.0833108
12-102043456-102044229	7.84922e-07	-2.0494	0.024	0.124	0.0854686
17-23546238-23547429	7.99353e-07	-2.01148	0.035	0.153	0.0870399
4-43390025-43390377	8.30616e-07	-3.35869	0.008	0.074	0.0904441
8-120538595-120539208	8.3105e-07	-1.16035	0.113	0.29	0.0904913
7-29339054-29339476	8.34264e-07	-2.2362	0.018	0.103	0.0908413
7-25316270-25317500	8.38926e-07	1.05336	0.096	0.063	0.091349
15-38298811-38300163	8.41006e-07	-0.840333	0.227	0.426	0.0915754
11-102421508-102422065	8.5464e-07	-2.02798	0.034	0.13	0.0930601
15-101143430-101143939	8.57862e-07	-1.75047	0.044	0.163	0.0934108
5-140191250-140192052	8.67531e-07	-2.43991	0.014	0.102	0.0944637
13-119689878-119690930	8.96784e-07	-1.13458	0.119	0.286	0.097649
11-75461088-75463241	9.31883e-07	-0.695632	0.323	0.539	0.101471
19-44387776-44389218	9.55223e-07	-1.18386	0.117	0.302	0.104012
10-80679511-80679845	9.56313e-07	-2.19983	0.02	0.118	0.104131
17-24208626-24208871	9.60613e-07	-2.53027	0.016	0.091	0.104599
2-71254742-71255211	9.90788e-07	-1.90552	0.028	0.135	0.107885
4-103385456-103386718	9.97219e-07	-2.26603	0.025	0.141	0.108585
14-55559644-55561068	1.00297e-06	-0.809144	0.249	0.462	0.109212
12-103904384-103905291	1.0118e-06	-1.47275	0.062	0.197	0.110173
18-12554698-12555938	1.05013e-06	-2.08737	0.024	0.14	0.114346
5-120587984-120589155	1.05284e-06	-1.29815	0.09	0.254	0.114642
4-49179121-49179983	1.0598e-06	0.875146	0.092	0.083	0.1154
4-45083928-45084871	1.06055e-06	1.64309	0.068	0.034	0.115481
10-90666436-90667163	1.07758e-06	1.30714	0.059	0.035	0.117335
8-121895892-121897050	1.08207e-06	0.824257	0.112	0.094	0.117824
3-85550311-85551367	1.09406e-06	-1.98121	0.038	0.16	0.11913
10-93076437-93077142	1.12648e-06	-3.19555	0.008	0.073	0.122661
3-18246251-18246580	1.13779e-06	-3.67989	0.004	0.057	0.123891
1-191632362-191633024	1.14058e-06	-2.73801	0.016	0.087	0.124196
11-102432430-102433289	1.15344e-06	-1.02322	0.161	0.34	0.125596
13-69638121-69638533	1.17981e-06	-1.81354	0.042	0.162	0.128467
11-50325091-50326227	1.19266e-06	-1.29239	0.097	0.263	0.129866
10-59784474-59785584	1.2039e-06	0.838802	0.121	0.093	0.13109
17-53845378-53846623	1.21667e-06	1.13426	0.076	0.062	0.13248
8-8660128-8662118	1.2229e-06	0.965639	0.129	0.106	0.133159
7-4876241-4877544	1.27341e-06	-1.15254	0.1	0.277	0.138659
1-121430694-121431917	1.28723e-06	1.16554	0.073	0.049	0.140164
11-20542004-20543801	1.28974e-06	-0.792801	0.239	0.431	0.140438
4-106463168-106464737	1.29801e-06	-1.34117	0.073	0.227	0.141338
5-34528376-34528999	1.31669e-06	-3.04032	0.008	0.072	0.143372
9-108085215-108085670	1.32694e-06	-2.08456	0.023	0.124	0.144488
14-20228277-20228728	1.33241e-06	-1.35265	0.078	0.206	0.145083
17-7169255-7170335	1.33354e-06	-1.51882	0.049	0.171	0.145206
7-30313548-30314530	1.36571e-06	-2.11718	0.023	0.115	0.14871
7-97340716-97341353	1.38793e-06	1.52384	0.071	0.032	0.151129
12-84052534-84054287	1.39461e-06	0.557611	0.158	0.156	0.151857
16-20498304-20499207	1.39717e-06	1.00716	0.09	0.071	0.152135
5-70323516-70324039	1.43245e-06	-2.99835	0.007	0.057	0.155977
14-25716005-25716824	1.47107e-06	-2.58387	0.013	0.114	0.160182
6-70813584-70814917	1.47811e-06	1.04292	0.092	0.068	0.160948
3-139074394-139075922	1.4786e-06	0.575767	0.216	0.192	0.161002
16-78375930-78377379	1.48268e-06	0.743991	0.177	0.144	0.161446
8-125930093-125930982	1.49233e-06	1.03079	0.095	0.069	0.162497
11-94159024-94159828	1.51938e-06	-1.27611	0.106	0.251	0.165442
18-77878977-77880138	1.53782e-06	-1.42475	0.065	0.208	0.16745
19-9090195-9091152	1.55119e-06	-1.81441	0.034	0.141	0.168906
11-98964746-98965197	1.60893e-06	-1.55691	0.054	0.181	0.175193
19-6035692-6036453	1.66924e-06	-3.10947	0.008	0.077	0.18176
1-87023260-87023874	1.75827e-06	-2.54327	0.021	0.105	0.191454
3-60141122-60141667	1.77448e-06	1.57152	0.072	0.036	0.19322
4-103381802-103382570	1.81348e-06	-2.79504	0.011	0.074	0.197467
11-116091507-116092062	1.92084e-06	-1.61502	0.048	0.154	0.209156
15-55224565-55225209	1.93174e-06	1.05127	0.076	0.053	0.210343
11-69379405-69379989	1.94145e-06	-2.43699	0.011	0.082	0.211401
2-84677642-84678702	1.95257e-06	-1.45774	0.058	0.171	0.212612
3-54807054-54808312	2.0154e-06	0.557146	0.177	0.171	0.219453
4-106767508-106767921	2.02031e-06	-2.69633	0.014	0.088	0.219987
14-45988698-45989471	2.09143e-06	-2.15425	0.025	0.111	0.227732
2-147782260-147782938	2.13075e-06	-2.77665	0.01	0.073	0.232013
9-82974036-82976198	2.14397e-06	0.444578	0.212	0.216	0.233453
11-60240271-60241111	2.15929e-06	-1.75016	0.045	0.17	0.235121
8-123975898-123976562	2.19753e-06	-3.48092	0.006	0.064	0.239285
8-114090691-114091098	2.20402e-06	-3.23865	0.008	0.074	0.239991
15-25940287-25940995	2.20481e-06	0.479792	0.188	0.18	0.240078
15-4837033-4837546	2.24246e-06	-2.06012	0.028	0.133	0.244177
5-106580588-106581361	2.26029e-06	-2.87776	0.008	0.074	0.246118
4-140615742-140618291	2.27314e-06	-0.926257	0.188	0.376	0.247518
12-103891920-103893463	2.28651e-06	-1.85056	0.038	0.131	0.248973
8-119431468-119431735	2.35897e-06	-3.50906	0.004	0.067	0.256864
15-59647546-59648774	2.36134e-06	-0.791646	0.22	0.425	0.257122
4-6945700-6946668	2.40247e-06	1.27008	0.055	0.041	0.261601
12-25253659-25254034	2.51927e-06	-2.90591	0.008	0.074	0.274319
2-173218615-173219916	2.53352e-06	-2.22537	0.021	0.12	0.27587
8-89015286-89015977	2.60309e-06	1.14824	0.068	0.044	0.283445
8-94836540-94837138	2.60746e-06	-3.56782	0.004	0.065	0.283921
4-7196330-7197025	2.63907e-06	1.12334	0.088	0.065	0.287363
5-76303521-76305336	2.71383e-06	0.547986	0.154	0.16	0.295503
4-133256879-133258331	2.7143e-06	-1.55144	0.059	0.164	0.295555
15-89375089-89375608	2.72144e-06	-1.40183	0.068	0.196	0.296332
2-71786534-71787546	2.72147e-06	0.974786	0.11	0.081	0.296335
2-26610980-26611397	2.75271e-06	-2.55979	0.016	0.087	0.299737
10-42089267-42089982	2.75878e-06	0.845709	0.095	0.066	0.300398
8-88862603-88863589	2.83184e-06	0.729201	0.085	0.074	0.308353
1-71579205-71579902	2.85042e-06	-2.0881	0.027	0.111	0.310377
5-122662106-122662892	2.88666e-06	-2.00019	0.032	0.142	0.314323
14-25750486-25750966	2.92781e-06	-1.99199	0.028	0.128	0.318803
10-94479511-94481111	2.92946e-06	1.40472	0.059	0.033	0.318983
1-111864028-111865178	2.94656e-06	1.16251	0.086	0.06	0.320845
3-37639643-37641101	2.95588e-06	1.12812	0.065	0.044	0.32186
2-27674503-27674770	3.03179e-06	-2.47754	0.017	0.088	0.330126
19-11995589-11996415	3.03979e-06	-2.58295	0.013	0.101	0.330997
3-157881831-157882351	3.17744e-06	-3.86543	0.004	0.064	0.345985
7-4865534-4866529	3.20282e-06	-1.6296	0.054	0.172	0.348749
2-134844265-134845718	3.25919e-06	0.614521	0.136	0.14	0.354887
17-29419813-29420317	3.29776e-06	-2.73766	0.011	0.09	0.359086
1-177257202-177259016	3.30362e-06	1.79816	0.055	0.027	0.359725
10-30802547-30803529	3.31867e-06	1.47591	0.066	0.042	0.361363
4-45011560-45012933	3.32028e-06	-1.05064	0.144	0.327	0.361539
10-71388816-71389747	3.32309e-06	-2.1725	0.02	0.123	0.361844
10-97249578-97250231	3.33667e-06	1.49643	0.064	0.044	0.363323
19-39510456-39510945	3.35534e-06	0.885955	0.065	0.044	0.365356
3-108186042-108186908	3.39084e-06	1.43778	0.054	0.03	0.369222
15-60823860-60825141	3.40641e-06	1.32481	0.088	0.054	0.370917
15-85734534-85736111	3.42081e-06	-0.787233	0.223	0.428	0.372485
10-89755165-89755872	3.43429e-06	1.13543	0.069	0.049	0.373953
13-40913223-40914021	3.45101e-06	0.925163	0.105	0.08	0.375773
6-55182233-55183460	3.502e-06	-1.45203	0.058	0.203	0.381326
8-12193560-12194190	3.51673e-06	-3.73881	0.006	0.054	0.38293
1-135687727-135688573	3.55444e-06	1.22895	0.079	0.052	0.387036
18-42261567-42262481	3.57886e-06	0.720484	0.119	0.108	0.389695
6-145477334-145478085	3.58163e-06	-2.9109	0.008	0.07	0.389997
15-77706531-77707354	3.65742e-06	-3.68703	0.004	0.055	0.398249
8-75102700-75103358	3.67784e-06	-2.9197	0.006	0.081	0.400472
15-38328277-38328889	3.69113e-06	-1.95557	0.02	0.108	0.401919
15-84113812-84114235	3.72094e-06	-3.34754	0.004	0.054	0.405165
13-58273359-58274709	3.72248e-06	1.05606	0.064	0.047	0.405334
17-24211602-24212893	3.73791e-06	-0.862966	0.199	0.396	0.407014
13-73937158-73938176	3.76699e-06	1.04317	0.096	0.067	0.41018
6-145346334-145346652	3.76938e-06	-3.11355	0.004	0.068	0.41044
4-63221458-63221941	3.83658e-06	-2.23333	0.016	0.101	0.417757
3-51184536-51185743	4.05213e-06	-1.61936	0.052	0.192	0.441229
5-75376912-75378073	4.10764e-06	1.36692	0.073	0.036	0.447273
11-119040540-119041589	4.12088e-06	-1.02415	0.137	0.3	0.448715
1-132137772-132138558	4.24407e-06	-1.89927	0.032	0.14	0.462129
1-61649797-61650347	4.29276e-06	-2.98445	0.008	0.083	0.46743
6-58740466-58741373	4.30996e-06	-3.69991	0.003	0.06	0.469303
2-32752232-32752538	4.33819e-06	-2.71897	0.013	0.068	0.472377
11-98951170-98951975	4.41857e-06	-1.12623	0.113	0.273	0.481129
9-119932177-119932819	4.42537e-06	-1.4741	0.062	0.198	0.48187
15-98922404-98923105	4.42944e-06	-1.93552	0.028	0.16	0.482313
5-110797653-110798164	4.44149e-06	-1.8978	0.034	0.131	0.483625
11-71018563-71019955	4.44725e-06	-1.26383	0.09	0.244	0.484252
2-6335027-6335652	4.52058e-06	1.52669	0.055	0.028	0.492237
7-28645628-28646434	4.60348e-06	-1.7907	0.037	0.15	0.501264
1-9797571-9798696	4.61433e-06	0.988071	0.107	0.076	0.502445
5-36176346-36177283	4.62754e-06	-1.73082	0.041	0.138	0.503883
7-64802014-64803407	4.65594e-06	1.34203	0.061	0.031	0.506975
8-106305253-106305686	4.67358e-06	-2.69636	0.011	0.076	0.508897
19-56286504-56288028	4.69544e-06	0.53078	0.127	0.126	0.511277
4-76941388-76942265	4.74687e-06	1.5024	0.071	0.037	0.516877
3-107331992-107334242	4.75195e-06	-0.849113	0.205	0.387	0.517431
1-193933835-193934748	4.77697e-06	-3.8221	0.006	0.06	0.520155
5-14514527-14515573	4.78951e-06	0.903746	0.127	0.092	0.52152
2-4895084-4895986	4.82035e-06	-2.6509	0.007	0.074	0.524879
10-75892825-75893599	4.82454e-06	-1.58007	0.055	0.183	0.525334
11-46675796-46676012	4.84741e-06	1.47707	0.055	0.036	0.527825
5-123853858-123854964	4.85111e-06	-1.33614	0.075	0.206	0.528228
19-46099404-46100263	4.8565e-06	-2.85161	0.008	0.1	0.528814
8-111781823-111782576	5.01872e-06	-3.48027	0.004	0.057	0.546478
19-4096660-4097891	5.06558e-06	-1.13448	0.114	0.29	0.551581
13-37904098-37904800	5.17827e-06	1.0555	0.082	0.06	0.563851
1-182562321-182563626	5.19286e-06	-1.75619	0.034	0.165	0.56544
10-67979214-67979864	5.25245e-06	1.28362	0.066	0.046	0.571929
13-48545355-48546897	5.34156e-06	-0.708347	0.267	0.467	0.581631
8-105088221-105088970	5.34492e-06	-2.40793	0.014	0.094	0.581998
8-90347809-90348744	5.36087e-06	1.32448	0.069	0.038	0.583734
16-10524859-10526012	5.36601e-06	-1.41773	0.064	0.189	0.584294
8-22635996-22636599	5.40482e-06	-4.05915	0.003	0.058	0.58852
3-19310282-19311877	5.44215e-06	0.580815	0.184	0.172	0.592585
1-33213839-33215184	5.50568e-06	-1.58447	0.047	0.14	0.599502
14-76817150-76817740	5.55101e-06	-2.05067	0.024	0.113	0.604438
7-16312590-16313364	5.55616e-06	-1.40932	0.065	0.204	0.605
12-80102955-80104187	5.72325e-06	-0.982252	0.157	0.361	0.623193
10-125388505-125389815	5.72692e-06	1.02348	0.068	0.053	0.623593
8-119574427-119575469	5.74841e-06	0.567195	0.138	0.133	0.625933
5-138207175-138207671	5.81773e-06	-2.72309	0.014	0.074	0.633481
6-149343513-149344680	5.82493e-06	-3.33242	0.007	0.068	0.634265
9-67240457-67240944	5.93421e-06	1.50612	0.052	0.026	0.646164
13-31178126-31179987	6.00285e-06	-1.54571	0.056	0.185	0.653638
8-120416206-120417237	6.1111e-06	-1.30848	0.072	0.195	0.665425
19-4195052-4195636	6.16118e-06	-2.35076	0.023	0.086	0.670879
17-32637122-32637766	6.21718e-06	-2.70974	0.01	0.08	0.676976
7-114768444-114769432	6.29717e-06	-1.73998	0.04	0.148	0.685686
5-43781488-43782778	6.34808e-06	0.838819	0.109	0.092	0.691229
11-84197660-84198402	6.35315e-06	-1.71206	0.042	0.15	0.691782
13-54582705-54583741	6.37772e-06	-1.87825	0.02	0.135	0.694457
1-91893623-91894677	6.41025e-06	-1.73165	0.042	0.16	0.697999
14-24244859-24245984	6.46925e-06	1.38833	0.061	0.037	0.704423
5-137628387-137629542	6.51077e-06	-1.19727	0.09	0.237	0.708945
2-32918136-32918744	6.54859e-06	-3.13222	0.004	0.071	0.713063
18-12550144-12550969	6.61049e-06	-2.13215	0.023	0.114	0.719803
5-30925060-30925663	6.63809e-06	-1.05874	0.127	0.284	0.722809
3-96646976-96647751	6.73249e-06	-3.60891	0.006	0.065	0.733088
18-20222306-20223623	6.74941e-06	1.0047	0.073	0.067	0.73493
5-89032293-89033081	6.78923e-06	0.689739	0.093	0.087	0.739265
15-76690003-76690736	6.87171e-06	-1.47343	0.056	0.174	0.748246
17-31793333-31793870	6.93439e-06	-2.44388	0.014	0.069	0.755071
17-26582243-26582678	7.07536e-06	-2.63037	0.01	0.07	0.770422
7-25205336-25206596	7.09119e-06	1.42993	0.064	0.026	0.772146
6-51416425-51417965	7.19873e-06	-1.75741	0.04	0.149	0.783855
15-37450792-37451730	7.30024e-06	1.21362	0.075	0.047	0.794908
16-93822439-93823294	7.41691e-06	-1.24771	0.092	0.247	0.807612
7-6727296-6729760	7.42207e-06	-0.823639	0.201	0.385	0.808175
9-108545950-108547217	7.57863e-06	-2.91004	0.011	0.068	0.825222
5-65324745-65325264	7.60791e-06	-3.05775	0.006	0.067	0.82841
16-79058721-79059454	7.60953e-06	1.51354	0.052	0.029	0.828586
2-70474205-70475304	7.66202e-06	1.43168	0.059	0.039	0.834302
6-85868128-85869593	7.67033e-06	-1.474	0.071	0.202	0.835207
13-24365017-24365926	7.71074e-06	-1.78912	0.038	0.178	0.839607
7-45705979-45706199	7.71948e-06	-2.17944	0.018	0.098	0.840559
8-107424360-107425282	7.72966e-06	0.716459	0.097	0.093	0.841667
10-68134596-68135010	7.73383e-06	-2.33823	0.011	0.081	0.842122
2-158341006-158341728	7.87701e-06	-2.45608	0.013	0.093	0.857712
X-100313649-100314850	8.13018e-06	-2.27764	0.013	0.069	0.885279
5-115157634-115159020	8.19539e-06	-1.0212	0.138	0.318	0.892379
1-172684862-172685576	8.25598e-06	1.19985	0.058	0.042	0.898978
18-9502991-9504383	8.61483e-06	-2.43465	0.016	0.101	0.938051
18-60698540-60700486	8.63805e-06	-1.24593	0.092	0.239	0.94058
15-8967375-8968615	8.68315e-06	1.36511	0.055	0.032	0.945491
9-54841809-54842754	8.73321e-06	-1.13727	0.109	0.267	0.950942
7-70623872-70625887	8.75787e-06	0.951583	0.078	0.068	0.953627
6-115462810-115463313	8.83117e-06	1.00372	0.058	0.052	0.961608
17-65576901-65577324	8.9114e-06	-3.89253	0.004	0.053	0.970345
11-78031845-78032755	8.99686e-06	0.822645	0.097	0.09	0.97965
10-80913999-80914774	9.14769e-06	-2.42659	0.013	0.086	0.996074
15-81810134-81811943	9.15424e-06	-0.73155	0.28	0.495	0.996786
1-130797833-130798842	9.18055e-06	-1.84775	0.032	0.143	0.999652
6-90603153-90603521	9.20025e-06	-2.14506	0.02	0.096	1
15-100038273-100039392	9.23277e-06	0.744805	0.102	0.097	1
9-105808902-105809868	9.25563e-06	1.1489	0.076	0.042	1
19-44988742-44990220	9.25724e-06	-1.32973	0.083	0.222	1
5-90890503-90891595	9.32201e-06	-1.34368	0.083	0.226	1
10-83533242-83534307	9.36554e-06	1.06346	0.075	0.055	1
9-111271064-111272482	9.39446e-06	-1.05952	0.127	0.281	1
17-24859709-24860307	9.49293e-06	1.29195	0.065	0.036	1
18-9700859-9701351	9.57831e-06	-5.30375	0.001	0.055	1
8-120437295-120438071	9.58272e-06	-1.54694	0.052	0.172	1
10-85386336-85387801	9.61256e-06	0.913969	0.081	0.068	1
13-109821587-109823974	9.6872e-06	1.00285	0.097	0.065	1
5-110800860-110801399	9.75216e-06	-1.86838	0.028	0.124	1
13-96959868-96960658	9.9042e-06	-2.05519	0.02	0.099	1
15-44747571-44748798	9.97945e-06	1.30374	0.062	0.045	1
12-84450339-84451951	1.00709e-05	-0.874292	0.192	0.393	1
9-64340047-64341360	1.01309e-05	0.581223	0.11	0.114	1
2-32248669-32249291	1.02871e-05	-2.20643	0.018	0.098	1
16-35471812-35473164	1.03235e-05	-1.31306	0.082	0.205	1
8-26593611-26594404	1.03325e-05	-2.14343	0.013	0.099	1
12-80216144-80216833	1.0484e-05	-1.22473	0.095	0.236	1
10-25359227-25360534	1.05852e-05	0.722517	0.119	0.098	1
7-126279791-126280208	1.06109e-05	-3.81194	0.003	0.059	1
6-94779619-94780279	1.06891e-05	-1.48459	0.049	0.167	1
8-79346406-79346906	1.07242e-05	-2.87464	0.008	0.06	1
5-108708072-108709154	1.08643e-05	-1.64051	0.037	0.137	1
8-64746271-64747138	1.09921e-05	-1.63403	0.034	0.148	1
17-24840506-24841593	1.10194e-05	0.803612	0.089	0.07	1
4-108024469-108025781	1.11201e-05	-1.96696	0.023	0.121	1
2-94050611-94051345	1.11371e-05	-2.54792	0.01	0.089	1
3-66576335-66577097	1.11419e-05	-2.14701	0.014	0.089	1
4-3938112-3939351	1.11613e-05	-0.854489	0.164	0.326	1
5-99347943-99348790	1.11828e-05	0.524653	0.155	0.142	1
4-149393403-149394022	1.13628e-05	-2.29049	0.018	0.11	1
8-24159109-24160654	1.1431e-05	-1.94341	0.034	0.123	1
5-89422338-89422833	1.14955e-05	-3.48079	0.006	0.064	1
19-57395621-57396429	1.15301e-05	-3.51774	0.006	0.066	1
19-23061086-23061602	1.15949e-05	-2.14189	0.031	0.136	1
1-36782301-36782859	1.17097e-05	-1.73905	0.032	0.125	1
12-112596465-112597988	1.18889e-05	-1.32232	0.069	0.213	1
7-97417110-97417895	1.19019e-05	-1.2278	0.097	0.261	1
7-25264221-25264801	1.19711e-05	-1.58386	0.051	0.16	1
12-110044171-110044788	1.20513e-05	-3.71118	0.003	0.051	1
11-104407040-104408040	1.2052e-05	1.33981	0.061	0.037	1
2-126596482-126597094	1.21032e-05	-1.63483	0.045	0.158	1
5-86938153-86938600	1.21241e-05	-3.52061	0.003	0.066	1
19-44417994-44419266	1.21543e-05	-1.34454	0.059	0.172	1
4-49148412-49149642	1.22203e-05	0.519989	0.14	0.137	1
2-119046349-119047476	1.23298e-05	0.474332	0.137	0.148	1
6-48601360-48602529	1.23747e-05	-1.09937	0.114	0.278	1
2-5609896-5610826	1.24241e-05	-2.73755	0.008	0.07	1
7-35128809-35129612	1.24258e-05	-1.91199	0.03	0.135	1
17-56570435-56571149	1.26451e-05	-3.81316	0.003	0.05	1
8-109736986-109738110	1.26717e-05	0.947625	0.061	0.062	1
11-30267028-30268571	1.27668e-05	1.32963	0.069	0.039	1
17-29422799-29423691	1.27995e-05	-1.26668	0.099	0.246	1
5-140823199-140823815	1.28688e-05	0.684528	0.086	0.07	1
11-55468564-55470027	1.29342e-05	-0.999582	0.137	0.323	1
4-107299775-107300277	1.29583e-05	-2.07782	0.023	0.103	1
14-21669134-21670337	1.32204e-05	-1.68828	0.031	0.129	1
16-11266362-11266949	1.33856e-05	-2.13309	0.02	0.106	1
11-74831247-74832529	1.33896e-05	-0.748713	0.215	0.387	1
3-14886024-14886989	1.3399e-05	1.35812	0.062	0.039	1
11-120006450-120006780	1.34275e-05	-2.63425	0.006	0.07	1
2-160350877-160351557	1.34398e-05	-1.11756	0.105	0.248	1
14-105258333-105259316	1.36607e-05	0.792408	0.144	0.114	1
6-134160704-134161679	1.36691e-05	-0.97729	0.129	0.29	1
12-25232020-25233598	1.37373e-05	-1.06577	0.138	0.305	1
14-76811846-76812550	1.40549e-05	-3.14972	0.006	0.069	1
6-143513313-143513909	1.41422e-05	-3.57802	0.004	0.064	1
3-153929173-153930014	1.42599e-05	-1.44768	0.045	0.173	1
6-47920212-47921024	1.42743e-05	0.742063	0.117	0.1	1
17-84653559-84653856	1.43163e-05	-3.34756	0.004	0.051	1
16-24238117-24238674	1.43603e-05	-3.33537	0.004	0.053	1
4-115497321-115497877	1.43916e-05	0.974817	0.064	0.043	1
7-142094676-142095575	1.44113e-05	0.843663	0.117	0.091	1
17-34186584-34188225	1.44333e-05	0.474628	0.161	0.164	1
6-49366815-49368110	1.44455e-05	0.585696	0.136	0.131	1
3-89889771-89890666	1.44558e-05	-2.49235	0.014	0.101	1
17-17623880-17625669	1.45295e-05	0.321421	0.263	0.27	1
19-44458124-44459173	1.45801e-05	-1.79063	0.038	0.157	1
11-98953393-98954213	1.46198e-05	-1.86464	0.03	0.119	1
7-101915219-101915812	1.46302e-05	-2.46313	0.016	0.074	1
7-121802210-121803422	1.46343e-05	-2.71189	0.01	0.083	1
12-103737593-103738679	1.46721e-05	-1.28051	0.076	0.227	1
14-57101655-57102090	1.47456e-05	-1.72108	0.032	0.142	1
14-25734171-25734761	1.48448e-05	-2.80722	0.01	0.069	1
16-34895753-34896335	1.48922e-05	-2.16411	0.021	0.096	1
4-108362470-108363001	1.51628e-05	-2.27927	0.013	0.071	1
9-20492328-20493045	1.51902e-05	0.911936	0.081	0.06	1
16-92157567-92158970	1.53566e-05	0.755969	0.11	0.093	1
11-84865060-84865625	1.56121e-05	1.22954	0.052	0.044	1
5-90424448-90425706	1.56676e-05	0.450157	0.178	0.18	1
3-132683465-132684514	1.58066e-05	0.77918	0.147	0.12	1
1-74962351-74963247	1.58615e-05	-2.21603	0.018	0.092	1
9-85079521-85080422	1.58777e-05	1.06201	0.071	0.055	1
6-39724635-39725719	1.5904e-05	0.647357	0.11	0.106	1
19-44407170-44408465	1.59053e-05	-1.69567	0.044	0.158	1
6-29536667-29537552	1.59616e-05	-1.95968	0.03	0.133	1
15-74720728-74721604	1.5964e-05	0.692611	0.116	0.11	1
6-91678491-91679321	1.62509e-05	-2.16066	0.018	0.101	1
14-67068736-67069048	1.63003e-05	1.07336	0.061	0.044	1
19-23140578-23142630	1.65779e-05	-0.994258	0.155	0.345	1
6-66964223-66964607	1.66676e-05	-2.38741	0.018	0.09	1
2-167719488-167719808	1.68656e-05	-3.01265	0.008	0.061	1
17-46029978-46030191	1.69097e-05	-3.36969	0.007	0.058	1
14-62549941-62550468	1.69352e-05	-2.82496	0.01	0.066	1
2-104534523-104535159	1.70644e-05	-2.3521	0.013	0.093	1
1-120654561-120655494	1.71361e-05	-1.2742	0.068	0.183	1
13-20660471-20661600	1.72052e-05	-3.03953	0.004	0.058	1
8-70760410-70761386	1.73351e-05	-1.13543	0.103	0.241	1
8-94875809-94876760	1.75794e-05	0.802002	0.085	0.071	1
1-182601910-182602643	1.76411e-05	-3.26334	0.003	0.06	1
16-43328102-43328632	1.7726e-05	-3.40174	0.006	0.054	1
10-115358285-115358827	1.7929e-05	-2.12101	0.021	0.098	1
5-62622597-62623475	1.79308e-05	1.0198	0.055	0.05	1
4-106763959-106764744	1.7989e-05	-1.52227	0.034	0.141	1
12-112125834-112126178	1.813e-05	-2.51044	0.01	0.075	1
18-11144406-11145226	1.82093e-05	0.577401	0.133	0.108	1
6-129187820-129188525	1.82222e-05	-2.32043	0.011	0.099	1
17-56469862-56470940	1.83104e-05	0.960701	0.103	0.067	1
7-141228010-141229278	1.83265e-05	0.562521	0.123	0.127	1
15-35887161-35887837	1.83869e-05	-1.70365	0.035	0.137	1
11-60241118-60241723	1.84294e-05	-2.70852	0.011	0.083	1
17-47845579-47846009	1.84896e-05	-1.42713	0.044	0.15	1
2-28640535-28641774	1.85833e-05	0.389789	0.136	0.149	1
15-99835119-99835736	1.85965e-05	0.931095	0.066	0.045	1
10-115585985-115587966	1.89737e-05	0.871932	0.075	0.061	1
12-84009142-84010017	1.90646e-05	0.800765	0.1	0.066	1
8-123244172-123244727	1.91429e-05	-1.50381	0.051	0.171	1
8-13517356-13517977	1.9384e-05	-2.41032	0.011	0.075	1
17-26138136-26139228	1.93861e-05	0.518011	0.179	0.164	1
6-83794353-83795867	1.95594e-05	0.823232	0.092	0.079	1
9-108172731-108173348	1.96724e-05	-2.63376	0.011	0.073	1
17-34975672-34976216	1.97863e-05	-1.72528	0.047	0.169	1
19-54199363-54200348	2.00651e-05	0.277318	0.191	0.211	1
3-52622440-52622966	2.01793e-05	0.520591	0.133	0.132	1
4-62174044-62175246	2.03085e-05	-1.54648	0.048	0.16	1
3-116423274-116424421	2.03531e-05	1.01999	0.075	0.056	1
11-69011938-69012659	2.0696e-05	1.00679	0.062	0.053	1
2-65268495-65269071	2.10862e-05	-2.82171	0.006	0.071	1
1-80339798-80341354	2.1473e-05	-0.718574	0.222	0.397	1
11-116027758-116028049	2.19193e-05	-2.53671	0.013	0.088	1
6-125379856-125381499	2.19473e-05	-1.12502	0.1	0.262	1
12-76403479-76404766	2.19621e-05	-1.05471	0.112	0.26	1
6-24955147-24956600	2.20661e-05	1.26481	0.075	0.042	1
16-32569698-32570654	2.2146e-05	0.927513	0.066	0.053	1
9-110316489-110317326	2.28613e-05	-3.20631	0.008	0.06	1
16-32818045-32818897	2.30067e-05	-2.0704	0.024	0.109	1
17-47458075-47458726	2.31469e-05	-1.78355	0.027	0.124	1
16-24078087-24079023	2.31979e-05	-2.11328	0.027	0.118	1
11-69094467-69095335	2.32039e-05	-0.863907	0.171	0.349	1
10-75512702-75513116	2.32438e-05	-1.98713	0.025	0.119	1
10-101489953-101491019	2.33607e-05	0.811428	0.107	0.091	1
11-87591281-87593069	2.34781e-05	-0.842171	0.178	0.359	1
11-100746834-100747708	2.35315e-05	-3.46539	0.006	0.06	1
2-167146926-167148287	2.3635e-05	-1.84438	0.027	0.124	1
11-51854959-51856833	2.377e-05	-0.862309	0.174	0.354	1
11-100544956-100545807	2.38297e-05	-1.37943	0.055	0.175	1
19-12598526-12598992	2.39891e-05	1.508	0.054	0.028	1
19-42089834-42090976	2.4023e-05	-1.15541	0.107	0.277	1
4-62082224-62083395	2.4131e-05	-1.57426	0.052	0.177	1
10-121498080-121498971	2.41753e-05	-1.32162	0.068	0.216	1
6-119915256-119916148	2.43531e-05	-2.97222	0.004	0.067	1
6-86209179-86210273	2.44371e-05	-2.85494	0.011	0.069	1
4-53413821-53414372	2.45398e-05	-1.90991	0.03	0.135	1
14-73324944-73326318	2.46273e-05	0.412626	0.179	0.176	1
12-55820128-55821323	2.46275e-05	1.34108	0.066	0.04	1
1-170656303-170657071	2.48438e-05	-2.476	0.013	0.079	1
15-75319982-75320593	2.49829e-05	-1.5353	0.049	0.165	1
8-11757664-11758747	2.50195e-05	0.907534	0.068	0.06	1
5-51144367-51145359	2.50358e-05	1.09746	0.068	0.042	1
13-52735952-52736564	2.54047e-05	1.11287	0.055	0.041	1
11-6020945-6021957	2.5626e-05	-1.03185	0.119	0.29	1
5-111288046-111289008	2.57116e-05	0.814395	0.072	0.062	1
5-135369641-135370503	2.60005e-05	1.08567	0.064	0.048	1
11-77514449-77515780	2.62294e-05	-0.957255	0.129	0.301	1
2-132130732-132131703	2.62582e-05	-1.46379	0.055	0.172	1
8-84978432-84978969	2.62741e-05	-1.10453	0.1	0.25	1
9-23453156-23453714	2.6616e-05	1.08454	0.068	0.053	1
14-76804465-76805708	2.69947e-05	-1.95336	0.024	0.121	1
2-164232503-164233043	2.71332e-05	-2.35539	0.008	0.055	1
1-36976381-36977273	2.72473e-05	0.601537	0.088	0.085	1
18-21000954-21002551	2.73311e-05	-0.866043	0.189	0.361	1
1-143776551-143777851	2.73952e-05	0.582575	0.179	0.181	1
4-151044043-151045470	2.74819e-05	-0.919232	0.161	0.348	1
1-156558235-156559483	2.76115e-05	0.782354	0.103	0.082	1
13-43480009-43481802	2.77718e-05	0.346632	0.164	0.187	1
15-84114853-84115696	2.79128e-05	-2.2036	0.011	0.077	1
6-85587188-85588140	2.79804e-05	0.904498	0.09	0.067	1
19-57353005-57353587	2.80376e-05	-2.93411	0.008	0.06	1
7-82865703-82867725	2.80904e-05	0.623592	0.191	0.167	1
1-133366928-133367250	2.86381e-05	-1.52937	0.055	0.174	1
17-29488604-29488915	2.86585e-05	-2.14166	0.018	0.101	1
3-129471014-129472465	2.91567e-05	-1.82075	0.032	0.14	1
12-103734313-103734543	2.93487e-05	-2.59149	0.007	0.059	1
1-54545005-54546028	2.93725e-05	1.11586	0.069	0.054	1
5-136135542-136136328	2.94314e-05	0.732863	0.079	0.069	1
18-73815048-73815917	2.94798e-05	0.786652	0.112	0.086	1
3-115835264-115835892	2.95382e-05	-1.33123	0.055	0.17	1
18-75004149-75004443	3.07117e-05	-3.56224	0.004	0.06	1
9-37069262-37070262	3.07587e-05	1.05429	0.065	0.048	1
18-67790437-67791000	3.12249e-05	-2.91289	0.006	0.063	1
8-117645541-117647170	3.12359e-05	-1.38098	0.065	0.2	1
18-80226642-80227602	3.12915e-05	-1.58053	0.044	0.167	1
10-81419581-81420353	3.13181e-05	-1.20158	0.064	0.185	1
10-58446051-58447614	3.14897e-05	0.314939	0.182	0.21	1
4-134902921-134903376	3.17969e-05	-2.93577	0.007	0.06	1
10-69160584-69161259	3.22562e-05	0.748478	0.096	0.076	1
5-124439178-124440276	3.28521e-05	-1.21354	0.079	0.22	1
9-108079859-108080761	3.30059e-05	-1.24911	0.064	0.199	1
X-137049127-137050219	3.35299e-05	1.25807	0.064	0.036	1
13-8698432-8698809	3.35616e-05	-2.85685	0.006	0.067	1
7-30719432-30720154	3.36153e-05	-1.71386	0.031	0.124	1
6-108290561-108291953	3.38479e-05	-1.25647	0.086	0.245	1
15-85231518-85232854	3.41609e-05	-1.30551	0.086	0.247	1
17-46015684-46016351	3.4185e-05	-1.46515	0.052	0.167	1
11-60197870-60198599	3.42112e-05	-3.53654	0.006	0.057	1
10-89626747-89627052	3.45192e-05	1.33609	0.055	0.035	1
2-131644077-131644783	3.45932e-05	-2.7523	0.008	0.06	1
15-67423547-67424362	3.50801e-05	0.724324	0.123	0.1	1
19-6974311-6975212	3.50863e-05	0.75543	0.075	0.076	1
17-86446820-86447379	3.52992e-05	-2.68499	0.01	0.06	1
15-82706358-82708360	3.54596e-05	-1.04668	0.14	0.309	1
14-34755650-34756130	3.59339e-05	-2.4145	0.013	0.081	1
14-118705775-118706916	3.6199e-05	1.06993	0.075	0.046	1
12-16726177-16726650	3.63808e-05	-2.59138	0.007	0.064	1
8-84706561-84707941	3.71414e-05	-0.968237	0.131	0.296	1
12-71718227-71719346	3.722e-05	-1.50767	0.045	0.178	1
18-42863814-42864680	3.79456e-05	-1.91285	0.023	0.101	1
1-162871445-162872325	3.7967e-05	1.07217	0.064	0.05	1
12-59095117-59095881	3.82693e-05	0.604135	0.119	0.109	1
4-116876617-116878176	3.86166e-05	0.664392	0.107	0.109	1
4-15265200-15266683	3.86232e-05	0.504458	0.195	0.195	1
13-32338130-32338961	3.90269e-05	0.83239	0.107	0.088	1
10-3978310-3979436	3.92824e-05	1.0042	0.09	0.057	1
8-9977319-9978225	3.9524e-05	0.778965	0.095	0.082	1
3-81036197-81037786	3.95734e-05	1.13612	0.076	0.047	1
4-141954498-141955740	3.97118e-05	-1.38365	0.065	0.196	1
2-50338888-50339623	3.97863e-05	1.36358	0.052	0.032	1
15-59652771-59653337	3.98752e-05	-1.11034	0.11	0.286	1
3-52653019-52653446	4.01451e-05	0.806459	0.079	0.063	1
5-140104444-140105452	4.04806e-05	-1.03279	0.121	0.27	1
8-25200770-25202043	4.05347e-05	0.769488	0.109	0.09	1
3-152346078-152347076	4.10007e-05	0.520677	0.126	0.119	1
17-28009691-28010046	4.10498e-05	-2.1787	0.014	0.088	1
3-9608341-9610341	4.1328e-05	0.719312	0.106	0.099	1
19-3574750-3576403	4.18487e-05	-0.994473	0.14	0.318	1
4-82470861-82471389	4.19423e-05	-2.30517	0.01	0.075	1
12-37241007-37242199	4.24264e-05	0.591381	0.134	0.14	1
14-56594804-56595517	4.30077e-05	-2.34242	0.006	0.074	1
1-55052045-55053451	4.3232e-05	-0.69479	0.242	0.435	1
4-115513720-115514426	4.33536e-05	0.530692	0.093	0.104	1
10-122379115-122380434	4.34427e-05	0.592727	0.109	0.117	1
4-95881574-95882367	4.34484e-05	-2.53555	0.01	0.067	1
11-72476157-72476541	4.35489e-05	-3.54951	0.006	0.053	1
7-127647380-127647968	4.36646e-05	-2.8628	0.01	0.06	1
11-21325614-21326293	4.38181e-05	0.731202	0.068	0.061	1
11-61266620-61267569	4.3847e-05	0.482423	0.129	0.125	1
6-51720408-51721163	4.39092e-05	0.776811	0.106	0.096	1
8-114092988-114093717	4.43522e-05	-2.26022	0.018	0.103	1
13-34239355-34240362	4.4415e-05	0.824823	0.055	0.055	1
2-172473343-172474066	4.49629e-05	0.774591	0.054	0.051	1
13-55535991-55536914	4.53148e-05	0.383578	0.168	0.169	1
17-25785015-25785751	4.59949e-05	0.796626	0.062	0.064	1
18-12667280-12667995	4.62395e-05	-2.45675	0.011	0.065	1
18-39362213-39362670	4.67371e-05	-3.34112	0.006	0.065	1
10-78412242-78413256	4.69245e-05	0.795316	0.097	0.082	1
12-16532530-16532936	4.71143e-05	1.11436	0.052	0.026	1
10-105572897-105574914	4.73066e-05	0.819779	0.088	0.082	1
12-111944256-111945353	4.73518e-05	-1.86374	0.025	0.091	1
9-95749508-95750517	4.8046e-05	1.40016	0.052	0.028	1
2-34154458-34155305	4.80585e-05	-2.23358	0.016	0.064	1
4-57318412-57319178	4.81618e-05	0.908542	0.052	0.047	1
4-139683494-139684469	4.81884e-05	-1.60005	0.032	0.129	1
7-99214443-99215703	4.83318e-05	-1.79445	0.034	0.127	1
5-151175868-151176366	4.86148e-05	0.70674	0.068	0.061	1
6-73222835-73223477	4.89081e-05	1.363	0.072	0.04	1
13-93653250-93653930	4.96178e-05	-1.78755	0.027	0.13	1
11-78044375-78045434	4.98157e-05	-1.06809	0.117	0.262	1
11-69036807-69037990	5.01457e-05	-1.46524	0.064	0.203	1
8-11097980-11098878	5.02417e-05	0.467869	0.099	0.098	1
1-93693424-93694297	5.03934e-05	-1.49124	0.038	0.147	1
7-110133752-110134523	5.09817e-05	-1.98616	0.021	0.092	1
14-118635252-118636043	5.12195e-05	-1.73794	0.03	0.099	1
2-18363831-18364831	5.12359e-05	-2.58569	0.007	0.059	1
7-68748404-68749752	5.16304e-05	-1.0314	0.089	0.219	1
7-30987246-30987573	5.18275e-05	-2.69893	0.007	0.061	1
3-51201598-51202301	5.18544e-05	-1.32335	0.071	0.187	1
19-45205286-45205844	5.19234e-05	-2.14198	0.02	0.082	1
6-125144843-125145697	5.23124e-05	-1.78362	0.025	0.099	1
2-94401771-94402464	5.2342e-05	-2.62878	0.01	0.062	1
4-107156657-107157408	5.26174e-05	0.689277	0.068	0.066	1
13-56353108-56354266	5.27186e-05	-1.51134	0.044	0.148	1
4-57809412-57810120	5.30513e-05	-1.55624	0.032	0.125	1
15-78173653-78174736	5.38296e-05	-1.01584	0.121	0.252	1
13-24352958-24353417	5.39377e-05	-2.77503	0.007	0.074	1
11-5505636-5506231	5.39859e-05	-2.30958	0.016	0.077	1
1-89495845-89496592	5.40002e-05	-1.50124	0.047	0.137	1
4-150102851-150103144	5.41089e-05	-3.71587	0.004	0.053	1
6-35177129-35178161	5.45698e-05	1.24332	0.072	0.045	1
2-118529096-118530117	5.48957e-05	-1.22491	0.069	0.197	1
5-64752983-64753916	5.53445e-05	-0.848834	0.16	0.343	1
4-135752118-135753312	5.5511e-05	0.581893	0.109	0.109	1
19-46151948-46152904	5.56331e-05	-1.56077	0.047	0.152	1
8-111623785-111624901	5.60446e-05	-1.35536	0.052	0.161	1
4-59805278-59806958	5.67386e-05	0.544567	0.097	0.1	1
11-77782902-77783741	5.71235e-05	-1.1123	0.09	0.226	1
7-130985636-130986171	5.72624e-05	-2.2779	0.016	0.087	1
8-117801479-117802589	5.79149e-05	0.472709	0.155	0.153	1
11-8509699-8510710	5.84842e-05	-1.15763	0.083	0.212	1
18-84376071-84377025	5.87746e-05	-1.72707	0.027	0.107	1
17-25985159-25986252	5.94274e-05	0.538111	0.136	0.129	1
11-16741806-16742800	6.01636e-05	-1.41762	0.061	0.176	1
6-124872275-124872795	6.02873e-05	-2.97504	0.004	0.053	1
4-81514434-81515032	6.06936e-05	0.627327	0.121	0.111	1
7-27473141-27474054	6.0955e-05	-1.14181	0.096	0.253	1
19-12010988-12012547	6.09693e-05	-1.18683	0.102	0.26	1
13-44306008-44306825	6.13788e-05	-1.19201	0.086	0.217	1
11-120830531-120831367	6.20067e-05	-1.09541	0.1	0.246	1
10-115336528-115337737	6.22356e-05	-1.86319	0.025	0.114	1
19-26605484-26608128	6.25124e-05	-0.874842	0.165	0.33	1
1-58071019-58072230	6.26442e-05	-1.67581	0.037	0.133	1
4-149150190-149150716	6.35862e-05	-2.16463	0.01	0.075	1
10-59943012-59944039	6.42462e-05	0.527935	0.134	0.127	1
6-85329494-85329887	6.44356e-05	1.10157	0.055	0.032	1
10-31607174-31609923	6.47528e-05	0.430408	0.167	0.185	1
X-68678039-68679448	6.50095e-05	0.605479	0.141	0.144	1
8-105854462-105855459	6.52604e-05	0.716628	0.083	0.082	1
1-59388642-59389660	6.53517e-05	-1.71192	0.031	0.132	1
1-88763742-88764764	6.57675e-05	-2.4605	0.011	0.079	1
8-61544959-61545438	6.60643e-05	-3.64042	0.004	0.05	1
6-115994229-115995346	6.69744e-05	0.509202	0.119	0.111	1
9-23447253-23447935	6.71315e-05	0.901363	0.072	0.065	1
11-84178995-84180476	6.71348e-05	-0.799551	0.205	0.386	1
12-104033451-104034173	6.7169e-05	-1.95159	0.03	0.128	1
14-8172497-8173511	6.72329e-05	-0.822828	0.177	0.365	1
19-55231956-55232727	6.73019e-05	-2.04949	0.02	0.077	1
7-89423147-89424158	6.75046e-05	0.980348	0.073	0.059	1
14-73293526-73294214	6.75117e-05	-2.60004	0.013	0.091	1
11-78408678-78409146	6.76479e-05	-2.28181	0.013	0.066	1
11-60229806-60230223	6.80758e-05	-1.95365	0.016	0.085	1
14-49065630-49066928	6.83645e-05	0.542439	0.131	0.129	1
1-92112610-92113623	6.84398e-05	-1.92168	0.024	0.082	1
14-7839803-7840329	6.84538e-05	-2.15598	0.016	0.111	1
6-94550424-94551711	6.85698e-05	-2.07487	0.021	0.111	1
10-80226050-80226979	6.94267e-05	-0.972069	0.131	0.288	1
7-98145868-98146759	6.98783e-05	0.958349	0.086	0.06	1
19-25095995-25097361	6.99714e-05	-1.71787	0.031	0.105	1
9-37146290-37147561	7.03226e-05	1.35472	0.054	0.028	1
13-40882339-40882993	7.05517e-05	-2.43441	0.008	0.074	1
1-93753908-93755361	7.05568e-05	0.26608	0.219	0.237	1
5-113082287-113082692	7.09449e-05	-2.09701	0.023	0.097	1
4-105089336-105089773	7.20353e-05	-3.01611	0.006	0.051	1
16-10536913-10537378	7.23944e-05	-2.45915	0.01	0.078	1
4-106586772-106587431	7.24403e-05	-1.46915	0.044	0.153	1
16-34352587-34353155	7.24454e-05	-2.45903	0.011	0.062	1
8-127462501-127463184	7.25553e-05	-2.08759	0.018	0.103	1
6-140238869-140239985	7.32852e-05	0.797772	0.072	0.072	1
9-80256514-80257443	7.32892e-05	-1.98437	0.018	0.09	1
16-97610338-97611397	7.34121e-05	0.808071	0.092	0.083	1
9-72714829-72715320	7.34194e-05	-2.24484	0.014	0.075	1
14-14067576-14068452	7.3548e-05	0.620443	0.105	0.102	1
1-33813843-33814736	7.42354e-05	1.33653	0.058	0.034	1
9-119982349-119982792	7.44879e-05	-1.64969	0.038	0.13	1
9-21443722-21444267	7.48928e-05	-3.05018	0.006	0.051	1
8-60534789-60535438	7.58403e-05	0.896887	0.054	0.049	1
1-136841871-136842871	7.58766e-05	-2.10742	0.014	0.1	1
1-21246100-21246438	7.59593e-05	1.41296	0.055	0.033	1
14-7842625-7843285	7.60016e-05	-2.31507	0.016	0.068	1
14-69240967-69241861	7.61499e-05	-1.49425	0.047	0.162	1
10-108331614-108333830	7.6242e-05	0.343684	0.206	0.219	1
4-41464403-41465539	7.6611e-05	-1.10319	0.1	0.236	1
2-148491952-148492525	7.69143e-05	0.801313	0.088	0.074	1
7-19308052-19308903	7.78121e-05	-1.55674	0.042	0.133	1
8-109998849-109999349	7.87049e-05	0.386103	0.109	0.109	1
16-18081392-18081826	7.94042e-05	-1.3246	0.055	0.175	1
4-154910555-154911528	7.94249e-05	-1.89046	0.025	0.12	1
2-170048474-170049385	8.05404e-05	-2.44209	0.011	0.066	1
10-36973898-36975246	8.0719e-05	0.677249	0.138	0.126	1
7-140707179-140708349	8.10278e-05	-1.19417	0.099	0.248	1
7-128009254-128010266	8.16512e-05	-1.71462	0.028	0.107	1
1-153698339-153698774	8.26569e-05	-1.38578	0.051	0.156	1
1-132125592-132126417	8.3066e-05	-1.38825	0.047	0.151	1
9-20651367-20652477	8.3323e-05	-1.06245	0.105	0.247	1
14-122900765-122901673	8.35443e-05	-1.4376	0.047	0.16	1
4-148448157-148449037	8.42861e-05	-1.44906	0.048	0.142	1
3-84059752-84060552	8.43203e-05	-2.21006	0.016	0.075	1
2-65223011-65223297	8.46879e-05	1.21996	0.058	0.031	1
17-46461909-46462593	8.47868e-05	-1.79754	0.031	0.111	1
11-75459176-75459548	8.47964e-05	-1.53388	0.048	0.155	1
16-11665169-11666295	8.49652e-05	-1.45005	0.041	0.137	1
19-10388502-10389579	8.51014e-05	0.967268	0.062	0.048	1
13-9063888-9064596	8.52041e-05	0.649781	0.083	0.071	1
10-94687872-94689218	8.57482e-05	0.469155	0.164	0.174	1
6-141947207-141948015	8.64506e-05	-3.33898	0.006	0.057	1
5-122025761-122027436	8.67508e-05	0.485021	0.123	0.131	1
1-105926904-105927277	8.69182e-05	-1.79925	0.028	0.103	1
13-5803472-5804788	8.80702e-05	0.736372	0.099	0.08	1
10-77007525-77008694	8.8294e-05	0.682907	0.083	0.064	1
3-131516277-131517136	8.89477e-05	-2.10766	0.017	0.103	1
19-6362999-6364693	9.00266e-05	-0.848852	0.203	0.387	1
1-134078513-134079516	9.02007e-05	-0.872471	0.158	0.302	1
15-10485546-10486385	9.03748e-05	0.870006	0.071	0.06	1
9-106272167-106272643	9.13072e-05	-1.93417	0.027	0.117	1
6-51268958-51269242	9.16007e-05	-2.39822	0.01	0.056	1
14-52103440-52104641	9.16103e-05	-0.924053	0.133	0.295	1
7-13042309-13042853	9.16755e-05	-2.66463	0.01	0.065	1
7-35143531-35144592	9.17298e-05	-0.865078	0.151	0.303	1
3-102995230-102996237	9.17346e-05	0.750946	0.069	0.067	1
2-113537625-113538465	9.1772e-05	-1.7567	0.025	0.114	1
6-22339623-22340342	9.34448e-05	-1.56397	0.035	0.119	1
5-91274351-91274789	9.4343e-05	-3.31986	0.006	0.058	1
1-153332024-153333972	9.44783e-05	0.418067	0.22	0.211	1
1-182816936-182817411	9.50313e-05	-3.4732	0.004	0.05	1
12-71014997-71017089	9.51e-05	-0.965416	0.126	0.278	1
15-62302154-62302828	9.52335e-05	0.799349	0.078	0.06	1
10-85957030-85957945	9.64324e-05	1.24413	0.054	0.031	1
6-121096087-121096804	9.65522e-05	-2.10996	0.017	0.083	1
19-8818863-8820798	9.67926e-05	-0.912246	0.157	0.334	1
14-21830690-21831999	9.69174e-05	0.496142	0.131	0.138	1
14-61172395-61173521	9.70362e-05	0.449955	0.203	0.196	1
2-153600388-153601263	9.71442e-05	1.03877	0.066	0.043	1
3-157742583-157743429	9.76201e-05	-1.33389	0.04	0.127	1
2-30377521-30378139	9.81471e-05	-1.51007	0.045	0.139	1
19-4509651-4510877	9.84383e-05	-0.891903	0.157	0.325	1
14-99099216-99100125	9.88136e-05	0.629374	0.096	0.088	1
8-105860102-105861213	9.90555e-05	0.437932	0.208	0.207	1
10-88730440-88732065	9.95732e-05	0.529141	0.127	0.13	1
12-54459132-54460782	0.000100154	0.691245	0.113	0.105	1
10-79595084-79596139	0.000100665	-2.47572	0.01	0.074	1
13-37597549-37598841	0.000100838	-1.33819	0.066	0.19	1
19-21297303-21297864	0.000101052	-2.53138	0.008	0.069	1
8-114154707-114155853	0.000101679	-2.90646	0.007	0.054	1
3-60507608-60508546	0.000101927	1.00356	0.051	0.042	1
3-89417986-89419312	0.000102872	-1.00535	0.126	0.28	1
16-11406193-11406898	0.000103114	-2.67979	0.01	0.057	1
5-22343999-22345599	0.000104419	0.950062	0.097	0.067	1
18-11915064-11916209	0.000104545	-1.9866	0.016	0.077	1
13-60497115-60498059	0.000104547	0.824757	0.085	0.062	1
9-122195116-122195733	0.000104551	0.933316	0.056	0.04	1
3-119782359-119783660	0.000105089	0.881276	0.09	0.078	1
8-104846561-104848409	0.000106479	-1.74879	0.031	0.121	1
1-62809217-62810215	0.000106872	-1.7997	0.021	0.096	1
19-8630027-8631556	0.000107201	-1.35434	0.068	0.184	1
14-46015664-46017003	0.000107463	-1.43945	0.049	0.167	1
15-89475754-89476523	0.000107501	-0.985443	0.121	0.254	1
16-38902067-38902790	0.000107847	0.474728	0.136	0.143	1
12-73537564-73538455	0.000107854	0.580445	0.075	0.078	1
15-57710105-57710412	0.000108025	-2.66553	0.006	0.051	1
4-76215045-76215634	0.000108087	-2.58883	0.01	0.057	1
19-32626638-32627579	0.000108296	-1.20072	0.088	0.241	1
13-69738935-69740195	0.000109453	1.09179	0.069	0.056	1
4-63153811-63154382	0.0001104	-1.27537	0.052	0.151	1
7-138866944-138867631	0.000110913	0.79964	0.073	0.061	1
8-88361250-88362456	0.000111376	0.478426	0.102	0.111	1
5-121565862-121566924	0.000111745	-1.64147	0.038	0.124	1
19-8678081-8680219	0.000111992	-1.87174	0.02	0.096	1
4-141451715-141452639	0.000112096	-1.68399	0.034	0.113	1
4-41636948-41637566	0.000112174	-1.65652	0.027	0.097	1
5-33464944-33465939	0.00011226	-2.52843	0.008	0.064	1
1-75142226-75143262	0.000112392	0.317591	0.189	0.214	1
1-127045375-127046332	0.000113339	-2.59573	0.007	0.063	1
14-52196661-52197717	0.000113472	0.702598	0.095	0.075	1
10-82790342-82790888	0.000113557	-1.73993	0.03	0.108	1
9-122351135-122352232	0.000114531	0.337038	0.175	0.197	1
5-34530606-34531044	0.000114563	-2.55752	0.008	0.062	1
2-26236858-26237729	0.000114566	0.460476	0.124	0.127	1
9-31207558-31208091	0.000115846	-2.07468	0.02	0.108	1
11-98550699-98551532	0.000116233	0.507443	0.083	0.083	1
1-130766856-130767391	0.000116603	0.877802	0.073	0.067	1
13-54468225-54469283	0.000117716	0.78419	0.054	0.059	1
9-21592396-21593728	0.000119505	0.45004	0.116	0.128	1
18-80046353-80047556	0.000119526	0.792315	0.092	0.08	1
15-101265999-101267035	0.000119925	0.361404	0.148	0.143	1
4-4792425-4793510	0.000119945	0.90229	0.082	0.065	1
2-31770640-31771554	0.000121143	-1.3635	0.059	0.172	1
5-34534804-34535461	0.000121291	-2.91173	0.006	0.052	1
3-24782467-24783831	0.00012136	0.550005	0.116	0.144	1
5-139368798-139369213	0.000121483	-1.99313	0.014	0.083	1
3-88136287-88137155	0.000122005	0.666583	0.064	0.055	1
3-133091200-133092310	0.000122272	0.937198	0.069	0.058	1
12-101028566-101029729	0.000122363	0.491274	0.117	0.12	1
16-94536311-94537789	0.000122526	0.454206	0.109	0.123	1
X-155215412-155216719	0.00012353	0.661344	0.096	0.095	1
2-29677768-29678283	0.000123866	-1.52197	0.045	0.15	1
10-80270357-80271218	0.000124204	-1.26415	0.062	0.183	1
16-55933677-55935047	0.00012459	1.03329	0.088	0.063	1
4-128988885-128989400	0.000125159	-1.6969	0.035	0.129	1
12-17257927-17258820	0.000125619	-1.83509	0.023	0.101	1
1-45925124-45926227	0.000125789	0.439191	0.11	0.124	1
17-24741821-24742898	0.000126373	-0.898881	0.143	0.295	1
5-122018955-122019926	0.000126604	0.53704	0.126	0.104	1
1-127899090-127899908	0.000127591	-2.48774	0.007	0.054	1
17-5131721-5133101	0.000127712	-1.47122	0.048	0.152	1
5-53961871-53962635	0.000127802	-1.3916	0.064	0.196	1
2-144599661-144600362	0.000128109	0.926454	0.076	0.06	1
11-79560369-79561014	0.000128507	-2.0752	0.011	0.093	1
17-23924409-23925483	0.000128843	0.944191	0.061	0.044	1
4-129246315-129246685	0.000129163	-1.69207	0.027	0.121	1
1-61638320-61639702	0.000130332	0.975818	0.081	0.06	1
10-80147786-80149725	0.000130725	-0.700697	0.242	0.438	1
15-89431262-89432108	0.00013075	-1.51659	0.054	0.168	1
6-56831650-56832658	0.000130751	1.07289	0.064	0.048	1
10-127210919-127211911	0.000130886	0.48156	0.141	0.131	1
3-100921611-100922700	0.000132363	-1.02507	0.109	0.246	1
5-32155122-32155773	0.00013252	-2.28999	0.011	0.071	1
2-104113116-104114203	0.000132546	-1.44311	0.038	0.13	1
11-16769108-16770204	0.000132651	-2.2579	0.017	0.074	1
5-112298308-112298982	0.000132789	-2.551	0.011	0.077	1
7-67662039-67662899	0.000135068	-1.26101	0.062	0.181	1
4-154771882-154772440	0.00013546	-2.41315	0.01	0.051	1
7-14517996-14518903	0.000135888	-1.72535	0.03	0.132	1
13-31517814-31519315	0.000136237	0.53263	0.079	0.086	1
6-91472836-91474248	0.000136931	0.323279	0.188	0.204	1
4-155217120-155218088	0.000137245	0.615148	0.099	0.095	1
3-121262403-121263548	0.000137365	0.299913	0.195	0.209	1
2-152359558-152360868	0.000138195	-0.909969	0.147	0.307	1
12-83987132-83988562	0.0001383	0.758587	0.086	0.063	1
14-11429874-11430518	0.000138415	-3.12569	0.006	0.055	1
12-103851567-103853335	0.000138452	-2.15344	0.02	0.095	1
7-30599645-30600419	0.000139274	-1.54346	0.042	0.16	1
6-31261998-31262573	0.000139951	0.676394	0.085	0.076	1
9-72766426-72767383	0.000140483	-1.43138	0.035	0.124	1
6-138080575-138081623	0.000140574	-1.61679	0.037	0.137	1
8-105021880-105022318	0.000140672	-2.31567	0.01	0.08	1
5-135148676-135149970	0.000141906	-0.634988	0.26	0.451	1
5-124327281-124328340	0.000142457	-0.882345	0.138	0.298	1
2-153075914-153076403	0.000142835	-1.86791	0.017	0.08	1
9-120013500-120014010	0.000143592	-2.19981	0.011	0.08	1
5-9033742-9035020	0.000143612	0.246436	0.299	0.327	1
15-89355164-89356036	0.000143623	0.259242	0.141	0.164	1
11-63925105-63925646	0.00014454	0.806786	0.089	0.073	1
1-191325635-191326565	0.000144836	0.860401	0.059	0.05	1
5-147549074-147549657	0.00014497	-2.30619	0.014	0.072	1
7-114203082-114204006	0.000145083	0.848655	0.068	0.055	1
2-91264127-91265416	0.000145127	-0.772101	0.205	0.39	1
7-29334020-29334529	0.000145196	-1.79886	0.028	0.111	1
11-78550038-78551030	0.000145709	-1.12377	0.093	0.212	1
7-140775778-140776483	0.000145979	-1.673	0.032	0.117	1
6-39117473-39118706	0.000146179	0.667388	0.096	0.094	1
12-103150043-103150799	0.000146228	1.04148	0.059	0.038	1
3-89349497-89350284	0.000147861	1.08948	0.059	0.039	1
11-70969269-70970820	0.000149632	-1.24325	0.071	0.185	1
3-130649175-130650359	0.000150038	-1.32118	0.055	0.167	1
3-18190880-18192090	0.000150252	0.56414	0.081	0.09	1
2-30375954-30376241	0.000150518	-2.53236	0.01	0.061	1
17-80553037-80553999	0.000151117	0.589757	0.113	0.117	1
16-21332803-21333711	0.000151174	1.04957	0.056	0.036	1
8-45239061-45240075	0.000151857	-1.2019	0.075	0.202	1
1-79775635-79776473	0.000152197	0.743575	0.095	0.078	1
1-162891627-162892544	0.000152204	0.665221	0.085	0.081	1
10-88378616-88379680	0.000152265	0.660044	0.09	0.082	1
1-39900363-39901411	0.000152514	0.963088	0.073	0.049	1
7-113368777-113370001	0.000152865	0.883654	0.092	0.068	1
2-113503079-113503869	0.000153169	-2.35598	0.008	0.069	1
10-117455157-117456863	0.000153651	-1.08497	0.105	0.247	1
17-31654658-31656013	0.000154485	0.36892	0.117	0.134	1
2-179441885-179443299	0.000154597	0.989318	0.079	0.056	1
6-141590637-141591287	0.000154878	-2.04754	0.02	0.103	1
X-36327899-36329542	0.000155737	0.683091	0.092	0.095	1
8-69716247-69717392	0.000155957	-0.96424	0.127	0.291	1
6-90987794-90989373	0.000156925	0.715452	0.123	0.098	1
8-114665441-114666184	0.000157035	-2.37274	0.013	0.093	1
14-65715939-65716529	0.000157129	-1.57155	0.032	0.127	1
8-35300346-35301345	0.000157458	0.352707	0.126	0.141	1
10-116949306-116950703	0.000158246	0.561147	0.141	0.151	1
8-46804472-46805184	0.000158463	-1.41686	0.047	0.157	1
10-41489080-41490590	0.000161035	0.522726	0.13	0.123	1
3-133309683-133310975	0.000161725	0.579687	0.12	0.115	1
2-29034666-29036077	0.000161891	-1.06037	0.088	0.218	1
16-77013140-77014350	0.000161957	0.44619	0.186	0.193	1
4-136030847-136031374	0.000164961	-1.99867	0.014	0.083	1
6-89296793-89297749	0.000166572	-1.61704	0.034	0.126	1
5-135782711-135783303	0.000167493	0.672565	0.082	0.078	1
11-102392449-102393611	0.000167647	-1.34418	0.059	0.165	1
6-138071965-138073028	0.000168092	-1.84089	0.027	0.107	1
2-165006465-165007132	0.000168116	-1.92602	0.017	0.079	1
10-80322908-80324971	0.00016816	-0.785523	0.206	0.401	1
6-129542846-129544549	0.000168199	0.62245	0.09	0.085	1
15-3269958-3271538	0.000168373	0.250041	0.16	0.179	1
2-29623142-29624360	0.000168977	-1.20231	0.071	0.205	1
6-5495872-5496858	0.000170157	0.47413	0.172	0.154	1
4-88757077-88757851	0.000170699	1.01418	0.075	0.049	1
12-103773052-103773924	0.000171372	-1.26601	0.059	0.175	1
11-121236190-121237740	0.000171751	-0.911995	0.167	0.342	1
15-78778099-78778897	0.00017242	0.746055	0.056	0.047	1
2-32590079-32590607	0.000172497	-1.77371	0.024	0.093	1
2-65226247-65226952	0.000172619	0.751559	0.078	0.059	1
11-60726601-60727413	0.00017318	0.696483	0.068	0.074	1
10-76572163-76572513	0.00017337	-2.07529	0.011	0.075	1
6-85850884-85851377	0.000173602	-1.71672	0.034	0.116	1
15-101245925-101247182	0.00017361	-0.81964	0.186	0.381	1
4-107159687-107160571	0.000173729	0.565115	0.097	0.091	1
7-126428513-126429539	0.000173761	0.688912	0.09	0.08	1
9-72720905-72721857	0.000174091	-1.25247	0.054	0.174	1
16-32665695-32667187	0.000176626	-1.50797	0.049	0.147	1
1-171213703-171214376	0.000176648	0.42988	0.133	0.134	1
1-152444520-152445369	0.000177008	-1.83911	0.024	0.105	1
7-112678467-112680134	0.000177257	0.618938	0.131	0.1	1
12-112673351-112674523	0.000177283	0.596373	0.12	0.106	1
2-130918953-130919496	0.000177907	-2.02105	0.02	0.086	1
3-28695497-28696591	0.000179507	-1.58666	0.03	0.137	1
5-49328617-49329452	0.000181139	1.23904	0.052	0.039	1
14-18238079-18239636	0.000181725	-0.614348	0.301	0.513	1
13-55104980-55105798	0.00018204	0.624198	0.095	0.096	1
6-129186401-129187622	0.000183346	-1.98671	0.024	0.122	1
7-24919209-24920195	0.000184468	-3.35932	0.004	0.053	1
19-8616207-8616721	0.000185264	-2.277	0.013	0.071	1
6-71172386-71173529	0.000185309	-1.1827	0.085	0.2	1
7-4914860-4915636	0.000186119	0.531121	0.127	0.123	1
5-34976479-34977073	0.00018661	-2.58174	0.008	0.062	1
11-86952998-86953498	0.000186683	-1.71107	0.034	0.109	1
2-169214176-169214790	0.000186683	-2.99208	0.007	0.063	1
10-69001490-69002038	0.000187623	-2.53435	0.007	0.05	1
15-44716841-44717713	0.000188284	1.4527	0.055	0.027	1
4-6262155-6263399	0.0001891	-1.51862	0.038	0.119	1
7-12983122-12983655	0.00018947	-2.60253	0.011	0.072	1
5-64802497-64803777	0.000189881	-0.642195	0.254	0.445	1
2-117119743-117121526	0.00019007	0.415387	0.16	0.176	1
9-27191446-27192583	0.000190847	0.882073	0.083	0.068	1
6-94558368-94558945	0.000192681	-2.24901	0.011	0.071	1
13-104285739-104287263	0.000193813	0.546073	0.12	0.128	1
11-100396867-100398166	0.000195078	-0.886516	0.134	0.293	1
9-22475026-22475987	0.000195592	0.602327	0.103	0.1	1
12-104336355-104337322	0.000195639	-1.00592	0.105	0.25	1
8-104394927-104396129	0.00019581	0.360118	0.136	0.153	1
11-100552627-100553233	0.00019696	-1.82641	0.027	0.09	1
1-75478615-75479707	0.000197595	0.661617	0.124	0.099	1
16-5140477-5140809	0.000199205	-2.1913	0.01	0.066	1
5-41843627-41844612	0.000200013	0.735752	0.114	0.095	1
12-84038162-84039148	0.00020003	0.550434	0.127	0.112	1
18-44633239-44634092	0.000200216	0.4965	0.089	0.095	1
13-5801868-5802590	0.00020053	1.05501	0.075	0.051	1
8-24566165-24566583	0.000200811	-2.12796	0.016	0.073	1
5-99977569-99979491	0.00020103	0.198046	0.284	0.311	1
14-68769591-68770817	0.000202226	-2.18626	0.01	0.069	1
3-104601506-104602057	0.000202425	0.654933	0.072	0.065	1
1-74378541-74379643	0.000202434	-1.45453	0.044	0.149	1
3-96409311-96410190	0.000202879	-1.95138	0.017	0.08	1
8-64849290-64850374	0.000204417	0.69555	0.092	0.093	1
6-83120981-83122002	0.000205038	-1.30373	0.059	0.179	1
17-34823293-34823668	0.000206193	-2.37963	0.013	0.07	1
5-35105211-35106176	0.000206644	0.693152	0.092	0.085	1
17-29407191-29407797	0.000206802	-1.74374	0.021	0.101	1
11-72434745-72436178	0.000206839	-0.993925	0.103	0.22	1
19-3323067-3323447	0.000208325	-1.14208	0.075	0.19	1
7-119745696-119746190	0.000210206	0.86487	0.064	0.051	1
11-53448076-53448354	0.000210228	-2.60328	0.008	0.05	1
17-24469690-24470981	0.000210932	-1.17214	0.09	0.227	1
9-62160625-62161320	0.00021174	-1.37901	0.049	0.149	1
7-120172078-120172662	0.000211836	-1.7529	0.028	0.116	1
17-91875046-91875606	0.000212788	-1.54303	0.021	0.092	1
6-124881789-124882398	0.000212856	-1.47449	0.038	0.133	1
7-44359631-44360645	0.000213023	0.661944	0.1	0.093	1
3-101915062-101915757	0.000213432	-1.50919	0.034	0.12	1
4-53186027-53186537	0.000213682	-2.65992	0.01	0.055	1
12-16533270-16533759	0.000213724	1.02344	0.071	0.044	1
2-113546117-113546973	0.000214766	-1.20497	0.056	0.159	1
9-20897999-20898825	0.000214833	0.720847	0.072	0.063	1
3-27182521-27183437	0.000217307	0.932419	0.089	0.054	1
5-52670623-52671074	0.000217453	-1.91933	0.023	0.099	1
12-99206826-99207489	0.00021758	-2.08587	0.014	0.063	1
4-93334507-93335795	0.000217836	0.529685	0.145	0.137	1
8-70233875-70234873	0.000218575	0.471224	0.124	0.136	1
1-88748877-88749469	0.000218914	-2.57983	0.011	0.063	1
12-103893693-103894700	0.000221873	-1.74092	0.025	0.106	1
14-54431321-54432510	0.000222456	0.816114	0.056	0.055	1
11-60810308-60811586	0.000222768	-0.911268	0.134	0.286	1
5-28070421-28072308	0.000223249	-0.724268	0.229	0.422	1
11-62487512-62488493	0.00022376	0.395396	0.089	0.095	1
15-31601130-31602365	0.000224621	0.373214	0.14	0.163	1
8-71534273-71534648	0.000225082	-2.0726	0.017	0.078	1
19-55095418-55095914	0.000225131	1.04051	0.055	0.042	1
9-99171114-99171584	0.000225789	-2.84265	0.008	0.055	1
X-9752657-9753524	0.000226776	1.02132	0.066	0.055	1
13-93618125-93618388	0.000227127	-2.55064	0.007	0.064	1
3-95864521-95865603	0.00022771	-1.15058	0.085	0.213	1
12-25234639-25235453	0.000230125	-1.80359	0.024	0.1	1
17-31903869-31904643	0.000231301	-0.902982	0.144	0.302	1
12-75668932-75670097	0.000231322	-0.919437	0.131	0.27	1
17-8282759-8284749	0.000232163	-0.883818	0.148	0.314	1
19-8928717-8930078	0.00023292	0.497918	0.131	0.129	1
10-28104971-28105629	0.000232921	0.78989	0.078	0.069	1
1-74750463-74751112	0.000233291	-1.44059	0.049	0.148	1
19-3708922-3709375	0.000233421	-1.62472	0.037	0.135	1
18-39379553-39380914	0.000233671	-0.936692	0.121	0.268	1
4-43502870-43503452	0.000233962	-1.68553	0.034	0.111	1
1-179667827-179668734	0.000234564	1.1166	0.056	0.035	1
19-12009444-12009836	0.000236209	-2.16374	0.013	0.086	1
11-58100074-58100291	0.000237737	-1.90916	0.014	0.079	1
11-94273148-94273871	0.000239351	-1.95611	0.014	0.082	1
15-85722726-85723139	0.000240001	-1.99615	0.016	0.097	1
11-84879622-84880968	0.000240337	0.525262	0.11	0.123	1
13-59467410-59468032	0.000242204	0.885189	0.071	0.061	1
7-44373339-44374565	0.000243115	0.911106	0.083	0.06	1
7-16366038-16366950	0.00024326	0.405232	0.095	0.098	1
13-101778746-101779407	0.000244419	0.859409	0.059	0.054	1
3-32574740-32575574	0.000245547	-1.20458	0.068	0.179	1
13-37940027-37940995	0.000246392	0.469343	0.11	0.11	1
5-135697233-135698022	0.000246552	0.274142	0.092	0.104	1
14-98863340-98864379	0.000246722	0.965737	0.083	0.069	1
2-73616283-73617195	0.000247125	-1.38941	0.044	0.13	1
11-70763690-70764826	0.000247645	0.691656	0.055	0.053	1
9-106230112-106232545	0.000250394	-0.912384	0.155	0.302	1
14-57664199-57665481	0.000251403	0.807925	0.088	0.068	1
4-118500005-118501108	0.000252124	-2.31905	0.013	0.069	1
4-124709956-124710389	0.000255565	-1.98733	0.016	0.077	1
7-130546497-130547535	0.000256157	0.475925	0.129	0.126	1
16-23334051-23334608	0.000256846	1.04437	0.056	0.045	1
4-154929109-154929650	0.000258136	-2.08672	0.01	0.074	1
11-62478773-62479991	0.000258698	0.774691	0.069	0.063	1
6-92090855-92092533	0.000258839	-0.677976	0.226	0.399	1
4-34777838-34778614	0.000259429	0.743628	0.09	0.086	1
3-87565838-87566570	0.00025976	-1.16543	0.069	0.186	1
1-60824625-60825129	0.000259797	-2.01116	0.016	0.076	1
9-110987873-110988373	0.000259876	-2.22438	0.016	0.072	1
6-145828816-145830429	0.000259987	-0.958005	0.11	0.269	1
8-13036225-13037999	0.000260448	-0.828945	0.177	0.345	1
6-90753674-90754467	0.000261033	-1.33133	0.061	0.173	1
15-74672228-74673199	0.000262194	0.846037	0.072	0.055	1
2-26506623-26507259	0.000263381	-1.61906	0.041	0.124	1
19-29361509-29362116	0.000263633	-1.77568	0.018	0.077	1
19-8920006-8920877	0.000265417	0.482704	0.124	0.111	1
12-21111094-21112811	0.000265592	0.545099	0.126	0.116	1
17-35000511-35001752	0.000266426	0.653508	0.088	0.076	1
13-102625003-102625902	0.000267664	0.743545	0.066	0.06	1
7-44670395-44671269	0.000270901	-1.20808	0.062	0.171	1
10-30600049-30601008	0.000274413	1.01278	0.071	0.056	1
11-83741743-83742302	0.000275018	-1.52613	0.04	0.133	1
11-54354678-54355536	0.000278928	-2.70405	0.008	0.056	1
2-18671921-18672825	0.000279388	0.313497	0.198	0.222	1
10-107271533-107273389	0.000280002	0.488807	0.154	0.171	1
8-83954691-83955929	0.000281883	-0.797204	0.167	0.324	1
15-89083611-89084303	0.000282472	-1.54811	0.037	0.126	1
9-13826402-13828312	0.000283286	-0.710692	0.201	0.372	1
10-21444191-21444801	0.000283402	0.444591	0.158	0.171	1
7-122657380-122658412	0.000283611	-1.53765	0.037	0.125	1
8-70679524-70680531	0.00028399	-1.19621	0.078	0.213	1
2-112239068-112240146	0.00028496	0.981459	0.069	0.052	1
18-53863766-53864248	0.000285304	-1.95419	0.017	0.077	1
1-87293741-87295279	0.000287778	0.451667	0.105	0.107	1
2-173021664-173022399	0.00028918	0.757557	0.068	0.062	1
2-122377103-122378206	0.00029055	-0.929641	0.153	0.324	1
3-129591275-129592268	0.000291895	-1.29375	0.068	0.19	1
14-20673593-20674888	0.000292653	-0.807642	0.154	0.309	1
5-120531514-120531983	0.00029406	-2.049	0.023	0.097	1
10-127404708-127405172	0.000294448	-1.91687	0.018	0.093	1
6-121245320-121246070	0.000295346	0.525257	0.093	0.091	1
5-120138088-120138846	0.000296795	-1.42239	0.037	0.122	1
14-47276320-47277398	0.000297272	0.377431	0.143	0.149	1
6-49073399-49074467	0.000297316	0.776594	0.096	0.077	1
2-91649311-91650388	0.000299013	0.614426	0.085	0.093	1
7-49777747-49778920	0.000300399	0.549045	0.116	0.107	1
1-171565609-171566272	0.000300487	-2.22053	0.016	0.093	1
11-4122203-4122570	0.000301611	-1.69973	0.023	0.101	1
7-80078698-80079406	0.000302058	-1.57828	0.028	0.101	1
13-54557328-54557845	0.000302224	-2.74741	0.007	0.051	1
16-33317766-33318551	0.000304538	-1.65566	0.04	0.112	1
6-34494794-34495683	0.000304774	0.949531	0.072	0.055	1
6-67101927-67103171	0.000304849	0.902287	0.051	0.045	1
15-53345715-53346592	0.00030553	0.557391	0.126	0.12	1
4-117992903-117993303	0.000306814	-1.6057	0.03	0.111	1
10-24711180-24712386	0.000306939	0.482545	0.116	0.138	1
12-26400512-26401177	0.000307717	1.08229	0.059	0.033	1
19-29112392-29113110	0.000307999	-1.53139	0.034	0.112	1
7-43465144-43466656	0.000308506	0.850115	0.082	0.062	1
3-18250984-18251484	0.000309239	-2.1484	0.011	0.075	1
5-147903038-147903705	0.000310326	-1.80462	0.02	0.099	1
1-155063746-155064514	0.000312022	-1.68826	0.02	0.085	1
8-12798763-12799505	0.000312363	-1.73838	0.024	0.097	1
17-86534953-86535595	0.000312864	0.978974	0.052	0.041	1
8-57511076-57512526	0.00031349	-0.955165	0.105	0.236	1
11-90000567-90001150	0.000313896	-1.27543	0.071	0.209	1
14-64158021-64159453	0.000317212	-1.06527	0.095	0.237	1
9-121709884-121710991	0.000318687	-0.997553	0.103	0.239	1
18-12728739-12729105	0.000319661	-2.9218	0.007	0.053	1
15-99937402-99938248	0.000321038	-2.36689	0.014	0.084	1
5-93092316-93094249	0.000322536	0.834803	0.078	0.074	1
1-88049037-88049741	0.000326773	-2.26585	0.014	0.075	1
3-41101272-41102311	0.000328186	-1.88195	0.02	0.079	1
16-76242640-76243258	0.000330356	0.669202	0.083	0.075	1
2-90503133-90503788	0.000330924	-1.67995	0.024	0.081	1
6-28896348-28897646	0.00033138	-1.96562	0.018	0.087	1
1-88009407-88009824	0.000331955	1.0054	0.051	0.037	1
18-61718867-61719955	0.000332178	0.473608	0.134	0.134	1
9-50796673-50797202	0.000333474	-2.11088	0.013	0.071	1
13-55512315-55513754	0.000337037	0.440284	0.109	0.126	1
17-35879316-35880176	0.000337093	0.500653	0.119	0.115	1
11-29373182-29374244	0.000341894	1.06233	0.058	0.042	1
3-89196151-89196915	0.000344231	0.742076	0.079	0.072	1
17-23550174-23550732	0.000344718	-1.34601	0.048	0.148	1
2-11447250-11448111	0.000346293	-2.14567	0.013	0.061	1
10-83324787-83325184	0.000346549	-2.74599	0.006	0.054	1
8-95887023-95888595	0.000348338	-1.10199	0.112	0.249	1
4-63251561-63252361	0.000350134	-1.69282	0.021	0.112	1
6-59451192-59451669	0.000351836	0.763605	0.082	0.073	1
2-172999571-173000586	0.000354121	0.424287	0.112	0.121	1
2-32537333-32537577	0.000354455	-2.49051	0.007	0.06	1
15-55046487-55046966	0.000358234	-1.95726	0.017	0.065	1
12-70233470-70234118	0.000359453	-1.09506	0.085	0.205	1
5-115731109-115732824	0.000359835	1.22497	0.054	0.032	1
17-87290994-87291425	0.00036128	-1.42397	0.035	0.109	1
16-9526980-9527653	0.000364147	-2.28338	0.011	0.063	1
18-54125058-54125866	0.00036481	-1.33373	0.054	0.15	1
12-112588334-112588958	0.000365243	-1.01162	0.102	0.236	1
15-38300461-38301533	0.000367295	-0.670688	0.213	0.383	1
2-101628375-101629196	0.000367432	0.967245	0.064	0.051	1
5-51288196-51288620	0.000367608	0.876862	0.068	0.049	1
5-142597202-142598368	0.000367751	-1.07284	0.116	0.252	1
2-59996485-59997296	0.000368318	0.690698	0.079	0.073	1
11-118210888-118212224	0.000369493	-0.98642	0.113	0.26	1
19-5510104-5511056	0.000370098	-1.40363	0.051	0.15	1
13-107641590-107642656	0.000373117	-1.65033	0.025	0.082	1
17-35240625-35242338	0.000373578	0.232378	0.165	0.195	1
8-124284974-124285599	0.000373666	1.1897	0.054	0.032	1
2-115449672-115450512	0.000374059	0.66735	0.121	0.102	1
7-80456080-80456447	0.000374102	-1.61386	0.027	0.121	1
6-13051819-13053139	0.000374158	0.231951	0.171	0.211	1
8-127460887-127461558	0.000374389	-1.34361	0.051	0.133	1
5-120566746-120567532	0.000374861	-1.5054	0.051	0.154	1
1-118321260-118322217	0.000375947	0.97443	0.056	0.042	1
7-25076716-25077690	0.000378247	-0.911727	0.123	0.265	1
11-117284516-117285351	0.000380094	-1.07011	0.075	0.192	1
15-39942871-39944691	0.000380985	0.461813	0.134	0.14	1
10-122386526-122387252	0.00038107	0.786385	0.082	0.074	1
5-64504462-64504865	0.000381383	-3.05718	0.004	0.057	1
11-69670848-69672742	0.000381433	-0.755821	0.206	0.387	1
10-77581079-77582350	0.000381993	0.253618	0.194	0.212	1
3-41408087-41409455	0.000382243	0.514429	0.106	0.102	1
6-108136135-108136690	0.000382553	0.55073	0.11	0.101	1
2-140066174-140067182	0.000382712	0.762309	0.096	0.081	1
19-47463691-47465284	0.000383355	-1.17495	0.083	0.212	1
1-60409031-60410144	0.000384747	1.04061	0.054	0.043	1
12-105034854-105035081	0.000385129	-2.51628	0.007	0.063	1
1-133353081-133353838	0.000385477	0.757429	0.071	0.061	1
3-94680727-94681320	0.000386079	-1.774	0.024	0.087	1
1-184829865-184830232	0.00038643	-1.8204	0.032	0.111	1
9-75558833-75559814	0.000391068	1.12566	0.061	0.043	1
11-75630469-75631243	0.000391768	0.404866	0.13	0.15	1
13-108213966-108214912	0.000393708	1.42075	0.052	0.028	1
6-114938048-114938574	0.000393959	-2.42001	0.007	0.065	1
8-47651943-47652980	0.000394294	0.730833	0.061	0.058	1
6-54251337-54252130	0.000395023	-2.59146	0.01	0.058	1
16-76347732-76348545	0.000395537	0.615148	0.093	0.088	1
13-119707881-119708347	0.00039609	0.874528	0.052	0.041	1
12-103966703-103967153	0.000396305	-2.01005	0.018	0.085	1
17-87283810-87284377	0.000398941	-1.74646	0.023	0.095	1
5-89458930-89459416	0.000401488	0.496436	0.1	0.101	1
8-109987703-109988006	0.000402729	0.455721	0.093	0.088	1
19-12002154-12002561	0.000403234	-2.4627	0.011	0.068	1
5-28003746-28004649	0.000404215	-1.72323	0.023	0.106	1
17-46751528-46752549	0.000404722	-1.13543	0.089	0.22	1
12-79557655-79558413	0.000405466	0.424228	0.078	0.089	1
10-61466689-61467217	0.000406534	0.903183	0.058	0.057	1
4-74251279-74252854	0.000408582	0.394346	0.169	0.182	1
17-5840730-5841972	0.000409381	0.518996	0.138	0.133	1
11-101350959-101352653	0.000409484	-1.00806	0.13	0.286	1
17-24162602-24163916	0.000411079	0.481494	0.141	0.128	1
14-20181276-20182047	0.000411637	-1.1188	0.075	0.193	1
2-178683984-178684671	0.000413922	-2.32904	0.011	0.053	1
8-120448891-120449799	0.000415247	-1.39646	0.042	0.14	1
13-32811504-32812233	0.000416142	-2.58932	0.008	0.057	1
3-130611856-130612277	0.000416148	0.879075	0.059	0.045	1
6-48741558-48743322	0.000419234	0.590807	0.099	0.096	1
2-80580373-80581711	0.000423638	0.391529	0.154	0.17	1
11-4030946-4032277	0.000424593	-0.809753	0.184	0.353	1
11-4116605-4117756	0.000426834	-0.817591	0.143	0.278	1
11-100317901-100318335	0.000428979	-1.44776	0.045	0.138	1
10-86021464-86022493	0.000429698	0.463604	0.133	0.136	1
X-105928113-105929555	0.000430644	0.888499	0.054	0.044	1
1-74961631-74962016	0.000430825	-2.94805	0.006	0.054	1
2-134541749-134542329	0.000432218	-2.18092	0.013	0.079	1
9-9097374-9098198	0.000432732	0.530138	0.069	0.07	1
12-17594910-17595640	0.000434625	-2.24964	0.011	0.05	1
6-72567493-72567983	0.00043549	0.356385	0.119	0.127	1
2-180701065-180702523	0.000437316	-0.918621	0.138	0.289	1
4-154011298-154012503	0.000439407	0.880238	0.069	0.061	1
15-59633196-59634104	0.000439497	0.752498	0.055	0.055	1
2-52603016-52604556	0.000442076	0.732488	0.069	0.067	1
1-64531947-64533653	0.000442153	0.240707	0.226	0.257	1
9-57683369-57684311	0.000442606	-1.56629	0.037	0.123	1
5-88886383-88888063	0.000446193	0.441237	0.136	0.149	1
14-25487035-25488339	0.000446719	-0.876382	0.134	0.278	1
4-106315643-106317192	0.000447049	0.454232	0.119	0.132	1
1-56972066-56973613	0.000448097	0.515796	0.112	0.106	1
4-106777762-106779079	0.00044989	-0.789816	0.148	0.311	1
9-119155285-119155897	0.000450175	0.571073	0.107	0.098	1
16-36559346-36560019	0.000452638	-1.49213	0.037	0.105	1
7-99031718-99032579	0.00045354	-1.28224	0.055	0.148	1
16-78309216-78309564	0.000457609	-1.94776	0.016	0.089	1
8-120494823-120495253	0.000458461	-1.86527	0.021	0.083	1
12-80828931-80829275	0.000458515	0.890837	0.059	0.045	1
6-22355648-22356485	0.000459418	0.748403	0.097	0.078	1
7-109525717-109526588	0.000461329	-2.21079	0.016	0.08	1
12-103954945-103955447	0.000462258	-2.20825	0.01	0.056	1
2-80314969-80316067	0.000462688	0.684674	0.066	0.07	1
18-65025347-65026314	0.000462717	0.325269	0.148	0.159	1
10-21441057-21442161	0.000463025	0.344506	0.133	0.145	1
7-35167720-35168497	0.000465278	-0.865277	0.126	0.263	1
11-90686691-90687943	0.00046603	0.787146	0.071	0.061	1
10-89623804-89624686	0.000466137	0.592176	0.064	0.063	1
14-102981444-102983202	0.000466796	0.632763	0.131	0.125	1
18-32270971-32271994	0.000467154	-1.69817	0.031	0.1	1
17-29094296-29095795	0.000467213	0.478158	0.089	0.086	1
1-16104045-16106329	0.00046856	0.250196	0.225	0.257	1
13-95776899-95777922	0.000471259	0.446005	0.097	0.1	1
3-40799424-40800717	0.000473188	0.619816	0.095	0.092	1
14-103345942-103347234	0.000474032	0.331209	0.174	0.192	1
1-59436045-59436921	0.000475789	-0.998961	0.113	0.246	1
1-93641786-93642395	0.000476067	-2.79887	0.004	0.055	1
8-94601187-94602926	0.000476676	-1.08199	0.089	0.224	1
2-132923078-132924026	0.000477234	0.857531	0.061	0.041	1
13-34287357-34288081	0.000479575	-1.26901	0.061	0.171	1
11-50669111-50670093	0.000480008	0.681975	0.056	0.059	1
16-45945057-45945769	0.000483845	0.551288	0.081	0.085	1
10-121488520-121489062	0.000484964	-1.01258	0.105	0.245	1
2-118305926-118306863	0.000485582	-1.61299	0.028	0.111	1
13-103920059-103921867	0.000487502	0.319489	0.143	0.153	1
15-96716957-96717515	0.000488175	-2.7866	0.007	0.06	1
17-88621894-88622661	0.000488711	-2.18303	0.006	0.051	1
7-101378803-101379396	0.000489404	-1.55856	0.027	0.1	1
15-10223510-10224096	0.000491432	-1.45702	0.037	0.124	1
5-109556697-109559244	0.00049282	-0.859354	0.171	0.332	1
4-43391498-43392009	0.000498361	-1.55922	0.031	0.123	1
14-63183262-63184095	0.000499846	-2.54214	0.011	0.061	1
4-149799546-149800507	0.000500348	-1.81007	0.037	0.136	1
14-34354496-34354812	0.000500479	-2.21325	0.008	0.055	1
11-98585998-98586561	0.000502999	-1.20149	0.062	0.17	1
10-121445580-121446192	0.00050331	0.803035	0.054	0.049	1
11-45888342-45889208	0.000506706	0.475762	0.103	0.108	1
5-64698270-64698983	0.000506713	-1.78031	0.023	0.091	1
12-55302289-55303379	0.000507778	0.579406	0.09	0.094	1
14-120121320-120121954	0.000509382	-2.1457	0.013	0.071	1
17-70753226-70754125	0.000509701	-2.00513	0.016	0.069	1
19-37192461-37193003	0.00051092	-2.12516	0.014	0.081	1
17-29660194-29661236	0.000511255	0.496284	0.106	0.11	1
18-5818845-5820113	0.000511351	-1.07991	0.085	0.224	1
5-137678738-137679048	0.000513935	0.956299	0.061	0.048	1
17-79354347-79355974	0.000515441	0.989518	0.072	0.045	1
6-113237318-113238257	0.000517054	-1.18933	0.065	0.167	1
7-30492683-30494493	0.00051816	-0.910034	0.144	0.308	1
9-110362322-110362734	0.000519047	-1.76144	0.018	0.072	1
7-128237126-128238749	0.000519798	0.142734	0.233	0.263	1
11-107317461-107318236	0.000520046	-1.74763	0.03	0.104	1
12-110230314-110231160	0.000520216	-0.990906	0.088	0.216	1
3-73709851-73710270	0.000521975	0.85365	0.061	0.049	1
6-49096798-49097985	0.000522234	0.593183	0.072	0.065	1
18-33463248-33464820	0.000522507	-0.90062	0.136	0.271	1
1-67116196-67117038	0.000522722	-0.949734	0.141	0.313	1
4-153001490-153002827	0.000523335	-1.69154	0.023	0.084	1
16-14131408-14132327	0.000523429	-1.28572	0.068	0.171	1
10-22730650-22732108	0.000524421	0.406288	0.133	0.152	1
2-59881909-59882814	0.000525041	0.336598	0.155	0.176	1
2-165982389-165983411	0.000525494	-1.05788	0.095	0.229	1
13-66962972-66964001	0.00052555	0.361804	0.127	0.154	1
10-81426196-81426485	0.000525796	-1.81764	0.018	0.069	1
2-75611043-75611414	0.000526527	-1.86334	0.023	0.085	1
15-89376726-89377276	0.000527015	-1.44783	0.051	0.138	1
8-104826380-104827368	0.000527684	-2.52414	0.01	0.063	1
2-146329815-146331017	0.000528221	-1.31318	0.047	0.131	1
7-55911237-55912017	0.000531547	-2.31425	0.01	0.052	1
1-127355060-127355907	0.000532564	-2.10784	0.016	0.071	1
7-24573829-24574849	0.000533426	-0.870701	0.116	0.26	1
2-32524288-32525077	0.000533508	-1.20853	0.079	0.18	1
11-94216337-94216711	0.000534113	-2.31522	0.011	0.055	1
1-39425186-39426069	0.000535309	0.374227	0.155	0.151	1
12-111758110-111759380	0.000536413	0.515111	0.082	0.077	1
17-23548688-23548898	0.000537566	-2.47249	0.006	0.057	1
8-95832478-95834105	0.000541879	-0.782401	0.177	0.327	1
9-95580700-95581530	0.000545295	-1.10724	0.083	0.2	1
4-65372513-65373538	0.00054537	0.625952	0.078	0.081	1
4-47352410-47353898	0.000548278	-0.725044	0.15	0.314	1
4-103449882-103450638	0.000548646	-1.84356	0.025	0.081	1
4-117094542-117095367	0.000550142	-1.92021	0.018	0.077	1
13-45903510-45904238	0.000552302	0.800731	0.056	0.057	1
3-138231522-138231842	0.000553753	0.141265	0.069	0.079	1
10-80437862-80438339	0.000556116	-2.29074	0.011	0.063	1
15-85446560-85447153	0.000556248	-2.52963	0.01	0.052	1
8-86744971-86746335	0.000557057	0.29182	0.144	0.166	1
13-95855141-95855843	0.000560484	0.565211	0.082	0.083	1
7-19227661-19229010	0.000560681	-0.602526	0.271	0.46	1
17-24706886-24707818	0.000563046	-1.51726	0.045	0.156	1
5-100845531-100846861	0.000567778	0.746802	0.088	0.073	1
12-103961556-103962103	0.000568144	-1.62069	0.031	0.114	1
8-94178746-94179332	0.000568786	0.551764	0.155	0.14	1
8-109586707-109587438	0.000571961	-1.26109	0.062	0.164	1
14-89798931-89799820	0.000576011	1.03097	0.058	0.041	1
7-28376105-28376714	0.000577502	-0.954013	0.13	0.267	1
1-91439773-91440386	0.000577524	-1.0871	0.083	0.191	1
15-83168802-83169252	0.000578724	-1.55186	0.035	0.113	1
11-32532536-32533654	0.000579279	0.669479	0.096	0.091	1
1-39578396-39578731	0.000580263	-2.53233	0.011	0.07	1
11-74770263-74771230	0.000581992	0.496761	0.088	0.085	1
1-79857849-79858900	0.000582355	0.716065	0.061	0.053	1
14-121072747-121073807	0.000583845	-1.67195	0.02	0.086	1
1-136007373-136008401	0.000585	0.645542	0.078	0.075	1
5-89457300-89458068	0.000585548	0.264054	0.131	0.154	1
9-48835601-48836631	0.00058561	0.252561	0.192	0.22	1
7-145043185-145043889	0.000586234	-1.34263	0.047	0.136	1
10-17946937-17948627	0.000589582	0.229795	0.225	0.264	1
7-140834811-140836036	0.000590208	-0.704597	0.178	0.341	1
11-62647971-62648974	0.000594658	0.562692	0.106	0.1	1
4-11084656-11085251	0.000595299	-1.44499	0.042	0.152	1
18-20058642-20059931	0.000596814	-0.771576	0.191	0.37	1
8-26084635-26085425	0.000597059	-1.70882	0.023	0.092	1
5-145226428-145226770	0.000598745	-2.2803	0.01	0.06	1
7-127875479-127877159	0.000602507	0.327777	0.126	0.146	1
6-149154649-149155942	0.000602718	0.155947	0.143	0.176	1
8-106134870-106135965	0.000606573	-0.703225	0.181	0.345	1
8-89364914-89365847	0.000607821	0.580894	0.088	0.094	1
15-25983757-25985201	0.000607845	0.351489	0.154	0.155	1
18-84848563-84849257	0.00061047	-1.15279	0.071	0.157	1
5-113139952-113140461	0.000610471	-1.09797	0.078	0.206	1
5-30484459-30485602	0.000611217	-1.5658	0.037	0.109	1
14-45219074-45220931	0.000615774	-0.81982	0.13	0.273	1
1-97598853-97599463	0.000616146	0.990902	0.052	0.051	1
7-131370730-131371601	0.000617448	0.531117	0.082	0.086	1
12-25095817-25096519	0.000618691	-0.892136	0.126	0.277	1
6-124919546-124920283	0.000621766	-1.00959	0.09	0.213	1
5-130144014-130145322	0.000621797	-1.20147	0.062	0.181	1
6-85068635-85069684	0.000622327	0.763963	0.062	0.059	1
6-140745171-140746356	0.000623666	-1.16153	0.075	0.186	1
5-63951394-63952638	0.000623938	0.831524	0.059	0.044	1
16-94312585-94313927	0.000626892	0.240303	0.174	0.189	1
7-132575635-132576603	0.000633348	0.557755	0.088	0.086	1
17-86501281-86501705	0.000633368	-1.45965	0.035	0.114	1
11-31718038-31718845	0.000633755	0.818035	0.052	0.049	1
2-160804942-160805536	0.000634756	0.636633	0.069	0.052	1
5-124604325-124605587	0.00063583	-1.08411	0.092	0.24	1
6-91877629-91878580	0.000637289	0.760448	0.069	0.052	1
3-67514475-67515902	0.000637622	-1.77638	0.023	0.079	1
11-86931760-86932929	0.000638727	0.705398	0.065	0.069	1
11-69039997-69041418	0.000642985	-0.94005	0.123	0.285	1
9-72110557-72112203	0.00064315	0.526315	0.1	0.103	1
4-145280693-145281581	0.00064325	-0.655189	0.242	0.423	1
16-96943576-96944157	0.00064365	-1.98007	0.011	0.068	1
11-32226134-32226729	0.000645288	0.879519	0.059	0.055	1
11-58095335-58096156	0.000646507	-1.13504	0.082	0.215	1
4-141571037-141571752	0.000646665	-1.41611	0.04	0.118	1
12-25266718-25267724	0.00064915	-1.35506	0.048	0.146	1
7-46745758-46746801	0.000651395	-0.977039	0.124	0.271	1
13-63235460-63235869	0.000651511	-1.26973	0.04	0.118	1
18-74780201-74780489	0.000653212	-1.61859	0.032	0.106	1
7-13053975-13055030	0.000654458	0.320601	0.143	0.162	1
8-11173104-11174129	0.000654768	0.545217	0.088	0.083	1
12-98725543-98726381	0.000657785	-1.90097	0.02	0.09	1
12-25252820-25253486	0.000658646	-1.65827	0.018	0.079	1
8-105055539-105056931	0.000660728	-2.45793	0.007	0.078	1
6-117275726-117277256	0.000660945	-1.78819	0.018	0.092	1
1-79466121-79467052	0.00066157	0.792246	0.078	0.072	1
19-10184146-10184480	0.000662583	-1.50522	0.03	0.093	1
10-80701521-80702954	0.000663798	-0.593718	0.268	0.445	1
15-102026351-102026886	0.000664042	-1.07478	0.079	0.202	1
7-112444558-112445551	0.00066569	-1.20837	0.065	0.181	1
8-34995437-34996293	0.000665708	-2.46046	0.007	0.051	1
4-35304822-35305622	0.000665775	-1.69345	0.023	0.098	1
1-132333410-132334333	0.000670341	-1.20964	0.055	0.141	1
16-21946643-21947829	0.000672383	0.445259	0.117	0.117	1
6-113493943-113495373	0.000674097	0.544005	0.096	0.088	1
1-132151632-132152203	0.000674827	-2.56068	0.007	0.051	1
1-170622883-170623402	0.000675055	-2.1638	0.017	0.072	1
9-122871627-122872947	0.00067561	-1.5649	0.03	0.115	1
1-36465592-36466215	0.00067616	0.681669	0.064	0.057	1
8-70698297-70700873	0.000678594	-0.677573	0.253	0.445	1
17-29384727-29385543	0.000680152	-1.02893	0.112	0.243	1
3-89394548-89395147	0.000680957	-1.21963	0.075	0.2	1
16-13329880-13330660	0.000682839	-1.8998	0.024	0.086	1
6-136915710-136916342	0.000683022	-1.48173	0.034	0.128	1
12-88360340-88361145	0.000684612	0.60094	0.086	0.086	1
1-56539709-56540390	0.000690127	0.939674	0.056	0.044	1
6-23838451-23839777	0.000691282	0.46246	0.114	0.114	1
X-123102892-123104092	0.000692142	1.36213	0.061	0.031	1
10-20064298-20065064	0.000692204	0.775961	0.072	0.06	1
13-94284491-94285886	0.000692829	0.294798	0.138	0.158	1
2-77540624-77541964	0.000696805	0.38295	0.093	0.11	1
18-74442041-74443028	0.000697976	0.503718	0.112	0.114	1
9-57072786-57073862	0.000698559	-0.652962	0.223	0.415	1
7-18957510-18958499	0.000698838	0.976526	0.066	0.05	1
9-42279530-42280197	0.000698936	-1.24985	0.064	0.187	1
9-64049402-64050438	0.000699673	-0.951529	0.117	0.241	1
4-101427911-101429425	0.000701212	-0.969669	0.105	0.249	1
12-112678550-112679347	0.000703703	0.587331	0.085	0.086	1
2-112265322-112266490	0.000703756	0.58725	0.13	0.12	1
7-48788376-48789468	0.000704335	0.660865	0.088	0.082	1
10-79701242-79701914	0.000705536	0.706628	0.073	0.064	1
6-38337670-38338359	0.000705965	-1.39736	0.047	0.14	1
2-32586751-32587233	0.000709562	0.723716	0.064	0.051	1
11-99047044-99047439	0.000710627	0.33912	0.106	0.126	1
8-126514179-126515023	0.000711639	0.374013	0.103	0.104	1
8-70071638-70073707	0.00071459	-0.700261	0.232	0.401	1
15-7166637-7168561	0.000719384	-0.978192	0.117	0.268	1
4-133552631-133553594	0.000720084	-0.811505	0.168	0.337	1
10-111335744-111336557	0.00072024	0.644272	0.085	0.092	1
13-8699508-8700303	0.000721005	-1.75485	0.023	0.093	1
14-100132178-100132837	0.000722401	0.835631	0.058	0.053	1
11-82844844-82846158	0.000724622	-1.37531	0.042	0.132	1
8-13973918-13975203	0.000724709	0.651315	0.085	0.081	1
13-24778597-24779068	0.00072588	-1.84167	0.018	0.09	1
10-39959620-39960488	0.000726762	0.258361	0.145	0.169	1
9-48592535-48593362	0.000727213	0.664821	0.055	0.043	1
11-112038545-112039177	0.000727952	-1.98795	0.016	0.073	1
18-36674910-36675196	0.000728554	-2.40199	0.011	0.058	1
15-99251232-99252376	0.000728901	0.232499	0.154	0.189	1
7-139247460-139248838	0.000731569	0.495943	0.12	0.109	1
5-139945412-139946276	0.000734311	-1.69072	0.024	0.092	1
4-118427515-118429310	0.000734518	-1.0168	0.089	0.201	1
13-69644378-69645127	0.00073461	-1.29788	0.054	0.162	1
8-105998440-105999445	0.000736907	0.3301	0.144	0.148	1
11-77215589-77216746	0.000738506	0.709294	0.054	0.044	1
2-122348236-122349218	0.000738745	0.464393	0.085	0.087	1
1-171556131-171556728	0.000738986	-2.40569	0.011	0.076	1
16-23988375-23989103	0.000739363	0.175152	0.169	0.214	1
8-70395265-70396078	0.000739934	-1.63788	0.025	0.096	1
11-110256714-110257864	0.000740088	0.607598	0.064	0.067	1
1-167393296-167394494	0.000742338	0.479785	0.107	0.117	1
5-137674571-137675190	0.000743122	0.384361	0.113	0.124	1
18-77713248-77714666	0.000743796	0.451857	0.138	0.145	1
1-60826865-60827400	0.000752224	-1.4839	0.037	0.109	1
9-20780856-20781792	0.000760166	-1.29461	0.054	0.152	1
3-145963452-145964418	0.000760188	0.43652	0.079	0.084	1
8-94377155-94378331	0.000760322	-0.927942	0.144	0.312	1
1-36556499-36558450	0.000761643	0.668947	0.075	0.069	1
2-4717230-4718537	0.000762163	0.516487	0.109	0.104	1
9-106202564-106203382	0.000764993	0.463187	0.088	0.1	1
11-100527090-100529112	0.000765439	-0.750938	0.184	0.356	1
12-17741582-17742341	0.000766253	-1.65834	0.028	0.095	1
6-114878770-114879421	0.000766258	0.709135	0.081	0.071	1
12-80930054-80930518	0.000766666	0.53554	0.086	0.088	1
6-29756364-29756753	0.000769249	-2.52285	0.006	0.054	1
3-131245850-131247060	0.000769867	0.436851	0.093	0.097	1
16-94449177-94450058	0.000771904	0.738024	0.056	0.058	1
17-46050801-46051697	0.000775299	-1.40807	0.049	0.151	1
7-24474551-24475520	0.000776778	-1.56629	0.027	0.092	1
2-126597320-126597575	0.000777349	-2.415	0.011	0.059	1
9-55511474-55512522	0.000779558	-0.770616	0.167	0.309	1
4-137793817-137794622	0.000782664	-1.226	0.051	0.141	1
4-139622440-139623206	0.00078458	-1.14093	0.072	0.184	1
13-12454416-12455366	0.000785225	-1.18937	0.058	0.157	1
8-121932065-121933021	0.000786323	-1.94791	0.018	0.079	1
15-58998988-59000092	0.000789003	-0.598504	0.263	0.438	1
9-45042041-45042759	0.000789658	-0.963038	0.106	0.234	1
18-12641701-12642606	0.000790594	-1.2218	0.078	0.217	1
17-26593205-26593603	0.000791179	-1.57063	0.027	0.115	1
8-120017549-120018180	0.000791558	-2.59856	0.007	0.051	1
3-115887341-115888471	0.000792266	0.684324	0.092	0.087	1
14-54617253-54618407	0.000793535	0.521583	0.073	0.075	1
7-120834936-120836066	0.000793575	0.28193	0.131	0.15	1
5-74648979-74649462	0.000796893	-2.52118	0.008	0.052	1
5-114421578-114422349	0.000798005	-2.15133	0.01	0.06	1
17-25727101-25727975	0.000800887	-1.40292	0.04	0.131	1
2-29619438-29620262	0.000801117	0.439856	0.085	0.094	1
11-101290987-101291622	0.000802682	-1.86158	0.017	0.089	1
11-69098564-69099030	0.000805121	-1.01593	0.105	0.24	1
12-86867384-86868312	0.000808027	-1.44981	0.038	0.103	1
1-16518546-16520096	0.000808123	0.461595	0.103	0.11	1
2-72195902-72197289	0.000809651	0.362461	0.153	0.161	1
8-114137231-114137543	0.000812081	-2.15154	0.01	0.066	1
11-58604617-58605626	0.000812957	-2.46049	0.007	0.06	1
11-84442231-84443239	0.000813973	0.3282	0.136	0.145	1
3-84619591-84620126	0.000814976	-1.93984	0.018	0.066	1
12-30936238-30937507	0.000815121	0.456431	0.141	0.149	1
1-59202302-59202818	0.000815872	-2.41966	0.011	0.06	1
12-8973659-8974243	0.000816137	1.00608	0.052	0.04	1
6-116260192-116260888	0.000816701	-1.82751	0.024	0.111	1
17-46123611-46124697	0.000817542	-1.60226	0.03	0.106	1
7-114321783-114322314	0.000817893	-2.20193	0.011	0.075	1
2-29944400-29945366	0.000818078	-1.67522	0.027	0.09	1
5-106695630-106696976	0.000828326	0.372908	0.112	0.132	1
4-41760033-41760737	0.000828628	-0.896593	0.103	0.219	1
17-88614061-88614999	0.000829123	-1.37271	0.034	0.117	1
1-34387369-34388355	0.000830557	0.588001	0.065	0.071	1
2-29632805-29633503	0.000835541	-2.11611	0.016	0.075	1
6-40634372-40635944	0.000835748	-1.07064	0.066	0.178	1
18-50182512-50183051	0.000835858	-2.76986	0.008	0.055	1
7-30985250-30985730	0.000836095	-1.97469	0.013	0.073	1
8-83593653-83594835	0.000837611	-0.99759	0.099	0.213	1
5-66620084-66620606	0.000840213	0.850744	0.059	0.054	1
7-98417931-98418387	0.000843504	-1.85402	0.018	0.083	1
7-99100163-99101418	0.000845253	-1.06814	0.105	0.223	1
5-30151965-30152310	0.000845721	0.795295	0.052	0.034	1
3-14578269-14579228	0.000847759	0.602163	0.126	0.113	1
6-13607210-13608229	0.000847999	0.587486	0.114	0.107	1
4-134164518-134166365	0.000848986	-1.71897	0.031	0.11	1
3-121184990-121185610	0.000853163	0.496496	0.09	0.086	1
5-31295438-31296033	0.000858566	0.684676	0.055	0.058	1
5-145139512-145140558	0.000862699	0.219167	0.134	0.157	1
15-102002815-102003764	0.000863109	-1.05161	0.073	0.189	1
1-82839058-82840279	0.000864317	0.791096	0.075	0.065	1
8-111741021-111741326	0.000864536	-2.21116	0.017	0.064	1
3-32364937-32366114	0.000865315	0.86357	0.072	0.053	1
2-84849993-84851604	0.000866223	-0.792125	0.15	0.299	1
10-125494456-125494986	0.000869713	0.849785	0.061	0.05	1
11-5498132-5499639	0.000870891	-1.30025	0.054	0.162	1
19-21777084-21778894	0.000871216	0.408756	0.14	0.141	1
5-137579866-137580679	0.000871905	-1.02302	0.086	0.201	1
16-87353702-87354635	0.000872423	0.816601	0.078	0.068	1
13-92530163-92531259	0.000873022	0.385886	0.162	0.163	1
9-51974858-51975305	0.000873752	-2.09876	0.01	0.071	1
1-172632265-172633353	0.000874671	-0.765735	0.151	0.319	1
4-144901553-144902224	0.000875713	-1.4824	0.041	0.131	1
18-58659115-58660190	0.000876186	0.845624	0.068	0.063	1
13-24377514-24377944	0.000876668	-2.55759	0.007	0.053	1
7-27251892-27252527	0.000880364	-1.39303	0.04	0.123	1
10-58497275-58498576	0.000881307	0.591155	0.095	0.093	1
5-38219865-38220775	0.000881952	0.763218	0.081	0.066	1
8-48545388-48546073	0.000884697	0.822962	0.056	0.043	1
6-56919724-56920636	0.000886521	-1.68779	0.023	0.105	1
17-25132827-25133731	0.00088865	0.679019	0.064	0.064	1
2-84761691-84763230	0.000888731	-1.27016	0.061	0.18	1
19-11994620-11995254	0.000889954	-2.03086	0.02	0.091	1
14-25505213-25505589	0.000891107	-1.93756	0.02	0.074	1
5-40908643-40909373	0.000891342	0.858502	0.081	0.062	1
4-6221675-6223266	0.000891435	0.693476	0.085	0.079	1
16-44172244-44173818	0.000893553	-0.964954	0.102	0.249	1
10-78243873-78245292	0.000894094	0.274163	0.161	0.191	1
10-79706582-79707076	0.000894198	-2.42164	0.007	0.055	1
16-18876100-18877907	0.000896171	0.358066	0.154	0.176	1
1-59684427-59685300	0.000896345	0.603115	0.079	0.082	1
1-153481253-153482096	0.000896535	-2.00414	0.011	0.055	1
4-154293617-154294754	0.000907874	-0.95666	0.102	0.217	1
5-28078856-28080274	0.000909236	-1.62783	0.028	0.124	1
4-107302613-107303256	0.000909759	-1.23517	0.059	0.163	1
5-92715907-92716203	0.000910327	-1.78369	0.025	0.075	1
1-189006987-189008117	0.000914689	0.902747	0.062	0.047	1
8-121107750-121108578	0.000914719	0.50152	0.068	0.08	1
15-69044118-69044768	0.000916865	0.529073	0.045	0.059	1
10-28095737-28096449	0.000919313	0.607683	0.082	0.088	1
13-46032062-46032767	0.000921375	-2.39655	0.01	0.06	1
10-83543546-83544476	0.000921563	0.42757	0.088	0.088	1
9-45189679-45190009	0.000922779	-1.382	0.038	0.101	1
9-48596640-48597207	0.000922847	0.513859	0.092	0.086	1
7-99140599-99141687	0.000924111	-0.905859	0.136	0.294	1
3-27689406-27690440	0.000928083	0.840577	0.051	0.045	1
17-29455220-29456143	0.000928785	-1.83781	0.024	0.122	1
8-48554810-48556126	0.000929897	0.727358	0.051	0.051	1
7-118714868-118715384	0.00093116	0.524881	0.048	0.051	1
15-101077687-101079291	0.000936177	-0.655036	0.203	0.36	1
10-10557057-10558423	0.000939627	0.57968	0.116	0.107	1
11-58977797-58980060	0.00094007	-1.02427	0.086	0.217	1
18-38205443-38205928	0.000940077	-2.12697	0.017	0.06	1
9-53607136-53607522	0.000940381	0.802775	0.052	0.044	1
11-60244526-60244790	0.000943394	-2.53329	0.007	0.056	1
9-114688106-114689300	0.000944548	0.338321	0.127	0.147	1
16-7099062-7100246	0.000946437	0.51508	0.069	0.077	1
8-124668788-124669279	0.000947646	-1.85643	0.018	0.067	1
13-21233644-21234618	0.0009534	-1.23814	0.047	0.142	1
6-97487372-97488278	0.000953777	0.665616	0.083	0.067	1
4-83342007-83343497	0.000957284	-1.38842	0.031	0.105	1
9-59655875-59657359	0.000958551	0.6859	0.076	0.064	1
10-80569490-80570070	0.000963031	-1.62875	0.025	0.074	1
6-87789019-87790176	0.000963258	-1.42526	0.042	0.138	1
6-71234949-71235630	0.000964492	-1.73992	0.027	0.123	1
11-110487464-110488245	0.000965174	-1.03541	0.075	0.185	1
7-31107745-31108208	0.000967268	-1.18604	0.066	0.163	1
19-5872856-5873396	0.000968144	-1.58502	0.034	0.101	1
13-96670364-96671290	0.000974968	-0.842459	0.12	0.263	1
1-82724368-82725473	0.000977302	0.538745	0.103	0.11	1
16-32877199-32878452	0.00097855	0.24008	0.127	0.162	1
1-82316099-82317078	0.000982209	0.713923	0.079	0.065	1
16-24228852-24229514	0.000985127	-1.39184	0.041	0.144	1
9-67043213-67044177	0.000985208	0.378089	0.123	0.137	1
14-86421475-86422507	0.000987364	0.646445	0.089	0.085	1
8-71881390-71882326	0.000989434	0.930951	0.059	0.042	1
7-3292674-3293266	0.000990307	-1.32604	0.037	0.103	1
11-59207999-59209495	0.000994426	0.292499	0.138	0.162	1
15-89178870-89179634	0.000995531	-1.28768	0.055	0.161	1
14-30541429-30542126	0.000996012	-0.977499	0.092	0.213	1
10-75835260-75835911	0.000998916	0.304389	0.085	0.108	1
2-80638450-80639227	0.00100547	0.802178	0.056	0.049	1
X-13279997-13282126	0.0010055	0.268893	0.134	0.163	1
3-51744000-51744765	0.0010067	0.899686	0.054	0.041	1
9-59290910-59292041	0.00101	0.241993	0.185	0.211	1
5-100498233-100498823	0.00101581	0.821525	0.061	0.053	1
9-48800457-48800975	0.00101595	0.400774	0.099	0.101	1
10-31445129-31446194	0.00101923	0.550212	0.089	0.084	1
5-138012177-138012831	0.00101949	-1.68892	0.035	0.122	1
17-17373518-17374779	0.00102153	0.227898	0.179	0.197	1
1-79760635-79761901	0.00102172	0.781081	0.066	0.065	1
18-60605912-60607375	0.00102337	-0.640642	0.243	0.4	1
15-75652672-75653476	0.00102636	-1.51177	0.038	0.118	1
1-93678126-93678708	0.00102706	-2.07288	0.018	0.077	1
1-160813694-160814431	0.00103063	-2.08189	0.011	0.057	1
7-4739348-4740503	0.0010322	-0.809313	0.136	0.294	1
13-98694702-98695924	0.00103435	0.493708	0.085	0.077	1
10-125265527-125266331	0.00103545	0.661367	0.065	0.057	1
12-112129931-112131346	0.00103592	-0.968052	0.097	0.251	1
4-95738047-95738555	0.0010399	0.639046	0.068	0.073	1
1-143702014-143703237	0.00104118	0.31811	0.177	0.19	1
8-13889621-13890553	0.00104157	0.941682	0.052	0.047	1
8-13056721-13057803	0.00104163	-0.963034	0.112	0.249	1
11-46085357-46086148	0.0010442	0.652324	0.065	0.059	1
4-83417002-83418169	0.00104571	0.649521	0.099	0.093	1
15-85731833-85732980	0.00104572	-0.781306	0.172	0.328	1
10-77146542-77147502	0.00104579	0.295725	0.201	0.215	1
9-57903574-57904589	0.00104874	-2.03441	0.021	0.081	1
13-6059403-6060270	0.00104915	0.685241	0.081	0.076	1
2-27041988-27042921	0.00105028	-0.929026	0.116	0.24	1
7-63937090-63939719	0.00105249	-0.53146	0.352	0.534	1
9-44486402-44486670	0.00105849	-1.24277	0.052	0.137	1
16-85172228-85173952	0.00105882	0.808668	0.065	0.056	1
4-15022002-15023129	0.00106193	0.376352	0.133	0.148	1
3-146579470-146580693	0.00106202	-0.948938	0.112	0.268	1
16-24240386-24240980	0.00106395	-2.56653	0.007	0.052	1
11-16744627-16745168	0.0010685	-2.14404	0.01	0.068	1
12-72581395-72582698	0.00106949	-1.18942	0.054	0.142	1
9-108305514-108306948	0.00107036	-0.777281	0.189	0.354	1
5-145217677-145218056	0.0010726	-2.45077	0.008	0.053	1
2-166100251-166101151	0.00107371	-1.42307	0.035	0.107	1
12-46818481-46819976	0.00107545	1.14376	0.051	0.028	1
17-49349074-49350015	0.00107979	-1.82802	0.017	0.076	1
2-92182913-92185573	0.0010826	0.268294	0.154	0.177	1
10-13007892-13008924	0.00108261	0.596914	0.092	0.084	1
15-88867180-88868260	0.00108296	-0.806539	0.182	0.36	1
7-57590434-57591427	0.00108401	1.02619	0.058	0.04	1
10-8873397-8874313	0.00108404	0.338807	0.124	0.125	1
19-47450161-47450754	0.00108653	-1.24438	0.051	0.143	1
4-44983070-44983387	0.00109055	-1.47446	0.027	0.08	1
11-83720460-83721156	0.0010921	-2.02466	0.014	0.085	1
2-92421462-92422245	0.00109263	-0.986723	0.09	0.189	1
5-64809255-64809722	0.00109712	-0.973345	0.078	0.213	1
1-182757988-182758733	0.00109783	-2.50399	0.006	0.056	1
9-37530118-37531319	0.00110006	0.799801	0.068	0.064	1
2-126729023-126729607	0.00110041	-1.64695	0.03	0.091	1
4-19570920-19571225	0.00110164	-1.88416	0.01	0.068	1
10-11149027-11150093	0.00110556	0.284844	0.192	0.216	1
8-83580527-83581180	0.00110575	-1.67142	0.024	0.095	1
7-100010551-100011169	0.0011065	0.518742	0.081	0.078	1
11-31746535-31747350	0.00110762	-1.86046	0.02	0.078	1
7-84605107-84606738	0.00110809	-0.646202	0.244	0.416	1
5-136662464-136663216	0.00110874	-2.20442	0.013	0.07	1
8-84236380-84237843	0.00111185	-1.08728	0.076	0.191	1
2-164073882-164074433	0.0011128	0.621859	0.076	0.074	1
5-87600927-87601564	0.00111345	0.29998	0.143	0.165	1
6-112496315-112496839	0.00111401	0.669595	0.062	0.06	1
15-79108398-79109727	0.00111442	0.345101	0.103	0.127	1
16-33059503-33059786	0.0011159	-1.82958	0.014	0.067	1
13-108043369-108044709	0.00111714	0.546811	0.121	0.129	1
8-105170102-105171703	0.00111975	0.449403	0.123	0.133	1
8-107095790-107096913	0.00112257	0.295592	0.097	0.106	1
4-34986572-34987453	0.00112272	-2.10173	0.016	0.065	1
17-31861612-31862539	0.00112528	-1.22763	0.065	0.164	1
6-29523469-29524230	0.00112631	-2.02551	0.014	0.077	1
5-30926064-30926381	0.00112744	-1.37861	0.031	0.102	1
2-151925293-151926150	0.00113054	0.44562	0.14	0.137	1
1-4785116-4785927	0.00113586	0.484137	0.079	0.08	1
1-191472121-191473016	0.00113817	-1.71516	0.025	0.091	1
2-51512385-51513443	0.00114008	-2.01789	0.01	0.063	1
19-55808261-55808646	0.00114233	-2.07366	0.018	0.064	1
1-51855610-51857268	0.00114521	0.452464	0.097	0.088	1
2-61532256-61532785	0.00115227	-2.05374	0.01	0.06	1
4-155322979-155323769	0.00115542	-1.36834	0.04	0.123	1
9-90250528-90251304	0.00116016	0.67716	0.062	0.053	1
11-77492828-77493806	0.00116276	0.323072	0.112	0.123	1
9-78506086-78506863	0.00116502	-1.937	0.018	0.085	1
13-114679953-114681545	0.00116741	-0.938246	0.102	0.22	1
4-118489606-118490971	0.00116789	-2.12831	0.013	0.065	1
14-7942895-7944101	0.00117066	-1.04047	0.081	0.196	1
19-4793352-4794455	0.00117224	-1.24867	0.051	0.164	1
2-163541547-163541913	0.00117915	-1.50844	0.041	0.103	1
2-125247022-125247998	0.00118417	0.388701	0.175	0.187	1
16-90785238-90785910	0.00118511	-2.07338	0.008	0.056	1
9-45849744-45851181	0.00118632	0.2503	0.116	0.133	1
11-94346652-94347624	0.00118745	-1.30618	0.064	0.168	1
16-70534869-70535531	0.00118765	-1.77022	0.01	0.06	1
16-17530254-17531268	0.00118797	0.330623	0.127	0.14	1
14-32092886-32094008	0.00118926	-1.43451	0.038	0.124	1
5-144258084-144258644	0.00119127	-1.35079	0.044	0.115	1
4-57114802-57115288	0.00119128	-1.82483	0.013	0.064	1
2-131159438-131160673	0.00119186	-1.16911	0.069	0.172	1
11-6443760-6444866	0.00119474	-0.926123	0.13	0.272	1
10-127515999-127516403	0.00119475	-1.79332	0.021	0.089	1
10-19948386-19948713	0.00119513	0.609861	0.064	0.07	1
1-162247065-162247903	0.00119527	1.09606	0.052	0.033	1
18-74063809-74065421	0.00119642	0.772142	0.081	0.064	1
4-40721845-40723316	0.00119869	0.169887	0.179	0.222	1
11-48833520-48834593	0.00119915	-1.08281	0.092	0.212	1
2-131491551-131492611	0.0011992	0.676799	0.099	0.086	1
18-38918265-38919465	0.00120876	-1.71739	0.024	0.072	1
1-187504335-187504962	0.00121002	-2.33707	0.007	0.053	1
6-40470946-40471736	0.0012119	0.834043	0.076	0.068	1
10-40348478-40350016	0.00121324	0.192464	0.223	0.262	1
19-36736306-36737429	0.00121354	-1.18679	0.088	0.206	1
15-82642783-82643157	0.00121418	-1.63004	0.021	0.099	1
10-40163769-40164876	0.00121679	0.248068	0.088	0.101	1
8-70658921-70660554	0.00121685	-0.706373	0.175	0.336	1
1-102517309-102518364	0.00122004	-2.26299	0.008	0.06	1
19-6140424-6141681	0.00122429	0.184026	0.124	0.152	1
11-60934824-60935942	0.00122433	-1.39272	0.044	0.141	1
2-153443764-153445077	0.00122924	0.670828	0.079	0.064	1
3-129830620-129831643	0.00122969	0.383024	0.105	0.124	1
19-12794545-12796494	0.00123013	-0.631127	0.256	0.431	1
5-64229497-64230767	0.00123018	0.464185	0.116	0.121	1
11-119490776-119491947	0.00123148	0.328311	0.076	0.083	1
11-50430306-50431701	0.00123286	0.453396	0.093	0.101	1
10-31312777-31313821	0.00123622	1.14872	0.061	0.039	1
4-6924595-6925385	0.00123716	0.737343	0.055	0.049	1
2-103207891-103208816	0.00123839	-1.39646	0.041	0.147	1
19-23289066-23289617	0.00124518	-2.3114	0.01	0.06	1
19-5406013-5407446	0.00124702	-1.49773	0.04	0.136	1
2-174109782-174111053	0.00124847	0.425122	0.138	0.143	1
4-100395059-100395784	0.00125344	-1.85663	0.017	0.073	1
4-55242963-55243475	0.00125656	-1.87854	0.016	0.072	1
3-27765848-27766787	0.00125973	-1.49257	0.038	0.119	1
6-120309042-120310377	0.00126527	-1.00946	0.078	0.201	1
1-89454076-89455184	0.00126576	0.251954	0.189	0.212	1
18-58299051-58299909	0.00126725	0.63561	0.049	0.052	1
2-126534365-126534758	0.0012677	-2.28412	0.013	0.064	1
9-46198945-46200042	0.00127032	-1.30282	0.051	0.146	1
13-104638881-104639370	0.0012705	0.593469	0.109	0.102	1
10-81570652-81571911	0.00127082	-0.896122	0.129	0.262	1
12-104288215-104289380	0.00127366	-2.24065	0.011	0.056	1
4-35165248-35166394	0.00127693	0.395966	0.097	0.112	1
16-22428771-22429328	0.00127714	1.01693	0.054	0.04	1
3-81102161-81103435	0.00127954	0.793001	0.072	0.052	1
15-93518121-93519623	0.001282	0.988278	0.052	0.037	1
5-100798045-100798883	0.0012827	0.549461	0.071	0.081	1
9-64234480-64235715	0.00128466	-2.26105	0.016	0.059	1
1-181035033-181036054	0.00128548	-1.45669	0.031	0.095	1
11-51615177-51615923	0.00128672	-1.46192	0.034	0.105	1
15-99892595-99892947	0.00128678	-2.06697	0.01	0.058	1
10-117025625-117026308	0.00128773	-2.17444	0.008	0.051	1
13-106946592-106947480	0.00129011	0.568638	0.105	0.101	1
X-48623114-48624082	0.0012914	0.966055	0.069	0.049	1
13-55444397-55445685	0.00129214	-0.786619	0.164	0.325	1
1-86433784-86434876	0.00129301	0.26739	0.168	0.21	1
13-100551342-100553110	0.00129365	0.449895	0.107	0.116	1
19-10100713-10102254	0.00129497	-0.755119	0.172	0.335	1
19-46696559-46697383	0.00129619	0.354509	0.114	0.113	1
15-55265259-55266447	0.00129948	0.367684	0.117	0.123	1
5-51445733-51446570	0.00129983	-2.4422	0.007	0.055	1
17-27804850-27805521	0.00130056	0.529712	0.059	0.061	1
8-35086832-35087385	0.00130062	-2.0194	0.014	0.071	1
13-45958239-45958690	0.00130351	0.651124	0.064	0.065	1
7-66001870-66002221	0.00130518	-2.01707	0.011	0.062	1
14-88462973-88463825	0.00130684	0.506633	0.151	0.13	1
1-191995561-191996308	0.00130792	-1.35516	0.038	0.125	1
5-102052337-102053284	0.00131074	0.568009	0.082	0.074	1
10-99106648-99107666	0.00131318	0.412454	0.092	0.094	1
17-25152411-25153156	0.00131392	-1.66344	0.027	0.08	1
2-154656406-154657753	0.00131475	0.379442	0.147	0.151	1
8-18158405-18159340	0.0013158	1.06532	0.052	0.033	1
10-127100105-127100910	0.00131721	-2.3663	0.01	0.052	1
16-52333219-52334557	0.00132028	0.340427	0.143	0.151	1
18-14681776-14683388	0.00132033	0.531494	0.095	0.095	1
1-23921438-23922590	0.00132612	0.453698	0.129	0.14	1
10-26772054-26773424	0.0013269	0.672649	0.073	0.069	1
9-116178032-116178442	0.00132815	-2.09115	0.016	0.073	1
9-47529608-47531745	0.00132985	0.107153	0.181	0.217	1
12-16733807-16734415	0.00133122	-1.39657	0.042	0.133	1
13-48227658-48228287	0.00133637	1.01745	0.058	0.044	1
16-38279435-38280179	0.00134255	-0.927534	0.11	0.26	1
6-142451074-142451869	0.00134272	-1.32358	0.047	0.13	1
4-141858549-141858906	0.00134278	-1.98028	0.017	0.074	1
X-8892104-8893419	0.00134537	1.04087	0.061	0.041	1
9-62531496-62532354	0.00134677	-2.06723	0.007	0.053	1
7-27480674-27481970	0.00134681	-0.728857	0.169	0.296	1
4-49559594-49560937	0.00134851	-0.669135	0.213	0.386	1
2-34771300-34772764	0.0013494	-0.903861	0.117	0.268	1
12-71136109-71137403	0.00134942	0.26482	0.079	0.095	1
5-30170048-30170797	0.00134963	0.760793	0.052	0.049	1
16-18413092-18413765	0.00135085	-1.7369	0.018	0.082	1
2-114057107-114057878	0.0013512	0.992829	0.055	0.042	1
1-13312496-13312905	0.00135618	-2.12983	0.008	0.058	1
18-61367718-61368522	0.00135712	-1.73005	0.02	0.079	1
9-119087922-119088821	0.00135753	0.854368	0.069	0.065	1
8-89042497-89043969	0.00136117	0.286894	0.182	0.206	1
8-85601644-85602139	0.00136331	-2.13154	0.016	0.068	1
8-91407688-91408280	0.00136442	-1.62093	0.032	0.117	1
2-27572236-27572715	0.00136681	-2.18915	0.013	0.067	1
7-3186161-3187173	0.00136707	-1.56631	0.03	0.092	1
7-49524956-49525647	0.00136837	0.687087	0.064	0.058	1
6-142880782-142881412	0.00136852	-1.44927	0.035	0.107	1
8-124585629-124586428	0.001372	0.684402	0.086	0.077	1
15-79028184-79028716	0.00137468	0.431655	0.078	0.083	1
4-120248480-120249447	0.00137665	0.568005	0.093	0.086	1
12-76272764-76273484	0.00137697	0.217579	0.127	0.148	1
4-145219169-145220352	0.00138042	-0.826236	0.171	0.341	1
8-122610893-122612079	0.00138276	0.17168	0.175	0.217	1
2-28517157-28517950	0.00138358	0.568823	0.054	0.055	1
1-153697139-153697932	0.00138957	-1.17948	0.071	0.188	1
6-72234861-72235673	0.00139198	0.308376	0.092	0.104	1
14-67198265-67199039	0.00139199	-2.3033	0.008	0.05	1
5-114932680-114933637	0.00139334	-1.71765	0.025	0.103	1
1-191396133-191397866	0.00139524	-0.791681	0.165	0.341	1
17-31443986-31444590	0.00139571	-1.76104	0.025	0.085	1
8-87958500-87959379	0.00139583	0.602835	0.064	0.067	1
12-77237834-77239606	0.00140181	0.557147	0.089	0.1	1
7-99380884-99381957	0.00141446	0.349694	0.136	0.148	1
15-85990756-85992056	0.00141713	0.403357	0.082	0.097	1
4-45412279-45412735	0.0014232	0.666013	0.092	0.076	1
6-87273773-87274129	0.00142371	-1.7146	0.025	0.095	1
16-93353644-93354833	0.00142395	0.620156	0.079	0.07	1
8-46010390-46011772	0.00142668	0.693414	0.064	0.054	1
8-77548904-77549801	0.00143073	0.617254	0.088	0.081	1
7-19003868-19004434	0.00143439	0.423443	0.105	0.121	1
12-99232421-99232914	0.0014352	-1.35766	0.031	0.113	1
2-65374075-65374836	0.00143591	0.668492	0.073	0.059	1
8-11557310-11558536	0.00143893	-0.640447	0.199	0.359	1
1-59412892-59413667	0.00143943	-1.8779	0.016	0.068	1
5-141240804-141241971	0.00144181	0.435173	0.097	0.095	1
9-69397548-69398757	0.00144534	0.49344	0.061	0.065	1
6-90486059-90486932	0.00144725	-2.03628	0.02	0.089	1
9-50856270-50857408	0.00144931	0.592159	0.09	0.081	1
4-117133450-117134273	0.00144975	0.15539	0.208	0.256	1
5-25105694-25106247	0.00145169	-2.32226	0.01	0.059	1
7-119965205-119966353	0.00145173	0.380004	0.105	0.105	1
[truncated: 4,404 more rows]
