# Supplementary material for: Hepatic metabolic reprogramming in male mice during short-term caloric restriction involves enhanced glucocorticoid rhythms
Source: Nat Commun. 2025 Dec 11;16:11106. doi: 10.1038/s41467-025-67228-z (PMC12700935; doi:10.1038/s41467-025-67228-z)
Supplement: Supplementary file 5 — Supplementary Data 3 [file 41467_2025_67228_MOESM5_ESM.xlsx]

## Sheet: GR_PeakUniverse
Peak ID	Chr	Start	End	ctrl.	cal.res.	CORT	Annotation	Gene Description	Gene Name
PU_1	chr1	3514676	3515303	1	1	1	intron (NM_001011874, intron 1 of 2)	X-linked Kx blood group related 4	Xkr4
PU_2	chr1	4513930	4514361	0	1	1	Intergenic	SRY (sex determining region Y)-box 17	Sox17
PU_3	chr1	4661819	4662226	0	0	1	Intergenic	mitochondrial ribosomal protein L15	Mrpl15
PU_4	chr1	4768337	4769479	1	1	1	Intergenic	mitochondrial ribosomal protein L15	Mrpl15
PU_5	chr1	4801605	4802078	0	1	1	Intergenic	lysophospholipase 1	Lypla1
PU_6	chr1	4807646	4808182	1	1	0	promoter-TSS (NM_008866)	lysophospholipase 1	Lypla1
PU_7	chr1	4857401	4858640	1	1	1	promoter-TSS (NM_001159751)	transcription elongation factor A (SII) 1	Tcea1
PU_8	chr1	5134011	5134736	1	0	1	intron (NM_133826, intron 10 of 13)	ATPase, H+ transporting, lysosomal V1 subunit H	Atp6v1h
PU_9	chr1	6214151	6214901	1	1	1	promoter-TSS (NM_009826)	RB1-inducible coiled-coil 1	Rb1cc1
PU_10	chr1	7088632	7089243	1	1	1	promoter-TSS (NM_183028)	protein-L-isoaspartate (D-aspartate) O-methyltransferase domain containing 1	Pcmtd1
PU_11	chr1	7397402	7398317	1	1	1	Intergenic	protein-L-isoaspartate (D-aspartate) O-methyltransferase domain containing 1	Pcmtd1
PU_12	chr1	8416959	8417303	0	1	0	intron (NM_001290393, intron 18 of 19)	syntrophin, gamma 1	Sntg1
PU_13	chr1	8845081	8846458	0	0	1	intron (NM_001290393, intron 3 of 19)	syntrophin, gamma 1	Sntg1
PU_14	chr1	8872848	8873225	0	1	1	intron (NM_001290393, intron 3 of 19)	syntrophin, gamma 1	Sntg1
PU_15	chr1	8876559	8876932	0	1	1	intron (NM_001290393, intron 3 of 19)	syntrophin, gamma 1	Sntg1
PU_16	chr1	9545157	9545964	0	0	1	exon (NM_021511, exon 1 of 1)	ribosome biogenesis regulator 1	Rrs1
PU_17	chr1	9547867	9548227	1	1	1	promoter-TSS (NM_001357378)	alcohol dehydrogenase, iron containing, 1	Adhfe1
PU_18	chr1	9565128	9565404	0	0	1	intron (NM_001357376, intron 11 of 12)	alcohol dehydrogenase, iron containing, 1	Adhfe1
PU_19	chr1	9584653	9584952	0	1	1	intron (NR_015470, intron 3 of 4)	vexin	Vxn
PU_20	chr1	9621555	9621888	1	1	1	intron (NR_015470, intron 1 of 4)	RIKEN cDNA 2610203C22 gene	2610203C22Rik
PU_21	chr1	9630102	9630597	0	0	1	intron (NR_015470, intron 1 of 4)	RIKEN cDNA 2610203C22 gene	2610203C22Rik
PU_22	chr1	9631448	9631925	1	1	1	promoter-TSS (NR_015470)	RIKEN cDNA 2610203C22 gene	2610203C22Rik
PU_23	chr1	9638554	9639353	1	0	1	Intergenic	RIKEN cDNA 2610203C22 gene	2610203C22Rik
PU_24	chr1	9700403	9700772	1	1	1	promoter-TSS (NM_001290397)	myeloblastosis oncogene-like 1	Mybl1
PU_25	chr1	9748005	9748869	1	0	1	promoter-TSS (NM_173443)	valosin containing protein (p97)/p47 complex interacting protein 1	Vcpip1
PU_26	chr1	10037853	10038202	0	0	1	promoter-TSS (NM_026493)	COP9 signalosome subunit 5	Cops5
PU_27	chr1	10233012	10233376	0	1	0	promoter-TSS (NM_001102430)	ADP-ribosylation factor guanine nucleotide-exchange factor 1(brefeldin A-inhibited)	Arfgef1
PU_28	chr1	10604104	10604545	1	1	1	intron (NM_177834, intron 1 of 10)	carboxypeptidase A6	Cpa6
PU_29	chr1	10993003	10993619	0	1	0	promoter-TSS (NM_029525)	phosphatidylinositol-3,4,5-trisphosphate-dependent Rac exchange factor 2	Prex2
PU_30	chr1	13372223	13373145	1	1	1	promoter-TSS (NM_001302702)	nuclear receptor coactivator 2	Ncoa2
PU_31	chr1	13374051	13374742	1	1	1	promoter-TSS (NM_008678)	nuclear receptor coactivator 2	Ncoa2
PU_32	chr1	13437709	13438001	0	0	1	Intergenic	nuclear receptor coactivator 2	Ncoa2
PU_33	chr1	13467150	13467636	1	1	1	Intergenic	nuclear receptor coactivator 2	Ncoa2
PU_34	chr1	13488045	13488306	0	0	1	Intergenic	translocating chain-associating membrane protein 1	Tram1
PU_35	chr1	13589804	13590181	0	1	0	promoter-TSS (NM_028173)	translocating chain-associating membrane protein 1	Tram1
PU_36	chr1	13660245	13660826	1	1	1	promoter-TSS (NM_145381)	lactamase, beta 2	Lactb2
PU_37	chr1	13669573	13669942	1	1	1	intron (NM_001011873, intron 1 of 3)	X-linked Kx blood group related 9	Xkr9
PU_38	chr1	13677729	13678111	0	1	1	intron (NM_001011873, intron 2 of 3)	X-linked Kx blood group related 9	Xkr9
PU_39	chr1	13699657	13699952	0	1	0	intron (NM_001011873, intron 3 of 3)	X-linked Kx blood group related 9	Xkr9
PU_40	chr1	15805473	15806546	1	1	1	intron (NR_152944, intron 1 of 8)	telomeric repeat binding factor 1	Terf1
PU_41	chr1	16656566	16657477	1	0	1	promoter-TSS (NM_001310470)	elongin C	Eloc
PU_42	chr1	17097462	17098066	1	0	0	5' UTR (NM_020604, exon 1 of 5)	junctophilin 1	Jph1
PU_43	chr1	20058353	20058694	0	0	1	exon (NM_153179, exon 67 of 67)	RIKEN cDNA 4930486I03 gene	4930486I03Rik
PU_44	chr1	20069760	20070073	0	0	1	intron (NM_153179, intron 66 of 66)	RIKEN cDNA 4930486I03 gene	4930486I03Rik
PU_45	chr1	20132057	20132520	1	1	1	intron (NM_153179, intron 60 of 66)	RIKEN cDNA 4930486I03 gene	4930486I03Rik
PU_46	chr1	20940148	20940475	0	0	1	TTS (NM_001355122)	EF-hand domain (C-terminal) containing 1	Efhc1
PU_47	chr1	21037944	21038216	0	1	1	intron (NM_177409, intron 1 of 10)	translocating chain-associating membrane protein 2	Tram2
PU_48	chr1	21059551	21060131	0	0	1	intron (NM_177409, intron 1 of 10)	translocating chain-associating membrane protein 2	Tram2
PU_49	chr1	21069989	21070287	1	0	0	intron (NM_177409, intron 1 of 10)	translocating chain-associating membrane protein 2	Tram2
PU_50	chr1	21079055	21079621	1	1	0	promoter-TSS (NM_177409)	translocating chain-associating membrane protein 2	Tram2
PU_51	chr1	21124862	21125480	1	1	1	Intergenic	translocating chain-associating membrane protein 2	Tram2
PU_52	chr1	21132272	21132817	1	1	1	Intergenic	translocating chain-associating membrane protein 2	Tram2
PU_53	chr1	21218543	21219111	0	0	1	5' UTR (NM_029398, exon 1 of 5)	transmembrane protein 14A	Tmem14a
PU_54	chr1	21228833	21229396	1	1	1	intron (NM_029398, intron 4 of 4)	transmembrane protein 14A	Tmem14a
PU_55	chr1	21231576	21232368	1	1	1	Intergenic	glutathione S-transferase, alpha 3	Gsta3
PU_56	chr1	21232625	21233037	1	1	1	Intergenic	glutathione S-transferase, alpha 3	Gsta3
PU_57	chr1	21240064	21240788	1	1	1	promoter-TSS (NM_001288617)	glutathione S-transferase, alpha 3	Gsta3
PU_58	chr1	21247957	21250012	1	1	1	intron (NM_001077353, intron 2 of 7)	glutathione S-transferase, alpha 3	Gsta3
PU_59	chr1	21304105	21305031	1	1	1	Intergenic	predicted gene 4956	Gm4956
PU_60	chr1	21305539	21305958	1	1	1	Intergenic	predicted gene 4956	Gm4956
PU_61	chr1	21315663	21316284	0	0	1	Intergenic	predicted gene 4956	Gm4956
PU_62	chr1	21320234	21320664	1	1	1	Intergenic	predicted gene 4956	Gm4956
PU_63	chr1	21324111	21324743	1	1	1	Intergenic	KH domain containing 1A	Khdc1a
PU_64	chr1	21326588	21327362	1	1	1	Intergenic	KH domain containing 1A	Khdc1a
PU_65	chr1	21333664	21334031	1	0	1	Intergenic	KH domain containing 1A	Khdc1a
PU_66	chr1	22996633	22997012	0	1	1	Intergenic	predicted gene 7759	Gm7759
PU_67	chr1	23163430	23163850	1	0	1	Intergenic	RIKEN cDNA 4933415F23 gene	4933415F23Rik
PU_68	chr1	23238214	23238611	0	0	1	Intergenic	microRNA 30a	Mir30a
PU_69	chr1	23320850	23321163	1	1	1	Intergenic	microRNA 30c-2	Mir30c-2
PU_70	chr1	23383204	23383628	1	1	1	promoter-TSS (NM_001081079)	opioid growth factor receptor-like 1	Ogfrl1
PU_71	chr1	23480882	23481311	0	1	1	Intergenic	predicted gene 28822	Gm28822
PU_72	chr1	23484665	23485000	0	1	1	Intergenic	predicted gene 28822	Gm28822
PU_73	chr1	23705336	23705689	0	0	1	Intergenic	beta-1,3-glucuronyltransferase 2 (glucuronosyltransferase S)	B3gat2
PU_74	chr1	24100023	24100638	1	0	0	promoter-TSS (NM_026604)	family with sequence similarity 135, member A	Fam135a
PU_75	chr1	24678341	24678852	1	1	1	promoter-TSS (NM_026719)	LMBR1 domain containing 1	Lmbrd1
PU_76	chr1	24700391	24700771	0	0	1	intron (NM_001310483, intron 3 of 15)		Lmbrd1
PU_77	chr1	27505980	27506382	0	0	1	Intergenic	predicted gene 5524	Gm5524
PU_78	chr1	30873452	30874119	1	1	0	Intergenic	PHD finger protein 3	Phf3
PU_79	chr1	30937438	30937876	0	1	0	Intergenic	predicted gene 13363	Gm13363
PU_80	chr1	30949229	30950765	1	1	1	promoter-TSS (NR_002688)	protein tyrosine phosphatase 4a1	Ptp4a1
PU_81	chr1	31013313	31013732	0	1	0	Intergenic	protein tyrosine phosphatase 4a1	Ptp4a1
PU_82	chr1	31015228	31015621	1	1	0	Intergenic	protein tyrosine phosphatase 4a1	Ptp4a1
PU_83	chr1	31015994	31016552	1	1	1	Intergenic	protein tyrosine phosphatase 4a1	Ptp4a1
PU_84	chr1	31017453	31018059	1	1	1	Intergenic	protein tyrosine phosphatase 4a1	Ptp4a1
PU_85	chr1	31019214	31019746	1	1	1	non-coding (NR_136907, exon 4 of 4)	protein tyrosine phosphatase 4a1	Ptp4a1
PU_86	chr1	31023374	31023791	0	0	1	intron (NR_136907, intron 2 of 3)	predicted gene 29669	Gm29669
PU_87	chr1	31033797	31034397	1	1	1	intron (NR_136907, intron 2 of 3)	predicted gene 29669	Gm29669
PU_88	chr1	31051593	31052077	0	0	1	intron (NR_136907, intron 1 of 3)	predicted gene 29669	Gm29669
PU_89	chr1	31072898	31073565	1	1	1	intron (NR_136907, intron 1 of 3)	predicted gene 29669	Gm29669
PU_90	chr1	31093806	31094500	0	1	1	intron (NR_136907, intron 1 of 3)	predicted gene 29669	Gm29669
PU_91	chr1	31094760	31095154	1	1	1	intron (NR_136907, intron 1 of 3)	predicted gene 29669	Gm29669
PU_92	chr1	31096285	31096836	1	1	1	promoter-TSS (NR_136907)	predicted gene 29669	Gm29669
PU_93	chr1	31153911	31154233	1	0	0	intron (NR_033445, intron 2 of 2)	lengsin, lens protein with glutamine synthetase domain	Lgsn
PU_94	chr1	33096930	33097257	0	1	1	Intergenic	predicted gene 5415	Gm5415
PU_95	chr1	33213865	33214814	1	1	1	Intergenic	DNA primase, p58 subunit	Prim2
PU_96	chr1	33733993	33734648	0	0	1	intron (NM_008999, intron 4 of 7)	RAB23, member RAS oncogene family	Rab23
PU_97	chr1	34103705	34103985	0	0	1	intron (NM_001276764, intron 5 of 102)	microRNA 6896	Mir6896
PU_98	chr1	34167402	34167876	0	0	1	exon (NM_133833, exon 23 of 93)	dystonin	Dst
PU_99	chr1	34236312	34236747	0	1	1	intron (NM_001276764, intron 60 of 102)	dystonin	Dst
PU_100	chr1	34237440	34238255	1	1	1	intron (NM_001276764, intron 60 of 102)	dystonin	Dst
PU_101	chr1	34387489	34388087	0	0	1	Intergenic	microRNA 5103	Mir5103
PU_102	chr1	35836408	35836983	0	0	1	Intergenic	heparan sulfate 6-O-sulfotransferase 1	Hs6st1
PU_103	chr1	35933434	35933949	0	0	1	Intergenic	heparan sulfate 6-O-sulfotransferase 1	Hs6st1
PU_104	chr1	36066148	36066713	1	1	1	Intergenic	heparan sulfate 6-O-sulfotransferase 1	Hs6st1
PU_105	chr1	36067075	36068443	1	1	1	promoter-TSS (NM_015818)	heparan sulfate 6-O-sulfotransferase 1	Hs6st1
PU_106	chr1	36072797	36073855	1	1	1	intron (NM_015818, intron 1 of 1)	heparan sulfate 6-O-sulfotransferase 1	Hs6st1
PU_107	chr1	36075043	36075962	1	1	1	intron (NM_015818, intron 1 of 1)	heparan sulfate 6-O-sulfotransferase 1	Hs6st1
PU_108	chr1	36093735	36094149	1	1	1	intron (NM_015818, intron 1 of 1)	heparan sulfate 6-O-sulfotransferase 1	Hs6st1
PU_109	chr1	36101249	36101867	0	0	1	intron (NM_015818, intron 1 of 1)	heparan sulfate 6-O-sulfotransferase 1	Hs6st1
PU_110	chr1	36244030	36244463	0	0	1	promoter-TSS (NM_198899)	UDP-glucose glycoprotein glucosyltransferase 1	Uggt1
PU_111	chr1	36303491	36303785	0	0	1	Intergenic	AT rich interactive domain 5A (MRF1-like)	Arid5a
PU_112	chr1	36356973	36357418	0	0	1	intron (NM_172652, intron 5 of 20)	microRNA 6898	Mir6898
PU_113	chr1	36368761	36369280	1	0	0	intron (NM_172652, intron 1 of 20)	KAT8 regulatory NSL complex subunit 3	Kansl3
PU_114	chr1	36444946	36445454	0	0	1	promoter-TSS (NM_001310517)	lectin, mannose-binding 2-like	Lman2l
PU_115	chr1	36465706	36466228	0	1	1	Intergenic	cyclin M4	Cnnm4
PU_116	chr1	36469698	36470469	1	1	1	Intergenic	cyclin M4	Cnnm4
PU_117	chr1	36471370	36471678	1	1	0	promoter-TSS (NM_033570)	cyclin M4	Cnnm4
PU_118	chr1	36511531	36512039	1	1	1	promoter-TSS (NM_053186)	cyclin M3	Cnnm3
PU_119	chr1	36526945	36527336	0	1	0	3' UTR (NM_053186, exon 8 of 8)	ankyrin repeat domain 23	Ankrd23
PU_120	chr1	36539248	36539692	0	1	1	non-coding (NR_132321, exon 4 of 4)	ankyrin repeat domain 23	Ankrd23
PU_121	chr1	36547054	36547503	0	0	1	promoter-TSS (NR_132321)	ankyrin repeat domain 39	Ankrd39
PU_122	chr1	36604473	36604939	0	0	1	intron (NM_001126046, intron 7 of 14)	family with sequence similarity 178, member B	Fam178b
PU_123	chr1	36691171	36691919	0	0	1	promoter-TSS (NM_009942)	cytochrome c oxidase subunit 5B	Cox5b
PU_124	chr1	36709853	36710362	0	0	1	promoter-TSS (NM_146107)	ARP1 actin-related protein 1B, centractin beta	Actr1b
PU_125	chr1	36780746	36781169	1	1	0	exon (NM_001289612, exon 3 of 6)	zeta-chain (TCR) associated protein kinase	Zap70
PU_126	chr1	36874849	36875234	0	0	1	intron (NM_018872, intron 3 of 40)	transmembrane protein 131	Tmem131
PU_127	chr1	36934872	36935250	0	1	0	intron (NM_018872, intron 1 of 40)	transmembrane protein 131	Tmem131
PU_128	chr1	36939627	36940010	0	1	1	promoter-TSS (NM_018872)	transmembrane protein 131	Tmem131
PU_129	chr1	36976743	36977346	1	1	1	Intergenic	transmembrane protein 131	Tmem131
PU_130	chr1	37025293	37025636	0	1	1	Intergenic	von Willebrand factor A domain containing 3B	Vwa3b
PU_131	chr1	37025901	37026775	1	1	1	Intergenic	von Willebrand factor A domain containing 3B	Vwa3b
PU_132	chr1	37028732	37029505	0	0	1	promoter-TSS (NM_001370828)	von Willebrand factor A domain containing 3B	Vwa3b
PU_133	chr1	37041146	37041626	1	1	1	intron (NM_001370829, intron 2 of 16)	von Willebrand factor A domain containing 3B	Vwa3b
PU_134	chr1	37056664	37057708	1	1	1	intron (NM_001370829, intron 5 of 16)	von Willebrand factor A domain containing 3B	Vwa3b
PU_135	chr1	37231293	37231648	0	0	1	intron (NM_001282010, intron 2 of 7)	cyclic nucleotide gated channel alpha 3	Cnga3
PU_136	chr1	37299604	37300198	1	1	1	promoter-TSS (NM_030266)	inositol polyphosphate-4-phosphatase, type I	Inpp4a
PU_137	chr1	37300727	37301034	0	1	1	intron (NM_001290797, intron 1 of 25)	inositol polyphosphate-4-phosphatase, type I	Inpp4a
PU_138	chr1	37341913	37342195	0	1	1	intron (NM_001290797, intron 1 of 25)	inositol polyphosphate-4-phosphatase, type I	Inpp4a
PU_139	chr1	37347287	37347660	0	1	1	intron (NM_001290797, intron 1 of 25)	inositol polyphosphate-4-phosphatase, type I	Inpp4a
PU_140	chr1	37351093	37351498	0	1	0	intron (NM_001290797, intron 1 of 25)	inositol polyphosphate-4-phosphatase, type I	Inpp4a
PU_141	chr1	37360822	37361283	0	1	1	intron (NM_001290797, intron 4 of 25)	inositol polyphosphate-4-phosphatase, type I	Inpp4a
PU_142	chr1	37429811	37430414	0	0	1	promoter-TSS (NM_026123)	cytochrome C oxidase assembly factor 5	Coa5
PU_143	chr1	37864780	37865367	1	1	1	promoter-TSS (NM_207228)	testis specific 10	Tsga10
PU_144	chr1	37872109	37872698	0	0	1	intron (NM_001037918, intron 1 of 1)	lipoyltransferase 1	Lipt1
PU_145	chr1	37890133	37890558	0	1	1	promoter-TSS (NM_026913)	MIT, microtubule interacting and transport, domain containing 1	Mitd1
PU_146	chr1	38118560	38119030	0	0	1	intron (NM_001359287, intron 1 of 23)	REV1, DNA directed polymerase	Rev1
PU_147	chr1	38241362	38242341	1	1	1	intron (NM_001290814, intron 10 of 21)	predicted gene 5099	Gm5099
PU_148	chr1	38242615	38242968	0	1	1	intron (NM_001290814, intron 10 of 21)	predicted gene 5099	Gm5099
PU_149	chr1	38308283	38308931	1	1	1	intron (NM_001290814, intron 8 of 21)	predicted gene 5099	Gm5099
PU_150	chr1	38478299	38478588	0	1	0	intron (NM_001290814, intron 4 of 21)	AF4/FMR2 family, member 3	Aff3
PU_151	chr1	38987294	38987994	1	1	1	promoter-TSS (NM_026850)	phosducin-like 3	Pdcl3
PU_152	chr1	39015559	39015978	1	1	0	Intergenic	phosducin-like 3	Pdcl3
PU_153	chr1	39102461	39102873	0	1	1	Intergenic	microRNA 6349	Mir6349
PU_154	chr1	39367677	39367967	0	0	1	promoter-TSS (NM_001252219)	ribosomal protein L31	Rpl31
PU_155	chr1	39425333	39425832	1	1	1	intron (NM_001357522, intron 2 of 18)	TBC1 domain family, member 8	Tbc1d8
PU_156	chr1	39433887	39435125	1	1	1	intron (NM_001357522, intron 1 of 18)	TBC1 domain family, member 8	Tbc1d8
PU_157	chr1	39445556	39446132	0	1	0	intron (NM_001357522, intron 1 of 18)	TBC1 domain family, member 8	Tbc1d8
PU_158	chr1	39452161	39452552	0	0	1	intron (NM_001357522, intron 1 of 18)	TBC1 domain family, member 8	Tbc1d8
PU_159	chr1	39458117	39458904	1	1	1	intron (NM_001357522, intron 1 of 18)	TBC1 domain family, member 8	Tbc1d8
PU_160	chr1	39478176	39479102	1	1	1	5' UTR (NM_018775, exon 1 of 20)	TBC1 domain family, member 8	Tbc1d8
PU_161	chr1	39577354	39577732	1	1	1	promoter-TSS (NM_001033135)	ring finger protein 149	Rnf149
PU_162	chr1	39578368	39578882	0	0	1	Intergenic	ring finger protein 149	Rnf149
PU_163	chr1	39902829	39903269	1	1	1	intron (NM_001252200, intron 2 of 31)	mitogen-activated protein kinase kinase kinase kinase 4	Map4k4
PU_164	chr1	40132724	40133277	0	0	1	Intergenic	interleukin 1 receptor, type II	Il1r2
PU_165	chr1	40156005	40156632	1	1	1	Intergenic	interleukin 1 receptor, type I	Il1r1
PU_166	chr1	40160998	40161356	0	1	0	Intergenic	interleukin 1 receptor, type I	Il1r1
PU_167	chr1	40163249	40163811	1	1	1	Intergenic	interleukin 1 receptor, type I	Il1r1
PU_168	chr1	40164136	40164702	1	1	1	Intergenic	interleukin 1 receptor, type I	Il1r1
PU_169	chr1	40172045	40172775	1	0	1	Intergenic	interleukin 1 receptor, type I	Il1r1
PU_170	chr1	40175004	40176469	1	1	1	Intergenic	interleukin 1 receptor, type I	Il1r1
PU_171	chr1	40179463	40179898	1	1	1	Intergenic	interleukin 1 receptor, type I	Il1r1
PU_172	chr1	40224784	40225340	0	1	0	promoter-TSS (NM_008362)	interleukin 1 receptor, type I	Il1r1
PU_173	chr1	40229770	40230070	0	1	1	intron (NM_008362, intron 1 of 10)	interleukin 1 receptor, type I	Il1r1
PU_174	chr1	40232318	40233046	0	0	1	intron (NM_008362, intron 1 of 10)	interleukin 1 receptor, type I	Il1r1
PU_175	chr1	40236511	40237484	0	0	1	intron (NM_008362, intron 1 of 10)	interleukin 1 receptor, type I	Il1r1
PU_176	chr1	40242719	40243027	1	0	1	intron (NM_008362, intron 1 of 10)	interleukin 1 receptor, type I	Il1r1
PU_177	chr1	40283435	40284436	0	0	1	intron (NM_001123382, intron 2 of 10)	interleukin 1 receptor, type I	Il1r1
PU_178	chr1	41551264	41552083	0	0	1	Intergenic	RIKEN cDNA 4930448I06 gene	4930448I06Rik
PU_179	chr1	41555672	41555989	1	1	1	Intergenic	RIKEN cDNA 4930448I06 gene	4930448I06Rik
PU_180	chr1	41559211	41559655	1	1	1	Intergenic	RIKEN cDNA 4930448I06 gene	4930448I06Rik
PU_181	chr1	41560054	41560293	1	1	1	Intergenic	RIKEN cDNA 4930448I06 gene	4930448I06Rik
PU_182	chr1	42851058	42851812	0	0	1	intron (NM_023514, intron 1 of 10)	mitochondrial ribosomal protein S9	Mrps9
PU_183	chr1	43098330	43098844	1	1	1	promoter-TSS (NM_133818)	transforming growth factor, beta receptor associated protein 1	Tgfbrap1
PU_184	chr1	43305216	43305696	0	1	1	Intergenic	four and a half LIM domains 2	Fhl2
PU_185	chr1	43827630	43828104	1	0	1	promoter-TSS (NR_160750)	UDP-glucuronate decarboxylase 1	Uxs1
PU_186	chr1	43933549	43934293	1	1	1	promoter-TSS (NM_009418)	tripeptidyl peptidase II	Tpp2
PU_187	chr1	44147629	44148176	1	1	1	5' UTR (NM_011729, exon 1 of 15)	excision repair cross-complementing rodent repair deficiency, complementation group 5	Ercc5
PU_188	chr1	44198270	44198683	0	0	1	Intergenic	methyltransferase like 21E	Mettl21e
PU_189	chr1	45795124	45796157	1	0	0	intron (NM_028599, intron 1 of 20)	WD repeat domain 75	Wdr75
PU_190	chr1	45898103	45898497	0	1	1	Intergenic	solute carrier family 40 (iron-regulated transporter), member 1	Slc40a1
PU_191	chr1	45904171	45904648	0	0	1	Intergenic	solute carrier family 40 (iron-regulated transporter), member 1	Slc40a1
PU_192	chr1	45905095	45905748	1	1	1	Intergenic	solute carrier family 40 (iron-regulated transporter), member 1	Slc40a1
PU_193	chr1	45920664	45921143	1	1	1	intron (NM_016917, intron 3 of 7)	solute carrier family 40 (iron-regulated transporter), member 1	Slc40a1
PU_194	chr1	45924384	45924900	0	0	1	intron (NM_016917, intron 2 of 7)	solute carrier family 40 (iron-regulated transporter), member 1	Slc40a1
PU_195	chr1	45925646	45926028	0	1	0	promoter-TSS (NM_016917)	solute carrier family 40 (iron-regulated transporter), member 1	Slc40a1
PU_196	chr1	46853296	46853993	1	1	1	promoter-TSS (NM_172653)	solute carrier family 39 (zinc transporter), member 10	Slc39a10
PU_197	chr1	49572427	49572852	0	0	1	Intergenic	RIKEN cDNA C230029F24 gene	C230029F24Rik
PU_198	chr1	50682865	50683325	1	1	1	Intergenic	transmembrane protein with EGF-like and two follistatin-like domains 2	Tmeff2
PU_199	chr1	51288736	51289243	0	0	1	promoter-TSS (NM_138741)	caveolae associated 2	Cavin2
PU_200	chr1	51478231	51478769	1	1	1	promoter-TSS (NM_001310549)	nucleic acid binding protein 1	Nabp1
PU_201	chr1	51509127	51509539	0	1	0	TTS (NR_151621)	nucleic acid binding protein 1	Nabp1
PU_202	chr1	51512278	51512845	0	1	1	intron (NR_151621, intron 3 of 3)	nucleic acid binding protein 1	Nabp1
PU_203	chr1	51720241	51720768	1	1	1	Intergenic	predicted gene, 17767	Gm17767
PU_204	chr1	51740465	51741260	1	1	1	Intergenic	predicted gene, 17767	Gm17767
PU_205	chr1	51751046	51751550	0	0	1	intron (NM_001161817, intron 30 of 30)	predicted gene, 17767	Gm17767
PU_206	chr1	51759492	51760145	1	1	1	intron (NM_001161817, intron 27 of 30)	myosin IB	Myo1b
PU_207	chr1	51769987	51770548	1	1	1	intron (NM_001161817, intron 21 of 30)	myosin IB	Myo1b
PU_208	chr1	51774136	51774603	0	0	1	exon (NM_010863, exon 19 of 30)	myosin IB	Myo1b
PU_209	chr1	51856530	51857274	1	1	0	intron (NM_001161817, intron 3 of 30)	myosin IB	Myo1b
PU_210	chr1	51882688	51883610	1	1	1	exon (NM_010863, exon 2 of 30)	myosin IB	Myo1b
PU_211	chr1	51891423	51891757	0	1	1	intron (NM_001161817, intron 1 of 30)	myosin IB	Myo1b
PU_212	chr1	51895858	51896618	1	1	1	intron (NM_001161817, intron 1 of 30)	myosin IB	Myo1b
PU_213	chr1	51915699	51916131	1	1	0	promoter-TSS (NM_010863)	myosin IB	Myo1b
PU_214	chr1	52113641	52113988	0	0	1	Intergenic	signal transducer and activator of transcription 1	Stat1
PU_215	chr1	52119121	52119972	1	1	1	promoter-TSS (NM_001205313)	signal transducer and activator of transcription 1	Stat1
PU_216	chr1	52233050	52233674	0	0	1	promoter-TSS (NM_001113383)	glutaminase	Gls
PU_217	chr1	52465735	52466326	1	1	1	intron (NM_008667, intron 5 of 7)	Ngfi-A binding protein 1	Nab1
PU_218	chr1	52499590	52499997	0	0	1	intron (NM_008667, intron 1 of 7)	Ngfi-A binding protein 1	Nab1
PU_219	chr1	52500411	52500757	1	1	0	promoter-TSS (NM_008667)	Ngfi-A binding protein 1	Nab1
PU_220	chr1	52501750	52502115	0	0	1	Intergenic	Ngfi-A binding protein 1	Nab1
PU_221	chr1	52817438	52817875	0	0	1	promoter-TSS (NM_008384)	inositol polyphosphate-1-phosphatase	Inpp1
PU_222	chr1	52844793	52845162	1	1	1	promoter-TSS (NM_146108)	3-hydroxyisobutyryl-Coenzyme A hydrolase	Hibch
PU_223	chr1	52849457	52849884	0	1	1	intron (NM_146108, intron 1 of 13)	3-hydroxyisobutyryl-Coenzyme A hydrolase	Hibch
PU_224	chr1	53296680	53297415	1	0	1	promoter-TSS (NM_153556)	PMS1 homolog 1, mismatch repair system component	Pms1
PU_225	chr1	53352482	53352973	1	0	0	promoter-TSS (NM_133728)	asparagine synthetase domain containing 1	Asnsd1
PU_226	chr1	53785116	53785384	0	1	1	promoter-TSS (NM_133810)	serine/threonine kinase 17b (apoptosis-inducing)	Stk17b
PU_227	chr1	54543004	54543270	0	0	1	exon (NM_001163314, exon 4 of 27)	post-GPI attachment to proteins 1	Pgap1
PU_228	chr1	54545250	54545980	1	0	1	intron (NM_001163314, intron 3 of 26)	post-GPI attachment to proteins 1	Pgap1
PU_229	chr1	54557580	54558033	0	1	0	promoter-TSS (NM_001163314)	post-GPI attachment to proteins 1	Pgap1
PU_230	chr1	54615044	54615377	1	1	1	Intergenic	post-GPI attachment to proteins 1	Pgap1
PU_231	chr1	54684321	54684627	0	1	1	intron (NM_001081433, intron 16 of 27)	post-GPI attachment to proteins 1	Pgap1
PU_232	chr1	54826621	54827017	0	1	1	intron (NM_001081433, intron 2 of 27)	ankyrin repeat domain 44	Ankrd44
PU_233	chr1	54912895	54913401	0	1	1	intron (NM_001081433, intron 1 of 27)	ankyrin repeat domain 44	Ankrd44
PU_234	chr1	54983534	54983833	0	0	1	Intergenic	splicing factor 3b, subunit 1	Sf3b1
PU_235	chr1	55026011	55026569	0	0	1	intron (NM_031179, intron 1 of 24)	splicing factor 3b, subunit 1	Sf3b1
PU_236	chr1	55052164	55053396	1	1	1	promoter-TSS (NM_026424)	coenzyme Q10B	Coq10b
PU_237	chr1	55079771	55080326	0	0	1	intron (NM_010477, intron 9 of 11)	heat shock protein 1 (chaperonin)	Hspd1
PU_238	chr1	55087722	55088563	1	1	1	promoter-TSS (NM_001356512)	heat shock protein 1 (chaperonin 10)	Hspe1
PU_239	chr1	55130863	55131546	1	1	0	promoter-TSS (NM_001310585)	MOB family member 4, phocein	Mob4
PU_240	chr1	55170915	55172131	1	1	1	3' UTR (NM_028713, exon 9 of 9)	MOB family member 4, phocein	Mob4
PU_241	chr1	55173611	55174206	1	1	1	intron (NM_001356287, intron 7 of 7)	MOB family member 4, phocein	Mob4
PU_242	chr1	55509573	55509988	1	1	1	intron (NM_001114663, intron 1 of 5)	phospholipase C-like 1	Plcl1
PU_243	chr1	55718385	55718747	0	0	1	intron (NM_001114663, intron 5 of 5)	RIKEN cDNA 9130227L01 gene	9130227L01Rik
PU_244	chr1	56539705	56540469	0	0	1	Intergenic	heat shock transcription factor, Y-linked 2	Hsfy2
PU_245	chr1	57388896	57389248	1	1	1	intron (NM_001302964, intron 7 of 7)	RIKEN cDNA 1700066M21 gene	1700066M21Rik
PU_246	chr1	57406435	57406972	0	0	1	promoter-TSS (NM_001037742)	tRNA-yW synthesizing protein 5	Tyw5
PU_247	chr1	58029417	58031293	1	1	1	intron (NM_009676, intron 1 of 34)	aldehyde oxidase 1	Aox1
PU_248	chr1	58071319	58071811	1	1	1	intron (NM_009676, intron 19 of 34)	aldehyde oxidase 3	Aox3
PU_249	chr1	58077947	58078876	1	1	1	intron (NM_009676, intron 22 of 34)	aldehyde oxidase 3	Aox3
PU_250	chr1	58081307	58081635	0	0	1	intron (NM_009676, intron 23 of 34)	aldehyde oxidase 3	Aox3
PU_251	chr1	58101534	58102075	1	1	1	intron (NM_009676, intron 31 of 34)	aldehyde oxidase 3	Aox3
PU_252	chr1	58113963	58114352	0	1	0	intron (NM_023617, intron 1 of 34)	aldehyde oxidase 3	Aox3
PU_253	chr1	58144235	58144808	1	1	1	intron (NM_023617, intron 10 of 34)	aldehyde oxidase 3	Aox3
PU_254	chr1	58353355	58353968	0	0	1	intron (NM_001008419, intron 31 of 35)	basic leucine zipper and W2 domains 1	Bzw1
PU_255	chr1	58392578	58393330	1	0	1	promoter-TSS (NM_025824)	basic leucine zipper and W2 domains 1	Bzw1
PU_256	chr1	58417576	58417900	0	0	1	intron (NM_001042634, intron 5 of 12)	CDC-like kinase 1	Clk1
PU_257	chr1	58504824	58505398	0	0	1	promoter-TSS (NM_008765)	origin recognition complex, subunit 2	Orc2
PU_258	chr1	58585979	58586539	0	1	1	promoter-TSS (NM_025597)	family with sequence similarity 126, member B	Fam126b
PU_259	chr1	58604684	58605148	0	0	1	Intergenic	NADH:ubiquinone oxidoreductase subunit B3	Ndufb3
PU_260	chr1	58610170	58610948	1	1	1	Intergenic	NADH:ubiquinone oxidoreductase subunit B3	Ndufb3
PU_261	chr1	58614371	58615668	1	1	1	Intergenic	NADH:ubiquinone oxidoreductase subunit B3	Ndufb3
PU_262	chr1	58712567	58713233	1	1	1	promoter-TSS (NM_009805)	CASP8 and FADD-like apoptosis regulator	Cflar
PU_263	chr1	58719976	58720544	0	0	1	intron (NM_001355056, intron 1 of 8)	CASP8 and FADD-like apoptosis regulator	Cflar
PU_264	chr1	58795393	58795872	1	1	1	5' UTR (NM_009812, exon 1 of 9)	caspase 8	Casp8
PU_265	chr1	58950964	58951925	1	0	1	intron (NM_172406, intron 1 of 15)	trafficking protein, kinesin binding 2	Trak2
PU_266	chr1	58972705	58974440	1	1	1	promoter-TSS (NM_172406)	STE20-related kinase adaptor beta	Stradb
PU_267	chr1	59119821	59120258	0	1	0	promoter-TSS (NM_001033449)	transmembrane protein 237	Tmem237
PU_268	chr1	59152271	59152783	0	1	0	intron (NM_145143, intron 3 of 21)	membrane protein, palmitoylated 4 (MAGUK p55 subfamily member 4)	Mpp4
PU_269	chr1	59157822	59158182	0	1	1	intron (NM_145143, intron 2 of 21)	membrane protein, palmitoylated 4 (MAGUK p55 subfamily member 4)	Mpp4
PU_270	chr1	59174454	59175326	1	1	1	intron (NM_028717, intron 26 of 33)	membrane protein, palmitoylated 4 (MAGUK p55 subfamily member 4)	Mpp4
PU_271	chr1	59201490	59201935	0	1	1	intron (NM_146109, intron 9 of 12)	alsin Rho guanine nucleotide exchange factor	Als2
PU_272	chr1	59202456	59202786	0	0	1	intron (NM_146109, intron 9 of 12)	alsin Rho guanine nucleotide exchange factor	Als2
PU_273	chr1	59212217	59212865	1	1	1	intron (NM_146109, intron 4 of 12)	alsin Rho guanine nucleotide exchange factor	Als2
PU_274	chr1	59237004	59237484	1	0	1	promoter-TSS (NM_001159948)	alsin Rho guanine nucleotide exchange factor	Als2
PU_275	chr1	59321511	59322627	1	1	1	intron (NM_001356389, intron 10 of 13)	cyclin-dependent kinase 15	Cdk15
PU_276	chr1	59368216	59368491	0	1	0	Intergenic	cyclin-dependent kinase 15	Cdk15
PU_277	chr1	59382823	59383613	1	0	1	Intergenic	frizzled class receptor 7	Fzd7
PU_278	chr1	59423579	59424155	0	0	1	Intergenic	frizzled class receptor 7	Fzd7
PU_279	chr1	59436335	59436816	1	1	1	Intergenic	frizzled class receptor 7	Fzd7
PU_280	chr1	59439096	59439484	0	1	1	Intergenic	frizzled class receptor 7	Fzd7
PU_281	chr1	59481888	59482130	1	1	1	promoter-TSS (NM_008057)	frizzled class receptor 7	Fzd7
PU_282	chr1	59483833	59484424	0	0	1	exon (NM_008057, exon 1 of 1)	frizzled class receptor 7	Fzd7
PU_283	chr1	59487298	59488107	0	0	1	TTS (NM_008057)	frizzled class receptor 7	Fzd7
PU_284	chr1	59503589	59504064	0	0	1	Intergenic	predicted gene 973	Gm973
PU_285	chr1	59684649	59685190	0	0	1	promoter-TSS (NM_018868)	NOP58 ribonucleoprotein	Nop58
PU_286	chr1	59912487	59912859	0	1	1	promoter-TSS (NM_001037725)	family with sequence similarity 117, member B	Fam117b
PU_287	chr1	60097698	60098545	1	1	1	promoter-TSS (NM_001285463)	WD repeat domain 12	Wdr12
PU_288	chr1	60343198	60343612	1	0	1	exon (NM_030013, exon 1 of 13)	cytochrome P450, family 20, subfamily a, polypeptide 1	Cyp20a1
PU_289	chr1	60563050	60563412	0	1	0	intron (NM_001045513, intron 1 of 13)	Ras association (RalGDS/AF-6) and pleckstrin homology domains 1	Raph1
PU_290	chr1	60566622	60567241	1	1	0	promoter-TSS (NM_001045513)	Ras association (RalGDS/AF-6) and pleckstrin homology domains 1	Raph1
PU_291	chr1	60571580	60571915	0	1	1	Intergenic	Ras association (RalGDS/AF-6) and pleckstrin homology domains 1	Raph1
PU_292	chr1	60598973	60599717	1	1	1	Intergenic	Ras association (RalGDS/AF-6) and pleckstrin homology domains 1	Raph1
PU_293	chr1	60608902	60609284	0	1	1	Intergenic	Ras association (RalGDS/AF-6) and pleckstrin homology domains 1	Raph1
PU_294	chr1	60641028	60641881	1	1	1	Intergenic	Ras association (RalGDS/AF-6) and pleckstrin homology domains 1	Raph1
PU_295	chr1	60659685	60660006	1	1	0	Intergenic	CD28 antigen	Cd28
PU_296	chr1	60662340	60662792	0	1	1	Intergenic	CD28 antigen	Cd28
PU_297	chr1	60668970	60669375	0	1	1	Intergenic	CD28 antigen	Cd28
PU_298	chr1	61649789	61650431	0	0	1	intron (NM_001081050, intron 1 of 22)	par-3 family cell polarity regulator beta	Pard3b
PU_299	chr1	61846616	61847007	0	0	1	intron (NM_001081050, intron 2 of 22)	par-3 family cell polarity regulator beta	Pard3b
PU_300	chr1	62053019	62053455	0	0	1	intron (NM_001081050, intron 3 of 22)	par-3 family cell polarity regulator beta, opposite strand 2	Pard3bos2
PU_301	chr1	62823609	62824149	0	1	1	Intergenic	RIKEN cDNA 4930487H11 gene	4930487H11Rik
PU_302	chr1	62899313	62899690	0	1	1	Intergenic	RIKEN cDNA 4930487H11 gene	4930487H11Rik
PU_303	chr1	63114260	63114706	1	0	1	promoter-TSS (NR_045915)	INO80 complex subunit D, opposite strand	Ino80dos
PU_304	chr1	63123915	63124483	1	1	0	intron (NR_045914, intron 1 of 3)	INO80 complex subunit D, opposite strand	Ino80dos
PU_305	chr1	63129769	63130328	1	0	0	intron (NR_045914, intron 1 of 3)	INO80 complex subunit D, opposite strand	Ino80dos
PU_306	chr1	63138605	63139158	0	0	1	intron (NR_045914, intron 1 of 3)	INO80 complex subunit D, opposite strand	Ino80dos
PU_307	chr1	63176490	63177336	1	0	1	promoter-TSS (NM_001160039)	eukaryotic translation elongation factor 1 beta 2	Eef1b2
PU_308	chr1	64121321	64122328	1	1	1	promoter-TSS (NM_033563)	Kruppel-like factor 7 (ubiquitous)	Klf7
PU_309	chr1	64532450	64533274	1	0	1	promoter-TSS (NM_009952)	cAMP responsive element binding protein 1	Creb1
PU_310	chr1	64690314	64691258	1	0	1	promoter-TSS (NM_001097644)	RIKEN cDNA 2810408I11 gene	2810408I11Rik
PU_311	chr1	64737464	64738567	1	1	1	promoter-TSS (NM_022721)	frizzled class receptor 5	Fzd5
PU_312	chr1	64787682	64788042	1	1	1	Intergenic	frizzled class receptor 5	Fzd5
PU_313	chr1	64792861	64793161	0	1	1	3' UTR (NM_001039493, exon 8 of 8)	frizzled class receptor 5	Fzd5
PU_314	chr1	65169651	65170052	0	1	1	intron (NM_001111320, intron 3 of 8)	isocitrate dehydrogenase 1 (NADP+), soluble	Idh1
PU_315	chr1	65173690	65174196	0	1	1	intron (NM_001111320, intron 2 of 8)	isocitrate dehydrogenase 1 (NADP+), soluble	Idh1
PU_316	chr1	65177539	65178660	1	1	1	intron (NM_001111320, intron 1 of 8)	isocitrate dehydrogenase 1 (NADP+), soluble	Idh1
PU_317	chr1	65178941	65179517	1	1	1	promoter-TSS (NM_010497)	isocitrate dehydrogenase 1 (NADP+), soluble	Idh1
PU_318	chr1	65186316	65186990	1	0	1	promoter-TSS (NM_001310624)	phosphoinositide kinase, FYVE type zinc finger containing	Pikfyve
PU_319	chr1	65407437	65407911	0	0	1	Intergenic	parathyroid hormone 2 receptor	Pth2r
PU_320	chr1	66700541	66701055	0	0	1	promoter-TSS (NM_001310644)	ribulose-5-phosphate-3-epimerase	Rpe
PU_321	chr1	66816780	66817206	0	1	1	intron (NM_001357156, intron 1 of 14)	KAT8 regulatory NSL complex subunit 1-like	Kansl1l
PU_322	chr1	66861563	66862025	0	0	1	intron (NM_007381, intron 1 of 10)	acyl-Coenzyme A dehydrogenase, long-chain	Acadl
PU_323	chr1	66862562	66863429	1	1	1	intron (NM_007381, intron 1 of 10)	acyl-Coenzyme A dehydrogenase, long-chain	Acadl
PU_324	chr1	66998584	66999242	0	0	1	Intergenic	LanC (bacterial lantibiotic synthetase component C)-like 1	Lancl1
PU_325	chr1	67002033	67002659	1	0	1	3' UTR (NM_021295, exon 10 of 10)	LanC (bacterial lantibiotic synthetase component C)-like 1	Lancl1
PU_326	chr1	67038671	67039108	0	0	1	promoter-TSS (NM_021295)	LanC (bacterial lantibiotic synthetase component C)-like 1	Lancl1
PU_327	chr1	67055909	67056300	1	1	1	Intergenic	LanC (bacterial lantibiotic synthetase component C)-like 1	Lancl1
PU_328	chr1	67067375	67067749	0	1	0	Intergenic	LanC (bacterial lantibiotic synthetase component C)-like 1	Lancl1
PU_329	chr1	67077306	67078340	1	1	1	Intergenic	LanC (bacterial lantibiotic synthetase component C)-like 1	Lancl1
PU_330	chr1	67078730	67078996	0	1	0	Intergenic	LanC (bacterial lantibiotic synthetase component C)-like 1	Lancl1
PU_331	chr1	67092534	67093008	0	1	1	Intergenic	carbamoyl-phosphate synthetase 1	Cps1
PU_332	chr1	67101693	67102687	1	0	1	Intergenic	carbamoyl-phosphate synthetase 1	Cps1
PU_333	chr1	67103373	67104425	1	1	1	Intergenic	carbamoyl-phosphate synthetase 1	Cps1
PU_334	chr1	67113330	67114026	1	1	1	Intergenic	carbamoyl-phosphate synthetase 1	Cps1
PU_335	chr1	67116333	67117099	1	1	1	Intergenic	carbamoyl-phosphate synthetase 1	Cps1
PU_336	chr1	67117747	67118216	0	1	1	Intergenic	carbamoyl-phosphate synthetase 1	Cps1
PU_337	chr1	67122716	67123251	1	1	1	promoter-TSS (NM_001080809)	carbamoyl-phosphate synthetase 1	Cps1
PU_338	chr1	67125417	67125790	1	1	1	intron (NM_001080809, intron 1 of 37)	carbamoyl-phosphate synthetase 1	Cps1
PU_339	chr1	67154745	67159361	1	1	1	intron (NM_001080809, intron 9 of 37)	carbamoyl-phosphate synthetase 1	Cps1
PU_340	chr1	67159787	67161488	1	1	1	intron (NM_001080809, intron 11 of 37)	carbamoyl-phosphate synthetase 1	Cps1
PU_341	chr1	67161804	67164144	1	1	1	intron (NM_001080809, intron 13 of 37)	carbamoyl-phosphate synthetase 1	Cps1
PU_342	chr1	67195600	67196638	0	0	1	intron (NM_001080809, intron 22 of 37)	carbamoyl-phosphate synthetase 1	Cps1
PU_343	chr1	67205628	67216585	1	1	1	intron (NM_001080809, intron 29 of 37)	carbamoyl-phosphate synthetase 1	Cps1
PU_344	chr1	67216878	67221283	1	1	1	intron (NM_001080809, intron 33 of 37)	carbamoyl-phosphate synthetase 1	Cps1
PU_345	chr1	68973646	68974062	0	1	0	intron (NM_010154, intron 1 of 26)	erb-b2 receptor tyrosine kinase 4	Erbb4
PU_346	chr1	70692502	70692886	0	1	1	intron (NM_025728, intron 7 of 7)	von Willebrand factor C domain-containing protein 2-like	Vwc2l
PU_347	chr1	70918377	70918791	0	1	1	Intergenic	BRCA1 associated RING domain 1	Bard1
PU_348	chr1	71102951	71103292	0	0	1	promoter-TSS (NM_007525)	BRCA1 associated RING domain 1	Bard1
PU_349	chr1	71231232	71231813	1	1	1	Intergenic	BRCA1 associated RING domain 1	Bard1
PU_350	chr1	71556917	71557413	0	0	1	promoter-TSS (NM_026195)	5-aminoimidazole-4-carboxamide ribonucleotide formyltransferase/IMP cyclohydrolase	Atic
PU_351	chr1	71575966	71576330	0	1	0	intron (NM_026195, intron 13 of 15)	5-aminoimidazole-4-carboxamide ribonucleotide formyltransferase/IMP cyclohydrolase	Atic
PU_352	chr1	71579514	71579921	1	1	1	TTS (NM_026195)	5-aminoimidazole-4-carboxamide ribonucleotide formyltransferase/IMP cyclohydrolase	Atic
PU_353	chr1	71634388	71635110	1	1	1	intron (NM_001276411, intron 12 of 43)	fibronectin 1	Fn1
PU_354	chr1	71650676	71651171	1	0	1	intron (NM_001276411, intron 2 of 43)	fibronectin 1	Fn1
PU_355	chr1	71653060	71653703	1	1	1	promoter-TSS (NM_001276412)	apolipoprotein L 7d	Apol7d
PU_356	chr1	71656297	71656736	0	0	1	intron (NR_040308, intron 1 of 3)	apolipoprotein L 7d	Apol7d
PU_357	chr1	71722239	71722672	1	1	1	Intergenic	apolipoprotein L 7d	Apol7d
PU_358	chr1	71723680	71724139	1	1	1	Intergenic	apolipoprotein L 7d	Apol7d
PU_359	chr1	71808000	71808335	0	1	1	Intergenic	predicted gene 8883	Gm8883
PU_360	chr1	71874070	71874390	1	1	0	Intergenic	predicted gene 8883	Gm8883
PU_361	chr1	71886766	71887296	0	1	1	Intergenic	predicted gene 8883	Gm8883
PU_362	chr1	71887636	71888191	1	1	1	promoter-TSS (NR_027659)	predicted gene 8883	Gm8883
PU_363	chr1	71911321	71911907	0	0	1	Intergenic	predicted gene 8883	Gm8883
PU_364	chr1	71912188	71913014	1	1	1	Intergenic	predicted gene 8883	Gm8883
PU_365	chr1	71938438	71938983	0	1	1	Intergenic	predicted gene 8883	Gm8883
PU_366	chr1	71964524	71965032	0	0	1	intron (NR_040454, intron 1 of 2)	RIKEN cDNA 4933417E11 gene	4933417E11Rik
PU_367	chr1	72173285	72173719	0	1	1	intron (NM_001005423, intron 2 of 4)	melanoregulin	Mreg
PU_368	chr1	72179924	72180306	0	0	1	intron (NM_001005423, intron 2 of 4)	melanoregulin	Mreg
PU_369	chr1	72243862	72244729	1	1	1	intron (NR_155355, intron 1 of 3)	RIKEN cDNA D230017M19 gene	D230017M19Rik
PU_370	chr1	72278080	72278486	0	1	1	intron (NM_001356516, intron 1 of 6)	peroxisomal trans-2-enoyl-CoA reductase	Pecr
PU_371	chr1	72282626	72283058	0	1	0	intron (NM_001356516, intron 1 of 6)	peroxisomal trans-2-enoyl-CoA reductase	Pecr
PU_372	chr1	72288494	72289769	1	1	1	intron (NM_175564, intron 1 of 2)	transmembrane protein 169	Tmem169
PU_373	chr1	72293878	72294402	0	1	1	intron (NM_175564, intron 1 of 2)	transmembrane protein 169	Tmem169
PU_374	chr1	72583058	72583521	1	0	1	promoter-TSS (NM_018817)	SWI/SNF related matrix associated, actin dependent regulator of chromatin, subfamily a-like 1	Smarcal1
PU_375	chr1	72698847	72699303	0	0	1	intron (NM_176980, intron 1 of 23)	ankyrin and armadillo repeat containing	Ankar
PU_376	chr1	72725938	72726326	0	1	1	Intergenic	ribosomal protein L37a	Rpl37a
PU_377	chr1	72751355	72751642	0	1	0	Intergenic	ribosomal protein L37a	Rpl37a
PU_378	chr1	72772601	72773711	1	1	1	Intergenic	insulin-like growth factor binding protein 2	Igfbp2
PU_379	chr1	72790718	72790979	0	1	1	Intergenic	insulin-like growth factor binding protein 2	Igfbp2
PU_380	chr1	72791707	72792773	0	1	0	Intergenic	insulin-like growth factor binding protein 2	Igfbp2
PU_381	chr1	72809257	72810297	1	1	1	Intergenic	insulin-like growth factor binding protein 2	Igfbp2
PU_382	chr1	72842652	72843042	0	1	1	intron (NM_001310659, intron 1 of 3)	insulin-like growth factor binding protein 2	Igfbp2
PU_383	chr1	72854660	72855041	0	0	1	Intergenic	insulin-like growth factor binding protein 5	Igfbp5
PU_384	chr1	72870154	72870883	0	1	1	intron (NM_010518, intron 1 of 3)	insulin-like growth factor binding protein 5	Igfbp5
PU_385	chr1	72871095	72871474	0	1	1	intron (NM_010518, intron 1 of 3)	insulin-like growth factor binding protein 5	Igfbp5
PU_386	chr1	73630334	73630736	0	1	1	intron (NR_045311, intron 7 of 8)	pregnancy induced noncoding RNA	Pinc
PU_387	chr1	73929231	73929569	0	1	1	intron (NM_001289895, intron 22 of 32)	RIKEN cDNA 6030407O03 gene	6030407O03Rik
PU_388	chr1	73930610	73931060	0	1	1	intron (NM_001289895, intron 22 of 32)	RIKEN cDNA 6030407O03 gene	6030407O03Rik
PU_389	chr1	73932665	73933060	0	1	0	intron (NM_001289895, intron 22 of 32)	RIKEN cDNA 6030407O03 gene	6030407O03Rik
PU_390	chr1	73966341	73966955	0	0	1	intron (NM_027884, intron 18 of 34)	RIKEN cDNA 6030407O03 gene	6030407O03Rik
PU_391	chr1	73987809	73988234	0	1	1	intron (NM_027884, intron 12 of 34)	RIKEN cDNA 6030407O03 gene	6030407O03Rik
PU_392	chr1	74003559	74004125	0	1	1	intron (NM_027884, intron 4 of 34)	tensin 1	Tns1
PU_393	chr1	74005163	74005497	0	0	1	intron (NM_027884, intron 4 of 34)	tensin 1	Tns1
PU_394	chr1	74007515	74008123	1	1	1	intron (NM_027884, intron 4 of 34)	tensin 1	Tns1
PU_395	chr1	74008404	74009525	1	1	1	intron (NM_027884, intron 4 of 34)	tensin 1	Tns1
PU_396	chr1	74012633	74013793	1	1	1	intron (NM_027884, intron 4 of 34)	tensin 1	Tns1
PU_397	chr1	74016561	74017040	0	1	0	intron (NM_027884, intron 3 of 34)	tensin 1	Tns1
PU_398	chr1	74025797	74026182	0	1	1	intron (NM_027884, intron 3 of 34)	tensin 1	Tns1
PU_399	chr1	74027377	74027983	1	1	1	intron (NM_027884, intron 3 of 34)	tensin 1	Tns1
PU_400	chr1	74036724	74037822	0	0	1	intron (NM_027884, intron 3 of 34)	tensin 1	Tns1
PU_401	chr1	74043331	74045416	1	1	1	intron (NM_027884, intron 3 of 34)	tensin 1	Tns1
PU_402	chr1	74047263	74047960	0	1	1	intron (NM_027884, intron 3 of 34)	tensin 1	Tns1
PU_403	chr1	74058160	74059190	1	1	1	intron (NM_027884, intron 3 of 34)	tensin 1	Tns1
PU_404	chr1	74066065	74066603	0	0	1	intron (NM_027884, intron 3 of 34)	tensin 1	Tns1
PU_405	chr1	74068715	74070753	1	1	1	intron (NM_027884, intron 2 of 34)	tensin 1	Tns1
PU_406	chr1	74105630	74106031	1	1	1	intron (NM_027884, intron 1 of 34)	tensin 1	Tns1
PU_407	chr1	74109711	74110015	0	1	0	intron (NM_027884, intron 1 of 34)	tensin 1	Tns1
PU_408	chr1	74112956	74113407	0	0	1	intron (NM_027884, intron 1 of 34)	tensin 1	Tns1
PU_409	chr1	74124446	74124845	0	1	0	promoter-TSS (NM_001170641)	tensin 1	Tns1
PU_410	chr1	74196565	74197037	0	1	1	Intergenic	chemokine (C-X-C motif) receptor 1	Cxcr1
PU_411	chr1	74236153	74237071	1	1	1	promoter-TSS (NM_001357387)	actin related protein 2/3 complex, subunit 2	Arpc2
PU_412	chr1	74284649	74284999	1	1	1	promoter-TSS (NM_146110)	angio-associated migratory protein	Aamp
PU_413	chr1	74332286	74332944	1	1	1	promoter-TSS (NM_019999)	paroxysmal nonkinesiogenic dyskinesia	Pnkd
PU_414	chr1	74335457	74336187	1	1	1	intron (NM_019999, intron 1 of 8)	paroxysmal nonkinesiogenic dyskinesia	Pnkd
PU_415	chr1	74340110	74340740	1	1	1	intron (NM_019999, intron 1 of 8)	paroxysmal nonkinesiogenic dyskinesia	Pnkd
PU_416	chr1	74378885	74379361	0	1	1	intron (NM_013612, intron 4 of 14)	solute carrier family 11 (proton-coupled divalent metal ion transporters), member 1	Slc11a1
PU_417	chr1	74386681	74387185	1	1	1	TTS (NM_013612)	CTD (carboxy-terminal domain, RNA polymerase II, polypeptide A) small phosphatase 1	Ctdsp1
PU_418	chr1	74391375	74391842	1	1	1	promoter-TSS (NM_153088)	CTD (carboxy-terminal domain, RNA polymerase II, polypeptide A) small phosphatase 1	Ctdsp1
PU_419	chr1	74397039	74397879	1	1	1	TTS (NM_153088)	microRNA 26b	Mir26b
PU_420	chr1	74400492	74400810	0	1	1	Intergenic	microRNA 26b	Mir26b
PU_421	chr1	74505619	74506236	1	1	1	promoter-TSS (NM_021383)	ubiquitin specific peptidase 37	Usp37
PU_422	chr1	74588027	74588413	1	1	1	promoter-TSS (NM_001310668)	BCS1-like (yeast)	Bcs1l
PU_423	chr1	74661384	74662180	1	1	1	promoter-TSS (NM_001014974)	tubulin tyrosine ligase-like family, member 4	Ttll4
PU_424	chr1	74698754	74699152	1	1	0	3' UTR (NM_001014974, exon 20 of 20)	cytochrome P450, family 27, subfamily a, polypeptide 1	Cyp27a1
PU_425	chr1	74712731	74713897	1	1	1	promoter-TSS (NM_024264)	cytochrome P450, family 27, subfamily a, polypeptide 1	Cyp27a1
PU_426	chr1	74719074	74719766	0	1	1	intron (NM_024264, intron 1 of 8)	cytochrome P450, family 27, subfamily a, polypeptide 1	Cyp27a1
PU_427	chr1	74721143	74722163	1	1	1	intron (NM_024264, intron 1 of 8)	cytochrome P450, family 27, subfamily a, polypeptide 1	Cyp27a1
PU_428	chr1	74723933	74724536	1	1	1	intron (NM_024264, intron 1 of 8)	cytochrome P450, family 27, subfamily a, polypeptide 1	Cyp27a1
PU_429	chr1	74750722	74751327	1	1	1	Intergenic	protein kinase, AMP-activated, gamma 3 non-catalytic subunit	Prkag3
PU_430	chr1	74807712	74808231	0	0	1	Intergenic	wingless-type MMTV integration site family, member 10A	Wnt10a
PU_431	chr1	74900891	74901358	0	1	1	promoter-TSS (NR_029876)	microRNA 375	Mir375
PU_432	chr1	74971603	74972097	1	1	1	intron (NM_029342, intron 2 of 4)	Indian hedgehog	Ihh
PU_433	chr1	75024550	75025168	0	1	1	intron (NM_029342, intron 2 of 4)	non-homologous end joining factor 1	Nhej1
PU_434	chr1	75124687	75125240	1	1	1	TTS (NM_194333)	solute carrier family 23 (nucleobase transporters), member 3	Slc23a3
PU_435	chr1	75142372	75143432	1	1	1	promoter-TSS (NM_001305232)	reticulophagy regulator family member 2	Retreg2
PU_436	chr1	75147462	75148274	1	1	1	TTS (NM_001305232)	reticulophagy regulator family member 2	Retreg2
PU_437	chr1	75148708	75149118	1	1	1	Intergenic	reticulophagy regulator family member 2	Retreg2
PU_438	chr1	75168520	75169298	1	1	1	intron (NM_001159905, intron 2 of 9)	zinc finger, AN1 type domain 2B	Zfand2b
PU_439	chr1	75180070	75180584	1	1	1	promoter-TSS (NM_023732)	ATP-binding cassette, sub-family B (MDR/TAP), member 6	Abcb6
PU_440	chr1	75191560	75192786	1	1	1	promoter-TSS (NM_026187)	ankyrin repeat and zinc finger domain containing 1	Ankzf1
PU_441	chr1	75214472	75215274	0	1	1	TTS (NM_001313724)	serine/threonine kinase 16	Stk16
PU_442	chr1	75218063	75219906	1	1	1	intron (NM_009447, intron 1 of 3)	tubulin, alpha 4A	Tuba4a
PU_443	chr1	75222391	75222746	1	0	1	intron (NM_001243090, intron 2 of 2)	RIKEN cDNA A630095N17 gene	A630095N17Rik
PU_444	chr1	75236144	75236737	1	1	1	promoter-TSS (NM_001159884)	DnaJ heat shock protein family (Hsp40) member B2	Dnajb2
PU_445	chr1	75251209	75251790	0	0	1	intron (NM_008985, intron 19 of 22)	protein tyrosine phosphatase, receptor type, N	Ptprn
PU_446	chr1	75284923	75285363	0	1	0	Intergenic	regulated endocrine-specific protein 18	Resp18
PU_447	chr1	75316956	75318048	1	1	1	promoter-TSS (NM_016878)	aspartyl aminopeptidase	Dnpep
PU_448	chr1	75479261	75479570	0	0	1	promoter-TSS (NM_177056)	chondroitin polymerizing factor	Chpf
PU_449	chr1	75660341	75661051	0	1	1	Intergenic	solute carrier family 4 (anion exchanger), member 3	Slc4a3
PU_450	chr1	76911400	76911798	0	1	1	Intergenic	microRNA 6343	Mir6343
PU_451	chr1	76919332	76919860	1	1	1	Intergenic	microRNA 6343	Mir6343
PU_452	chr1	78142897	78143349	0	0	1	intron (NM_001159520, intron 4 of 8)	paired box 3	Pax3
PU_453	chr1	78488510	78489286	1	0	1	promoter-TSS (NM_011811)	phenylalanyl-tRNA synthetase, beta subunit	Farsb
PU_454	chr1	78537578	78538042	0	0	1	intron (NM_026713, intron 6 of 6)	monoacylglycerol O-acyltransferase 1	Mogat1
PU_455	chr1	78567878	78568604	1	0	1	Intergenic	monoacylglycerol O-acyltransferase 1	Mogat1
PU_456	chr1	78649652	78649994	1	1	1	Intergenic	acyl-CoA synthetase long-chain family member 3	Acsl3
PU_457	chr1	78657502	78658167	1	0	0	promoter-TSS (NM_001136226)	acyl-CoA synthetase long-chain family member 3	Acsl3
PU_458	chr1	79466589	79467095	0	1	1	Intergenic	secretogranin II	Scg2
PU_459	chr1	79775840	79776326	1	0	0	promoter-TSS (NM_001081210)	mitochondrial ribosomal protein L44	Mrpl44
PU_460	chr1	79814924	79815221	0	1	0	intron (NM_009255, intron 3 of 8)	mitochondrial ribosomal protein L44	Mrpl44
PU_461	chr1	79850235	79850670	0	0	1	intron (NM_009255, intron 1 of 8)	serine (or cysteine) peptidase inhibitor, clade E, member 2	Serpine2
PU_462	chr1	80340675	80341229	1	1	1	promoter-TSS (NM_001313728)	cullin 3	Cul3
PU_463	chr1	81950871	81951189	0	1	1	Intergenic	microRNA 6344	Mir6344
PU_464	chr1	82159118	82159642	0	1	1	Intergenic	microRNA 6344	Mir6344
PU_465	chr1	82168834	82169320	0	1	1	Intergenic	microRNA 6344	Mir6344
PU_466	chr1	82180368	82180863	1	1	1	Intergenic	microRNA 6344	Mir6344
PU_467	chr1	82183833	82184462	1	1	1	Intergenic	microRNA 6344	Mir6344
PU_468	chr1	82188488	82189095	1	1	1	Intergenic	microRNA 6344	Mir6344
PU_469	chr1	82234537	82235376	1	1	1	3' UTR (NM_010570, exon 2 of 2)	insulin receptor substrate 1	Irs1
PU_470	chr1	82238288	82238687	1	1	1	intron (NM_010570, intron 1 of 1)	insulin receptor substrate 1	Irs1
PU_471	chr1	82239343	82239829	1	1	1	intron (NM_010570, intron 1 of 1)	insulin receptor substrate 1	Irs1
PU_472	chr1	82247519	82248033	0	1	1	intron (NM_010570, intron 1 of 1)	insulin receptor substrate 1	Irs1
PU_473	chr1	82286108	82286536	0	0	1	intron (NM_010570, intron 1 of 1)	insulin receptor substrate 1	Irs1
PU_474	chr1	82290959	82291751	1	1	1	promoter-TSS (NM_010570)	insulin receptor substrate 1	Irs1
PU_475	chr1	83900359	83900625	1	0	1	Intergenic	microRNA 6353	Mir6353
PU_476	chr1	83906736	83907354	0	1	1	Intergenic	microRNA 6353	Mir6353
PU_477	chr1	83959704	83960239	0	0	1	Intergenic	microRNA 6353	Mir6353
PU_478	chr1	84225640	84226180	0	0	1	intron (NM_001003948, intron 1 of 2)	microRNA 6353	Mir6353
PU_479	chr1	84241081	84241639	0	1	1	intron (NM_001003948, intron 1 of 2)	microRNA 6353	Mir6353
PU_480	chr1	84253640	84254315	0	1	1	intron (NM_001003948, intron 1 of 2)	phosphotyrosine interaction domain containing 1	Pid1
PU_481	chr1	84272875	84273364	0	1	1	intron (NM_001003948, intron 1 of 2)	phosphotyrosine interaction domain containing 1	Pid1
PU_482	chr1	84278185	84279524	1	1	1	intron (NM_001003948, intron 1 of 2)	phosphotyrosine interaction domain containing 1	Pid1
PU_483	chr1	84284429	84284891	0	1	1	promoter-TSS (NM_001003948)	phosphotyrosine interaction domain containing 1	Pid1
PU_484	chr1	84285559	84286063	1	1	1	Intergenic	phosphotyrosine interaction domain containing 1	Pid1
PU_485	chr1	84299655	84300098	1	1	1	Intergenic	phosphotyrosine interaction domain containing 1	Pid1
PU_486	chr1	84317299	84318428	0	1	1	Intergenic	phosphotyrosine interaction domain containing 1	Pid1
PU_487	chr1	84362580	84363269	0	1	1	Intergenic	phosphotyrosine interaction domain containing 1	Pid1
PU_488	chr1	84399702	84400041	1	1	1	intron (NM_152915, intron 10 of 12)	phosphotyrosine interaction domain containing 1	Pid1
PU_489	chr1	84419532	84419926	0	0	1	intron (NM_152915, intron 8 of 12)	phosphotyrosine interaction domain containing 1	Pid1
PU_490	chr1	84839292	84839739	1	1	1	promoter-TSS (NM_025386)	thyroid hormone receptor interactor 12	Trip12
PU_491	chr1	84871505	84871554	0	1	1	intron (NM_025386, intron 1 of 3)	F-box protein 36	Fbxo36
PU_492	chr1	84872130	84872612	0	1	1	intron (NM_025386, intron 1 of 3)	F-box protein 36	Fbxo36
PU_493	chr1	85794007	85794972	1	1	1	intron (NM_001355047, intron 1 of 9)	calcium binding protein 39	Cab39
PU_494	chr1	85959911	85960306	0	1	0	intron (NM_001033290, intron 1 of 1)	G protein-coupled receptor 55	Gpr55
PU_495	chr1	85981887	85982253	0	0	1	Intergenic	G protein-coupled receptor 55	Gpr55
PU_496	chr1	86040194	86040494	0	1	1	Intergenic	RIKEN cDNA 2810459M11 gene	2810459M11Rik
PU_497	chr1	86040984	86041522	1	0	0	Intergenic	RIKEN cDNA 2810459M11 gene	2810459M11Rik
PU_498	chr1	86046900	86047441	1	0	1	intron (NM_001144993, intron 1 of 2)	RIKEN cDNA 2810459M11 gene	2810459M11Rik
PU_499	chr1	86052997	86053692	0	0	1	3' UTR (NM_001144993, exon 3 of 3)	RIKEN cDNA 2810459M11 gene	2810459M11Rik
PU_500	chr1	86056120	86056759	1	1	1	TTS (NM_001144993)	proteasome (prosome, macropain) 26S subunit, non-ATPase, 1	Psmd1
PU_501	chr1	86064129	86065257	1	0	1	promoter-TSS (NM_027357)	proteasome (prosome, macropain) 26S subunit, non-ATPase, 1	Psmd1
PU_502	chr1	86154272	86154961	0	0	1	promoter-TSS (NM_001310702)	armadillo repeat containing 9	Armc9
PU_503	chr1	86358859	86360194	1	1	1	promoter-TSS (NR_015507)	RIKEN cDNA C130036L24 gene	C130036L24Rik
PU_504	chr1	86406798	86407233	0	1	1	Intergenic	neuromedin U receptor 1	Nmur1
PU_505	chr1	86434076	86434781	1	1	1	Intergenic	testis expressed 44	Tex44
PU_506	chr1	86440285	86440920	0	0	1	Intergenic	testis expressed 44	Tex44
PU_507	chr1	86470255	86471010	1	1	1	Intergenic	testis expressed 44	Tex44
PU_508	chr1	86487277	86487888	1	1	1	Intergenic	prothymosin alpha	Ptma
PU_509	chr1	86497108	86497579	0	0	1	Intergenic	prothymosin alpha	Ptma
PU_510	chr1	86497796	86498437	0	0	1	Intergenic	prothymosin alpha	Ptma
PU_511	chr1	86503916	86504573	1	1	1	Intergenic	prothymosin alpha	Ptma
PU_512	chr1	86526120	86526684	1	1	1	promoter-TSS (NM_001360830)	prothymosin alpha	Ptma
PU_513	chr1	86527976	86528888	1	0	1	intron (NR_153834, intron 1 of 4)	prothymosin alpha	Ptma
PU_514	chr1	86582232	86583097	0	1	1	promoter-TSS (NM_172974)	phosphodiesterase 6D, cGMP-specific, rod, delta	Pde6d
PU_515	chr1	86595325	86595804	0	1	1	intron (NM_001360888, intron 4 of 6)	COP9 signalosome subunit 7B	Cops7b
PU_516	chr1	86703537	86704178	1	1	0	promoter-TSS (NM_001172157)	DIS3 like 3'-5' exoribonuclease 2	Dis3l2
PU_517	chr1	86713212	86713625	0	0	1	intron (NM_153530, intron 1 of 20)	DIS3 like 3'-5' exoribonuclease 2	Dis3l2
PU_518	chr1	86879615	86879966	1	1	0	intron (NM_153530, intron 9 of 20)	DIS3 like 3'-5' exoribonuclease 2	Dis3l2
PU_519	chr1	87023294	87023801	0	1	1	intron (NM_153530, intron 14 of 20)	alkaline phosphatase, placental-like 2	Alppl2
PU_520	chr1	87024979	87025446	1	1	1	intron (NM_153530, intron 14 of 20)	alkaline phosphatase, placental-like 2	Alppl2
PU_521	chr1	87032362	87032847	1	1	1	intron (NM_153530, intron 14 of 20)	alkaline phosphatase, placental-like 2	Alppl2
PU_522	chr1	87213635	87214040	0	0	1	promoter-TSS (NM_023314)	eukaryotic translation initiation factor 4E member 2	Eif4e2
PU_523	chr1	87217969	87218390	0	0	1	intron (NM_001039169, intron 1 of 6)	eukaryotic translation initiation factor 4E member 2	Eif4e2
PU_524	chr1	87326702	87327143	1	1	1	promoter-TSS (NM_001110212)	GRB10 interacting GYF protein 2	Gigyf2
PU_525	chr1	87339425	87340209	0	0	1	intron (NM_146112, intron 2 of 28)	GRB10 interacting GYF protein 2	Gigyf2
PU_526	chr1	87573710	87574272	1	1	1	promoter-TSS (NM_001111314)	neuraminidase 2	Neu2
PU_527	chr1	87755725	87756230	1	1	1	promoter-TSS (NM_001205391)	autophagy related 16-like 1 (S. cerevisiae)	Atg16l1
PU_528	chr1	87763703	87764339	1	0	1	intron (NM_029846, intron 2 of 17)	autophagy related 16-like 1 (S. cerevisiae)	Atg16l1
PU_529	chr1	87773102	87773700	0	0	1	intron (NM_029846, intron 6 of 17)	small Cajal body-specific RNA 6	Scarna6
PU_530	chr1	87779190	87779509	0	1	1	intron (NM_029846, intron 10 of 17)	small Cajal body-specific RNA 6	Scarna6
PU_531	chr1	87798183	87798660	0	1	1	Intergenic	S-antigen, retina and pineal gland (arrestin)	Sag
PU_532	chr1	87879710	87880276	0	0	1	intron (NM_177646, intron 1 of 29)	predicted gene, 19582	Gm19582
PU_533	chr1	88008354	88008749	0	0	1	promoter-TSS (NM_001198573)	ubiquitin specific peptidase 40	Usp40
PU_534	chr1	88013706	88014990	1	1	1	Intergenic	ubiquitin specific peptidase 40	Usp40
PU_535	chr1	88015438	88015826	1	1	1	Intergenic	ubiquitin specific peptidase 40	Usp40
PU_536	chr1	88024133	88024587	1	0	1	Intergenic	ubiquitin specific peptidase 40	Usp40
PU_537	chr1	88044973	88045287	1	1	0	Intergenic	UDP glycosyltransferase 1 family, polypeptide A10	Ugt1a10
PU_538	chr1	88049157	88049480	0	1	0	Intergenic	UDP glycosyltransferase 1 family, polypeptide A10	Ugt1a10
PU_539	chr1	88050803	88051208	1	1	1	Intergenic	UDP glycosyltransferase 1 family, polypeptide A10	Ugt1a10
PU_540	chr1	88074379	88074810	0	1	0	intron (NM_201644, intron 1 of 4)	UDP glucuronosyltransferase 1 family, polypeptide A9	Ugt1a9
PU_541	chr1	88102915	88103265	0	1	1	promoter-TSS (NM_201410)	UDP glucuronosyltransferase 1 family, polypeptide A6B	Ugt1a6b
PU_542	chr1	88105732	88106151	0	1	0	intron (NM_201410, intron 1 of 5)	UDP glucuronosyltransferase 1 family, polypeptide A6B	Ugt1a6b
PU_543	chr1	88140554	88140929	0	0	1	intron (NM_145079, intron 2 of 5)	UDP glucuronosyltransferase 1 family, polypeptide A6A	Ugt1a6a
PU_544	chr1	88165735	88166902	1	1	1	exon (NM_201643, exon 1 of 5)	UDP glucuronosyltransferase 1 family, polypeptide A5	Ugt1a5
PU_545	chr1	88172127	88172442	0	1	1	intron (NM_201643, intron 1 of 4)	UDP glucuronosyltransferase 1 family, polypeptide A5	Ugt1a5
PU_546	chr1	88179594	88180157	0	0	1	intron (NM_201643, intron 1 of 4)	UDP glucuronosyltransferase 1 family, polypeptide A5	Ugt1a5
PU_547	chr1	88206871	88207151	0	1	1	intron (NM_013701, intron 1 of 4)	DnaJ heat shock protein family (Hsp40) member B3	Dnajb3
PU_548	chr1	88211782	88212050	1	1	1	promoter-TSS (NM_201645)	UDP glucuronosyltransferase 1 family, polypeptide A1	Ugt1a1
PU_549	chr1	88213516	88214208	1	1	1	intron (NM_201645, intron 1 of 4)	UDP glucuronosyltransferase 1 family, polypeptide A1	Ugt1a1
PU_550	chr1	88269739	88270159	1	1	1	promoter-TSS (NR_040291)	RIKEN cDNA 6430706D22 gene	6430706D22Rik
PU_551	chr1	88276991	88277876	1	1	1	exon (NM_172505, exon 1 of 5)	RIKEN cDNA A730008H23 gene	A730008H23Rik
PU_552	chr1	88278917	88279588	1	1	1	Intergenic	Holliday junction recognition protein	Hjurp
PU_553	chr1	88287435	88288573	1	1	1	Intergenic	Holliday junction recognition protein	Hjurp
PU_554	chr1	88406743	88407129	0	1	0	promoter-TSS (NM_029269)	secreted phosphoprotein 2	Spp2
PU_555	chr1	88418955	88419356	0	1	0	intron (NM_029269, intron 6 of 7)	secreted phosphoprotein 2	Spp2
PU_556	chr1	88491488	88491925	0	1	1	Intergenic	glutamine repeat protein 1	Glrp1
PU_557	chr1	88954787	88955124	0	1	1	Intergenic	RIKEN cDNA 1700067G17 gene	1700067G17Rik
PU_558	chr1	89069933	89070419	1	1	1	promoter-TSS (NM_133816)	SH3-domain binding protein 4	Sh3bp4
PU_559	chr1	89454506	89454885	1	1	0	promoter-TSS (NM_178119)	ArfGAP with GTPase domain, ankyrin repeat and PH domain 1	Agap1
PU_560	chr1	89456448	89457043	0	0	1	intron (NM_001037136, intron 1 of 16)	ArfGAP with GTPase domain, ankyrin repeat and PH domain 1	Agap1
PU_561	chr1	89496127	89496526	0	1	1	intron (NM_001037136, intron 1 of 16)	ArfGAP with GTPase domain, ankyrin repeat and PH domain 1	Agap1
PU_562	chr1	89555163	89555708	1	1	1	intron (NM_001037136, intron 1 of 16)	ArfGAP with GTPase domain, ankyrin repeat and PH domain 1	Agap1
PU_563	chr1	89557189	89557999	1	1	1	intron (NM_001037136, intron 1 of 16)	ArfGAP with GTPase domain, ankyrin repeat and PH domain 1	Agap1
PU_564	chr1	89617367	89617748	0	1	1	intron (NM_001037136, intron 3 of 16)	RIKEN cDNA 4933400F21 gene	4933400F21Rik
PU_565	chr1	89669748	89670788	0	0	1	intron (NM_001037136, intron 8 of 16)	RIKEN cDNA 4933400F21 gene	4933400F21Rik
PU_566	chr1	89714132	89715083	0	1	1	intron (NM_001037136, intron 9 of 16)	RIKEN cDNA 4933400F21 gene	4933400F21Rik
PU_567	chr1	90234569	90234953	0	1	1	Intergenic	atypical chemokine receptor 3	Ackr3
PU_568	chr1	90404816	90405294	0	1	0	Intergenic	COP9 signalosome subunit 8	Cops8
PU_569	chr1	90603163	90603672	0	0	1	promoter-TSS (NM_133805)	COP9 signalosome subunit 8	Cops8
PU_570	chr1	91052880	91053800	1	1	1	promoter-TSS (NM_008515)	leucine rich repeat (in FLII) interacting protein 1	Lrrfip1
PU_571	chr1	91064860	91065250	0	1	1	intron (NM_001310732, intron 1 of 24)	leucine rich repeat (in FLII) interacting protein 1	Lrrfip1
PU_572	chr1	91095732	91096075	0	1	0	intron (NM_001310732, intron 12 of 24)	leucine rich repeat (in FLII) interacting protein 1	Lrrfip1
PU_573	chr1	91101572	91102418	1	1	1	intron (NM_001111311, intron 4 of 7)	RNA binding motif protein 44	Rbm44
PU_574	chr1	91250101	91250475	0	1	1	promoter-TSS (NM_001355761)	ubiquitin-conjugating enzyme E2F (putative)	Ube2f
PU_575	chr1	91297937	91298753	1	0	1	promoter-TSS (NM_016717)	selenocysteine lyase	Scly
PU_576	chr1	91299678	91300422	0	0	1	intron (NM_016717, intron 1 of 11)	selenocysteine lyase	Scly
PU_577	chr1	91301260	91302043	0	0	1	intron (NM_016717, intron 2 of 11)	selenocysteine lyase	Scly
PU_578	chr1	91317630	91318026	1	1	1	intron (NM_016717, intron 10 of 11)	espin-like	Espnl
PU_579	chr1	91398697	91399044	1	1	1	promoter-TSS (NM_023343)	integrin-linked kinase-associated serine/threonine phosphatase 2C	Ilkap
PU_580	chr1	91413052	91414443	1	1	1	promoter-TSS (NM_001360899)	hairy and enhancer of split 6	Hes6
PU_581	chr1	91420138	91421203	1	1	1	intron (NM_011066, intron 20 of 22)	hairy and enhancer of split 6	Hes6
PU_582	chr1	91436167	91437049	1	1	1	intron (NM_011066, intron 9 of 22)	hairy and enhancer of split 6	Hes6
PU_583	chr1	91439858	91440422	0	1	0	intron (NM_011066, intron 7 of 22)	period circadian clock 2	Per2
PU_584	chr1	91442161	91443094	1	1	1	intron (NM_011066, intron 6 of 22)	period circadian clock 2	Per2
PU_585	chr1	91445976	91446504	1	1	1	intron (NM_011066, intron 4 of 22)	period circadian clock 2	Per2
PU_586	chr1	91454582	91457505	1	1	1	intron (NM_011066, intron 1 of 22)	period circadian clock 2	Per2
PU_587	chr1	91459025	91459819	1	1	1	promoter-TSS (NM_011066)	period circadian clock 2	Per2
PU_588	chr1	91463433	91463838	0	1	0	Intergenic	period circadian clock 2	Per2
PU_589	chr1	91540287	91540918	0	1	1	promoter-TSS (NM_023046)	ankyrin repeat and SOCS box-containing 1	Asb1
PU_590	chr1	91823556	91824298	1	1	1	intron (NM_007855, intron 1 of 1)	twist basic helix-loop-helix transcription factor 2	Twist2
PU_591	chr1	91883120	91883478	1	1	1	Intergenic	twist basic helix-loop-helix transcription factor 2	Twist2
PU_592	chr1	91894326	91894675	1	1	1	Intergenic	twist basic helix-loop-helix transcription factor 2	Twist2
PU_593	chr1	91903364	91904170	1	1	1	Intergenic	twist basic helix-loop-helix transcription factor 2	Twist2
PU_594	chr1	91921190	91921692	0	0	1	Intergenic	twist basic helix-loop-helix transcription factor 2	Twist2
PU_595	chr1	91988835	91989213	1	1	1	intron (NM_207225, intron 8 of 26)	twist basic helix-loop-helix transcription factor 2	Twist2
PU_596	chr1	92099458	92099845	0	0	1	intron (NM_207225, intron 2 of 26)	histone deacetylase 4	Hdac4
PU_597	chr1	92100504	92100965	1	1	1	intron (NM_207225, intron 2 of 26)	histone deacetylase 4	Hdac4
PU_598	chr1	92130447	92130739	0	1	1	intron (NM_207225, intron 2 of 26)	histone deacetylase 4	Hdac4
PU_599	chr1	92180235	92180950	1	1	1	promoter-TSS (NM_207225)	histone deacetylase 4	Hdac4
PU_600	chr1	92473642	92473942	1	1	0	promoter-TSS (NM_024197)	NADH:ubiquinone oxidoreductase subunit A10	Ndufa10
PU_601	chr1	92709338	92710032	0	1	1	Intergenic	otospiralin	Otos
PU_602	chr1	92710273	92710787	1	1	1	Intergenic	otospiralin	Otos
PU_603	chr1	92724105	92724512	0	1	1	Intergenic	otospiralin	Otos
PU_604	chr1	92903547	92904007	0	0	1	promoter-TSS (NM_172850)	ankyrin repeat and MYND domain containing 1	Ankmy1
PU_605	chr1	92906625	92907479	1	1	1	promoter-TSS (NM_175118)	dual specificity phosphatase 28	Dusp28
PU_606	chr1	92934216	92934647	0	1	1	promoter-TSS (NM_011796)	calpain 10	Capn10
PU_607	chr1	93029434	93029925	0	1	1	intron (NM_001368847, intron 37 of 48)	aquaporin 12	Aqp12
PU_608	chr1	93123944	93124434	0	1	1	Intergenic	alanine-glyoxylate aminotransferase	Agxt
PU_609	chr1	93128193	93128580	0	1	1	Intergenic	alanine-glyoxylate aminotransferase	Agxt
PU_610	chr1	93132665	93133118	1	1	1	Intergenic	alanine-glyoxylate aminotransferase	Agxt
PU_611	chr1	93134996	93135559	0	1	1	promoter-TSS (NM_001276710)	alanine-glyoxylate aminotransferase	Agxt
PU_612	chr1	93138605	93138796	0	1	1	intron (NM_016702, intron 4 of 10)	alanine-glyoxylate aminotransferase	Agxt
PU_613	chr1	93235523	93235842	0	1	1	promoter-TSS (NM_172463)	sushi, nidogen and EGF-like domains 1	Sned1
PU_614	chr1	93343503	93343862	0	0	1	promoter-TSS (NM_023200)	protein phosphatase 1, regulatory subunit 7	Ppp1r7
PU_615	chr1	93432060	93432579	0	1	1	intron (NM_001357556, intron 5 of 27)	high density lipoprotein (HDL) binding protein	Hdlbp
PU_616	chr1	93444802	93445764	1	1	1	intron (NM_133808, intron 1 of 27)	high density lipoprotein (HDL) binding protein	Hdlbp
PU_617	chr1	93478190	93479244	1	1	1	promoter-TSS (NM_001159719)	high density lipoprotein (HDL) binding protein	Hdlbp
PU_618	chr1	93511654	93512213	1	1	1	promoter-TSS (NM_145519)	FERM, RhoGEF and pleckstrin domain protein 2	Farp2
PU_619	chr1	93635327	93636240	1	1	1	promoter-TSS (NM_021537)	serine/threonine kinase 25 (yeast)	Stk25
PU_620	chr1	93678283	93678631	0	1	1	Intergenic	BCL2-related ovarian killer	Bok
PU_621	chr1	93688171	93688627	0	1	1	intron (NM_016778, intron 2 of 4)	BCL2-related ovarian killer	Bok
PU_622	chr1	93693454	93694230	1	1	1	intron (NM_016778, intron 3 of 4)	BCL2-related ovarian killer	Bok
PU_623	chr1	93754598	93755090	1	1	0	promoter-TSS (NM_174874)	THAP domain containing 4	Thap4
PU_624	chr1	93803743	93804007	1	1	1	promoter-TSS (NM_025454)	inhibitor of growth family, member 5	Ing5
PU_625	chr1	93824947	93825618	1	1	1	promoter-TSS (NM_001310767)	D-2-hydroxyglutarate dehydrogenase	D2hgdh
PU_626	chr1	95038408	95038815	0	1	1	Intergenic	RIKEN cDNA 4930440C22 gene	4930440C22Rik
PU_627	chr1	95047208	95047700	0	0	1	Intergenic	RIKEN cDNA 4930440C22 gene	4930440C22Rik
PU_628	chr1	97557490	97557817	0	1	0	Intergenic	DNA segment, Chr 1, ERATO Doi 622, expressed	D1Ertd622e
PU_629	chr1	97599143	97599530	0	0	1	Intergenic	DNA segment, Chr 1, ERATO Doi 622, expressed	D1Ertd622e
PU_630	chr1	97603390	97603825	0	1	1	Intergenic	DNA segment, Chr 1, ERATO Doi 622, expressed	D1Ertd622e
PU_631	chr1	97660592	97661168	0	1	0	5' UTR (NM_001355072, exon 1 of 3)	DNA segment, Chr 1, ERATO Doi 622, expressed	D1Ertd622e
PU_632	chr1	97767532	97767934	0	1	1	intron (NM_173760, intron 1 of 27)	diphosphoinositol pentakisphosphate kinase 2	Ppip5k2
PU_633	chr1	97769155	97769518	0	1	1	promoter-TSS (NM_001310773)	diphosphoinositol pentakisphosphate kinase 2	Ppip5k2
PU_634	chr1	97771004	97771399	0	1	1	intron (NM_026250, intron 1 of 7)	gypsy retrotransposon integrase 1	Gin1
PU_635	chr1	98095338	98095714	1	0	0	5' UTR (NM_013626, exon 1 of 26)	peptidylglycine alpha-amidating monooxygenase	Pam
PU_636	chr1	100385147	100385557	0	0	1	intron (NM_172851, intron 18 of 23)	contactin associated protein-like 5B	Cntnap5b
PU_637	chr1	100706957	100707384	0	1	0	Intergenic	predicted gene, 20268	Gm20268
PU_638	chr1	102517919	102518338	1	1	1	Intergenic	predicted gene, 20268	Gm20268
PU_639	chr1	102735412	102735706	1	1	1	Intergenic	predicted gene, 20268	Gm20268
PU_640	chr1	105112674	105113385	0	1	0	Intergenic	predicted gene, 17634	Gm17634
PU_641	chr1	105114771	105115519	1	1	1	Intergenic	predicted gene, 17634	Gm17634
PU_642	chr1	105178686	105179541	1	1	1	Intergenic	predicted gene, 17634	Gm17634
PU_643	chr1	105356573	105357098	0	1	1	promoter-TSS (NM_001160368)	ring finger protein 152	Rnf152
PU_644	chr1	105413326	105413877	0	0	1	Intergenic	ring finger protein 152	Rnf152
PU_645	chr1	105663414	105663943	1	1	1	promoter-TSS (NM_029349)	phosphatidylinositol glycan anchor biosynthesis, class N	Pign
PU_646	chr1	105695481	105695849	0	0	1	intron (NM_173187, intron 9 of 28)	RAB11 binding and LisH domain, coiled-coil and HEAT repeat containing	Relch
PU_647	chr1	105900737	105901354	1	1	0	Intergenic	predicted gene 7160	Gm7160
PU_648	chr1	105906211	105906657	1	1	1	Intergenic	predicted gene 7160	Gm7160
PU_649	chr1	105908238	105909110	1	1	1	Intergenic	predicted gene 7160	Gm7160
PU_650	chr1	105925630	105926165	1	1	1	Intergenic	predicted gene 7160	Gm7160
PU_651	chr1	105926980	105927345	0	1	1	Intergenic	predicted gene 7160	Gm7160
PU_652	chr1	105954065	105954505	0	1	1	Intergenic	predicted gene 7160	Gm7160
PU_653	chr1	105990020	105990781	1	1	1	promoter-TSS (NM_001122675)	zinc finger, CCHC domain containing 2	Zcchc2
PU_654	chr1	106013788	106014223	1	1	1	intron (NM_001122676, intron 5 of 13)	zinc finger, CCHC domain containing 2	Zcchc2
PU_655	chr1	106171200	106171893	1	1	1	promoter-TSS (NR_040630)	predicted gene, 20753	Gm20753
PU_656	chr1	106192996	106193474	1	0	1	intron (NM_133821, intron 1 of 16)	PH domain and leucine rich repeat protein phosphatase 1	Phlpp1
PU_657	chr1	106257338	106257607	0	1	0	intron (NM_133821, intron 1 of 16)	PH domain and leucine rich repeat protein phosphatase 1	Phlpp1
PU_658	chr1	106268116	106268603	1	0	0	intron (NM_133821, intron 1 of 16)	PH domain and leucine rich repeat protein phosphatase 1	Phlpp1
PU_659	chr1	106280211	106280538	0	1	1	intron (NM_133821, intron 1 of 16)	PH domain and leucine rich repeat protein phosphatase 1	Phlpp1
PU_660	chr1	106759429	106760112	1	0	1	promoter-TSS (NM_027534)	3-ketodihydrosphingosine reductase	Kdsr
PU_661	chr1	107614022	107614498	1	0	0	Intergenic	serine (or cysteine) peptidase inhibitor, clade B, member 8	Serpinb8
PU_662	chr1	107638039	107638333	0	0	1	Intergenic	serine (or cysteine) peptidase inhibitor, clade B, member 8	Serpinb8
PU_663	chr1	107640179	107640660	0	0	1	Intergenic	serine (or cysteine) peptidase inhibitor, clade B, member 8	Serpinb8
PU_664	chr1	107916989	107917325	0	1	1	promoter-TSS (NR_102307)	RIKEN cDNA D830032E09 gene	D830032E09Rik
PU_665	chr1	111864505	111865055	1	0	0	5' UTR (NM_001081316, exon 1 of 2)	dermatan sulfate epimerase-like	Dsel
PU_666	chr1	118311078	118311480	1	1	1	promoter-TSS (NM_011650)	translin	Tsn
PU_667	chr1	118335155	118335561	1	0	1	Intergenic	nucleolar protein interacting with the FHA domain of MKI67	Nifk
PU_668	chr1	118458902	118459522	0	0	1	promoter-TSS (NR_027901)	RIKEN cDNA 2900060B14 gene	2900060B14Rik
PU_669	chr1	118595129	118595689	0	0	1	intron (NM_001359341, intron 35 of 37)	transcription factor CP2-like 1	Tfcp2l1
PU_670	chr1	118627657	118628160	0	0	1	promoter-TSS (NM_023755)	transcription factor CP2-like 1	Tfcp2l1
PU_671	chr1	119191202	119191569	0	1	0	Intergenic	GLI-Kruppel family member GLI2	Gli2
PU_672	chr1	119219760	119220075	0	1	0	Intergenic	GLI-Kruppel family member GLI2	Gli2
PU_673	chr1	119248816	119249160	0	1	1	Intergenic	inhibin beta-B	Inhbb
PU_674	chr1	119253445	119253748	0	1	1	Intergenic	inhibin beta-B	Inhbb
PU_675	chr1	119293778	119294277	1	1	1	Intergenic	inhibin beta-B	Inhbb
PU_676	chr1	119295151	119295475	0	1	1	Intergenic	inhibin beta-B	Inhbb
PU_677	chr1	119504587	119505133	1	1	1	promoter-TSS (NM_022327)	v-ral simian leukemia viral oncogene B	Ralb
PU_678	chr1	119526086	119526463	1	1	0	5' UTR (NM_146103, exon 1 of 1)	transmembrane protein 185B	Tmem185b
PU_679	chr1	119557666	119558270	0	1	0	intron (NM_145506, intron 20 of 24)	RIKEN cDNA 3830432H09 gene	3830432H09Rik
PU_680	chr1	119565470	119565886	0	0	1	intron (NM_145506, intron 20 of 24)	RIKEN cDNA 3830432H09 gene	3830432H09Rik
PU_681	chr1	119648482	119649018	0	1	1	intron (NM_145506, intron 1 of 24)	erythrocyte membrane protein band 4.1 like 5	Epb41l5
PU_682	chr1	119667005	119667327	0	1	1	intron (NM_019933, intron 26 of 26)	erythrocyte membrane protein band 4.1 like 5	Epb41l5
PU_683	chr1	119837361	119837718	1	1	1	promoter-TSS (NM_019933)	protein tyrosine phosphatase, non-receptor type 4	Ptpn4
PU_684	chr1	119913054	119913405	1	1	1	promoter-TSS (NM_175106)	transmembrane protein 177	Tmem177
PU_685	chr1	120033141	120033485	0	1	1	intron (NM_001311077, intron 3 of 12)	secretin receptor	Sctr
PU_686	chr1	120037110	120037787	1	1	1	intron (NM_001311077, intron 4 of 12)	secretin receptor	Sctr
PU_687	chr1	120060662	120061031	0	1	1	intron (NM_001311077, intron 11 of 12)	transmembrane protein 37	Tmem37
PU_688	chr1	120066193	120066632	0	1	0	TTS (NM_019432)	transmembrane protein 37	Tmem37
PU_689	chr1	120070207	120070506	1	1	0	intron (NM_019432, intron 1 of 1)	transmembrane protein 37	Tmem37
PU_690	chr1	120072826	120073369	0	1	0	intron (NM_019432, intron 1 of 1)	transmembrane protein 37	Tmem37
PU_691	chr1	120073538	120074048	0	1	0	promoter-TSS (NM_019432)	transmembrane protein 37	Tmem37
PU_692	chr1	120100415	120100843	1	1	1	Intergenic	diazepam binding inhibitor	Dbi
PU_693	chr1	120115638	120116669	1	1	1	intron (NM_001037999, intron 3 of 3)	diazepam binding inhibitor	Dbi
PU_694	chr1	120120083	120120504	0	1	1	promoter-TSS (NM_001172074)	diazepam binding inhibitor	Dbi
PU_695	chr1	120120851	120121476	1	1	1	promoter-TSS (NM_001172074)	RIKEN cDNA 3110009E18 gene	3110009E18Rik
PU_696	chr1	120124822	120125172	1	1	1	intron (NM_001172074, intron 1 of 4)	RIKEN cDNA 3110009E18 gene	3110009E18Rik
PU_697	chr1	120264860	120265566	1	0	1	promoter-TSS (NM_133186)	STEAP family member 3	Steap3
PU_698	chr1	120270158	120270500	0	1	1	intron (NM_001085409, intron 1 of 5)	STEAP family member 3	Steap3
PU_699	chr1	120654984	120655420	1	1	1	Intergenic	engrailed 1	En1
PU_700	chr1	121243583	121244135	0	0	1	Intergenic	insulin induced gene 2	Insig2
PU_701	chr1	121327676	121328105	1	1	1	promoter-TSS (NM_001271531)	insulin induced gene 2	Insig2
PU_702	chr1	121329383	121329864	1	1	1	intron (NM_178082, intron 1 of 5)	insulin induced gene 2	Insig2
PU_703	chr1	121330543	121330896	0	0	1	intron (NM_178082, intron 1 of 5)	insulin induced gene 2	Insig2
PU_704	chr1	121332486	121332899	0	1	1	promoter-TSS (NM_178082)	insulin induced gene 2	Insig2
PU_705	chr1	121334054	121334408	0	1	1	Intergenic	insulin induced gene 2	Insig2
PU_706	chr1	121335789	121336250	1	1	1	Intergenic	insulin induced gene 2	Insig2
PU_707	chr1	121348856	121349486	1	1	1	Intergenic	insulin induced gene 2	Insig2
PU_708	chr1	121350602	121351086	0	0	1	Intergenic	insulin induced gene 2	Insig2
PU_709	chr1	121567713	121568074	1	0	1	promoter-TSS (NM_025860)	DEAD (Asp-Glu-Ala-Asp) box polypeptide 18	Ddx18
PU_710	chr1	122208535	122208969	0	0	1	intron (NR_151524, intron 1 of 5)	predicted gene 28590	Gm28590
PU_711	chr1	125435328	125436055	1	1	1	promoter-TSS (NM_001205386)	ARP3 actin-related protein 3	Actr3
PU_712	chr1	125519231	125519714	1	1	1	Intergenic	solute carrier family 35, member F5	Slc35f5
PU_713	chr1	125560235	125561117	1	1	1	promoter-TSS (NM_028787)	solute carrier family 35, member F5	Slc35f5
PU_714	chr1	125694416	125694818	0	0	1	intron (NM_027677, intron 1 of 1)	G protein-coupled receptor 39	Gpr39
PU_715	chr1	127045755	127046312	0	0	1	Intergenic	mannoside acetylglucosaminyltransferase 5	Mgat5
PU_716	chr1	127204594	127205246	0	0	1	promoter-TSS (NM_145128)	mannoside acetylglucosaminyltransferase 5	Mgat5
PU_717	chr1	127278163	127278490	0	0	1	intron (NM_145128, intron 2 of 17)	mannoside acetylglucosaminyltransferase 5	Mgat5
PU_718	chr1	127354572	127356085	1	1	1	intron (NM_145128, intron 4 of 17)	mannoside acetylglucosaminyltransferase 5	Mgat5
PU_719	chr1	127729000	127729467	1	1	1	promoter-TSS (NM_001033041)	amino carboxymuconate semialdehyde decarboxylase	Acmsd
PU_720	chr1	127730094	127730498	0	0	1	intron (NM_001033041, intron 1 of 9)	amino carboxymuconate semialdehyde decarboxylase	Acmsd
PU_721	chr1	127730784	127731822	1	1	1	intron (NM_001033041, intron 1 of 9)	amino carboxymuconate semialdehyde decarboxylase	Acmsd
PU_722	chr1	127732382	127733105	1	1	1	intron (NM_001033041, intron 1 of 9)	amino carboxymuconate semialdehyde decarboxylase	Acmsd
PU_723	chr1	127735348	127735813	0	1	1	intron (NM_001033041, intron 1 of 9)	amino carboxymuconate semialdehyde decarboxylase	Acmsd
PU_724	chr1	127750541	127751153	1	1	1	intron (NM_001033041, intron 5 of 9)	amino carboxymuconate semialdehyde decarboxylase	Acmsd
PU_725	chr1	127773845	127774475	1	1	1	promoter-TSS (NM_028399)	cyclin T2	Ccnt2
PU_726	chr1	127776341	127776682	0	1	1	intron (NM_028399, intron 2 of 8)	cyclin T2	Ccnt2
PU_727	chr1	127868607	127868991	0	1	1	promoter-TSS (NM_178690)	RAB3 GTPase activating protein subunit 1	Rab3gap1
PU_728	chr1	127899365	127899894	1	1	1	intron (NM_178690, intron 5 of 23)	RAB3 GTPase activating protein subunit 1	Rab3gap1
PU_729	chr1	127952310	127952727	0	0	1	Intergenic	RAB3 GTPase activating protein subunit 1	Rab3gap1
PU_730	chr1	128073798	128074422	0	0	1	intron (NM_001285945, intron 2 of 20)	zinc finger, RAN-binding domain containing 3	Zranb3
PU_731	chr1	128080854	128081522	1	1	1	intron (NM_001285945, intron 2 of 20)	zinc finger, RAN-binding domain containing 3	Zranb3
PU_732	chr1	128082728	128083126	0	0	1	intron (NM_001285945, intron 2 of 20)	zinc finger, RAN-binding domain containing 3	Zranb3
PU_733	chr1	128102487	128104011	1	1	1	promoter-TSS (NM_027678)	R3H domain containing 1	R3hdm1
PU_734	chr1	128416621	128417471	1	1	1	intron (NM_145507, intron 1 of 3)	aspartyl-tRNA synthetase	Dars
PU_735	chr1	128613791	128614096	0	0	1	Intergenic	chemokine (C-X-C motif) receptor 4	Cxcr4
PU_736	chr1	128614785	128615283	1	1	1	Intergenic	chemokine (C-X-C motif) receptor 4	Cxcr4
PU_737	chr1	128826211	128826799	0	1	1	Intergenic	chemokine (C-X-C motif) receptor 4	Cxcr4
PU_738	chr1	130658084	130658355	0	1	1	intron (NM_007576, intron 1 of 9)	complement component 4 binding protein	C4bp
PU_739	chr1	130663541	130664159	0	0	1	Intergenic	complement component 4 binding protein	C4bp
PU_740	chr1	130678421	130679142	1	1	1	intron (NR_028304, intron 1 of 5)	complement component 4 binding protein, pseudogene 1	C4bp-ps1
PU_741	chr1	130715684	130716165	1	1	1	promoter-TSS (NR_027859)	6-phosphofructo-2-kinase/fructose-2,6-biphosphatase 2	Pfkfb2
PU_742	chr1	130717177	130717997	1	1	1	exon (NM_178691, exon 1 of 2)	YOD1 deubiquitinase	Yod1
PU_743	chr1	130731764	130732050	0	1	1	promoter-TSS (NM_177604)	expressed sequence AA986860	AA986860
PU_744	chr1	130733549	130734216	1	1	1	intron (NM_177604, intron 1 of 3)	expressed sequence AA986860	AA986860
PU_745	chr1	130761521	130762136	1	1	1	Intergenic	predicted gene 28856	Gm28856
PU_746	chr1	130763764	130764762	1	1	1	Intergenic	predicted gene 28856	Gm28856
PU_747	chr1	130766975	130767458	0	1	1	intron (NR_151623, intron 2 of 3)	predicted gene 28856	Gm28856
PU_748	chr1	130775525	130776045	0	0	1	intron (NR_151623, intron 2 of 3)	predicted gene 28856	Gm28856
PU_749	chr1	130798061	130798702	1	1	1	Intergenic	Fc receptor, IgA, IgM, high affinity	Fcamr
PU_750	chr1	130822012	130822574	1	1	1	Intergenic	polymeric immunoglobulin receptor	Pigr
PU_751	chr1	130826435	130827052	0	0	1	promoter-TSS (NM_011082)	polymeric immunoglobulin receptor	Pigr
PU_752	chr1	130828477	130829133	0	0	1	intron (NM_011082, intron 1 of 10)	polymeric immunoglobulin receptor	Pigr
PU_753	chr1	130831176	130831656	0	0	1	intron (NM_011082, intron 1 of 10)	polymeric immunoglobulin receptor	Pigr
PU_754	chr1	130832061	130832668	0	1	1	intron (NM_011082, intron 1 of 10)	polymeric immunoglobulin receptor	Pigr
PU_755	chr1	130834606	130835857	1	1	1	intron (NM_011082, intron 2 of 10)	polymeric immunoglobulin receptor	Pigr
PU_756	chr1	130841061	130841459	0	1	1	intron (NM_011082, intron 2 of 10)	polymeric immunoglobulin receptor	Pigr
PU_757	chr1	131083513	131084713	1	1	1	intron (NM_008551, intron 1 of 9)	MAP kinase-activated protein kinase 2	Mapkapk2
PU_758	chr1	131090199	131090562	0	1	1	intron (NM_008551, intron 1 of 9)	MAP kinase-activated protein kinase 2	Mapkapk2
PU_759	chr1	131093984	131094313	0	1	1	intron (NM_008551, intron 1 of 9)	MAP kinase-activated protein kinase 2	Mapkapk2
PU_760	chr1	131096069	131096825	0	0	1	intron (NM_008551, intron 1 of 9)	MAP kinase-activated protein kinase 2	Mapkapk2
PU_761	chr1	131097569	131098015	1	0	0	promoter-TSS (NM_008551)	MAP kinase-activated protein kinase 2	Mapkapk2
PU_762	chr1	131125887	131126701	1	1	1	Intergenic	dual-specificity tyrosine-(Y)-phosphorylation regulated kinase 3	Dyrk3
PU_763	chr1	131138091	131138479	0	1	0	promoter-TSS (NM_145508)	dual-specificity tyrosine-(Y)-phosphorylation regulated kinase 3	Dyrk3
PU_764	chr1	131152995	131153236	0	1	1	promoter-TSS (NM_010709)	eukaryotic translation initiation factor 2D	Eif2d
PU_765	chr1	131184442	131185510	1	1	1	intron (NM_018750, intron 2 of 5)	Ras association (RalGDS/AF-6) domain family member 5	Rassf5
PU_766	chr1	131198993	131199470	0	1	1	intron (NM_018750, intron 2 of 5)	Ras association (RalGDS/AF-6) domain family member 5	Rassf5
PU_767	chr1	131486123	131486632	0	0	1	intron (NM_001081011, intron 2 of 22)	SLIT-ROBO Rho GTPase activating protein 2	Srgap2
PU_768	chr1	131489253	131489823	0	0	1	intron (NM_001081011, intron 2 of 22)	SLIT-ROBO Rho GTPase activating protein 2	Srgap2
PU_769	chr1	131526994	131527889	1	1	1	promoter-TSS (NM_175382)	SLIT-ROBO Rho GTPase activating protein 2	Srgap2
PU_770	chr1	131546872	131547600	1	1	1	Intergenic	family with sequence similarity 72, member A	Fam72a
PU_771	chr1	131613254	131613887	0	0	1	Intergenic	arginine vasopressin receptor 1B	Avpr1b
PU_772	chr1	131638658	131639045	0	0	1	intron (NM_007799, intron 1 of 9)	cathepsin E	Ctse
PU_773	chr1	131797111	131797920	1	1	1	exon (NM_178079, exon 1 of 13)	peptidase M20 domain containing 1	Pm20d1
PU_774	chr1	131812615	131813560	0	0	1	intron (NM_001357478, intron 11 of 13)	solute carrier family 41, member 1	Slc41a1
PU_775	chr1	131827591	131828271	0	0	1	promoter-TSS (NM_173865)	solute carrier family 41, member 1	Slc41a1
PU_776	chr1	131844983	131845422	1	0	0	intron (NM_173865, intron 10 of 10)	solute carrier family 41, member 1	Slc41a1
PU_777	chr1	131917469	131918208	1	1	1	intron (NM_175294, intron 1 of 6)	nuclear casein kinase and cyclin-dependent kinase substrate 1	Nucks1
PU_778	chr1	131919106	131919412	0	1	0	intron (NM_175294, intron 2 of 6)	nuclear casein kinase and cyclin-dependent kinase substrate 1	Nucks1
PU_779	chr1	131922047	131922471	1	1	0	intron (NM_175294, intron 3 of 6)	nuclear casein kinase and cyclin-dependent kinase substrate 1	Nucks1
PU_780	chr1	131937634	131938004	0	1	0	Intergenic	solute carrier family 45, member 3	Slc45a3
PU_781	chr1	131938795	131939333	1	1	1	Intergenic	solute carrier family 45, member 3	Slc45a3
PU_782	chr1	131964012	131964520	0	1	1	intron (NM_001177628, intron 1 of 4)	solute carrier family 45, member 3	Slc45a3
PU_783	chr1	131967396	131967742	0	0	1	intron (NM_001177628, intron 1 of 4)	solute carrier family 45, member 3	Slc45a3
PU_784	chr1	131968680	131969431	0	1	1	intron (NM_001177628, intron 1 of 4)	solute carrier family 45, member 3	Slc45a3
PU_785	chr1	131980320	131980839	0	0	1	intron (NM_145977, intron 4 of 4)	solute carrier family 45, member 3	Slc45a3
PU_786	chr1	131990208	131990748	1	1	1	Intergenic	ELK4, member of ETS oncogene family	Elk4
PU_787	chr1	131992459	131993138	1	1	1	Intergenic	ELK4, member of ETS oncogene family	Elk4
PU_788	chr1	132008048	132008535	0	1	1	intron (NM_007923, intron 1 of 4)	ELK4, member of ETS oncogene family	Elk4
PU_789	chr1	132010667	132011146	0	1	0	intron (NM_007923, intron 1 of 4)	ELK4, member of ETS oncogene family	Elk4
PU_790	chr1	132125747	132126482	1	1	1	intron (NM_008795, intron 1 of 15)	cyclin-dependent kinase 18	Cdk18
PU_791	chr1	132137917	132138263	1	1	1	intron (NM_008795, intron 1 of 15)	cyclin-dependent kinase 18	Cdk18
PU_792	chr1	132139251	132139951	0	1	1	promoter-TSS (NM_008795)	cyclin-dependent kinase 18	Cdk18
PU_793	chr1	132170033	132170539	1	1	1	Intergenic	LEM domain containing 1	Lemd1
PU_794	chr1	132298371	132298946	1	0	0	promoter-TSS (NM_144810)	kelch domain containing 8A	Klhdc8a
PU_795	chr1	132315923	132316311	0	1	1	promoter-TSS (NM_028778)	NUAK family, SNF1-like kinase, 2	Nuak2
PU_796	chr1	132317163	132318479	1	1	1	intron (NM_001195025, intron 1 of 7)	NUAK family, SNF1-like kinase, 2	Nuak2
PU_797	chr1	132319159	132319592	0	1	1	intron (NM_001195025, intron 1 of 7)	NUAK family, SNF1-like kinase, 2	Nuak2
PU_798	chr1	132326826	132327186	0	1	1	intron (NM_001195025, intron 3 of 7)	NUAK family, SNF1-like kinase, 2	Nuak2
PU_799	chr1	132328401	132329068	1	1	1	intron (NM_001195025, intron 5 of 7)	NUAK family, SNF1-like kinase, 2	Nuak2
PU_800	chr1	132333623	132334277	1	1	1	TTS (NM_028778)	NUAK family, SNF1-like kinase, 2	Nuak2
PU_801	chr1	132337999	132338616	0	1	1	Intergenic	NUAK family, SNF1-like kinase, 2	Nuak2
PU_802	chr1	132417386	132417664	1	1	0	promoter-TSS (NM_172516)	dual serine/threonine and tyrosine protein kinase	Dstyk
PU_803	chr1	132476785	132477143	0	1	1	promoter-TSS (NM_001357486)	retinoblastoma binding protein 5, histone lysine methyltransferase complex subunit	Rbbp5
PU_804	chr1	132586614	132587134	0	1	1	intron (NM_182716, intron 25 of 29)	contactin 2	Cntn2
PU_805	chr1	132647016	132648800	1	1	1	intron (NM_001160318, intron 2 of 26)	neurofascin	Nfasc
PU_806	chr1	133025059	133025653	1	0	0	promoter-TSS (NM_001302804)	transformed mouse 3T3 cell double minute 4	Mdm4
PU_807	chr1	133103370	133104039	0	0	1	intron (NM_001099276, intron 30 of 32)	protein phosphatase 1, regulatory subunit 15B	Ppp1r15b
PU_808	chr1	133119984	133120332	0	1	1	Intergenic	protein phosphatase 1, regulatory subunit 15B	Ppp1r15b
PU_809	chr1	133124198	133124471	1	1	1	Intergenic	protein phosphatase 1, regulatory subunit 15B	Ppp1r15b
PU_810	chr1	133130933	133131460	1	1	1	promoter-TSS (NM_133819)	protein phosphatase 1, regulatory subunit 15B	Ppp1r15b
PU_811	chr1	133210590	133211094	1	1	0	Intergenic	pleckstrin homology domain containing, family A member 6	Plekha6
PU_812	chr1	133213889	133214241	0	0	1	Intergenic	pleckstrin homology domain containing, family A member 6	Plekha6
PU_813	chr1	133222546	133223120	0	0	1	Intergenic	pleckstrin homology domain containing, family A member 6	Plekha6
PU_814	chr1	133225075	133225555	0	0	1	Intergenic	pleckstrin homology domain containing, family A member 6	Plekha6
PU_815	chr1	133226818	133227405	0	0	1	Intergenic	pleckstrin homology domain containing, family A member 6	Plekha6
PU_816	chr1	133245628	133246198	1	1	1	promoter-TSS (NM_001160268)	pleckstrin homology domain containing, family A member 6	Plekha6
PU_817	chr1	133251754	133252170	0	0	1	intron (NR_037984, intron 3 of 3)	pleckstrin homology domain containing, family A member 6	Plekha6
PU_818	chr1	133255128	133255753	0	1	1	intron (NR_037984, intron 3 of 3)	pleckstrin homology domain containing, family A member 6	Plekha6
PU_819	chr1	133265256	133265755	0	1	1	intron (NM_182930, intron 5 of 26)	predicted gene, 19461	Gm19461
PU_820	chr1	133278592	133278998	1	1	1	intron (NM_182930, intron 11 of 26)	predicted gene, 19461	Gm19461
PU_821	chr1	133285992	133286261	0	1	0	intron (NM_001160268, intron 15 of 22)	predicted gene, 19461	Gm19461
PU_822	chr1	133287880	133288319	1	1	1	intron (NM_182930, intron 21 of 26)	predicted gene, 19461	Gm19461
PU_823	chr1	133309706	133310356	0	1	1	intron (NM_026680, intron 1 of 4)	golgi transport 1A	Golt1a
PU_824	chr1	133328936	133329621	1	1	0	intron (NM_178260, intron 1 of 1)	KiSS-1 metastasis-suppressor	Kiss1
PU_825	chr1	133347650	133348305	1	1	1	Intergenic	renin 2 tandem duplication of Ren1	Ren2
PU_826	chr1	133361579	133363984	1	1	1	promoter-TSS (NM_175443)	ethanolamine kinase 2	Etnk2
PU_827	chr1	133366925	133367370	0	1	1	intron (NM_175443, intron 2 of 7)	ethanolamine kinase 2	Etnk2
PU_828	chr1	133372045	133372579	1	1	1	intron (NM_175443, intron 3 of 7)	ethanolamine kinase 2	Etnk2
PU_829	chr1	133375547	133376399	1	1	1	intron (NM_175443, intron 5 of 7)	ethanolamine kinase 2	Etnk2
PU_830	chr1	133424103	133424692	1	0	1	promoter-TSS (NM_011439)	SRY (sex determining region Y)-box 13	Sox13
PU_831	chr1	133660678	133661558	0	0	1	promoter-TSS (NM_001166552)	zinc finger, BED type containing 6	Zbed6
PU_832	chr1	133685728	133686199	1	1	1	intron (NM_001159649, intron 2 of 5)	lymphocyte transmembrane adaptor 1	Lax1
PU_833	chr1	133694160	133694692	0	1	0	Intergenic	lymphocyte transmembrane adaptor 1	Lax1
PU_834	chr1	133712942	133713385	0	1	0	intron (NM_001167949, intron 19 of 20)	microRNA 6903	Mir6903
PU_835	chr1	133915965	133916421	1	1	1	intron (NM_054077, intron 1 of 2)	proline arginine-rich end leucine-rich repeat	Prelp
PU_836	chr1	133933318	133934911	1	1	1	Intergenic	proline arginine-rich end leucine-rich repeat	Prelp
PU_837	chr1	133961511	133962100	0	0	1	Intergenic	proline arginine-rich end leucine-rich repeat	Prelp
PU_838	chr1	134065282	134065757	1	0	1	Intergenic	B cell translocation gene 2, anti-proliferative	Btg2
PU_839	chr1	134071574	134072264	0	1	1	Intergenic	B cell translocation gene 2, anti-proliferative	Btg2
PU_840	chr1	134079128	134079534	1	1	1	promoter-TSS (NM_007570)	B cell translocation gene 2, anti-proliferative	Btg2
PU_841	chr1	134092902	134093524	1	1	1	Intergenic	B cell translocation gene 2, anti-proliferative	Btg2
PU_842	chr1	134099080	134099481	1	1	0	Intergenic	chitinase 1 (chitotriosidase)	Chit1
PU_843	chr1	134172996	134173485	0	0	1	Intergenic	chitinase-like 1	Chil1
PU_844	chr1	134234548	134235352	0	0	1	promoter-TSS (NM_001291928)	adenosine A1 receptor	Adora1
PU_845	chr1	134237425	134237789	0	1	0	Intergenic	adenosine A1 receptor	Adora1
PU_846	chr1	134242299	134242622	1	1	1	Intergenic	adenosine A1 receptor	Adora1
PU_847	chr1	134415189	134415645	1	1	1	promoter-TSS (NM_028320)	adiponectin receptor 1	Adipor1
PU_848	chr1	134455257	134455748	1	0	0	promoter-TSS (NM_001311136)	kelch-like 12	Klhl12
PU_849	chr1	134494381	134495286	1	1	1	intron (NM_145510, intron 1 of 1)	RAB interacting factor	Rabif
PU_850	chr1	134556488	134557259	0	0	1	Intergenic	lysine (K)-specific demethylase 5B	Kdm5b
PU_851	chr1	135169397	135170042	0	0	1	Intergenic	G protein-coupled receptor 37-like 1	Gpr37l1
PU_852	chr1	135258240	135258933	0	0	1	promoter-TSS (NM_001163131)	E74-like factor 3	Elf3
PU_853	chr1	135282566	135282873	0	1	1	intron (NM_145417, intron 1 of 10)	arginyl aminopeptidase (aminopeptidase B)	Rnpep
PU_854	chr1	135311315	135311778	1	0	0	intron (NM_001360858, intron 1 of 5)	translocase of inner mitochondrial membrane 17a	Timm17a
PU_855	chr1	135313491	135314132	1	1	1	promoter-TSS (NM_011590)	translocase of inner mitochondrial membrane 17a	Timm17a
PU_856	chr1	135430304	135430612	1	0	0	promoter-TSS (NM_001357577)	importin 9	Ipo9
PU_857	chr1	136001440	136001816	0	1	1	intron (NM_177642, intron 1 of 26)	immunoglobulin-like and fibronectin type III domain containing 1	Igfn1
PU_858	chr1	136007853	136008327	0	1	1	promoter-TSS (NM_001160145)	transmembrane protein 9	Tmem9
PU_859	chr1	136140044	136140475	1	1	1	intron (NR_153829, intron 1 of 35)	kinesin family member 21B	Kif21b
PU_860	chr1	136228039	136228777	0	0	1	intron (NM_028872, intron 1 of 9)	innate immunity activator	Inava
PU_861	chr1	136345842	136346472	1	0	0	promoter-TSS (NM_001347109)	calmodulin regulated spectrin-associated protein family, member 2	Camsap2
PU_862	chr1	136506213	136506650	0	0	1	intron (NM_001287179, intron 20 of 28)	kinesin family member 14	Kif14
PU_863	chr1	136538071	136538742	1	1	1	Intergenic	kinesin family member 14	Kif14
PU_864	chr1	136541587	136542113	1	1	1	Intergenic	kinesin family member 14	Kif14
PU_865	chr1	136569541	136569829	1	0	0	Intergenic	zinc finger protein 281	Zfp281
PU_866	chr1	136624543	136624994	1	1	1	promoter-TSS (NM_177643)	zinc finger protein 281	Zfp281
PU_867	chr1	136629237	136629840	1	1	0	3' UTR (NM_177643, exon 2 of 2)	zinc finger protein 281	Zfp281
PU_868	chr1	136632864	136633333	1	1	1	Intergenic	zinc finger protein 281	Zfp281
PU_869	chr1	136686552	136686918	1	1	1	intron (NR_045325, intron 1 of 2)	predicted gene, 19705	Gm19705
PU_870	chr1	136698490	136699007	0	1	1	intron (NR_037986, intron 1 of 4)	pluripotency associated transcript 22	Platr22
PU_871	chr1	136842062	136842646	0	1	0	Intergenic	nuclear receptor subfamily 5, group A, member 2	Nr5a2
PU_872	chr1	136895818	136896325	1	1	0	intron (NM_030676, intron 6 of 8)	nuclear receptor subfamily 5, group A, member 2	Nr5a2
PU_873	chr1	136911448	136911862	0	1	1	intron (NM_030676, intron 6 of 8)	nuclear receptor subfamily 5, group A, member 2	Nr5a2
PU_874	chr1	136915501	136915777	0	1	0	intron (NM_030676, intron 6 of 8)	nuclear receptor subfamily 5, group A, member 2	Nr5a2
PU_875	chr1	136925570	136926396	1	1	1	intron (NM_030676, intron 6 of 8)	nuclear receptor subfamily 5, group A, member 2	Nr5a2
PU_876	chr1	136929794	136930119	0	1	1	intron (NM_030676, intron 6 of 8)	nuclear receptor subfamily 5, group A, member 2	Nr5a2
PU_877	chr1	136935573	136936048	1	0	1	intron (NM_030676, intron 6 of 8)	nuclear receptor subfamily 5, group A, member 2	Nr5a2
PU_878	chr1	136945985	136946444	1	1	1	intron (NM_030676, intron 3 of 8)	nuclear receptor subfamily 5, group A, member 2	Nr5a2
PU_879	chr1	136955114	136955607	1	0	0	intron (NM_030676, intron 1 of 8)	nuclear receptor subfamily 5, group A, member 2	Nr5a2
PU_880	chr1	136959417	136960031	1	1	1	intron (NM_030676, intron 1 of 8)	nuclear receptor subfamily 5, group A, member 2	Nr5a2
PU_881	chr1	136960466	136961042	1	1	1	promoter-TSS (NM_030676)	nuclear receptor subfamily 5, group A, member 2	Nr5a2
PU_882	chr1	136966710	136967525	1	1	1	Intergenic	nuclear receptor subfamily 5, group A, member 2	Nr5a2
PU_883	chr1	137010426	137010940	1	1	1	Intergenic	nuclear receptor subfamily 5, group A, member 2	Nr5a2
PU_884	chr1	137020396	137020879	1	1	1	Intergenic	nuclear receptor subfamily 5, group A, member 2	Nr5a2
PU_885	chr1	137034491	137034993	1	1	1	Intergenic	nuclear receptor subfamily 5, group A, member 2	Nr5a2
PU_886	chr1	137172008	137172503	0	0	1	Intergenic	nuclear receptor subfamily 5, group A, member 2	Nr5a2
PU_887	chr1	137280378	137280801	0	0	1	Intergenic	nuclear receptor subfamily 5, group A, member 2	Nr5a2
PU_888	chr1	137751610	137751977	1	1	0	Intergenic	microRNA 181a-1	Mir181a-1
PU_889	chr1	138209772	138210275	1	1	1	Intergenic	protein tyrosine phosphatase, receptor type, C	Ptprc
PU_890	chr1	138510604	138510915	1	1	1	intron (NM_021605, intron 7 of 9)	NIMA (never in mitosis gene a)-related expressed kinase 7	Nek7
PU_891	chr1	138571435	138571732	0	0	1	intron (NM_001311148, intron 1 of 7)	NIMA (never in mitosis gene a)-related expressed kinase 7	Nek7
PU_892	chr1	138590560	138591144	0	0	1	intron (NM_001311148, intron 1 of 7)	NIMA (never in mitosis gene a)-related expressed kinase 7	Nek7
PU_893	chr1	138606704	138607190	1	1	1	intron (NM_001311148, intron 1 of 7)	NIMA (never in mitosis gene a)-related expressed kinase 7	Nek7
PU_894	chr1	138609151	138609825	0	0	1	intron (NM_001311148, intron 1 of 7)	NIMA (never in mitosis gene a)-related expressed kinase 7	Nek7
PU_895	chr1	138617619	138618613	0	0	1	intron (NM_001311148, intron 1 of 7)	NIMA (never in mitosis gene a)-related expressed kinase 7	Nek7
PU_896	chr1	138619092	138619748	1	1	1	intron (NM_001311148, intron 1 of 7)	NIMA (never in mitosis gene a)-related expressed kinase 7	Nek7
PU_897	chr1	138856574	138856900	1	0	1	exon (NM_001081226, exon 1 of 3)	RIKEN cDNA 2310009B15 gene	2310009B15Rik
PU_898	chr1	138912139	138912871	1	0	1	Intergenic	RIKEN cDNA 1700019P21 gene	1700019P21Rik
PU_899	chr1	138928455	138929048	1	1	1	Intergenic	DENN/MADD domain containing 1B	Dennd1b
PU_900	chr1	138963425	138964042	1	0	0	promoter-TSS (NM_001166501)	DENN/MADD domain containing 1B	Dennd1b
PU_901	chr1	139011939	139012240	0	0	1	intron (NM_181347, intron 1 of 20)	RIKEN cDNA 4930596I21 gene	4930596I21Rik
PU_902	chr1	139551343	139551722	0	0	1	intron (NM_015780, intron 4 of 5)	complement factor H-related 1	Cfhr1
PU_903	chr1	139560149	139560509	0	1	1	promoter-TSS (NM_015780)	complement factor H-related 1	Cfhr1
PU_904	chr1	139571179	139571522	0	0	1	Intergenic	complement factor H-related 1	Cfhr1
PU_905	chr1	139660814	139661218	0	0	1	Intergenic	complement factor H-related 1	Cfhr1
PU_906	chr1	139780990	139781527	0	0	1	promoter-TSS (NM_001160304)	predicted gene 4788	Gm4788
PU_907	chr1	139858586	139858886	0	1	1	promoter-TSS (NM_001025575)	complement factor H-related 2	Cfhr2
PU_908	chr1	139860214	139860887	0	1	1	Intergenic	complement factor H-related 2	Cfhr2
PU_909	chr1	139863619	139864124	0	0	1	Intergenic	complement factor H-related 2	Cfhr2
PU_910	chr1	140013063	140013876	0	1	1	Intergenic	complement factor H-related 2	Cfhr2
PU_911	chr1	140018672	140019180	0	0	1	Intergenic	complement factor H-related 2	Cfhr2
PU_912	chr1	140179950	140180995	0	0	1	intron (NM_009888, intron 1 of 21)	complement component factor h	Cfh
PU_913	chr1	140183167	140183904	1	1	1	promoter-TSS (NM_009888)	complement component factor h	Cfh
PU_914	chr1	140264816	140265443	0	1	1	intron (NM_001081027, intron 1 of 27)	potassium channel, subfamily T, member 2	Kcnt2
PU_915	chr1	140266689	140267151	0	1	0	intron (NM_001081027, intron 1 of 27)	potassium channel, subfamily T, member 2	Kcnt2
PU_916	chr1	140379500	140379846	0	0	1	intron (NM_001081027, intron 7 of 27)	potassium channel, subfamily T, member 2	Kcnt2
PU_917	chr1	140381080	140381563	1	1	1	intron (NM_001081027, intron 7 of 27)	potassium channel, subfamily T, member 2	Kcnt2
PU_918	chr1	140406618	140407271	1	1	1	intron (NM_001081027, intron 8 of 27)	potassium channel, subfamily T, member 2	Kcnt2
PU_919	chr1	140415670	140416295	1	1	1	intron (NM_001081027, intron 8 of 27)	potassium channel, subfamily T, member 2	Kcnt2
PU_920	chr1	143663203	143663527	0	1	1	intron (NM_145991, intron 10 of 16)	UDP-Gal:betaGlcNAc beta 1,3-galactosyltransferase, polypeptide 2	B3galt2
PU_921	chr1	143702816	143703106	0	1	0	promoter-TSS (NM_145991)	cell division cycle 73, Paf1/RNA polymerase II complex component	Cdc73
PU_922	chr1	143739469	143739828	1	0	0	promoter-TSS (NM_023505)	glutaredoxin 2 (thioltransferase)	Glrx2
PU_923	chr1	143777018	143777317	0	1	1	promoter-TSS (NM_013835)	ubiquitin carboxyl-terminal esterase L5	Uchl5
PU_924	chr1	143946921	143947351	0	0	1	Intergenic	regulator of G-protein signaling 2	Rgs2
PU_925	chr1	144001305	144001719	0	0	1	3' UTR (NM_009061, exon 5 of 5)	regulator of G-protein signaling 2	Rgs2
PU_926	chr1	146316803	146317120	0	0	1	Intergenic	bone morphogenetic protein/retinoic acid inducible neural specific 3	Brinp3
PU_927	chr1	150392662	150393265	1	1	1	promoter-TSS (NM_001077237)	odr4 GPCR localization factor homolog	Odr4
PU_928	chr1	150466129	150466496	0	1	1	promoter-TSS (NM_021400)	proteoglycan 4 (megakaryocyte stimulating factor, articular superficial zone protein)	Prg4
PU_929	chr1	150497758	150498037	0	1	0	Intergenic	proteoglycan 4 (megakaryocyte stimulating factor, articular superficial zone protein)	Prg4
PU_930	chr1	151121801	151122159	0	1	1	Intergenic	RIKEN cDNA C730036E19 gene	C730036E19Rik
PU_931	chr1	151123906	151124384	1	1	1	Intergenic	RIKEN cDNA C730036E19 gene	C730036E19Rik
PU_932	chr1	151127726	151128549	1	1	1	Intergenic	RIKEN cDNA C730036E19 gene	C730036E19Rik
PU_933	chr1	151128976	151129391	1	1	1	Intergenic	RIKEN cDNA C730036E19 gene	C730036E19Rik
PU_934	chr1	151130103	151130627	0	1	1	Intergenic	RIKEN cDNA C730036E19 gene	C730036E19Rik
PU_935	chr1	151132096	151133173	0	1	1	Intergenic	RIKEN cDNA C730036E19 gene	C730036E19Rik
PU_936	chr1	151151063	151151523	1	1	1	Intergenic	RIKEN cDNA C730036E19 gene	C730036E19Rik
PU_937	chr1	151153341	151153701	1	1	1	Intergenic	RIKEN cDNA C730036E19 gene	C730036E19Rik
PU_938	chr1	151167224	151167558	0	1	1	Intergenic	RIKEN cDNA C730036E19 gene	C730036E19Rik
PU_939	chr1	151177773	151178145	0	1	0	Intergenic	RIKEN cDNA C730036E19 gene	C730036E19Rik
PU_940	chr1	151264655	151265167	0	0	1	Intergenic	influenza virus NS1A binding protein	Ivns1abp
PU_941	chr1	151327420	151327947	0	0	1	Intergenic	influenza virus NS1A binding protein	Ivns1abp
PU_942	chr1	151328635	151329126	0	1	1	Intergenic	influenza virus NS1A binding protein	Ivns1abp
PU_943	chr1	151338813	151339184	0	1	1	Intergenic	influenza virus NS1A binding protein	Ivns1abp
PU_944	chr1	151341415	151341693	0	1	1	Intergenic	influenza virus NS1A binding protein	Ivns1abp
PU_945	chr1	151342948	151343238	0	1	0	Intergenic	influenza virus NS1A binding protein	Ivns1abp
PU_946	chr1	151344121	151344806	1	1	1	promoter-TSS (NM_001359262)	influenza virus NS1A binding protein	Ivns1abp
PU_947	chr1	151428353	151428902	1	1	1	promoter-TSS (NM_026876)	tRNA methyltransferase 1 like	Trmt1l
PU_948	chr1	151699318	151699718	0	0	1	intron (NM_022018, intron 8 of 13)	RIKEN cDNA 2810414N06 gene	2810414N06Rik
PU_949	chr1	151754879	151755578	1	1	1	promoter-TSS (NM_001311165)	ER degradation enhancer, mannosidase alpha-like 3	Edem3
PU_950	chr1	152518978	152519286	1	0	1	exon (NM_016846, exon 18 of 18)	ral guanine nucleotide dissociation stimulator,-like 1	Rgl1
PU_951	chr1	152902457	152903404	1	1	1	promoter-TSS (NM_001005507)	Smg-7 homolog, nonsense mediated mRNA decay factor (C. elegans)	Smg7
PU_952	chr1	152904309	152904913	1	0	1	Intergenic	Smg-7 homolog, nonsense mediated mRNA decay factor (C. elegans)	Smg7
PU_953	chr1	153064864	153066279	1	1	1	intron (NM_175460, intron 1 of 10)	nicotinamide nucleotide adenylyltransferase 2	Nmnat2
PU_954	chr1	153275450	153275823	0	0	1	intron (NM_010683, intron 1 of 27)	laminin, gamma 1	Lamc1
PU_955	chr1	153332645	153333380	1	1	1	promoter-TSS (NM_010683)	laminin, gamma 1	Lamc1
PU_956	chr1	153481517	153482038	0	0	1	intron (NM_007842, intron 3 of 27)	DEAH (Asp-Glu-Ala-His) box polypeptide 9	Dhx9
PU_957	chr1	153487376	153487855	1	0	0	promoter-TSS (NM_007842)	DEAH (Asp-Glu-Ala-His) box polypeptide 9	Dhx9
PU_958	chr1	153661262	153661859	1	1	1	intron (NM_026380, intron 1 of 6)	regulator of G-protein signaling 8	Rgs8
PU_959	chr1	153678982	153679810	1	1	1	intron (NM_026380, intron 5 of 6)	regulator of G-protein signaling 8	Rgs8
PU_960	chr1	153689594	153690145	0	1	1	intron (NM_026380, intron 5 of 6)	regulator of G-protein signaling 8	Rgs8
PU_961	chr1	153690855	153691636	1	1	1	intron (NM_026380, intron 6 of 6)	regulator of G-protein signaling 8	Rgs8
PU_962	chr1	153692481	153693022	0	1	0	exon (NM_001347115, exon 6 of 6)	regulator of G-protein signaling 8	Rgs8
PU_963	chr1	153697492	153697892	1	1	1	TTS (NM_001347115)	regulator of G-protein signaling 8	Rgs8
PU_964	chr1	153698372	153698835	1	1	1	TTS (NM_001347115)	regulator of G-protein signaling 8	Rgs8
PU_965	chr1	153701378	153701950	1	1	1	Intergenic	regulator of G-protein signaling 8	Rgs8
PU_966	chr1	153702442	153702960	1	1	1	Intergenic	RIKEN cDNA C230024C17 gene	C230024C17Rik
PU_967	chr1	153739811	153740411	0	1	1	promoter-TSS (NM_011267)	regulator of G-protein signaling 16	Rgs16
PU_968	chr1	153855876	153856274	0	0	1	Intergenic	transmembrane epididymal family member 2	Teddm2
PU_969	chr1	153869348	153869775	0	0	1	Intergenic	transmembrane epididymal protein 1B	Teddm1b
PU_970	chr1	153899582	153900405	1	1	1	promoter-TSS (NR_106194)	glutamate-ammonia ligase (glutamine synthetase)	Glul
PU_971	chr1	153900760	153900927	1	0	1	TTS (NR_106194)	glutamate-ammonia ligase (glutamine synthetase)	Glul
PU_972	chr1	153901280	153901927	1	1	1	intron (NM_008131, intron 1 of 6)	glutamate-ammonia ligase (glutamine synthetase)	Glul
PU_973	chr1	153985559	153985995	0	0	1	Intergenic	glutamate-ammonia ligase (glutamine synthetase)	Glul
PU_974	chr1	153988075	153988798	0	0	1	Intergenic	glutamate-ammonia ligase (glutamine synthetase)	Glul
PU_975	chr1	153992436	153992948	0	0	1	Intergenic	glutamate-ammonia ligase (glutamine synthetase)	Glul
PU_976	chr1	154032458	154033025	0	0	1	Intergenic	glutamate-ammonia ligase (glutamine synthetase)	Glul
PU_977	chr1	154117701	154118225	1	1	1	Intergenic	zinc finger protein 648	Zfp648
PU_978	chr1	154120622	154121046	0	1	0	Intergenic	zinc finger protein 648	Zfp648
PU_979	chr1	154148826	154149429	1	1	1	Intergenic	zinc finger protein 648	Zfp648
PU_980	chr1	154150038	154150893	1	1	1	Intergenic	zinc finger protein 648	Zfp648
PU_981	chr1	155064079	155064505	0	0	1	intron (NR_151545, intron 6 of 6)	predicted gene 9530	Gm9530
PU_982	chr1	155083288	155084351	1	1	1	promoter-TSS (NR_151545)	predicted gene 9530	Gm9530
PU_983	chr1	155099338	155099819	0	0	1	promoter-TSS (NM_010500)	immediate early response 5	Ier5
PU_984	chr1	155158498	155158884	1	0	1	promoter-TSS (NM_021433)	syntaxin 6	Stx6
PU_985	chr1	155199550	155199999	0	0	1	intron (NM_021433, intron 7 of 7)	syntaxin 6	Stx6
PU_986	chr1	155274945	155275471	1	1	1	TTS (NM_011273)	cDNA sequence BC034090	BC034090
PU_987	chr1	155275743	155276902	1	1	1	3' UTR (NM_011273, exon 15 of 15)	cDNA sequence BC034090	BC034090
PU_988	chr1	155417161	155417582	0	1	1	promoter-TSS (NM_011273)	xenotropic and polytropic retrovirus receptor 1	Xpr1
PU_989	chr1	155532921	155533954	1	1	1	Intergenic	predicted gene 5532	Gm5532
PU_990	chr1	155777499	155778080	0	0	1	TTS (NM_023268)	quiescin Q6 sulfhydryl oxidase 1	Qsox1
PU_991	chr1	155794870	155795439	0	1	1	intron (NM_001024945, intron 3 of 11)	quiescin Q6 sulfhydryl oxidase 1	Qsox1
PU_992	chr1	155795665	155796245	1	1	1	intron (NM_001024945, intron 2 of 11)	quiescin Q6 sulfhydryl oxidase 1	Qsox1
PU_993	chr1	155805496	155806214	1	1	1	intron (NM_001024945, intron 1 of 11)	quiescin Q6 sulfhydryl oxidase 1	Qsox1
PU_994	chr1	155808239	155809000	1	1	1	intron (NM_001024945, intron 1 of 11)	quiescin Q6 sulfhydryl oxidase 1	Qsox1
PU_995	chr1	155809662	155810286	1	1	1	intron (NM_001024945, intron 1 of 11)	quiescin Q6 sulfhydryl oxidase 1	Qsox1
PU_996	chr1	155810717	155811550	0	0	1	intron (NM_001024945, intron 1 of 11)	quiescin Q6 sulfhydryl oxidase 1	Qsox1
PU_997	chr1	155811907	155813340	1	1	1	exon (NM_023268, exon 1 of 13)	quiescin Q6 sulfhydryl oxidase 1	Qsox1
PU_998	chr1	155826726	155827209	1	1	1	Intergenic	quiescin Q6 sulfhydryl oxidase 1	Qsox1
PU_999	chr1	155855364	155855850	0	0	1	intron (NM_001039184, intron 37 of 37)	quiescin Q6 sulfhydryl oxidase 1	Qsox1
PU_1000	chr1	155973135	155973537	1	1	1	promoter-TSS (NM_001039184)	centrosomal protein 350	Cep350
PU_1001	chr1	156003228	156003862	0	0	1	Intergenic	centrosomal protein 350	Cep350
PU_1002	chr1	156035948	156036814	1	1	1	promoter-TSS (NM_144791)	torsin A interacting protein 1	Tor1aip1
PU_1003	chr1	156040540	156041655	1	0	1	5' UTR (NM_001160180, exon 2 of 3)	torsin A interacting protein 2	Tor1aip2
PU_1004	chr1	156420733	156421186	0	0	1	promoter-TSS (NM_001346967)	axonemal dynein light chain domain containing 1	Axdnd1
PU_1005	chr1	156558512	156559099	1	0	0	promoter-TSS (NM_001136104)	v-abl Abelson murine leukemia viral oncogene 2 (arg, Abelson-related gene)	Abl2
PU_1006	chr1	156559391	156559681	0	0	1	intron (NM_009595, intron 1 of 11)	v-abl Abelson murine leukemia viral oncogene 2 (arg, Abelson-related gene)	Abl2
PU_1007	chr1	156657487	156658047	1	1	1	intron (NM_023141, intron 4 of 5)	torsin family 3, member A	Tor3a
PU_1008	chr1	156658711	156659078	0	1	1	intron (NM_023141, intron 4 of 5)	torsin family 3, member A	Tor3a
PU_1009	chr1	156659834	156660252	0	1	1	intron (NM_023141, intron 4 of 5)	torsin family 3, member A	Tor3a
PU_1010	chr1	156717791	156718416	0	0	1	intron (NM_145413, intron 1 of 7)	family with sequence similarity 20, member B	Fam20b
PU_1011	chr1	156718983	156719262	0	1	0	promoter-TSS (NM_145413)	family with sequence similarity 20, member B	Fam20b
PU_1012	chr1	156838222	156838550	0	0	1	promoter-TSS (NM_028333)	angiopoietin-like 1	Angptl1
PU_1013	chr1	156938695	156939287	1	0	0	intron (NM_001159965, intron 1 of 19)	Ral GEF with PH domain and SH3 binding motif 2	Ralgps2
PU_1014	chr1	156978677	156979032	0	1	0	Intergenic	Ral GEF with PH domain and SH3 binding motif 2	Ralgps2
PU_1015	chr1	157012973	157013562	0	1	0	Intergenic	Ral GEF with PH domain and SH3 binding motif 2	Ralgps2
PU_1016	chr1	157507258	157507624	0	0	1	5' UTR (NM_033354, exon 2 of 28)	SEC16 homolog B (S. cerevisiae)	Sec16b
PU_1017	chr1	157525710	157526275	1	1	1	promoter-TSS (NM_001159986)	SEC16 homolog B (S. cerevisiae)	Sec16b
PU_1018	chr1	157526607	157527146	1	1	1	intron (NM_001159986, intron 1 of 25)	SEC16 homolog B (S. cerevisiae)	Sec16b
PU_1019	chr1	159231895	159232342	0	1	1	promoter-TSS (NM_001360878)	COP1, E3 ubiquitin ligase	Cop1
PU_1020	chr1	160044139	160044860	1	1	1	non-coding (NR_028111, exon 1 of 3)	RIKEN cDNA 4930523C07 gene	4930523C07Rik
PU_1021	chr1	160194932	160195771	0	1	1	promoter-TSS (NM_001347121)	mitochondrial ribosomal protein S14	Mrps14
PU_1022	chr1	160212688	160213412	0	1	1	promoter-TSS (NM_009786)	calcyclin binding protein	Cacybp
PU_1023	chr1	160373247	160373651	0	1	1	intron (NM_013862, intron 18 of 20)	RAB GTPase activating protein 1-like	Rabgap1l
PU_1024	chr1	160374525	160374966	0	1	1	intron (NM_013862, intron 18 of 20)	RAB GTPase activating protein 1-like	Rabgap1l
PU_1025	chr1	160690653	160691454	0	1	0	intron (NM_013862, intron 10 of 20)	RAB GTPase activating protein 1-like	Rabgap1l
PU_1026	chr1	160692826	160693379	0	0	1	intron (NM_013862, intron 10 of 20)	RAB GTPase activating protein 1-like	Rabgap1l
PU_1027	chr1	160785704	160786118	0	0	1	intron (NM_013862, intron 1 of 20)	RAB GTPase activating protein 1-like	Rabgap1l
PU_1028	chr1	160840816	160841215	0	0	1	Intergenic	RAB GTPase activating protein 1-like	Rabgap1l
PU_1029	chr1	160905933	160906466	0	1	1	promoter-TSS (NM_001024952)	RING CCCH (C3H) domains 1	Rc3h1
PU_1030	chr1	160978174	160979072	1	1	1	promoter-TSS (NM_080844)	serine (or cysteine) peptidase inhibitor, clade C (antithrombin), member 1	Serpinc1
PU_1031	chr1	160980553	160981193	0	1	0	intron (NM_080844, intron 1 of 7)	serine (or cysteine) peptidase inhibitor, clade C (antithrombin), member 1	Serpinc1
PU_1032	chr1	160986968	160987845	1	1	1	intron (NM_080844, intron 1 of 7)	serine (or cysteine) peptidase inhibitor, clade C (antithrombin), member 1	Serpinc1
PU_1033	chr1	161034424	161035091	1	1	1	promoter-TSS (NR_151479)	zinc finger and BTB domain containing 37	Zbtb37
PU_1034	chr1	161070474	161070940	1	1	1	promoter-TSS (NM_172644)	aspartyl-tRNA synthetase 2 (mitochondrial)	Dars2
PU_1035	chr1	161076054	161076426	1	1	1	intron (NR_131030, intron 2 of 4)	centromere protein L	Cenpl
PU_1036	chr1	161195973	161196265	0	0	1	Intergenic	testis expressed 50	Tex50
PU_1037	chr1	161248197	161248620	0	1	1	intron (NM_007453, intron 1 of 4)	peroxiredoxin 6	Prdx6
PU_1038	chr1	161250399	161251490	1	1	1	intron (NM_001303408, intron 1 of 5)	peroxiredoxin 6	Prdx6
PU_1039	chr1	161252939	161253355	0	0	1	Intergenic	peroxiredoxin 6	Prdx6
PU_1040	chr1	161257926	161258487	0	1	1	Intergenic	peroxiredoxin 6	Prdx6
PU_1041	chr1	161266869	161267125	0	1	0	Intergenic	peroxiredoxin 6	Prdx6
PU_1042	chr1	161378629	161379044	1	1	1	Intergenic	tumor necrosis factor (ligand) superfamily, member 4	Tnfsf4
PU_1043	chr1	161380072	161380411	0	0	1	Intergenic	tumor necrosis factor (ligand) superfamily, member 4	Tnfsf4
PU_1044	chr1	161876577	161877053	1	1	1	promoter-TSS (NM_001357401)	SUN domain containing ossification factor	Suco
PU_1045	chr1	161969110	161969406	0	0	1	promoter-TSS (NM_001039045)	phosphatidylinositol glycan anchor biosynthesis, class C	Pigc
PU_1046	chr1	162548316	162548735	0	0	1	promoter-TSS (NM_144877)	EEF1A lysine and N-terminal methyltransferase	Eef1aknmt
PU_1047	chr1	162570328	162570789	0	0	1	promoter-TSS (NM_001356526)	vesicle-associated membrane protein 4	Vamp4
PU_1048	chr1	162828293	162828573	0	0	1	Intergenic	flavin containing monooxygenase 4	Fmo4
PU_1049	chr1	162840227	162840642	1	1	1	3' UTR (NM_001330318, exon 5 of 5)	flavin containing monooxygenase 1	Fmo1
PU_1050	chr1	162854081	162854490	0	1	1	intron (NM_010231, intron 2 of 8)	flavin containing monooxygenase 1	Fmo1
PU_1051	chr1	162858537	162859352	0	0	1	intron (NM_010231, intron 2 of 8)	flavin containing monooxygenase 1	Fmo1
PU_1052	chr1	162860153	162860532	1	1	1	promoter-TSS (NM_001330318)	flavin containing monooxygenase 1	Fmo1
PU_1053	chr1	162864204	162864593	0	1	0	intron (NM_010231, intron 1 of 8)	flavin containing monooxygenase 1	Fmo1
PU_1054	chr1	162866383	162866764	0	1	0	promoter-TSS (NM_010231)	flavin containing monooxygenase 1	Fmo1
PU_1055	chr1	162871538	162872608	0	0	1	Intergenic	flavin containing monooxygenase 1	Fmo1
PU_1056	chr1	162891725	162892543	1	1	1	intron (NM_018881, intron 2 of 8)	flavin containing monooxygenase 2	Fmo2
PU_1057	chr1	162897900	162898841	0	1	1	5' UTR (NM_001360913, exon 1 of 8)	flavin containing monooxygenase 2	Fmo2
PU_1058	chr1	162963453	162964100	1	1	1	intron (NM_008030, intron 6 of 8)	flavin containing monooxygenase 3	Fmo3
PU_1059	chr1	162966138	162966761	1	1	1	intron (NM_008030, intron 5 of 8)	flavin containing monooxygenase 3	Fmo3
PU_1060	chr1	162969619	162969979	0	1	0	intron (NM_008030, intron 2 of 8)	flavin containing monooxygenase 3	Fmo3
PU_1061	chr1	162986025	162986922	1	1	1	Intergenic	flavin containing monooxygenase 3	Fmo3
PU_1062	chr1	162987512	162988044	0	1	1	Intergenic	flavin containing monooxygenase 3	Fmo3
PU_1063	chr1	163403515	163403969	1	0	1	promoter-TSS (NM_001313738)	golgin, RAB6-interacting	Gorab
PU_1064	chr1	163779328	163779820	0	0	1	promoter-TSS (NM_001305643)	kinesin-associated protein 3	Kifap3
PU_1065	chr1	163994566	163994887	0	0	1	promoter-TSS (NM_027279)	cDNA sequence BC055324	BC055324
PU_1066	chr1	164152844	164153388	0	1	1	promoter-TSS (NR_037987)	predicted gene 16548	Gm16548
PU_1067	chr1	164158459	164159074	0	1	1	intron (NM_007976, intron 2 of 24)	predicted gene 16548	Gm16548
PU_1068	chr1	164162793	164163188	0	0	1	intron (NM_007976, intron 3 of 24)	predicted gene 16548	Gm16548
PU_1069	chr1	164208402	164208778	0	1	0	intron (NM_007976, intron 19 of 24)	microRNA mir-12178	Mir12178
PU_1070	chr1	164210957	164211164	0	1	1	intron (NM_007976, intron 21 of 24)	microRNA mir-12178	Mir12178
PU_1071	chr1	164220217	164220706	1	0	0	TTS (NM_007976)	microRNA mir-12178	Mir12178
PU_1072	chr1	164235130	164235445	0	1	1	Intergenic	solute carrier family 19 (thiamine transporter), member 2	Slc19a2
PU_1073	chr1	164235932	164236445	0	1	1	Intergenic	solute carrier family 19 (thiamine transporter), member 2	Slc19a2
PU_1074	chr1	164248369	164249271	1	1	1	promoter-TSS (NM_001276455)	solute carrier family 19 (thiamine transporter), member 2	Slc19a2
PU_1075	chr1	164252483	164252961	0	1	1	intron (NM_054087, intron 1 of 5)	solute carrier family 19 (thiamine transporter), member 2	Slc19a2
PU_1076	chr1	164261576	164261990	0	0	1	intron (NM_054087, intron 3 of 5)	solute carrier family 19 (thiamine transporter), member 2	Slc19a2
PU_1077	chr1	164415241	164415782	0	1	1	intron (NM_138314, intron 13 of 13)	ATPase, Na+/K+ transporting, beta 1 polypeptide	Atp1b1
PU_1078	chr1	164420579	164420922	0	1	0	intron (NM_138314, intron 13 of 13)	ATPase, Na+/K+ transporting, beta 1 polypeptide	Atp1b1
PU_1079	chr1	164457955	164459064	1	1	1	promoter-TSS (NM_009721)	ATPase, Na+/K+ transporting, beta 1 polypeptide	Atp1b1
PU_1080	chr1	164460832	164461402	1	1	1	Intergenic	ATPase, Na+/K+ transporting, beta 1 polypeptide	Atp1b1
PU_1081	chr1	164521398	164521865	1	1	1	Intergenic	predicted gene, 26685	Gm26685
PU_1082	chr1	164526173	164527077	1	1	1	Intergenic	predicted gene, 26685	Gm26685
PU_1083	chr1	164703580	164704314	1	1	0	Intergenic	dermatopontin	Dpt
PU_1084	chr1	164713819	164714510	1	1	1	Intergenic	dermatopontin	Dpt
PU_1085	chr1	165194115	165194766	1	1	1	promoter-TSS (NR_151712)	SFT2 domain containing 2	Sft2d2
PU_1086	chr1	165229496	165230048	0	0	1	intron (NM_145513, intron 1 of 6)	TIP41, TOR signalling pathway regulator-like (S. cerevisiae)	Tiprl
PU_1087	chr1	165236861	165237237	0	1	1	promoter-TSS (NM_145513)	TIP41, TOR signalling pathway regulator-like (S. cerevisiae)	Tiprl
PU_1088	chr1	165328771	165329176	0	0	1	TTS (NM_028759)	G protein-coupled receptor 161	Gpr161
PU_1089	chr1	165330689	165331083	0	0	1	intron (NM_028759, intron 18 of 18)	G protein-coupled receptor 161	Gpr161
PU_1090	chr1	165348633	165349215	0	0	1	intron (NM_028759, intron 14 of 18)	G protein-coupled receptor 161	Gpr161
PU_1091	chr1	165421447	165421806	1	1	1	intron (NM_028759, intron 4 of 18)	DDB1 and CUL4 associated factor 6	Dcaf6
PU_1092	chr1	165460439	165461442	1	1	1	promoter-TSS (NM_027430)	mitochondrial pyruvate carrier 2	Mpc2
PU_1093	chr1	165461725	165462112	0	1	1	intron (NM_027430, intron 1 of 4)	mitochondrial pyruvate carrier 2	Mpc2
PU_1094	chr1	165484591	165485208	1	1	1	promoter-TSS (NM_001357427)	adenylate cyclase 10	Adcy10
PU_1095	chr1	165503640	165503909	0	1	1	intron (NM_173029, intron 2 of 33)	adenylate cyclase 10	Adcy10
PU_1096	chr1	165509997	165510698	0	0	1	exon (NM_173029, exon 6 of 34)	adenylate cyclase 10	Adcy10
PU_1097	chr1	165616709	165617613	1	1	1	intron (NM_001001880, intron 1 of 4)	myelin protein zero-like 1	Mpzl1
PU_1098	chr1	165634359	165634847	1	0	0	promoter-TSS (NM_001083897)	myelin protein zero-like 1	Mpzl1
PU_1099	chr1	165717786	165718163	1	1	1	Intergenic	RCSD domain containing 1	Rcsd1
PU_1100	chr1	165763446	165764068	0	0	1	promoter-TSS (NM_011804)	cellular repressor of E1A-stimulated genes 1	Creg1
PU_1101	chr1	165766428	165766710	0	1	1	intron (NR_149310, intron 2 of 4)	cellular repressor of E1A-stimulated genes 1	Creg1
PU_1102	chr1	165769234	165769490	0	1	1	intron (NR_149310, intron 2 of 4)	cellular repressor of E1A-stimulated genes 1	Creg1
PU_1103	chr1	165771500	165771850	1	0	1	intron (NR_149310, intron 4 of 4)	cellular repressor of E1A-stimulated genes 1	Creg1
PU_1104	chr1	166002507	166003062	1	1	1	promoter-TSS (NM_198932)	POU domain, class 2, transcription factor 1	Pou2f1
PU_1105	chr1	166266070	166266628	1	1	1	intron (NM_001357429, intron 1 of 6)	immunoglobulin-like domain containing receptor 2	Ildr2
PU_1106	chr1	166278697	166279188	1	1	1	intron (NM_001357429, intron 3 of 6)	immunoglobulin-like domain containing receptor 2	Ildr2
PU_1107	chr1	166279588	166280246	0	1	1	intron (NM_001357429, intron 3 of 6)	immunoglobulin-like domain containing receptor 2	Ildr2
PU_1108	chr1	166280470	166280919	1	1	1	intron (NM_001357429, intron 3 of 6)	immunoglobulin-like domain containing receptor 2	Ildr2
PU_1109	chr1	166281400	166281866	0	1	1	intron (NM_001357429, intron 3 of 6)	immunoglobulin-like domain containing receptor 2	Ildr2
PU_1110	chr1	166292959	166293612	1	1	1	intron (NM_001357431, intron 4 of 7)	immunoglobulin-like domain containing receptor 2	Ildr2
PU_1111	chr1	166315768	166316079	0	0	1	3' UTR (NM_001164528, exon 10 of 10)	immunoglobulin-like domain containing receptor 2	Ildr2
PU_1112	chr1	166378664	166379449	1	1	1	promoter-TSS (NM_030245)	transcriptional adaptor 1	Tada1
PU_1113	chr1	166409165	166409933	1	0	0	intron (NM_175170, intron 1 of 5)	pogo transposable element with KRAB domain	Pogk
PU_1114	chr1	167247068	167247393	0	1	1	intron (NM_030724, intron 1 of 6)	uridine-cytidine kinase 2	Uck2
PU_1115	chr1	167271882	167272206	0	1	1	intron (NM_030724, intron 1 of 6)	uridine-cytidine kinase 2	Uck2
PU_1116	chr1	167308354	167308818	0	0	1	promoter-TSS (NM_001039483)	transmembrane and coiled-coil domains 1	Tmco1
PU_1117	chr1	167349693	167350316	1	1	1	promoter-TSS (NM_019993)	aldehyde dehydrogenase 9, subfamily A1	Aldh9a1
PU_1118	chr1	167387287	167387672	1	1	1	intron (NM_025569, intron 1 of 5)	microsomal glutathione S-transferase 3	Mgst3
PU_1119	chr1	167393850	167394358	1	1	0	promoter-TSS (NM_025569)	microsomal glutathione S-transferase 3	Mgst3
PU_1120	chr1	167618069	167618412	1	1	1	promoter-TSS (NM_001159731)	retinoid X receptor gamma	Rxrg
PU_1121	chr1	168344786	168345242	0	0	1	intron (NM_001291508, intron 2 of 7)	pre B cell leukemia homeobox 1	Pbx1
PU_1122	chr1	168355187	168355549	0	1	1	intron (NM_001291508, intron 2 of 7)	pre B cell leukemia homeobox 1	Pbx1
PU_1123	chr1	168362414	168362903	1	1	1	intron (NM_001291508, intron 2 of 7)	pre B cell leukemia homeobox 1	Pbx1
PU_1124	chr1	168366266	168366683	0	1	1	intron (NM_001291508, intron 2 of 7)	pre B cell leukemia homeobox 1	Pbx1
PU_1125	chr1	168432179	168432636	1	1	1	promoter-TSS (NM_008783)	pre B cell leukemia homeobox 1	Pbx1
PU_1126	chr1	168497837	168498166	0	1	1	Intergenic	microRNA 6348	Mir6348
PU_1127	chr1	168502217	168502639	0	1	1	Intergenic	microRNA 6348	Mir6348
PU_1128	chr1	169165698	169166702	1	1	1	Intergenic	microRNA 6354	Mir6354
PU_1129	chr1	169187740	169188047	0	0	1	Intergenic	microRNA 6354	Mir6354
PU_1130	chr1	169531365	169531727	1	0	1	promoter-TSS (NM_023284)	NUF2, NDC80 kinetochore complex component	Nuf2
PU_1131	chr1	169532246	169532618	0	0	1	promoter-TSS (NM_023284)	NUF2, NDC80 kinetochore complex component	Nuf2
PU_1132	chr1	169969179	169969505	0	1	1	promoter-TSS (NR_040438)	RIKEN cDNA 3110045C21 gene	3110045C21Rik
PU_1133	chr1	170174625	170175578	1	1	1	promoter-TSS (NM_001305046)	UDP-N-acetylglucosamine pyrophosphorylase 1	Uap1
PU_1134	chr1	170196306	170196605	0	1	1	3' UTR (NM_010633, exon 8 of 8)	U2AF homology motif (UHM) kinase 1	Uhmk1
PU_1135	chr1	170325205	170325651	0	1	1	non-coding (NR_154593, exon 8 of 10)	spermatogenesis associated 46	Spata46
PU_1136	chr1	170422183	170422891	0	0	1	intron (NR_154593, intron 2 of 9)	spermatogenesis associated 46	Spata46
PU_1137	chr1	170428082	170428554	0	1	1	intron (NR_154593, intron 2 of 9)	spermatogenesis associated 46	Spata46
PU_1138	chr1	170459906	170460442	0	0	1	intron (NR_154593, intron 2 of 9)	nitric oxide synthase 1 (neuronal) adaptor protein	Nos1ap
PU_1139	chr1	170495721	170496589	1	1	1	intron (NR_154593, intron 2 of 9)	nitric oxide synthase 1 (neuronal) adaptor protein	Nos1ap
PU_1140	chr1	170515974	170516749	1	1	1	intron (NM_001109985, intron 1 of 9)	nitric oxide synthase 1 (neuronal) adaptor protein	Nos1ap
PU_1141	chr1	170589557	170590127	1	1	0	promoter-TSS (NM_001109985)	nitric oxide synthase 1 (neuronal) adaptor protein	Nos1ap
PU_1142	chr1	170607242	170608628	1	1	1	Intergenic	nitric oxide synthase 1 (neuronal) adaptor protein	Nos1ap
PU_1143	chr1	170644251	170644585	0	0	1	promoter-TSS (NM_177068)	olfactomedin-like 2B	Olfml2b
PU_1144	chr1	170689756	170690294	0	0	1	Intergenic	olfactomedin-like 2B	Olfml2b
PU_1145	chr1	170694666	170695256	0	1	1	Intergenic	olfactomedin-like 2B	Olfml2b
PU_1146	chr1	170696913	170697464	0	0	1	Intergenic	olfactomedin-like 2B	Olfml2b
PU_1147	chr1	170761693	170762070	0	1	1	intron (NM_001081304, intron 14 of 15)	activating transcription factor 6	Atf6
PU_1148	chr1	170867539	170868168	1	1	1	promoter-TSS (NM_001081304)	activating transcription factor 6	Atf6
PU_1149	chr1	170884983	170885496	1	1	1	exon (NM_023173, exon 1 of 6)	dual specificity phosphatase 12	Dusp12
PU_1150	chr1	170967438	170967931	0	0	1	intron (NM_001077189, intron 3 of 7)	Fc receptor, IgG, low affinity IIb	Fcgr2b
PU_1151	chr1	170972822	170973330	0	0	1	intron (NM_001077189, intron 1 of 7)	Fc receptor, IgG, low affinity IIb	Fcgr2b
PU_1152	chr1	170975617	170976084	0	0	1	intron (NM_001077189, intron 1 of 7)	Fc receptor, IgG, low affinity IIb	Fcgr2b
PU_1153	chr1	171113464	171114271	1	0	1	Intergenic	cilia and flagella associated protein 126	Cfap126
PU_1154	chr1	171168879	171169461	1	1	1	Intergenic	myelin protein zero	Mpz
PU_1155	chr1	171212914	171213202	1	1	0	promoter-TSS (NM_009803)	nuclear receptor subfamily 1, group I, member 3	Nr1i3
PU_1156	chr1	171221457	171222099	1	1	0	5' UTR (NM_001305585, exon 1 of 4)	apolipoprotein A-II	Apoa2
PU_1157	chr1	171222335	171222835	1	1	1	promoter-TSS (NM_001037170)	translocase of outer mitochondrial membrane 40-like	Tomm40l
PU_1158	chr1	171223672	171224326	1	1	0	intron (NM_001305585, intron 1 of 3)	apolipoprotein A-II	Apoa2
PU_1159	chr1	171224836	171225340	1	1	1	promoter-TSS (NM_001305549)	apolipoprotein A-II	Apoa2
PU_1160	chr1	171232264	171233340	1	1	1	intron (NM_010185, intron 1 of 4)	Fc receptor, IgE, high affinity I, gamma polypeptide	Fcer1g
PU_1161	chr1	171239954	171240484	0	1	1	intron (NM_153064, intron 3 of 12)	Fc receptor, IgE, high affinity I, gamma polypeptide	Fcer1g
PU_1162	chr1	171246778	171247572	0	0	1	promoter-TSS (NM_153064)	NADH:ubiquinone oxidoreductase core subunit S2	Ndufs2
PU_1163	chr1	171260362	171260741	0	1	1	3' UTR (NM_172845, exon 9 of 9)	UDP-Gal:betaGlcNAc beta 1,4-galactosyltransferase, polypeptide 3	B4galt3
PU_1164	chr1	171280832	171281846	1	1	1	promoter-TSS (NM_008911)	protoporphyrinogen oxidase	Ppox
PU_1165	chr1	171287207	171288314	1	0	1	TTS (NM_025388)	ubiquitin specific peptidase 21	Usp21
PU_1166	chr1	171410986	171411536	1	0	1	promoter-TSS (NM_001305678)	upstream transcription factor 1	Usf1
PU_1167	chr1	171417068	171417682	0	0	1	intron (NM_009480, intron 7 of 9)	thiosulfate sulfurtransferase (rhodanese)-like domain containing 1	Tstd1
PU_1168	chr1	171418740	171419145	1	0	0	promoter-TSS (NM_001164525)	thiosulfate sulfurtransferase (rhodanese)-like domain containing 1	Tstd1
PU_1169	chr1	171425078	171425344	0	1	1	intron (NR_151523, intron 1 of 1)	thiosulfate sulfurtransferase (rhodanese)-like domain containing 1	Tstd1
PU_1170	chr1	171437475	171437950	1	1	1	promoter-TSS (NR_151523)	F11 receptor	F11r
PU_1171	chr1	171452679	171453481	0	1	1	intron (NM_172647, intron 1 of 9)	F11 receptor	F11r
PU_1172	chr1	171503331	171504159	1	1	1	exon (NM_019484, exon 1 of 1)	Aly/REF export factor 2	Alyref2
PU_1173	chr1	171556340	171556671	0	0	1	Intergenic	CD244 molecule A	Cd244a
PU_1174	chr1	171565848	171566361	0	0	1	intron (NM_018729, intron 1 of 8)	CD244 molecule A	Cd244a
PU_1175	chr1	172082449	172082830	1	0	0	exon (NM_021607, exon 1 of 17)	nicastrin	Ncstn
PU_1176	chr1	172099481	172099937	0	0	1	exon (NM_009938, exon 8 of 33)	nicastrin	Ncstn
PU_1177	chr1	172127501	172127858	0	0	1	intron (NM_001159525, intron 1 of 5)	peroxisomal biogenesis factor 19	Pex19
PU_1178	chr1	172364866	172365149	0	1	0	intron (NM_001039484, intron 1 of 1)	phosphatidylinositol glycan anchor biosynthesis, class M	Pigm
PU_1179	chr1	172376213	172376661	0	1	1	promoter-TSS (NM_026234)	phosphatidylinositol glycan anchor biosynthesis, class M	Pigm
PU_1180	chr1	172632435	172633313	1	1	1	promoter-TSS (NM_026725)	dual specificity phosphatase 23	Dusp23
PU_1181	chr1	172651621	172652790	1	1	1	Intergenic	dual specificity phosphatase 23	Dusp23
PU_1182	chr1	172697344	172698349	1	1	1	promoter-TSS (NM_007768)	C-reactive protein, pentraxin-related	Crp
PU_1183	chr1	172701833	172702422	0	0	1	Intergenic	C-reactive protein, pentraxin-related	Crp
PU_1184	chr1	172706404	172706682	0	1	1	Intergenic	C-reactive protein, pentraxin-related	Crp
PU_1185	chr1	172894976	172895457	1	1	1	promoter-TSS (NM_011318)	serum amyloid P-component	Apcs
PU_1186	chr1	172932211	172932637	0	0	1	Intergenic	olfactory receptor 16	Olfr16
PU_1187	chr1	174732780	174733244	1	1	1	intron (NM_019445, intron 14 of 17)	gremlin 2, DAN family BMP antagonist	Grem2
PU_1188	chr1	174742568	174743106	0	1	1	intron (NM_019445, intron 14 of 17)	gremlin 2, DAN family BMP antagonist	Grem2
PU_1189	chr1	174748579	174748958	0	1	1	intron (NM_019445, intron 15 of 17)	gremlin 2, DAN family BMP antagonist	Grem2
PU_1190	chr1	174765460	174765820	1	1	1	intron (NM_019445, intron 15 of 17)	gremlin 2, DAN family BMP antagonist	Grem2
PU_1191	chr1	174766534	174767143	0	0	1	intron (NM_019445, intron 15 of 17)	gremlin 2, DAN family BMP antagonist	Grem2
PU_1192	chr1	174771790	174772356	0	1	1	intron (NM_019445, intron 15 of 17)	gremlin 2, DAN family BMP antagonist	Grem2
PU_1193	chr1	174800263	174800680	0	0	1	intron (NM_019445, intron 16 of 17)	gremlin 2, DAN family BMP antagonist	Grem2
PU_1194	chr1	174907582	174908210	1	1	1	intron (NM_011825, intron 1 of 1)	gremlin 2, DAN family BMP antagonist	Grem2
PU_1195	chr1	174931055	174931645	0	1	1	Intergenic	gremlin 2, DAN family BMP antagonist	Grem2
PU_1196	chr1	175602134	175602883	0	1	0	intron (NM_010209, intron 9 of 9)	fumarate hydratase 1	Fh1
PU_1197	chr1	175607881	175608568	1	1	1	intron (NM_010209, intron 6 of 9)	fumarate hydratase 1	Fh1
PU_1198	chr1	175623649	175624151	1	1	1	intron (NM_010209, intron 1 of 9)	fumarate hydratase 1	Fh1
PU_1199	chr1	175625370	175625977	1	1	1	promoter-TSS (NM_010209)	fumarate hydratase 1	Fh1
PU_1200	chr1	175629255	175629695	0	1	0	Intergenic	kynurenine 3-monooxygenase (kynurenine 3-hydroxylase)	Kmo
PU_1201	chr1	175631636	175632391	1	1	1	promoter-TSS (NM_133809)	kynurenine 3-monooxygenase (kynurenine 3-hydroxylase)	Kmo
PU_1202	chr1	175646864	175647593	1	1	1	intron (NM_133809, intron 6 of 14)	kynurenine 3-monooxygenase (kynurenine 3-hydroxylase)	Kmo
PU_1203	chr1	175651482	175652225	1	1	1	intron (NM_133809, intron 9 of 14)	kynurenine 3-monooxygenase (kynurenine 3-hydroxylase)	Kmo
PU_1204	chr1	175665772	175666509	0	0	1	intron (NM_010098, intron 1 of 3)	choroideremia-like	Chml
PU_1205	chr1	175692521	175693117	1	1	1	promoter-TSS (NM_010098)	opsin 3	Opn3
PU_1206	chr1	176813811	176814983	1	1	1	promoter-TSS (NM_001357390)	serologically defined colon cancer antigen 8	Sdccag8
PU_1207	chr1	176826143	176826821	0	0	1	intron (NR_151682, intron 3 of 16)	high mobility group AT-hook 2, pseudogene 1	Hmga2-ps1
PU_1208	chr1	177441768	177442236	1	1	1	promoter-TSS (NM_001355099)	zinc finger and BTB domain containing 18	Zbtb18
PU_1209	chr1	177458860	177459171	0	0	1	Intergenic	zinc finger and BTB domain containing 18	Zbtb18
PU_1210	chr1	177475647	177476168	0	1	1	Intergenic	zinc finger and BTB domain containing 18	Zbtb18
PU_1211	chr1	177710996	177711311	1	1	1	Intergenic	RIKEN cDNA 1700016C15 gene	1700016C15Rik
PU_1212	chr1	177796361	177796807	0	1	1	promoter-TSS (NM_007422)	adenylosuccinate synthetase, non muscle	Adss
PU_1213	chr1	177982899	177983570	0	0	1	Intergenic	cation channel sperm associated auxiliary subunit epsilon 2	Catspere2
PU_1214	chr1	178368857	178369575	1	1	1	Intergenic	heterogeneous nuclear ribonucleoprotein U	Hnrnpu
PU_1215	chr1	178405365	178407078	1	1	1	intron (NM_026626, intron 1 of 6)	EF-hand calcium binding domain 2	Efcab2
PU_1216	chr1	178981632	178982087	0	0	1	intron (NM_027188, intron 10 of 11)	kinesin family member 26B	Kif26b
PU_1217	chr1	179546022	179546588	1	1	1	promoter-TSS (NM_001331054)	transcription factor B2, mitochondrial	Tfb2m
PU_1218	chr1	179556885	179557340	0	0	1	intron (NM_146105, intron 1 of 10)	consortin, connexin sorting protein	Cnst
PU_1219	chr1	179560874	179561350	0	1	1	intron (NM_146105, intron 1 of 10)	consortin, connexin sorting protein	Cnst
PU_1220	chr1	179568783	179569054	0	1	0	intron (NM_146105, intron 1 of 10)	consortin, connexin sorting protein	Cnst
PU_1221	chr1	179571633	179572166	0	1	1	intron (NM_146105, intron 1 of 10)	consortin, connexin sorting protein	Cnst
PU_1222	chr1	179586766	179587149	0	1	0	intron (NM_146105, intron 2 of 10)	consortin, connexin sorting protein	Cnst
PU_1223	chr1	179608587	179608932	0	1	0	intron (NM_146105, intron 8 of 10)	saccharopine dehydrogenase (putative)	Sccpdh
PU_1224	chr1	179804173	179804741	0	1	0	promoter-TSS (NM_026375)	AT hook containing transcription factor 1	Ahctf1
PU_1225	chr1	179805847	179806243	0	1	1	Intergenic	AT hook containing transcription factor 1	Ahctf1
PU_1226	chr1	180175579	180176140	0	1	0	intron (NM_001359269, intron 3 of 13)	coenzyme Q8A	Coq8a
PU_1227	chr1	180193988	180196939	1	1	1	intron (NM_001359268, intron 1 of 15)	coenzyme Q8A	Coq8a
PU_1228	chr1	180209733	180211424	1	1	1	Intergenic	coenzyme Q8A	Coq8a
PU_1229	chr1	180212279	180212584	0	1	0	Intergenic	coenzyme Q8A	Coq8a
PU_1230	chr1	180216567	180217262	1	1	1	Intergenic	coenzyme Q8A	Coq8a
PU_1231	chr1	180220730	180221420	1	1	1	Intergenic	presenilin 2	Psen2
PU_1232	chr1	180229777	180230413	1	1	1	intron (NM_011183, intron 7 of 10)	presenilin 2	Psen2
PU_1233	chr1	180245720	180246380	1	1	1	promoter-TSS (NM_011183)	presenilin 2	Psen2
PU_1234	chr1	180255996	180256590	1	1	1	promoter-TSS (NM_001128605)	presenilin 2	Psen2
PU_1235	chr1	180279593	180280046	1	1	1	Intergenic	presenilin 2	Psen2
PU_1236	chr1	180365220	180366089	1	0	1	intron (NM_001081175, intron 2 of 7)	glyceraldehyde-3-phosphate dehydrogenase pseudogene	Gm5069
PU_1237	chr1	180387276	180387861	1	1	1	intron (NM_001081175, intron 2 of 7)	glyceraldehyde-3-phosphate dehydrogenase pseudogene	Gm5069
PU_1238	chr1	180568699	180569138	0	0	1	promoter-TSS (NM_007415)	poly (ADP-ribose) polymerase family, member 1	Parp1
PU_1239	chr1	180715205	180715584	0	1	1	Intergenic	acyl-Coenzyme A binding domain containing 3	Acbd3
PU_1240	chr1	180719990	180720500	1	1	1	Intergenic	acyl-Coenzyme A binding domain containing 3	Acbd3
PU_1241	chr1	180725665	180726432	1	0	0	promoter-TSS (NM_133225)	acyl-Coenzyme A binding domain containing 3	Acbd3
PU_1242	chr1	180757809	180758429	0	1	1	Intergenic	acyl-Coenzyme A binding domain containing 3	Acbd3
PU_1243	chr1	180777923	180778434	1	1	1	Intergenic	H3 histone, family 3A	H3f3a
PU_1244	chr1	180813594	180814110	1	1	1	promoter-TSS (NM_008210)	H3 histone, family 3A	H3f3a
PU_1245	chr1	180850822	180851169	1	1	1	promoter-TSS (NM_145943)	SDE2 telomere maintenance homolog (S. pombe)	Sde2
PU_1246	chr1	180936721	180937185	1	1	0	intron (NM_010094, intron 2 of 3)	left right determination factor 1	Lefty1
PU_1247	chr1	180942166	180942560	0	1	0	promoter-TSS (NM_144794)	transmembrane protein 63a	Tmem63a
PU_1248	chr1	180952355	180952738	1	1	1	intron (NM_144794, intron 4 of 22)	transmembrane protein 63a	Tmem63a
PU_1249	chr1	180981282	180981673	0	1	1	Intergenic	epoxide hydrolase 1, microsomal	Ephx1
PU_1250	chr1	181005256	181005836	1	1	1	intron (NM_001312918, intron 1 of 8)	epoxide hydrolase 1, microsomal	Ephx1
PU_1251	chr1	181009628	181010226	1	1	1	intron (NM_001312918, intron 1 of 8)	epoxide hydrolase 1, microsomal	Ephx1
PU_1252	chr1	181015109	181015778	0	1	0	intron (NM_001312918, intron 1 of 8)	epoxide hydrolase 1, microsomal	Ephx1
PU_1253	chr1	181016927	181017857	1	0	1	intron (NM_001312918, intron 1 of 8)	epoxide hydrolase 1, microsomal	Ephx1
PU_1254	chr1	181021010	181021408	0	1	0	Intergenic	epoxide hydrolase 1, microsomal	Ephx1
PU_1255	chr1	181143747	181144432	1	1	0	exon (NM_026171, exon 1 of 23)	nuclear VCP-like	Nvl
PU_1256	chr1	181256329	181258672	1	1	1	Intergenic	WD repeat domain 26	Wdr26
PU_1257	chr1	181841773	181842847	1	1	0	promoter-TSS (NM_133815)	lamin B receptor	Lbr
PU_1258	chr1	182124657	182125427	0	0	1	intron (NM_012058, intron 1 of 2)	signal recognition particle 9	Srp9
PU_1259	chr1	182237343	182237800	0	0	1	Intergenic	delta(4)-desaturase, sphingolipid 1	Degs1
PU_1260	chr1	182249498	182249836	0	1	1	Intergenic	delta(4)-desaturase, sphingolipid 1	Degs1
PU_1261	chr1	182268239	182268701	1	1	1	Intergenic	delta(4)-desaturase, sphingolipid 1	Degs1
PU_1262	chr1	182271087	182271792	1	1	1	Intergenic	delta(4)-desaturase, sphingolipid 1	Degs1
PU_1263	chr1	182287702	182288038	0	1	1	Intergenic	delta(4)-desaturase, sphingolipid 1	Degs1
PU_1264	chr1	182408666	182409701	1	1	1	promoter-TSS (NM_173378)	transformation related protein 53 binding protein 2	Trp53bp2
PU_1265	chr1	182412808	182413209	1	1	1	intron (NM_173378, intron 1 of 17)	transformation related protein 53 binding protein 2	Trp53bp2
PU_1266	chr1	182439601	182440306	1	1	1	intron (NM_173378, intron 5 of 17)	transformation related protein 53 binding protein 2	Trp53bp2
PU_1267	chr1	182460755	182461294	0	1	1	intron (NM_173378, intron 17 of 17)	transformation related protein 53 binding protein 2	Trp53bp2
PU_1268	chr1	182478921	182479384	0	0	1	intron (NM_009794, intron 13 of 20)	calpain 2	Capn2
PU_1269	chr1	182489706	182490244	0	0	1	exon (NM_009794, exon 6 of 21)	calpain 2	Capn2
PU_1270	chr1	182562713	182563369	0	1	1	Intergenic	calpain 8	Capn8
PU_1271	chr1	182584165	182584639	1	1	1	intron (NM_130890, intron 2 of 20)	calpain 8	Capn8
PU_1272	chr1	182587760	182588102	0	0	1	intron (NM_130890, intron 2 of 20)	calpain 8	Capn8
PU_1273	chr1	182602196	182602656	1	0	1	intron (NM_130890, intron 7 of 20)	calpain 8	Capn8
PU_1274	chr1	182609766	182610290	0	1	1	intron (NM_130890, intron 10 of 20)	calpain 8	Capn8
PU_1275	chr1	182758161	182758658	0	0	1	Intergenic	sushi domain containing 4	Susd4
PU_1276	chr1	182805287	182805604	0	0	1	intron (NM_144796, intron 1 of 7)	sushi domain containing 4	Susd4
PU_1277	chr1	182814474	182814921	0	0	1	intron (NM_144796, intron 1 of 7)	sushi domain containing 4	Susd4
PU_1278	chr1	182957103	182957692	0	1	1	intron (NM_016928, intron 1 of 3)	toll-like receptor 5	Tlr5
PU_1279	chr1	182958032	182958539	1	0	1	intron (NM_016928, intron 1 of 3)	toll-like receptor 5	Tlr5
PU_1280	chr1	182967277	182967707	0	0	1	intron (NM_016928, intron 1 of 3)	toll-like receptor 5	Tlr5
PU_1281	chr1	183297030	183297278	0	0	1	promoter-TSS (NM_027861)	axin interactor, dorsalization associated	Aida
PU_1282	chr1	183345010	183345801	1	1	1	intron (NM_177389, intron 6 of 26)	melanoma inhibitory activity 3	Mia3
PU_1283	chr1	183378430	183378868	0	1	1	Intergenic	melanoma inhibitory activity 3	Mia3
PU_1284	chr1	183382650	183383071	0	1	0	Intergenic	TATA-box binding protein associated factor, RNA polymerase I, A	Taf1a
PU_1285	chr1	183387282	183387865	1	1	1	Intergenic	TATA-box binding protein associated factor, RNA polymerase I, A	Taf1a
PU_1286	chr1	183388699	183389389	0	0	1	promoter-TSS (NM_001277958)	TATA-box binding protein associated factor, RNA polymerase I, A	Taf1a
PU_1287	chr1	183438949	183439327	0	1	1	Intergenic	hedgehog interacting protein-like 2	Hhipl2
PU_1288	chr1	184033559	184034696	1	1	1	promoter-TSS (NM_028516)	RIKEN cDNA 1700056E22 gene	1700056E22Rik
PU_1289	chr1	184100324	184101040	0	1	1	Intergenic	dual specificity phosphatase 10	Dusp10
PU_1290	chr1	184605691	184605977	0	0	1	Intergenic	RIKEN cDNA 1700112H15 gene	1700112H15Rik
PU_1291	chr1	184608431	184608711	0	1	0	Intergenic	RIKEN cDNA 1700112H15 gene	1700112H15Rik
PU_1292	chr1	184675523	184676169	0	1	1	Intergenic	RIKEN cDNA 4930488B22 gene	4930488B22Rik
PU_1293	chr1	184809403	184810189	1	1	1	intron (NM_001290273, intron 1 of 6)	mitochondrial amidoxime reducing component 1	2023-03-01
PU_1294	chr1	184810795	184812288	1	1	1	promoter-TSS (NM_001290273)	mitochondrial amidoxime reducing component 1	2023-03-01
PU_1295	chr1	184822970	184823786	0	1	1	promoter-TSS (NR_035502)	microRNA 1981	Mir1981
PU_1296	chr1	184824264	184825149	1	1	1	intron (NM_001368286, intron 4 of 7)	microRNA 1981	Mir1981
PU_1297	chr1	184827020	184827754	1	1	1	intron (NM_001368286, intron 4 of 7)	microRNA 1981	Mir1981
PU_1298	chr1	184829810	184830275	1	1	1	intron (NM_001368286, intron 4 of 7)	microRNA 1981	Mir1981
PU_1299	chr1	184837641	184838059	0	1	1	intron (NM_001368285, intron 1 of 6)	mitochondrial amidoxime reducing component 2	2023-03-02
PU_1300	chr1	184845822	184846811	1	1	1	promoter-TSS (NM_133684)	mitochondrial amidoxime reducing component 2	2023-03-02
PU_1301	chr1	184851048	184851734	1	1	0	Intergenic	mitochondrial amidoxime reducing component 2	2023-03-02
PU_1302	chr1	184852184	184852826	0	1	1	Intergenic	mitochondrial amidoxime reducing component 2	2023-03-02
PU_1303	chr1	184867701	184868194	1	1	1	Intergenic	RIKEN cDNA C130074G19 gene	C130074G19Rik
PU_1304	chr1	184872043	184872452	1	1	1	3' UTR (NM_178692, exon 2 of 2)	RIKEN cDNA C130074G19 gene	C130074G19Rik
PU_1305	chr1	184874099	184874561	0	1	1	exon (NM_178692, exon 2 of 2)	RIKEN cDNA C130074G19 gene	C130074G19Rik
PU_1306	chr1	184881948	184882357	0	1	1	intron (NM_178692, intron 1 of 1)	RIKEN cDNA C130074G19 gene	C130074G19Rik
PU_1307	chr1	184882588	184882609	1	0	1	intron (NM_178692, intron 1 of 1)	RIKEN cDNA C130074G19 gene	C130074G19Rik
PU_1308	chr1	184882854	184883213	1	1	0	promoter-TSS (NM_178692)	RIKEN cDNA C130074G19 gene	C130074G19Rik
PU_1309	chr1	185203757	185204350	0	1	1	promoter-TSS (NM_001163754)	RAB3 GTPase activating protein subunit 2	Rab3gap2
PU_1310	chr1	185331899	185332438	1	0	0	promoter-TSS (NM_011794)	bisphosphate 3'-nucleotidase 1	Bpnt1
PU_1311	chr1	185362740	185363261	1	1	1	promoter-TSS (NM_029735)	glutamyl-prolyl-tRNA synthetase	Eprs
PU_1312	chr1	185455651	185457097	1	1	1	promoter-TSS (NR_040305)	predicted gene 2061	Gm2061
PU_1313	chr1	186785342	186785831	0	0	1	Intergenic	ribosomal RNA processing 15 homolog (S. cerevisiae)	Rrp15
PU_1314	chr1	186804325	186804938	0	0	1	Intergenic	ribosomal RNA processing 15 homolog (S. cerevisiae)	Rrp15
PU_1315	chr1	187208520	187208822	0	1	0	intron (NM_029067, intron 1 of 6)	spermatogenesis associated 17	Spata17
PU_1316	chr1	187215150	187215793	0	0	1	promoter-TSS (NM_028848)	spermatogenesis associated 17	Spata17
PU_1317	chr1	187237930	187238312	0	0	1	3' UTR (NM_001357647, exon 6 of 6)	G patch domain containing 2	Gpatch2
PU_1318	chr1	187505444	187505699	0	1	0	Intergenic	estrogen-related receptor gamma	Esrrg
PU_1319	chr1	187757949	187758380	0	1	1	intron (NM_001357535, intron 1 of 7)	estrogen-related receptor gamma	Esrrg
PU_1320	chr1	187762561	187763863	1	1	1	intron (NM_001357535, intron 1 of 7)	estrogen-related receptor gamma	Esrrg
PU_1321	chr1	188815005	188815314	0	0	1	intron (NM_021408, intron 51 of 70)	potassium channel tetramerisation domain containing 3	Kctd3
PU_1322	chr1	189922027	189922510	0	1	0	promoter-TSS (NM_026796)	SET and MYND domain containing 2	Smyd2
PU_1323	chr1	189985637	189986291	0	1	1	Intergenic	SET and MYND domain containing 2	Smyd2
PU_1324	chr1	190042081	190044396	1	1	1	Intergenic	SET and MYND domain containing 2	Smyd2
PU_1325	chr1	190106025	190107840	1	1	1	Intergenic	prospero homeobox 1	Prox1
PU_1326	chr1	190124975	190125835	0	0	1	intron (NM_008937, intron 4 of 4)	prospero homeobox 1	Prox1
PU_1327	chr1	190129571	190129846	0	1	0	intron (NM_008937, intron 4 of 4)	prospero homeobox 1	Prox1
PU_1328	chr1	190130819	190131285	0	1	1	intron (NM_008937, intron 4 of 4)	prospero homeobox 1	Prox1
PU_1329	chr1	190133223	190133583	1	1	1	intron (NM_008937, intron 4 of 4)	prospero homeobox 1	Prox1
PU_1330	chr1	190147727	190148241	0	1	0	intron (NM_008937, intron 3 of 4)	prospero homeobox 1	Prox1
PU_1331	chr1	190176930	190177588	0	0	1	intron (NR_151620, intron 1 of 1)	prospero homeobox 1	Prox1
PU_1332	chr1	190180932	190181292	1	1	0	intron (NR_151620, intron 1 of 1)	prospero homeobox 1	Prox1
PU_1333	chr1	190201642	190202091	1	1	0	intron (NR_151620, intron 1 of 1)	prospero homeobox 1	Prox1
PU_1334	chr1	190204218	190205114	1	1	1	intron (NR_151620, intron 1 of 1)	prospero homeobox 1	Prox1
PU_1335	chr1	190880635	190881076	1	0	0	intron (NM_178775, intron 5 of 14)	ribosomal protein S6 kinase polypeptide 1	Rps6kc1
PU_1336	chr1	190928337	190928796	1	1	1	promoter-TSS (NM_001357134)	angel homolog 2	Angel2
PU_1337	chr1	190929174	190929585	0	0	1	intron (NM_001357133, intron 1 of 8)	angel homolog 2	Angel2
PU_1338	chr1	191170576	191171105	0	1	1	3' UTR (NM_007498, exon 4 of 4)	family with sequence similarity 71, member A	Fam71a
PU_1339	chr1	191183138	191183932	1	1	1	promoter-TSS (NM_007498)	activating transcription factor 3	Atf3
PU_1340	chr1	191224105	191224676	0	0	1	promoter-TSS (NR_151547)	RIKEN cDNA D730003I15 gene	D730003I15Rik
PU_1341	chr1	191254330	191254847	0	1	1	Intergenic	RIKEN cDNA D730003I15 gene	D730003I15Rik
PU_1342	chr1	191257926	191258421	0	0	1	Intergenic	RIKEN cDNA D730003I15 gene	D730003I15Rik
PU_1343	chr1	191263479	191263831	0	1	0	Intergenic	RIKEN cDNA D730003I15 gene	D730003I15Rik
PU_1344	chr1	191277642	191278084	0	0	1	Intergenic	neuron derived neurotrophic factor	Nenf
PU_1345	chr1	191312631	191313124	0	0	1	intron (NM_025424, intron 1 of 3)	neuron derived neurotrophic factor	Nenf
PU_1346	chr1	191396931	191397752	1	1	1	promoter-TSS (NM_144880)	protein phosphatase 2, regulatory subunit B', alpha	Ppp2r5a
PU_1347	chr1	191413648	191414422	1	1	0	Intergenic	protein phosphatase 2, regulatory subunit B', alpha	Ppp2r5a
PU_1348	chr1	191420240	191421825	1	1	1	Intergenic	protein phosphatase 2, regulatory subunit B', alpha	Ppp2r5a
PU_1349	chr1	191444581	191444931	1	1	1	intron (NR_151615, intron 3 of 5)	predicted gene, 32200	Gm32200
PU_1350	chr1	191445383	191446644	1	1	1	intron (NR_151615, intron 2 of 5)	predicted gene, 32200	Gm32200
PU_1351	chr1	191472568	191472880	0	1	1	Intergenic	predicted gene, 32200	Gm32200
PU_1352	chr1	191479950	191480460	0	0	1	Intergenic	predicted gene, 32200	Gm32200
PU_1353	chr1	191493943	191494295	0	1	0	Intergenic	predicted gene, 32200	Gm32200
PU_1354	chr1	191495041	191495476	1	1	1	Intergenic	predicted gene, 32200	Gm32200
PU_1355	chr1	191575393	191576012	1	1	1	promoter-TSS (NM_001305233)	integrator complex subunit 7	Ints7
PU_1356	chr1	191620929	191621384	0	0	1	intron (NM_178632, intron 19 of 19)	integrator complex subunit 7	Ints7
PU_1357	chr1	191628443	191629176	1	1	1	Intergenic	integrator complex subunit 7	Ints7
PU_1358	chr1	191632460	191633115	1	1	1	Intergenic	integrator complex subunit 7	Ints7
PU_1359	chr1	191639751	191640532	1	1	1	Intergenic	integrator complex subunit 7	Ints7
PU_1360	chr1	191641344	191641793	1	1	1	Intergenic	integrator complex subunit 7	Ints7
PU_1361	chr1	191681684	191682113	0	1	0	Intergenic	lysophosphatidylglycerol acyltransferase 1	Lpgat1
PU_1362	chr1	191692612	191693766	0	0	1	Intergenic	lysophosphatidylglycerol acyltransferase 1	Lpgat1
PU_1363	chr1	191702142	191702557	0	0	1	Intergenic	lysophosphatidylglycerol acyltransferase 1	Lpgat1
PU_1364	chr1	191717961	191718455	1	1	0	promoter-TSS (NM_001134829)	lysophosphatidylglycerol acyltransferase 1	Lpgat1
PU_1365	chr1	191740401	191741185	0	0	1	intron (NM_172266, intron 2 of 7)	lysophosphatidylglycerol acyltransferase 1	Lpgat1
PU_1366	chr1	192136550	192137529	1	0	1	non-coding (NR_033536, exon 1 of 4)	predicted gene 10516	Gm10516
PU_1367	chr1	192138014	192138550	1	1	0	promoter-TSS (NM_001290278)	REST corepressor 3	Rcor3
PU_1368	chr1	192415864	192416720	1	1	1	intron (NM_001038607, intron 8 of 10)	potassium voltage-gated channel, subfamily H (eag-related), member 1	Kcnh1
PU_1369	chr1	192449977	192450573	0	0	1	intron (NM_001038607, intron 10 of 10)	potassium voltage-gated channel, subfamily H (eag-related), member 1	Kcnh1
PU_1370	chr1	192612380	192612705	0	0	1	intron (NM_144881, intron 9 of 11)	hedgehog acyltransferase	Hhat
PU_1371	chr1	193082949	193083421	0	1	1	Intergenic	UTP25 small subunit processome component	Utp25
PU_1372	chr1	193089414	193090713	0	0	1	Intergenic	UTP25 small subunit processome component	Utp25
PU_1373	chr1	193130160	193130434	0	1	1	promoter-TSS (NM_145415)	UTP25 small subunit processome component	Utp25
PU_1374	chr1	193152870	193153476	0	0	1	promoter-TSS (NM_016851)	interferon regulatory factor 6	Irf6
PU_1375	chr1	193156176	193156578	0	1	1	intron (NM_016851, intron 1 of 7)	interferon regulatory factor 6	Irf6
PU_1376	chr1	193173400	193173758	0	1	1	promoter-TSS (NM_001160359)	RIKEN cDNA A130010J15 gene	A130010J15Rik
PU_1377	chr1	193229586	193229943	0	1	0	intron (NM_001044751, intron 4 of 5)	hydroxysteroid 11-beta dehydrogenase 1	Hsd11b1
PU_1378	chr1	193230589	193231024	1	0	0	intron (NM_001044751, intron 4 of 5)	hydroxysteroid 11-beta dehydrogenase 1	Hsd11b1
PU_1379	chr1	193242188	193242661	1	1	1	promoter-TSS (NM_001044751)	hydroxysteroid 11-beta dehydrogenase 1	Hsd11b1
PU_1380	chr1	193262211	193262603	0	1	1	intron (NM_008288, intron 1 of 6)	hydroxysteroid 11-beta dehydrogenase 1	Hsd11b1
PU_1381	chr1	193272983	193273795	1	1	0	promoter-TSS (NM_008059)	G0/G1 switch gene 2	G0s2
PU_1382	chr1	193274237	193274809	0	1	0	Intergenic	G0/G1 switch gene 2	G0s2
PU_1383	chr1	193278209	193278785	1	0	1	Intergenic	G0/G1 switch gene 2	G0s2
PU_1384	chr1	193287584	193287942	0	1	1	Intergenic	laminin, beta 3	Lamb3
PU_1385	chr1	193289825	193290400	1	1	1	Intergenic	laminin, beta 3	Lamb3
PU_1386	chr1	193310544	193311069	1	1	0	intron (NM_008484, intron 3 of 22)	laminin, beta 3	Lamb3
PU_1387	chr1	193311570	193312069	0	1	0	intron (NM_008484, intron 3 of 22)	laminin, beta 3	Lamb3
PU_1388	chr1	193315984	193316341	1	1	0	intron (NM_008484, intron 3 of 22)	laminin, beta 3	Lamb3
PU_1389	chr1	193326147	193327229	1	1	1	intron (NM_008484, intron 8 of 22)	laminin, beta 3	Lamb3
PU_1390	chr1	193327668	193328049	1	1	1	intron (NM_008484, intron 8 of 22)	laminin, beta 3	Lamb3
PU_1391	chr1	193926615	193927207	0	0	1	Intergenic	RIKEN cDNA 4930503O07 gene	4930503O07Rik
PU_1392	chr1	193928454	193929142	0	0	1	Intergenic	RIKEN cDNA 4930503O07 gene	4930503O07Rik
PU_1393	chr1	193933636	193934867	0	0	1	Intergenic	RIKEN cDNA 4930503O07 gene	4930503O07Rik
PU_1394	chr1	194308583	194309078	1	0	0	Intergenic	RIKEN cDNA 4930503O07 gene	4930503O07Rik
PU_1395	chr1	194318285	194318872	1	1	0	Intergenic	RIKEN cDNA 4930503O07 gene	4930503O07Rik
PU_1396	chr1	194361301	194361790	1	1	1	Intergenic	RIKEN cDNA 4930503O07 gene	4930503O07Rik
PU_1397	chr1	194362144	194362740	0	1	1	Intergenic	RIKEN cDNA 4930503O07 gene	4930503O07Rik
PU_1398	chr1	194472509	194472852	0	1	0	Intergenic	plexin A2	Plxna2
PU_1399	chr1	194482666	194483187	0	1	0	Intergenic	plexin A2	Plxna2
PU_1400	chr1	194652087	194652503	1	1	0	intron (NM_008882, intron 3 of 31)	plexin A2	Plxna2
PU_1401	chr1	194977620	194978579	1	0	1	Intergenic	predicted gene, 16897	Gm16897
PU_1402	chr1	195013855	195014612	0	0	1	Intergenic	RIKEN cDNA A330023F24 gene	A330023F24Rik
PU_1403	chr1	195016493	195017470	1	1	1	promoter-TSS (NR_015566)	RIKEN cDNA A330023F24 gene	A330023F24Rik
PU_1404	chr1	195091950	195092568	0	0	1	promoter-TSS (NR_132621)	CD46 antigen, complement regulatory protein	Cd46
PU_1405	chr1	195221676	195222138	0	0	1	Intergenic	complement receptor 2	Cr2
PU_1406	chr10	3271146	3271431	1	1	1	Intergenic	histocompatibility 60c	H60c
PU_1407	chr10	3540013	3540641	1	1	1	promoter-TSS (NM_027391)	iodotyrosine deiodinase	Iyd
PU_1408	chr10	4386688	4387510	1	0	0	intron (NM_001033466, intron 1 of 2)	zinc finger and BTB domain containing 2	Zbtb2
PU_1409	chr10	4432296	4432666	0	1	1	promoter-TSS (NM_024261)	required for meiotic nuclear division 1 homolog	Rmnd1
PU_1410	chr10	4586723	4587116	1	1	1	Intergenic	estrogen receptor 1 (alpha)	Esr1
PU_1411	chr10	4589615	4590039	1	1	1	Intergenic	estrogen receptor 1 (alpha)	Esr1
PU_1412	chr10	4590891	4591432	1	1	1	Intergenic	estrogen receptor 1 (alpha)	Esr1
PU_1413	chr10	4599447	4600007	1	1	1	Intergenic	estrogen receptor 1 (alpha)	Esr1
PU_1414	chr10	4604492	4605355	1	1	1	Intergenic	estrogen receptor 1 (alpha)	Esr1
PU_1415	chr10	4620829	4621228	1	1	1	intron (NM_007956, intron 1 of 8)	estrogen receptor 1 (alpha)	Esr1
PU_1416	chr10	4624511	4625038	0	1	1	intron (NM_007956, intron 1 of 8)	estrogen receptor 1 (alpha)	Esr1
PU_1417	chr10	4625334	4625782	1	1	1	intron (NM_007956, intron 1 of 8)	estrogen receptor 1 (alpha)	Esr1
PU_1418	chr10	4671777	4672337	1	1	1	intron (NR_126357, intron 2 of 7)	estrogen receptor 1 (alpha)	Esr1
PU_1419	chr10	4732859	4734424	0	0	1	intron (NM_007956, intron 2 of 8)	estrogen receptor 1 (alpha)	Esr1
PU_1420	chr10	4738127	4738637	1	1	1	intron (NM_007956, intron 2 of 8)	estrogen receptor 1 (alpha)	Esr1
PU_1421	chr10	4776017	4776439	1	1	1	intron (NM_007956, intron 3 of 8)	estrogen receptor 1 (alpha)	Esr1
PU_1422	chr10	5270633	5271050	1	1	1	exon (NM_001347732, exon 58 of 146)	spectrin repeat containing, nuclear envelope 1	Syne1
PU_1423	chr10	5805415	5806155	1	1	1	promoter-TSS (NM_025995)	F-box protein 5	Fbxo5
PU_1424	chr10	5823823	5824448	1	1	1	promoter-TSS (NM_175374)	mitochondrial translational release factor 1-like	Mtrf1l
PU_1425	chr10	7159113	7159426	1	1	1	intron (NM_172546, intron 2 of 12)	Cnksr family member 3	Cnksr3
PU_1426	chr10	7298371	7298917	0	1	0	Intergenic	Cnksr family member 3	Cnksr3
PU_1427	chr10	7792566	7793229	1	1	1	promoter-TSS (NM_026141)	peptidylprolyl isomerase (cyclophilin)-like 4	Ppil4
PU_1428	chr10	7832130	7832461	0	1	0	promoter-TSS (NM_172785)	zinc finger CCCH type containing 12D	Zc3h12d
PU_1429	chr10	7839544	7840005	1	1	1	5' UTR (NM_172785, exon 2 of 6)	microRNA 5104	Mir5104
PU_1430	chr10	7841640	7842058	0	1	1	intron (NM_172785, intron 2 of 5)	microRNA 5104	Mir5104
PU_1431	chr10	7956147	7956674	1	1	1	promoter-TSS (NM_138667)	TGF-beta activated kinase 1/MAP3K7 binding protein 2	Tab2
PU_1432	chr10	8063364	8063990	0	0	1	Intergenic	TGF-beta activated kinase 1/MAP3K7 binding protein 2	Tab2
PU_1433	chr10	8087039	8087623	1	1	1	Intergenic	TGF-beta activated kinase 1/MAP3K7 binding protein 2	Tab2
PU_1434	chr10	8088777	8089305	0	0	1	Intergenic	TGF-beta activated kinase 1/MAP3K7 binding protein 2	Tab2
PU_1435	chr10	8195653	8196065	1	1	1	Intergenic	TGF-beta activated kinase 1/MAP3K7 binding protein 2	Tab2
PU_1436	chr10	8658355	8658862	1	1	1	Intergenic	uronyl-2-sulfotransferase	Ust
PU_1437	chr10	8817978	8818439	1	1	1	intron (NM_175155, intron 2 of 19)	SAM and SH3 domain containing 1	Sash1
PU_1438	chr10	8873671	8874045	1	1	1	intron (NM_175155, intron 1 of 19)	SAM and SH3 domain containing 1	Sash1
PU_1439	chr10	8883703	8884164	1	0	1	intron (NM_175155, intron 1 of 19)	SAM and SH3 domain containing 1	Sash1
PU_1440	chr10	8885739	8886717	0	1	1	promoter-TSS (NM_175155)	SAM and SH3 domain containing 1	Sash1
PU_1441	chr10	8951165	8952288	0	1	1	Intergenic	SAM and SH3 domain containing 1	Sash1
PU_1442	chr10	8982855	8983166	0	1	1	Intergenic	SAM and SH3 domain containing 1	Sash1
PU_1443	chr10	8983417	8983781	1	1	1	Intergenic	SAM and SH3 domain containing 1	Sash1
PU_1444	chr10	9901950	9902366	0	1	1	Intergenic	syntaxin binding protein 5 (tomosyn)	Stxbp5
PU_1445	chr10	10449149	10449421	0	1	1	intron (NM_001127353, intron 2 of 36)	androglobin	Adgb
PU_1446	chr10	10557828	10558264	1	1	1	exon (NM_026405, exon 1 of 3)	RAB32, member RAS oncogene family	Rab32
PU_1447	chr10	10579853	10580300	1	1	1	Intergenic	RAB32, member RAS oncogene family	Rab32
PU_1448	chr10	10827338	10827783	1	1	1	intron (NM_016976, intron 3 of 8)	RIKEN cDNA 4930567K20 gene	4930567K20Rik
PU_1449	chr10	10844923	10845547	0	0	1	intron (NM_016976, intron 3 of 8)	RIKEN cDNA 4930567K20 gene	4930567K20Rik
PU_1450	chr10	10846765	10847257	1	1	1	intron (NM_016976, intron 3 of 8)	RIKEN cDNA 4930567K20 gene	4930567K20Rik
PU_1451	chr10	10870146	10870677	0	0	1	intron (NM_016976, intron 3 of 8)	RIKEN cDNA 4930567K20 gene	4930567K20Rik
PU_1452	chr10	11148980	11149735	0	1	1	promoter-TSS (NM_001284354)	SNF2 histone linker PHD RING helicase	Shprh
PU_1453	chr10	11274476	11274793	1	1	1	Intergenic	F-box protein 30	Fbxo30
PU_1454	chr10	11280890	11281360	0	1	1	promoter-TSS (NM_027968)	F-box protein 30	Fbxo30
PU_1455	chr10	12588103	12588630	0	0	1	intron (NM_011682, intron 50 of 73)	utrophin	Utrn
PU_1456	chr10	12809673	12810282	1	1	1	intron (NM_011682, intron 1 of 73)	utrophin	Utrn
PU_1457	chr10	12817368	12817870	1	1	1	intron (NM_011682, intron 1 of 73)	utrophin	Utrn
PU_1458	chr10	12867918	12869678	0	0	1	Intergenic	utrophin	Utrn
PU_1459	chr10	13192770	13193338	1	1	1	promoter-TSS (NM_181470)	LTV1 ribosome biogenesis factor	Ltv1
PU_1460	chr10	13964323	13965010	1	1	1	Intergenic	human immunodeficiency virus type I enhancer binding protein 2	Hivep2
PU_1461	chr10	13965472	13966621	1	0	1	promoter-TSS (NM_010437)	human immunodeficiency virus type I enhancer binding protein 2	Hivep2
PU_1462	chr10	13967415	13968029	0	0	1	intron (NM_001358782, intron 1 of 9)	human immunodeficiency virus type I enhancer binding protein 2	Hivep2
PU_1463	chr10	13982799	13983377	0	1	0	intron (NM_001358782, intron 1 of 9)	human immunodeficiency virus type I enhancer binding protein 2	Hivep2
PU_1464	chr10	13984327	13984668	0	1	1	intron (NM_001358782, intron 1 of 9)	human immunodeficiency virus type I enhancer binding protein 2	Hivep2
PU_1465	chr10	13988203	13988580	1	0	0	intron (NM_001358782, intron 1 of 9)	human immunodeficiency virus type I enhancer binding protein 2	Hivep2
PU_1466	chr10	14035617	14035993	0	0	1	intron (NM_001358783, intron 2 of 12)	human immunodeficiency virus type I enhancer binding protein 2	Hivep2
PU_1467	chr10	15746741	15747260	1	1	1	Intergenic	RIKEN cDNA C330004P14 gene	C330004P14Rik
PU_1468	chr10	17476715	17477202	1	0	1	Intergenic	Cbp/p300-interacting transactivator, with Glu/Asp-rich carboxy-terminal domain, 2	Cited2
PU_1469	chr10	17684023	17684396	0	1	1	Intergenic	Cbp/p300-interacting transactivator, with Glu/Asp-rich carboxy-terminal domain, 2	Cited2
PU_1470	chr10	17722057	17722509	0	1	1	promoter-TSS (NM_010828)	Cbp/p300-interacting transactivator, with Glu/Asp-rich carboxy-terminal domain, 2	Cited2
PU_1471	chr10	17727018	17728103	0	1	1	Intergenic	Cbp/p300-interacting transactivator, with Glu/Asp-rich carboxy-terminal domain, 2	Cited2
PU_1472	chr10	17930676	17931024	1	1	1	intron (NM_001033432, intron 1 of 3)	hdc homolog, cell cycle regulator	Heca
PU_1473	chr10	17948037	17948455	1	1	1	promoter-TSS (NM_001033432)	hdc homolog, cell cycle regulator	Heca
PU_1474	chr10	18004156	18004624	0	1	1	Intergenic	ABRA C-terminal like	Abracl
PU_1475	chr10	18066092	18066363	1	1	1	intron (NM_009048, intron 1 of 19)	RalBP1 associated Eps domain containing protein	Reps1
PU_1476	chr10	18234672	18235590	0	1	1	promoter-TSS (NM_001346751)	coiled-coil domain containing 28A	Ccdc28a
PU_1477	chr10	18276249	18276868	0	0	1	Intergenic	coiled-coil domain containing 28A	Ccdc28a
PU_1478	chr10	18370399	18371323	0	1	1	Intergenic	NHS-like 1	Nhsl1
PU_1479	chr10	18407339	18407853	1	1	1	promoter-TSS (NM_173390)	NHS-like 1	Nhsl1
PU_1480	chr10	18844400	18844955	1	1	1	promoter-TSS (NM_022032)	PERP, TP53 apoptosis effector	Perp
PU_1481	chr10	19009267	19009730	1	1	1	intron (NM_001166402, intron 1 of 7)	tumor necrosis factor, alpha-induced protein 3	Tnfaip3
PU_1482	chr10	19591569	19592231	1	1	1	promoter-TSS (NM_010511)	interferon gamma receptor 1	Ifngr1
PU_1483	chr10	19933807	19934633	1	1	1	promoter-TSS (NM_008580)	mitogen-activated protein kinase kinase kinase 5	Map3k5
PU_1484	chr10	19936339	19937676	0	0	1	intron (NM_008580, intron 1 of 29)	mitogen-activated protein kinase kinase kinase 5	Map3k5
PU_1485	chr10	19939383	19939779	0	1	1	intron (NM_008580, intron 1 of 29)	mitogen-activated protein kinase kinase kinase 5	Map3k5
PU_1486	chr10	19946505	19947127	0	1	1	intron (NM_008580, intron 1 of 29)	mitogen-activated protein kinase kinase kinase 5	Map3k5
PU_1487	chr10	19948275	19948826	0	1	1	intron (NM_008580, intron 1 of 29)	mitogen-activated protein kinase kinase kinase 5	Map3k5
PU_1488	chr10	20040026	20040467	1	1	1	intron (NM_008580, intron 7 of 29)	mitogen-activated protein kinase kinase kinase 5	Map3k5
PU_1489	chr10	20044046	20044367	0	0	1	intron (NM_008580, intron 7 of 29)	microtubule-associated protein 7	Map7
PU_1490	chr10	20045753	20046546	1	1	1	intron (NM_008580, intron 7 of 29)	microtubule-associated protein 7	Map7
PU_1491	chr10	20064489	20065071	1	1	1	intron (NM_008580, intron 10 of 29)	microtubule-associated protein 7	Map7
PU_1492	chr10	20070579	20071002	1	1	0	intron (NM_008580, intron 11 of 29)	microtubule-associated protein 7	Map7
PU_1493	chr10	20071474	20072088	1	1	1	intron (NM_008580, intron 11 of 29)	microtubule-associated protein 7	Map7
PU_1494	chr10	20073288	20073887	1	1	1	intron (NM_008580, intron 11 of 29)	microtubule-associated protein 7	Map7
PU_1495	chr10	20076630	20077554	1	1	1	intron (NM_008580, intron 12 of 29)	microtubule-associated protein 7	Map7
PU_1496	chr10	20078254	20078676	0	1	1	intron (NM_008580, intron 12 of 29)	microtubule-associated protein 7	Map7
PU_1497	chr10	20104591	20105097	0	0	1	intron (NM_008580, intron 18 of 29)	microtubule-associated protein 7	Map7
PU_1498	chr10	20169043	20169537	0	1	1	intron (NM_008635, intron 1 of 17)	microtubule-associated protein 7	Map7
PU_1499	chr10	20186816	20187287	0	1	1	intron (NM_001358787, intron 1 of 17)	RIKEN cDNA 4930405J17 gene	4930405J17Rik
PU_1500	chr10	20190374	20190867	0	1	0	intron (NM_001358787, intron 1 of 17)	RIKEN cDNA 4930405J17 gene	4930405J17Rik
PU_1501	chr10	20220607	20221018	0	1	0	intron (NM_001358787, intron 1 of 17)	ribosomal protein L32-like	Rpl32l
PU_1502	chr10	20311930	20312510	0	1	1	promoter-TSS (NM_001025393)	BCL2-associated transcription factor 1	Bclaf1
PU_1503	chr10	20313875	20314270	0	1	1	intron (NM_001025392, intron 1 of 12)	BCL2-associated transcription factor 1	Bclaf1
PU_1504	chr10	20347451	20348297	0	0	1	promoter-TSS (NM_027930)	mitochondrial fission regulator 2	Mtfr2
PU_1505	chr10	20486446	20487269	1	1	1	intron (NM_013875, intron 2 of 12)	phosphodiesterase 7B	Pde7b
PU_1506	chr10	20590236	20590617	1	1	1	intron (NM_013875, intron 2 of 12)	phosphodiesterase 7B	Pde7b
PU_1507	chr10	20595305	20595782	0	0	1	intron (NM_013875, intron 2 of 12)	phosphodiesterase 7B	Pde7b
PU_1508	chr10	20673694	20674078	0	1	1	intron (NM_013875, intron 1 of 12)	phosphodiesterase 7B	Pde7b
PU_1509	chr10	20772142	20772455	1	1	1	Intergenic	phosphodiesterase 7B	Pde7b
PU_1510	chr10	20775637	20776450	1	1	1	Intergenic	phosphodiesterase 7B	Pde7b
PU_1511	chr10	20951787	20952728	0	0	1	promoter-TSS (NM_026203)	Abelson helper integration site 1	Ahi1
PU_1512	chr10	21294147	21295048	0	1	1	Intergenic	Hbs1-like (S. cerevisiae)	Hbs1l
PU_1513	chr10	21295550	21296173	1	1	1	promoter-TSS (NM_001145209)	Hbs1-like (S. cerevisiae)	Hbs1l
PU_1514	chr10	21377058	21377462	1	1	1	promoter-TSS (NM_178713)	aldehyde dehydrogenase 8 family, member A1	Aldh8a1
PU_1515	chr10	21395151	21395767	1	1	1	exon (NM_178713, exon 7 of 7)	aldehyde dehydrogenase 8 family, member A1	Aldh8a1
PU_1516	chr10	21419300	21419615	1	1	1	Intergenic	aldehyde dehydrogenase 8 family, member A1	Aldh8a1
PU_1517	chr10	21441673	21442255	1	1	1	Intergenic	aldehyde dehydrogenase 8 family, member A1	Aldh8a1
PU_1518	chr10	21444316	21444841	1	1	1	Intergenic	aldehyde dehydrogenase 8 family, member A1	Aldh8a1
PU_1519	chr10	21448888	21449405	0	1	1	Intergenic	aldehyde dehydrogenase 8 family, member A1	Aldh8a1
PU_1520	chr10	21459947	21460467	1	1	1	Intergenic	aldehyde dehydrogenase 8 family, member A1	Aldh8a1
PU_1521	chr10	21609588	21610008	1	1	1	intron (NR_027968, intron 2 of 2)	RIKEN cDNA 1700020N01 gene	1700020N01Rik
PU_1522	chr10	21686045	21686488	1	1	1	Intergenic	predicted gene 5420	Gm5420
PU_1523	chr10	21992953	21994066	0	1	1	promoter-TSS (NM_001161850)	serum/glucocorticoid regulated kinase 1	Sgk1
PU_1524	chr10	21994304	21994734	0	1	1	promoter-TSS (NM_011361)	serum/glucocorticoid regulated kinase 1	Sgk1
PU_1525	chr10	22001459	22002018	0	1	1	Intergenic	serum/glucocorticoid regulated kinase 1	Sgk1
PU_1526	chr10	22058629	22059031	1	1	1	Intergenic	RIKEN cDNA 4930444G20 gene	4930444G20Rik
PU_1527	chr10	22148476	22149121	0	0	1	exon (NM_001254744, exon 1 of 2)	RIKEN cDNA E030030I06 gene	E030030I06Rik
PU_1528	chr10	22731193	22731758	1	1	1	promoter-TSS (NM_011603)	TATA box binding protein-like 1	Tbpl1
PU_1529	chr10	23753634	23754598	0	0	1	Intergenic	small nucleolar RNA, H/ACA box 33	Snora33
PU_1530	chr10	23837477	23837856	0	1	1	Intergenic	vanin 3	Vnn3
PU_1531	chr10	23851217	23851932	1	1	1	5' UTR (NM_011979, exon 1 of 7)	vanin 3	Vnn3
PU_1532	chr10	23893005	23893284	0	1	1	Intergenic	vanin 1	Vnn1
PU_1533	chr10	23922492	23922937	0	1	1	Intergenic	trace amine-associated receptor 1	Taar1
PU_1534	chr10	23923889	23924375	1	1	1	Intergenic	trace amine-associated receptor 1	Taar1
PU_1535	chr10	24149225	24149709	1	1	1	5' UTR (NM_016797, exon 1 of 10)	syntaxin 7	Stx7
PU_1536	chr10	24246852	24247294	0	1	1	intron (NM_021509, intron 2 of 11)	monooxygenase, DBH-like 1	Moxd1
PU_1537	chr10	24254834	24255401	0	1	1	intron (NM_021509, intron 4 of 11)	monooxygenase, DBH-like 1	Moxd1
PU_1538	chr10	24317167	24317483	0	0	1	Intergenic	monooxygenase, DBH-like 1	Moxd1
PU_1539	chr10	24350324	24350778	0	0	1	intron (NR_163910, intron 4 of 4)	monooxygenase, DBH-like 1	Moxd1
PU_1540	chr10	24361419	24362125	0	0	1	intron (NR_163910, intron 4 of 4)	monooxygenase, DBH-like 1	Moxd1
PU_1541	chr10	24396203	24396859	0	1	1	intron (NR_163910, intron 3 of 4)	monooxygenase, DBH-like 1	Moxd1
PU_1542	chr10	24471601	24471983	1	1	1	intron (NR_163910, intron 3 of 4)	cellular communication network factor 2	Ccn2
PU_1543	chr10	24493862	24494167	1	1	1	intron (NR_163910, intron 3 of 4)	cellular communication network factor 2	Ccn2
PU_1544	chr10	24534441	24535736	0	0	1	intron (NR_163910, intron 3 of 4)	cellular communication network factor 2	Ccn2
PU_1545	chr10	24836177	24836548	1	1	1	promoter-TSS (NM_134005)	ectonucleotide pyrophosphatase/phosphodiesterase 3	Enpp3
PU_1546	chr10	24869759	24870222	1	1	1	promoter-TSS (NM_027347)	mediator complex subunit 23	Med23
PU_1547	chr10	24922828	24923693	0	1	1	intron (NM_007482, intron 1 of 7)	arginase, liver	Arg1
PU_1548	chr10	24924106	24924584	0	0	1	intron (NM_007482, intron 1 of 7)	arginase, liver	Arg1
PU_1549	chr10	24926435	24927875	0	1	1	intron (NM_007482, intron 1 of 7)	arginase, liver	Arg1
PU_1550	chr10	24928233	24928680	1	0	1	promoter-TSS (NM_007482)	arginase, liver	Arg1
PU_1551	chr10	24942673	24943213	1	1	1	Intergenic	arginase, liver	Arg1
PU_1552	chr10	24947837	24949671	1	1	1	Intergenic	arginase, liver	Arg1
PU_1553	chr10	24951567	24952123	0	1	1	Intergenic	arginase, liver	Arg1
PU_1554	chr10	25297112	25297505	0	1	1	intron (NM_018747, intron 1 of 7)	A kinase (PRKA) anchor protein 7	Akap7
PU_1555	chr10	25395376	25395755	1	0	0	intron (NM_001358753, intron 1 of 18)	erythrocyte membrane protein band 4.1 like 2	Epb41l2
PU_1556	chr10	25519832	25520482	0	0	1	intron (NM_001358753, intron 18 of 18)	small leucine-rich protein 1	Smlr1
PU_1557	chr10	25539701	25540261	1	1	1	intron (NR_136909, intron 2 of 3)	predicted gene 29571	Gm29571
PU_1558	chr10	25619596	25619999	1	1	1	non-coding (NR_156009, exon 3 of 4)	predicted gene, 36908	Gm36908
PU_1559	chr10	26849943	26850348	0	1	1	intron (NM_176837, intron 3 of 14)	Rho GTPase activating protein 18	Arhgap18
PU_1560	chr10	26855865	26856598	1	1	1	intron (NM_176837, intron 4 of 14)	Rho GTPase activating protein 18	Arhgap18
PU_1561	chr10	26857540	26858340	0	1	1	intron (NM_176837, intron 4 of 14)	Rho GTPase activating protein 18	Arhgap18
PU_1562	chr10	28074543	28075122	1	1	1	promoter-TSS (NM_008983)	protein tyrosine phosphatase, receptor type, K	Ptprk
PU_1563	chr10	28087263	28087924	1	1	1	intron (NM_001359355, intron 1 of 33)	protein tyrosine phosphatase, receptor type, K	Ptprk
PU_1564	chr10	28096096	28096398	1	1	1	intron (NM_001359355, intron 1 of 33)	protein tyrosine phosphatase, receptor type, K	Ptprk
PU_1565	chr10	28103519	28103909	1	0	1	intron (NM_001359355, intron 1 of 33)	protein tyrosine phosphatase, receptor type, K	Ptprk
PU_1566	chr10	28105296	28105558	1	1	1	intron (NM_001359355, intron 1 of 33)	protein tyrosine phosphatase, receptor type, K	Ptprk
PU_1567	chr10	28227770	28228423	0	1	1	intron (NM_001359355, intron 2 of 33)	protein tyrosine phosphatase, receptor type, K	Ptprk
PU_1568	chr10	28449995	28450309	0	1	1	intron (NM_001359355, intron 7 of 33)	thymocyte selection associated	Themis
PU_1569	chr10	28459895	28460287	1	1	1	intron (NM_001359355, intron 7 of 33)	thymocyte selection associated	Themis
PU_1570	chr10	28647890	28648238	1	1	1	Intergenic	thymocyte selection associated	Themis
PU_1571	chr10	28649735	28650111	1	1	1	Intergenic	thymocyte selection associated	Themis
PU_1572	chr10	29044795	29045200	0	1	1	Intergenic	RIKEN cDNA 2310057J18 gene	2310057J18Rik
PU_1573	chr10	29313209	29313432	1	1	1	promoter-TSS (NM_025855)	enoyl Coenzyme A hydratase domain containing 1	Echdc1
PU_1574	chr10	29351327	29351885	0	0	1	intron (NM_001110196, intron 2 of 2)	ring finger protein 146	Rnf146
PU_1575	chr10	29361536	29362333	1	1	1	intron (NM_001110198, intron 1 of 3)	ring finger protein 146	Rnf146
PU_1576	chr10	30132298	30132712	1	1	1	Intergenic	centromere protein W	Cenpw
PU_1577	chr10	30326842	30327309	0	1	1	Intergenic	centromere protein W	Cenpw
PU_1578	chr10	30600415	30600949	1	1	1	promoter-TSS (NM_001358806)	tRNA methyltransferase 11	Trmt11
PU_1579	chr10	30618108	30618620	1	1	0	promoter-TSS (NM_025798)	histidine triad nucleotide binding protein 3	Hint3
PU_1580	chr10	31313195	31313600	1	1	1	promoter-TSS (NM_027168)	HD domain containing 2	Hddc2
PU_1581	chr10	31496935	31497459	0	1	1	Intergenic	tumor protein D52-like 1	Tpd52l1
PU_1582	chr10	31525715	31526121	1	1	1	intron (NM_001146349, intron 2 of 5)	tumor protein D52-like 1	Tpd52l1
PU_1583	chr10	31551499	31552345	1	1	1	intron (NM_001146349, intron 1 of 5)	ring finger protein 217	Rnf217
PU_1584	chr10	31585425	31585831	1	1	1	intron (NM_001146349, intron 1 of 5)	ring finger protein 217	Rnf217
PU_1585	chr10	31607333	31607927	0	1	1	intron (NM_001146349, intron 1 of 5)	ring finger protein 217	Rnf217
PU_1586	chr10	31609495	31609935	1	1	1	promoter-TSS (NM_001146349)	ring finger protein 217	Rnf217
PU_1587	chr10	31920889	31921228	0	1	1	intron (NM_001013411, intron 4 of 6)	ring finger protein 217	Rnf217
PU_1588	chr10	34019494	34020195	0	0	1	promoter-TSS (NM_025614)	RWD domain containing 1	Rwdd1
PU_1589	chr10	34281844	34282376	1	1	1	promoter-TSS (NM_009433)	testis-specific protein, Y-encoded-like 1	Tspyl1
PU_1590	chr10	34418311	34418786	1	1	0	promoter-TSS (NM_001347463)	5'-nucleotidase domain containing 1	Nt5dc1
PU_1591	chr10	37275869	37276248	1	1	1	Intergenic	myristoylated alanine rich protein kinase C substrate	Marcks
PU_1592	chr10	37325880	37326258	0	1	1	Intergenic	myristoylated alanine rich protein kinase C substrate	Marcks
PU_1593	chr10	37480355	37480707	1	1	1	Intergenic	myristoylated alanine rich protein kinase C substrate	Marcks
PU_1594	chr10	39432717	39433055	1	1	1	intron (NM_001122892, intron 2 of 12)	Fyn proto-oncogene	Fyn
PU_1595	chr10	39613015	39613533	0	0	1	5' UTR (NM_134000, exon 1 of 9)	TRAF3 interacting protein 2	Traf3ip2
PU_1596	chr10	39624874	39625283	1	1	1	intron (NR_038037, intron 2 of 2)	predicted gene 16364	Gm16364
PU_1597	chr10	39625831	39626209	0	1	1	exon (NM_134000, exon 2 of 9)	predicted gene 16364	Gm16364
PU_1598	chr10	39731318	39732610	1	0	1	promoter-TSS (NM_011264)	RIKEN cDNA E130307A14 gene	E130307A14Rik
PU_1599	chr10	39898985	39899328	1	1	1	promoter-TSS (NR_033628)	major facilitator superfamily domain containing 4B4	Mfsd4b4
PU_1600	chr10	39959950	39960392	1	1	1	promoter-TSS (NR_160808)	major facilitator superfamily domain containing 4B3, pseudogene	Mfsd4b3-ps
PU_1601	chr10	39991058	39991607	0	0	1	Intergenic	major facilitator superfamily domain containing 4B5	Mfsd4b5
PU_1602	chr10	40006950	40007403	1	1	1	intron (NM_144821, intron 2 of 3)	major facilitator superfamily domain containing 4B1	Mfsd4b1
PU_1603	chr10	40024922	40025380	1	1	1	5' UTR (NM_144821, exon 1 of 4)	major facilitator superfamily domain containing 4B1	Mfsd4b1
PU_1604	chr10	40063476	40063742	0	1	1	intron (NM_001114332, intron 3 of 5)	major facilitator superfamily domain containing 4B1	Mfsd4b1
PU_1605	chr10	40069231	40070046	1	1	1	intron (NM_001114332, intron 3 of 5)	major facilitator superfamily domain containing 4B1	Mfsd4b1
PU_1606	chr10	40077420	40078154	1	1	1	intron (NM_001114332, intron 2 of 5)	major facilitator superfamily domain containing 4B1	Mfsd4b1
PU_1607	chr10	40107926	40108620	1	1	1	intron (NM_001114332, intron 1 of 5)	solute carrier family 16 (monocarboxylic acid transporters), member 10	Slc16a10
PU_1608	chr10	40118816	40119454	1	1	1	intron (NM_001114332, intron 1 of 5)	solute carrier family 16 (monocarboxylic acid transporters), member 10	Slc16a10
PU_1609	chr10	40124868	40125651	1	1	1	intron (NM_001114332, intron 1 of 5)	solute carrier family 16 (monocarboxylic acid transporters), member 10	Slc16a10
PU_1610	chr10	40161648	40162221	1	1	1	Intergenic	solute carrier family 16 (monocarboxylic acid transporters), member 10	Slc16a10
PU_1611	chr10	40163945	40164570	0	1	0	Intergenic	solute carrier family 16 (monocarboxylic acid transporters), member 10	Slc16a10
PU_1612	chr10	40177523	40178008	1	1	1	Intergenic	solute carrier family 16 (monocarboxylic acid transporters), member 10	Slc16a10
PU_1613	chr10	40302144	40302625	1	1	1	promoter-TSS (NM_009665)	S-adenosylmethionine decarboxylase 1	Amd1
PU_1614	chr10	40327908	40328681	1	1	1	Intergenic	cyclin-dependent kinase 19	Cdk19
PU_1615	chr10	40348648	40349421	1	1	1	promoter-TSS (NM_001168304)	cyclin-dependent kinase 19	Cdk19
PU_1616	chr10	40494811	40495271	1	1	0	Intergenic	solute carrier family 22 (organic cation transporter), member 16	Slc22a16
PU_1617	chr10	40499460	40500297	0	1	1	Intergenic	solute carrier family 22 (organic cation transporter), member 16	Slc22a16
PU_1618	chr10	40512154	40512623	1	1	0	Intergenic	solute carrier family 22 (organic cation transporter), member 16	Slc22a16
PU_1619	chr10	40516371	40516762	1	1	1	Intergenic	solute carrier family 22 (organic cation transporter), member 16	Slc22a16
PU_1620	chr10	40519490	40520044	0	1	1	Intergenic	solute carrier family 22 (organic cation transporter), member 16	Slc22a16
PU_1621	chr10	40598137	40598455	0	0	1	intron (NM_027572, intron 7 of 7)	solute carrier family 22 (organic cation transporter), member 16	Slc22a16
PU_1622	chr10	40629623	40630590	1	1	1	promoter-TSS (NM_001316719)	D-aspartate oxidase	Ddo
PU_1623	chr10	40883340	40883811	0	1	1	promoter-TSS (NM_027879)	WAS protein family, member 1	Wasf1
PU_1624	chr10	41290918	41291395	0	0	1	intron (NM_133999, intron 1 of 22)	FIG4 phosphoinositide 5-phosphatase	Fig4
PU_1625	chr10	41341382	41341816	0	1	1	intron (NM_001370813, intron 10 of 39)	adenylate kinase 9	Ak9
PU_1626	chr10	41449994	41450589	0	0	1	promoter-TSS (NM_001277230)	zinc finger and BTB domain containing 24	Zbtb24
PU_1627	chr10	41450798	41451927	1	1	1	exon (NM_001277230, exon 2 of 2)	zinc finger and BTB domain containing 24	Zbtb24
PU_1628	chr10	41501118	41501410	1	1	1	intron (NM_028430, intron 3 of 7)	peptidylprolyl isomerase (cyclophilin)-like 6	Ppil6
PU_1629	chr10	41518607	41519069	1	1	1	promoter-TSS (NM_016898)	CD164 antigen	Cd164
PU_1630	chr10	41552689	41554269	1	1	1	exon (NM_001358562, exon 41 of 48)	RIKEN cDNA 5730435O14 gene	5730435O14Rik
PU_1631	chr10	41558391	41558703	0	1	1	intron (NM_001358562, intron 38 of 47)	RIKEN cDNA 5730435O14 gene	5730435O14Rik
PU_1632	chr10	41588585	41589039	1	1	1	intron (NM_001358562, intron 31 of 47)	RIKEN cDNA 5730435O14 gene	5730435O14Rik
PU_1633	chr10	41809727	41810827	1	1	1	promoter-TSS (NM_001243075)	sestrin 1	Sesn1
PU_1634	chr10	41887171	41887632	1	1	0	promoter-TSS (NM_001013370)	sestrin 1	Sesn1
PU_1635	chr10	41893624	41894230	0	1	1	intron (NM_001013370, intron 1 of 9)	sestrin 1	Sesn1
PU_1636	chr10	41934721	41935086	0	0	1	intron (NM_001034858, intron 12 of 17)	sestrin 1	Sesn1
PU_1637	chr10	41982925	41983197	0	1	1	intron (NM_001034858, intron 5 of 17)	armadillo repeat containing 2	Armc2
PU_1638	chr10	41991495	41991917	0	1	1	intron (NM_001034858, intron 5 of 17)	armadillo repeat containing 2	Armc2
PU_1639	chr10	42082243	42082700	0	1	1	Intergenic	armadillo repeat containing 2	Armc2
PU_1640	chr10	42089296	42089919	1	1	1	Intergenic	armadillo repeat containing 2	Armc2
PU_1641	chr10	42092479	42092985	1	1	1	Intergenic	armadillo repeat containing 2	Armc2
PU_1642	chr10	42202549	42203078	0	1	1	intron (NM_019740, intron 2 of 3)	forkhead box O3	Foxo3
PU_1643	chr10	42225352	42226176	1	1	1	intron (NM_019740, intron 2 of 3)	forkhead box O3	Foxo3
PU_1644	chr10	42230303	42231517	1	1	1	intron (NM_019740, intron 2 of 3)	forkhead box O3	Foxo3
PU_1645	chr10	42239008	42239669	1	1	1	intron (NM_019740, intron 2 of 3)	forkhead box O3	Foxo3
PU_1646	chr10	42248266	42248639	1	1	1	intron (NM_019740, intron 2 of 3)	forkhead box O3	Foxo3
PU_1647	chr10	42251145	42251786	0	1	1	intron (NM_019740, intron 2 of 3)	forkhead box O3	Foxo3
PU_1648	chr10	42264181	42264561	1	1	1	intron (NM_019740, intron 2 of 3)	forkhead box O3	Foxo3
PU_1649	chr10	42265297	42265761	0	1	1	intron (NM_019740, intron 2 of 3)	forkhead box O3	Foxo3
PU_1650	chr10	42268111	42268661	1	1	1	intron (NM_019740, intron 2 of 3)	forkhead box O3	Foxo3
PU_1651	chr10	42270592	42271162	1	1	1	intron (NM_019740, intron 2 of 3)	forkhead box O3	Foxo3
PU_1652	chr10	42273817	42274590	1	1	1	intron (NM_019740, intron 2 of 3)	forkhead box O3	Foxo3
PU_1653	chr10	42276528	42276888	1	1	1	promoter-TSS (NM_019740)	forkhead box O3	Foxo3
PU_1654	chr10	42277592	42278353	1	1	1	Intergenic	forkhead box O3	Foxo3
PU_1655	chr10	42342113	42342560	0	0	1	intron (NM_001359297, intron 7 of 11)	forkhead box O3	Foxo3
PU_1656	chr10	42477581	42478702	1	1	1	intron (NM_001359297, intron 1 of 11)	AFG1 like ATPase	Afg1l
PU_1657	chr10	42501782	42502251	0	1	1	promoter-TSS (NM_017472)	sorting nexin 3	Snx3
PU_1658	chr10	42714638	42715090	1	1	1	Intergenic	osteopetrosis associated transmembrane protein 1	Ostm1
PU_1659	chr10	42723445	42724328	1	1	1	Intergenic	SEC63-like (S. cerevisiae)	Sec63
PU_1660	chr10	42762137	42762282	1	0	1	intron (NM_001359285, intron 1 of 19)	SEC63-like (S. cerevisiae)	Sec63
PU_1661	chr10	42843437	42843877	1	0	1	Intergenic	Scm polycomb group protein like 4	Scml4
PU_1662	chr10	43220967	43221552	0	0	1	promoter-TSS (NM_027772)	prenyl (solanesyl) diphosphate synthase, subunit 2	Pdss2
PU_1663	chr10	43271144	43271728	0	1	1	intron (NM_001168289, intron 1 of 7)	prenyl (solanesyl) diphosphate synthase, subunit 2	Pdss2
PU_1664	chr10	43310857	43311379	0	1	1	intron (NM_001168289, intron 2 of 7)	prenyl (solanesyl) diphosphate synthase, subunit 2	Pdss2
PU_1665	chr10	43312742	43313215	1	1	1	intron (NM_001168289, intron 2 of 7)	prenyl (solanesyl) diphosphate synthase, subunit 2	Pdss2
PU_1666	chr10	43357843	43358224	1	1	1	intron (NM_001168289, intron 3 of 7)	BEN domain containing 3	Bend3
PU_1667	chr10	43483642	43483914	1	1	1	intron (NM_199028, intron 1 of 3)	BEN domain containing 3	Bend3
PU_1668	chr10	43487572	43487860	1	1	1	intron (NM_199028, intron 1 of 3)	BEN domain containing 3	Bend3
PU_1669	chr10	43513009	43513318	1	1	1	3' UTR (NM_001359600, exon 4 of 4)	BEN domain containing 3	Bend3
PU_1670	chr10	43517903	43519145	1	1	1	Intergenic	RIKEN cDNA 1700021F05 gene	1700021F05Rik
PU_1671	chr10	43540604	43541146	1	0	1	intron (NM_026411, intron 1 of 3)	RIKEN cDNA 1700021F05 gene	1700021F05Rik
PU_1672	chr10	43728581	43729008	0	0	1	Intergenic	RIKEN cDNA 1700027J07 gene	1700027J07Rik
PU_1673	chr10	43742208	43742836	0	1	1	Intergenic	RIKEN cDNA 1700027J07 gene	1700027J07Rik
PU_1674	chr10	44002688	44003035	1	1	1	intron (NM_001368306, intron 2 of 20)	crystallin beta-gamma domain containing 1	Crybg1
PU_1675	chr10	44003655	44004095	1	1	1	exon (NM_001368305, exon 3 of 22)	crystallin beta-gamma domain containing 1	Crybg1
PU_1676	chr10	44006154	44006682	1	1	1	intron (NM_001368305, intron 2 of 21)	crystallin beta-gamma domain containing 1	Crybg1
PU_1677	chr10	44110557	44111095	1	1	1	intron (NM_001368305, intron 1 of 21)	crystallin beta-gamma domain containing 1	Crybg1
PU_1678	chr10	44148864	44149185	1	1	1	promoter-TSS (NM_001368305)	crystallin beta-gamma domain containing 1	Crybg1
PU_1679	chr10	44268188	44268723	1	1	1	5' UTR (NM_001314013, exon 1 of 7)	autophagy related 5	Atg5
PU_1680	chr10	44604398	44604891	0	0	1	Intergenic	PR domain containing 1, with ZNF domain	Prdm1
PU_1681	chr10	44702070	44702504	0	1	1	Intergenic	PR domain containing 1, with ZNF domain	Prdm1
PU_1682	chr10	44754850	44755702	0	0	1	Intergenic	PR domain containing 1, with ZNF domain	Prdm1
PU_1683	chr10	45048654	45049122	0	0	1	Intergenic	prolyl endopeptidase	Prep
PU_1684	chr10	45100456	45100951	0	1	0	intron (NM_011156, intron 6 of 14)	prolyl endopeptidase	Prep
PU_1685	chr10	45210333	45210854	1	1	1	Intergenic	popeye domain containing 3	Popdc3
PU_1686	chr10	47652371	47653158	0	0	1	Intergenic	small nucleolar RNA, C/D box 14D	Snord14d
PU_1687	chr10	47654121	47654556	0	1	1	Intergenic	small nucleolar RNA, C/D box 14D	Snord14d
PU_1688	chr10	50763999	50764358	0	1	1	intron (NM_198007, intron 34 of 41)	single-minded family bHLH transcription factor 1	Sim1
PU_1689	chr10	52309184	52309504	0	1	1	intron (NM_001347444, intron 5 of 9)	golgi associated PDZ and coiled-coil motif containing	Gopc
PU_1690	chr10	52417332	52417839	1	0	1	promoter-TSS (NM_030250)	NUS1 dehydrodolichyl diphosphate synthase subunit	Nus1
PU_1691	chr10	52421743	52422066	0	1	0	intron (NM_030250, intron 1 of 4)	NUS1 dehydrodolichyl diphosphate synthase subunit	Nus1
PU_1692	chr10	53364343	53364650	0	0	1	intron (NM_001204983, intron 1 of 12)	centrosomal protein 85-like	Cep85l
PU_1693	chr10	53379535	53380336	0	0	1	promoter-TSS (NM_001204983)	centrosomal protein 85-like	Cep85l
PU_1694	chr10	53382599	53383464	1	1	1	Intergenic	centrosomal protein 85-like	Cep85l
PU_1695	chr10	53398123	53398826	0	1	1	Intergenic	predicted gene, 36229	Gm36229
PU_1696	chr10	53407397	53407896	1	1	1	Intergenic	predicted gene, 36229	Gm36229
PU_1697	chr10	53423000	53423773	1	1	1	non-coding (NR_152767, exon 3 of 3)	predicted gene, 36229	Gm36229
PU_1698	chr10	53629834	53630282	1	0	1	promoter-TSS (NM_027830)	minichromosome maintenance 9 homologous recombination repair factor	Mcm9
PU_1699	chr10	53929684	53930561	1	1	1	intron (NM_008548, intron 8 of 12)	mannosidase 1, alpha	Man1a
PU_1700	chr10	53936159	53936438	1	1	1	intron (NM_008548, intron 6 of 12)	mannosidase 1, alpha	Man1a
PU_1701	chr10	54000031	54000565	1	1	1	intron (NM_008548, intron 5 of 12)	mannosidase 1, alpha	Man1a
PU_1702	chr10	54058626	54059155	1	1	1	intron (NM_008548, intron 2 of 12)	mannosidase 1, alpha	Man1a
PU_1703	chr10	54070782	54071481	0	1	1	intron (NM_008548, intron 2 of 12)	mannosidase 1, alpha	Man1a
PU_1704	chr10	54073520	54074313	1	1	1	intron (NM_008548, intron 2 of 12)	mannosidase 1, alpha	Man1a
PU_1705	chr10	54075397	54076350	0	0	1	promoter-TSS (NR_038016)	predicted gene, 16998	Gm16998
PU_1706	chr10	58322936	58323832	1	1	1	promoter-TSS (NM_026148)	LIM and senescent cell antigen-like domains 1	Lims1
PU_1707	chr10	58446673	58447067	1	1	1	promoter-TSS (NM_011240)	RAN binding protein 2	Ranbp2
PU_1708	chr10	59220861	59222152	0	1	1	promoter-TSS (NM_172939)	septin 10	2023-09-10
PU_1709	chr10	59277721	59278134	0	0	1	Intergenic	procollagen-proline, 2-oxoglutarate 4-dioxygenase (proline 4-hydroxylase), alpha 1 polypeptide	P4ha1
PU_1710	chr10	59323099	59323747	0	1	1	5' UTR (NM_011030, exon 1 of 15)	procollagen-proline, 2-oxoglutarate 4-dioxygenase (proline 4-hydroxylase), alpha 1 polypeptide	P4ha1
PU_1711	chr10	59476996	59477589	1	1	1	intron (NM_001033259, intron 2 of 7)	oncoprotein induced transcript 3	Oit3
PU_1712	chr10	59548846	59549254	1	1	1	intron (NM_001033259, intron 1 of 7)	mitochondrial calcium uniporter	Mcu
PU_1713	chr10	59616081	59616456	1	1	1	intron (NM_001033259, intron 1 of 7)	mitochondrial calcium uniporter	Mcu
PU_1714	chr10	59702239	59702810	1	1	1	promoter-TSS (NM_001291443)	mitochondrial calcium uptake 1	Micu1
PU_1715	chr10	59768505	59768933	0	0	1	intron (NM_001359267, intron 6 of 11)	predicted gene 17059	Gm17059
PU_1716	chr10	59774279	59774679	0	0	1	intron (NM_001359267, intron 6 of 11)	predicted gene 17059	Gm17059
PU_1717	chr10	59777059	59777578	0	0	1	intron (NM_001359267, intron 6 of 11)	predicted gene 17059	Gm17059
PU_1718	chr10	59784962	59785778	0	0	1	intron (NM_001359267, intron 6 of 11)	predicted gene 17059	Gm17059
PU_1719	chr10	59795994	59796324	0	0	1	intron (NM_001359267, intron 8 of 11)	predicted gene 17059	Gm17059
PU_1720	chr10	59879405	59879865	1	1	1	promoter-TSS (NM_019965)	DnaJ heat shock protein family (Hsp40) member B12	Dnajb12
PU_1721	chr10	59899663	59900191	1	1	1	Intergenic	DnaJ heat shock protein family (Hsp40) member B12	Dnajb12
PU_1722	chr10	59915474	59915864	0	1	0	Intergenic	DnaJ heat shock protein family (Hsp40) member B12	Dnajb12
PU_1723	chr10	59920956	59921562	1	1	1	Intergenic	DNA-damage-inducible transcript 4	Ddit4
PU_1724	chr10	59943556	59944014	1	1	1	Intergenic	DNA-damage-inducible transcript 4	Ddit4
PU_1725	chr10	59951608	59953334	0	1	1	promoter-TSS (NM_029083)	DNA-damage-inducible transcript 4	Ddit4
PU_1726	chr10	59967508	59967885	0	1	0	Intergenic	DNA-damage-inducible transcript 4	Ddit4
PU_1727	chr10	59969669	59970382	1	1	1	Intergenic	DNA-damage-inducible transcript 4	Ddit4
PU_1728	chr10	59972581	59973637	0	1	1	Intergenic	DNA-damage-inducible transcript 4	Ddit4
PU_1729	chr10	59974038	59974582	0	1	1	Intergenic	DNA-damage-inducible transcript 4	Ddit4
PU_1730	chr10	59977262	59977760	0	0	1	Intergenic	activating signal cointegrator 1 complex subunit 1	Ascc1
PU_1731	chr10	59978502	59979689	1	1	1	Intergenic	activating signal cointegrator 1 complex subunit 1	Ascc1
PU_1732	chr10	59980808	59981435	0	1	1	Intergenic	activating signal cointegrator 1 complex subunit 1	Ascc1
PU_1733	chr10	59983467	59983962	0	1	1	Intergenic	activating signal cointegrator 1 complex subunit 1	Ascc1
PU_1734	chr10	59991212	59991665	1	1	1	intron (NM_025514, intron 2 of 3)	activating signal cointegrator 1 complex subunit 1	Ascc1
PU_1735	chr10	59997432	59997906	1	1	1	intron (NM_025514, intron 1 of 3)	activating signal cointegrator 1 complex subunit 1	Ascc1
PU_1736	chr10	60002762	60003267	1	1	1	promoter-TSS (NM_001199187)	anaphase promoting complex subunit 16	Anapc16
PU_1737	chr10	60277579	60278198	1	1	0	intron (NM_001146121, intron 1 of 13)	prosaposin	Psap
PU_1738	chr10	60752551	60753004	1	0	1	promoter-TSS (NM_023596)	solute carrier family 29 (nucleoside transporters), member 3	Slc29a3
PU_1739	chr10	60820518	60820904	1	1	0	intron (NM_001359273, intron 1 of 15)	unc-5 netrin receptor B	Unc5b
PU_1740	chr10	60832889	60833177	1	1	1	Intergenic	unc-5 netrin receptor B	Unc5b
PU_1741	chr10	61089166	61090786	1	1	1	intron (NM_025273, intron 1 of 3)	pterin 4 alpha carbinolamine dehydratase/dimerization cofactor of hepatocyte nuclear factor 1 alpha (TCF1) 1	Pcbd1
PU_1742	chr10	61128765	61129148	0	1	0	intron (NM_009163, intron 2 of 14)	sphingosine phosphate lyase 1	Sgpl1
PU_1743	chr10	61147543	61147974	1	1	1	promoter-TSS (NM_001316673)	sphingosine phosphate lyase 1	Sgpl1
PU_1744	chr10	61409701	61410443	1	0	1	Intergenic	nodal	Nodal
PU_1745	chr10	61413138	61413530	0	1	0	Intergenic	nodal	Nodal
PU_1746	chr10	61423306	61423898	1	1	1	exon (NM_013611, exon 2 of 3)	nodal	Nodal
PU_1747	chr10	61426192	61426876	1	1	1	Intergenic	nodal	Nodal
PU_1748	chr10	61431056	61431598	1	1	1	Intergenic	nodal	Nodal
PU_1749	chr10	61450936	61451946	0	1	1	intron (NM_010124, intron 1 of 2)	eukaryotic translation initiation factor 4E binding protein 2	Eif4ebp2
PU_1750	chr10	61452743	61453115	1	1	1	promoter-TSS (NM_010124)	eukaryotic translation initiation factor 4E binding protein 2	Eif4ebp2
PU_1751	chr10	61464994	61465476	1	1	1	Intergenic	leucine rich repeat containing 20	Lrrc20
PU_1752	chr10	61466791	61467221	1	1	1	Intergenic	leucine rich repeat containing 20	Lrrc20
PU_1753	chr10	61475736	61476081	0	1	1	promoter-TSS (NM_153542)	leucine rich repeat containing 20	Lrrc20
PU_1754	chr10	61605534	61606514	1	1	1	intron (NM_001177511, intron 1 of 3)	neuropeptide FF receptor 1	Npffr1
PU_1755	chr10	61646553	61646859	1	1	1	Intergenic	pyrophosphatase (inorganic) 1	Ppa1
PU_1756	chr10	61665079	61665580	1	1	1	intron (NM_026438, intron 5 of 10)	secretion associated Ras related GTPase 1A	Sar1a
PU_1757	chr10	61675974	61676374	0	0	1	intron (NR_126477, intron 1 of 1)	secretion associated Ras related GTPase 1A	Sar1a
PU_1758	chr10	61679966	61680741	1	1	0	promoter-TSS (NM_001358488)	RIKEN cDNA 1700022H01 gene	1700022H01Rik
PU_1759	chr10	61695261	61695771	1	1	1	promoter-TSS (NM_001272092)	trypsin domain containing 1	Tysnd1
PU_1760	chr10	61696884	61697367	1	1	1	intron (NM_001272091, intron 1 of 2)	trypsin domain containing 1	Tysnd1
PU_1761	chr10	61715093	61715481	0	1	1	promoter-TSS (NM_001284300)	apoptosis-inducing factor, mitochondrion-associated 2	Aifm2
PU_1762	chr10	61717706	61718234	0	1	1	intron (NM_001039194, intron 1 of 8)	apoptosis-inducing factor, mitochondrion-associated 2	Aifm2
PU_1763	chr10	61720358	61720733	1	1	0	promoter-TSS (NM_153779)	apoptosis-inducing factor, mitochondrion-associated 2	Aifm2
PU_1764	chr10	61734232	61734737	1	1	1	intron (NM_153779, intron 7 of 8)	apoptosis-inducing factor, mitochondrion-associated 2	Aifm2
PU_1765	chr10	62340193	62340570	1	1	1	promoter-TSS (NM_001146100)	hexokinase 1	Hk1
PU_1766	chr10	62486703	62487343	0	1	1	promoter-TSS (NM_001113355)	VPS26 retromer complex component A	Vps26a
PU_1767	chr10	62578194	62578763	1	0	1	promoter-TSS (NM_028197)	KIF1 binding protein	Kif1bp
PU_1768	chr10	62651142	62651708	1	1	1	promoter-TSS (NM_001358819)	DEAD (Asp-Glu-Ala-Asp) box polypeptide 50	Ddx50
PU_1769	chr10	62792205	62792610	1	1	1	promoter-TSS (NM_026201)	cell division cycle and apoptosis regulator 1	Ccar1
PU_1770	chr10	62965914	62966238	0	1	1	intron (NR_152862, intron 15 of 20)	RUN and FYVE domain-containing 2	Rufy2
PU_1771	chr10	62971770	62972140	0	1	1	exon (NM_177372, exon 20 of 21)	RUN and FYVE domain-containing 2	Rufy2
PU_1772	chr10	63023792	63024435	1	1	1	promoter-TSS (NM_001079824)	heterogeneous nuclear ribonucleoprotein H3	Hnrnph3
PU_1773	chr10	63039896	63040249	1	1	1	intron (NM_026085, intron 2 of 9)	phenazine biosynthesis-like protein domain containing 2	Pbld2
PU_1774	chr10	63060316	63060955	1	1	1	promoter-TSS (NM_026701)	phenazine biosynthesis-like protein domain containing 1	Pbld1
PU_1775	chr10	63061135	63061715	0	1	1	promoter-TSS (NM_026701)	phenazine biosynthesis-like protein domain containing 1	Pbld1
PU_1776	chr10	63062660	63063123	0	0	1	intron (NM_001359529, intron 2 of 9)	phenazine biosynthesis-like protein domain containing 1	Pbld1
PU_1777	chr10	63122654	63122910	0	1	1	intron (NM_182992, intron 16 of 19)	atonal bHLH transcription factor 7	Atoh7
PU_1778	chr10	63155817	63156266	0	1	1	intron (NM_182992, intron 6 of 19)	myopalladin	Mypn
PU_1779	chr10	63158216	63158614	0	1	1	intron (NM_182992, intron 6 of 19)	myopalladin	Mypn
PU_1780	chr10	63243362	63244427	1	1	1	promoter-TSS (NM_030114)	hect domain and RLD 4	Herc4
PU_1781	chr10	63247507	63248188	0	1	0	intron (NM_001359484, intron 3 of 22)	hect domain and RLD 4	Herc4
PU_1782	chr10	63382363	63383177	0	0	1	intron (NM_001253685, intron 1 of 4)	DnaJ heat shock protein family (Hsp40) member C12	Dnajc12
PU_1783	chr10	63402846	63403247	0	0	1	intron (NM_001253685, intron 3 of 4)	DnaJ heat shock protein family (Hsp40) member C12	Dnajc12
PU_1784	chr10	63415069	63415586	0	1	0	Intergenic	catenin (cadherin associated protein), alpha 3	Ctnna3
PU_1785	chr10	64084637	64084963	0	1	1	intron (NM_178678, intron 2 of 2)	leucine rich repeat transmembrane neuronal 3	Lrrtm3
PU_1786	chr10	65058150	65058463	1	1	1	Intergenic	predicted gene 28881	Gm28881
PU_1787	chr10	66909911	66910758	0	1	1	Intergenic	RIKEN cDNA 1110002J07 gene	1110002J07Rik
PU_1788	chr10	67002642	67003029	0	1	0	Intergenic	predicted gene, 31763	Gm31763
PU_1789	chr10	67021584	67021885	0	1	1	intron (NM_178606, intron 6 of 7)	predicted gene, 31763	Gm31763
PU_1790	chr10	67025563	67026628	1	1	1	intron (NR_110511, intron 2 of 6)	predicted gene, 31763	Gm31763
PU_1791	chr10	67044311	67044637	1	1	1	intron (NM_178606, intron 2 of 7)	predicted gene, 31763	Gm31763
PU_1792	chr10	67047489	67048257	1	1	1	intron (NM_178606, intron 2 of 7)	predicted gene, 31763	Gm31763
PU_1793	chr10	67083625	67084162	0	1	1	intron (NM_178606, intron 1 of 7)	receptor accessory protein 3	Reep3
PU_1794	chr10	67087333	67088071	1	1	1	intron (NM_178606, intron 1 of 7)	receptor accessory protein 3	Reep3
PU_1795	chr10	67105784	67106204	0	1	0	Intergenic	receptor accessory protein 3	Reep3
PU_1796	chr10	67107727	67108283	0	1	1	Intergenic	receptor accessory protein 3	Reep3
PU_1797	chr10	67185303	67186086	0	0	1	promoter-TSS (NM_001242396)	jumonji domain containing 1C	Jmjd1c
PU_1798	chr10	67785554	67786044	1	1	1	Intergenic	zinc finger protein 365	Zfp365
PU_1799	chr10	68056565	68057021	0	0	1	Intergenic	rhotekin 2	Rtkn2
PU_1800	chr10	68057374	68058436	0	1	1	Intergenic	rhotekin 2	Rtkn2
PU_1801	chr10	68060793	68061164	0	1	1	Intergenic	rhotekin 2	Rtkn2
PU_1802	chr10	68090123	68090630	0	1	1	Intergenic	rhotekin 2	Rtkn2
PU_1803	chr10	68091727	68092886	1	0	1	Intergenic	rhotekin 2	Rtkn2
PU_1804	chr10	68109264	68110273	1	1	1	intron (NM_023598, intron 8 of 9)	rhotekin 2	Rtkn2
PU_1805	chr10	68124995	68125364	1	1	1	intron (NM_023598, intron 7 of 9)	rhotekin 2	Rtkn2
PU_1806	chr10	68126483	68126941	1	1	1	exon (NM_023598, exon 7 of 10)	rhotekin 2	Rtkn2
PU_1807	chr10	68127484	68128053	1	1	1	intron (NM_023598, intron 6 of 9)	rhotekin 2	Rtkn2
PU_1808	chr10	68134624	68135437	1	1	1	exon (NM_023598, exon 5 of 10)	AT rich interactive domain 5B (MRF1-like)	Arid5b
PU_1809	chr10	68136498	68137463	1	1	1	intron (NM_023598, intron 4 of 9)	AT rich interactive domain 5B (MRF1-like)	Arid5b
PU_1810	chr10	68144970	68145730	0	0	1	intron (NM_023598, intron 4 of 9)	AT rich interactive domain 5B (MRF1-like)	Arid5b
PU_1811	chr10	68211420	68211954	1	1	1	intron (NM_023598, intron 3 of 9)	AT rich interactive domain 5B (MRF1-like)	Arid5b
PU_1812	chr10	68239212	68240393	1	1	1	intron (NM_023598, intron 3 of 9)	AT rich interactive domain 5B (MRF1-like)	Arid5b
PU_1813	chr10	68247374	68248766	1	0	1	intron (NM_023598, intron 2 of 9)	AT rich interactive domain 5B (MRF1-like)	Arid5b
PU_1814	chr10	68249401	68249957	0	0	1	intron (NM_023598, intron 2 of 9)	AT rich interactive domain 5B (MRF1-like)	Arid5b
PU_1815	chr10	68263029	68264674	0	0	1	intron (NM_023598, intron 2 of 9)	AT rich interactive domain 5B (MRF1-like)	Arid5b
PU_1816	chr10	68275043	68275499	0	1	1	intron (NM_023598, intron 2 of 9)	AT rich interactive domain 5B (MRF1-like)	Arid5b
PU_1817	chr10	68276117	68278231	1	0	1	intron (NM_023598, intron 2 of 9)	AT rich interactive domain 5B (MRF1-like)	Arid5b
PU_1818	chr10	68279352	68280553	0	0	1	Intergenic	AT rich interactive domain 5B (MRF1-like)	Arid5b
PU_1819	chr10	68283083	68283407	1	0	1	Intergenic	AT rich interactive domain 5B (MRF1-like)	Arid5b
PU_1820	chr10	68351936	68352572	1	1	1	Intergenic	RIKEN cDNA 4930545H06 gene	4930545H06Rik
PU_1821	chr10	68354315	68355164	0	1	1	Intergenic	RIKEN cDNA 4930545H06 gene	4930545H06Rik
PU_1822	chr10	68435729	68436393	0	0	1	intron (NM_028491, intron 7 of 7)	ciliary associated calcium binding coiled-coil 1	Cabcoco1
PU_1823	chr10	68444262	68444780	0	1	1	intron (NM_028491, intron 5 of 7)	ciliary associated calcium binding coiled-coil 1	Cabcoco1
PU_1824	chr10	68446560	68447027	0	0	1	intron (NM_028491, intron 5 of 7)	ciliary associated calcium binding coiled-coil 1	Cabcoco1
PU_1825	chr10	68457009	68457325	1	1	1	intron (NM_028491, intron 5 of 7)	ciliary associated calcium binding coiled-coil 1	Cabcoco1
PU_1826	chr10	68459807	68460273	0	1	1	intron (NM_028491, intron 5 of 7)	ciliary associated calcium binding coiled-coil 1	Cabcoco1
PU_1827	chr10	68522029	68522509	1	1	1	intron (NM_028491, intron 3 of 7)	ciliary associated calcium binding coiled-coil 1	Cabcoco1
PU_1828	chr10	68529294	68529697	1	1	1	intron (NM_028491, intron 2 of 7)	ciliary associated calcium binding coiled-coil 1	Cabcoco1
PU_1829	chr10	68541058	68541863	1	1	1	intron (NM_028491, intron 1 of 7)	ciliary associated calcium binding coiled-coil 1	Cabcoco1
PU_1830	chr10	68558460	68558899	1	1	1	Intergenic	ciliary associated calcium binding coiled-coil 1	Cabcoco1
PU_1831	chr10	68893406	68893859	0	0	1	Intergenic	predicted gene, 33035	Gm33035
PU_1832	chr10	69104354	69105033	1	1	1	Intergenic	predicted gene, 33035	Gm33035
PU_1833	chr10	69151093	69151491	1	1	1	Intergenic	Rho-related BTB domain containing 1	Rhobtb1
PU_1834	chr10	69160751	69161324	0	1	0	Intergenic	Rho-related BTB domain containing 1	Rhobtb1
PU_1835	chr10	69190480	69191072	1	1	1	Intergenic	Rho-related BTB domain containing 1	Rhobtb1
PU_1836	chr10	69206041	69206498	1	1	1	Intergenic	Rho-related BTB domain containing 1	Rhobtb1
PU_1837	chr10	69211365	69212075	0	1	1	promoter-TSS (NM_001081347)	Rho-related BTB domain containing 1	Rhobtb1
PU_1838	chr10	69218611	69219530	1	1	0	intron (NM_001081347, intron 2 of 10)	Rho-related BTB domain containing 1	Rhobtb1
PU_1839	chr10	69220213	69220764	0	1	0	intron (NM_001081347, intron 2 of 10)	Rho-related BTB domain containing 1	Rhobtb1
PU_1840	chr10	69287913	69289209	1	0	1	intron (NM_001081347, intron 9 of 10)	cyclin-dependent kinase 1	Cdk1
PU_1841	chr10	69300043	69300395	0	1	1	Intergenic	cyclin-dependent kinase 1	Cdk1
PU_1842	chr10	69305491	69306089	1	1	1	Intergenic	cyclin-dependent kinase 1	Cdk1
PU_1843	chr10	69320865	69322131	1	1	1	Intergenic	cyclin-dependent kinase 1	Cdk1
PU_1844	chr10	69326486	69326862	1	1	1	Intergenic	cyclin-dependent kinase 1	Cdk1
PU_1845	chr10	69331166	69331665	1	1	1	Intergenic	cyclin-dependent kinase 1	Cdk1
PU_1846	chr10	69341613	69342560	1	1	1	intron (NM_007659, intron 5 of 7)	cyclin-dependent kinase 1	Cdk1
PU_1847	chr10	69583881	69584173	0	1	1	intron (NM_170730, intron 1 of 17)	ankyrin 3, epithelial	Ank3
PU_1848	chr10	69585116	69585732	0	1	0	intron (NM_170730, intron 1 of 17)	ankyrin 3, epithelial	Ank3
PU_1849	chr10	69902027	69902595	0	0	1	intron (NM_146005, intron 21 of 42)	ankyrin 3, epithelial	Ank3
PU_1850	chr10	69910172	69910797	0	0	1	intron (NM_170689, intron 23 of 41)	ankyrin 3, epithelial	Ank3
PU_1851	chr10	69916793	69917215	0	1	0	intron (NM_170689, intron 23 of 41)	ankyrin 3, epithelial	Ank3
PU_1852	chr10	69925129	69925904	1	1	1	promoter-TSS (NM_009670)	ankyrin 3, epithelial	Ank3
PU_1853	chr10	70181529	70182126	0	0	1	intron (NM_001111121, intron 6 of 8)	myoregulin	Mrln
PU_1854	chr10	71058680	71059268	0	1	1	intron (NM_001347189, intron 2 of 21)	BicC family RNA binding protein 1	Bicc1
PU_1855	chr10	71183453	71183794	1	1	1	Intergenic	RIKEN cDNA C730027H18 gene	C730027H18Rik
PU_1856	chr10	71192940	71193375	1	1	1	Intergenic	RIKEN cDNA 1700113B09 gene	1700113B09Rik
PU_1857	chr10	71234153	71234529	0	1	0	intron (NM_009360, intron 4 of 6)	transcription factor A, mitochondrial	Tfam
PU_1858	chr10	71237762	71238338	1	0	1	promoter-TSS (NM_009360)	transcription factor A, mitochondrial	Tfam
PU_1859	chr10	71323308	71324459	1	0	1	Intergenic	predicted gene 20609	Gm20609
PU_1860	chr10	71328554	71329223	0	1	1	Intergenic	CDGSH iron sulfur domain 1	Cisd1
PU_1861	chr10	71338126	71338956	1	1	1	intron (NM_134007, intron 1 of 2)	CDGSH iron sulfur domain 1	Cisd1
PU_1862	chr10	71342020	71342385	1	1	1	intron (NM_134007, intron 1 of 2)	CDGSH iron sulfur domain 1	Cisd1
PU_1863	chr10	71343160	71343582	1	1	1	intron (NM_134007, intron 1 of 2)	CDGSH iron sulfur domain 1	Cisd1
PU_1864	chr10	71344553	71345367	1	1	1	promoter-TSS (NM_134007)	CDGSH iron sulfur domain 1	Cisd1
PU_1865	chr10	71347422	71347994	0	1	1	promoter-TSS (NM_001347191)	inositol polyphosphate multikinase	Ipmk
PU_1866	chr10	71368238	71368551	0	1	1	intron (NM_027184, intron 3 of 5)	inositol polyphosphate multikinase	Ipmk
PU_1867	chr10	71380516	71380959	0	0	1	intron (NM_027184, intron 5 of 5)	inositol polyphosphate multikinase	Ipmk
PU_1868	chr10	71382805	71383471	0	1	0	3' UTR (NM_001347191, exon 6 of 6)	inositol polyphosphate multikinase	Ipmk
PU_1869	chr10	71389256	71389790	1	1	0	Intergenic	inositol polyphosphate multikinase	Ipmk
PU_1870	chr10	72654512	72655141	0	1	1	promoter-TSS (NM_001293684)	ZW10 interactor	Zwint
PU_1871	chr10	75052962	75053294	0	1	1	3' UTR (NM_001359270, exon 11 of 11)	breakpoint cluster region	Bcr
PU_1872	chr10	75053687	75054534	1	1	1	3' UTR (NM_001359270, exon 11 of 11)	breakpoint cluster region	Bcr
PU_1873	chr10	75058750	75059181	0	1	1	Intergenic	breakpoint cluster region	Bcr
PU_1874	chr10	75060068	75060638	0	1	1	promoter-TSS (NM_001081412)	breakpoint cluster region	Bcr
PU_1875	chr10	75120901	75121307	1	0	1	intron (NM_001081412, intron 1 of 22)	breakpoint cluster region	Bcr
PU_1876	chr10	75131626	75132057	1	1	1	intron (NM_001081412, intron 4 of 22)	breakpoint cluster region	Bcr
PU_1877	chr10	75211746	75212504	0	1	0	promoter-TSS (NM_001145826)	sperm antigen with calponin homology and coiled-coil domains 1-like	Specc1l
PU_1878	chr10	75294360	75294792	1	1	1	intron (NM_153406, intron 13 of 15)	adenosine A2a receptor	Adora2a
PU_1879	chr10	75406588	75407327	0	1	1	promoter-TSS (NM_133995)	ureidopropionase, beta	Upb1
PU_1880	chr10	75407539	75408303	0	1	0	intron (NM_133995, intron 1 of 9)	ureidopropionase, beta	Upb1
PU_1881	chr10	75411464	75412718	0	0	1	intron (NM_133995, intron 1 of 9)	ureidopropionase, beta	Upb1
PU_1882	chr10	75428591	75429441	0	1	1	intron (NM_133995, intron 5 of 9)	RIKEN cDNA 4933407G14 gene	4933407G14Rik
PU_1883	chr10	75495125	75496271	0	1	1	Intergenic	guanylyl cyclase domain containing 1	Gucd1
PU_1884	chr10	75500264	75500892	1	1	1	Intergenic	guanylyl cyclase domain containing 1	Gucd1
PU_1885	chr10	75501646	75502252	1	1	1	Intergenic	guanylyl cyclase domain containing 1	Gucd1
PU_1886	chr10	75503693	75505594	0	0	1	Intergenic	guanylyl cyclase domain containing 1	Gucd1
PU_1887	chr10	75510393	75511211	0	1	1	intron (NM_175133, intron 3 of 5)	guanylyl cyclase domain containing 1	Gucd1
PU_1888	chr10	75512792	75513128	1	1	1	intron (NM_001347201, intron 1 of 5)	guanylyl cyclase domain containing 1	Gucd1
PU_1889	chr10	75516250	75516648	0	1	1	intron (NM_001347201, intron 1 of 5)	guanylyl cyclase domain containing 1	Gucd1
PU_1890	chr10	75517014	75518271	1	1	1	promoter-TSS (NM_026095)	guanylyl cyclase domain containing 1	Gucd1
PU_1891	chr10	75521624	75521938	1	1	1	intron (NM_026095, intron 2 of 3)	small nuclear ribonucleoprotein D3	Snrpd3
PU_1892	chr10	75549982	75550345	0	1	0	TTS (NM_198860)	leucine rich repeat containing 75B	Lrrc75b
PU_1893	chr10	75764146	75764677	0	1	1	promoter-TSS (NM_172549)	calcineurin binding protein 1	Cabin1
PU_1894	chr10	75773138	75773497	1	1	1	promoter-TSS (NM_010027)	D-dopachrome tautomerase	Ddt
PU_1895	chr10	75780761	75781341	0	1	1	5' UTR (NM_001346523, exon 1 of 6)	glutathione S-transferase, theta 3	Gstt3
PU_1896	chr10	75783076	75783480	1	1	0	TTS (NM_001358778)	glutathione S-transferase, theta 3	Gstt3
PU_1897	chr10	75785519	75786068	0	1	1	intron (NM_008185, intron 4 of 4)	glutathione S-transferase, theta 3	Gstt3
PU_1898	chr10	75789839	75790398	0	1	1	intron (NM_008185, intron 3 of 4)	glutathione S-transferase, theta 1	Gstt1
PU_1899	chr10	75794896	75795324	0	1	1	intron (NM_008185, intron 2 of 4)	glutathione S-transferase, theta 1	Gstt1
PU_1900	chr10	75797511	75797946	1	1	1	promoter-TSS (NM_001358778)	glutathione S-transferase, theta 1	Gstt1
PU_1901	chr10	75804168	75804570	0	1	1	Intergenic	glutathione S-transferase, theta 1	Gstt1
PU_1902	chr10	75835324	75835757	1	1	1	promoter-TSS (NM_010361)	glutathione S-transferase, theta 2	Gstt2
PU_1903	chr10	75837174	75837708	1	1	1	Intergenic	glutathione S-transferase, theta 2	Gstt2
PU_1904	chr10	75859660	75860335	0	1	0	intron (NM_010798, intron 1 of 2)	macrophage migration inhibitory factor (glycosylation-inhibiting factor)	Mif
PU_1905	chr10	75881979	75882544	0	1	0	Intergenic	Der1-like domain family, member 3	Derl3
PU_1906	chr10	75892754	75893517	0	1	1	promoter-TSS (NM_001358984)	Der1-like domain family, member 3	Derl3
PU_1907	chr10	75932998	75933369	0	1	0	promoter-TSS (NM_008606)	coiled-coil-helix-coiled-coil-helix domain containing 10	Chchd10
PU_1908	chr10	75935105	75936238	1	0	1	5' UTR (NM_175329, exon 2 of 5)	coiled-coil-helix-coiled-coil-helix domain containing 10	Chchd10
PU_1909	chr10	75936842	75937232	1	1	1	TTS (NM_001277132)	predicted gene 867	Gm867
PU_1910	chr10	75938125	75938523	1	1	1	TTS (NM_175329)	predicted gene 867	Gm867
PU_1911	chr10	76032204	76032786	1	1	1	promoter-TSS (NM_177475)	zinc finger protein 280B	Zfp280b
PU_1912	chr10	76442318	76443111	1	1	1	5' UTR (NM_001282992, exon 1 of 42)	pericentrin (kendrin)	Pcnt
PU_1913	chr10	76531095	76531701	1	1	1	promoter-TSS (NM_146006)	lanosterol synthase	Lss
PU_1914	chr10	76570101	76570637	1	1	1	TTS (NM_001359186)	predicted gene 15343	Gm15343
PU_1915	chr10	76572216	76572529	0	1	1	Intergenic	predicted gene 15343	Gm15343
PU_1916	chr10	76575273	76575922	1	1	1	promoter-TSS (NM_080845)	formiminotransferase cyclodeaminase	Ftcd
PU_1917	chr10	76576151	76576481	0	1	1	intron (NM_080845, intron 1 of 13)	formiminotransferase cyclodeaminase	Ftcd
PU_1918	chr10	76576771	76577329	1	1	1	intron (NM_080845, intron 2 of 13)	formiminotransferase cyclodeaminase	Ftcd
PU_1919	chr10	76931194	76931536	0	1	1	intron (NM_001347216, intron 1 of 15)	poly(rC) binding protein 3	Pcbp3
PU_1920	chr10	76961786	76962232	1	0	1	promoter-TSS (NM_021568)	poly(rC) binding protein 3	Pcbp3
PU_1921	chr10	77007796	77008188	0	1	0	Intergenic	predicted gene 10787	Gm10787
PU_1922	chr10	77011700	77012074	0	1	1	promoter-TSS (NR_045882)	predicted gene 10787	Gm10787
PU_1923	chr10	77022310	77023091	1	1	1	TTS (NR_045882)	predicted gene, 3137	Gm3137
PU_1924	chr10	77032576	77033517	1	1	1	promoter-TSS (NM_031196)	solute carrier family 19 (folate transporter), member 1	Slc19a1
PU_1925	chr10	77091340	77092110	1	1	1	intron (NM_001109991, intron 2 of 40)	collagen, type XVIII, alpha 1	Col18a1
PU_1926	chr10	77094785	77095231	1	1	1	intron (NM_001109991, intron 2 of 40)	collagen, type XVIII, alpha 1	Col18a1
PU_1927	chr10	77097362	77097991	1	1	1	intron (NM_009929, intron 2 of 41)	collagen, type XVIII, alpha 1	Col18a1
PU_1928	chr10	77098256	77099092	0	0	1	intron (NM_009929, intron 2 of 41)	collagen, type XVIII, alpha 1	Col18a1
PU_1929	chr10	77103605	77104177	1	1	0	intron (NM_009929, intron 2 of 41)	collagen, type XVIII, alpha 1	Col18a1
PU_1930	chr10	77111556	77112247	1	1	0	intron (NM_009929, intron 2 of 41)	collagen, type XVIII, alpha 1	Col18a1
PU_1931	chr10	77113483	77114317	1	1	1	promoter-TSS (NM_001109991)	collagen, type XVIII, alpha 1	Col18a1
PU_1932	chr10	77116399	77116962	1	1	1	intron (NM_009929, intron 2 of 41)	collagen, type XVIII, alpha 1	Col18a1
PU_1933	chr10	77118307	77118825	1	1	1	intron (NM_009929, intron 2 of 41)	collagen, type XVIII, alpha 1	Col18a1
PU_1934	chr10	77127953	77128438	0	1	1	intron (NM_009929, intron 2 of 41)	collagen, type XVIII, alpha 1	Col18a1
PU_1935	chr10	77146845	77147463	1	1	1	intron (NM_009929, intron 2 of 41)	collagen, type XVIII, alpha 1	Col18a1
PU_1936	chr10	77159023	77159375	1	1	1	intron (NM_009929, intron 2 of 41)	collagen, type XVIII, alpha 1	Col18a1
PU_1937	chr10	77258920	77259509	1	1	1	promoter-TSS (NM_030262)	predicted gene 10941	Gm10941
PU_1938	chr10	77401055	77401683	0	0	1	intron (NM_001024837, intron 1 of 10)	adenosine deaminase, RNA-specific, B1	Adarb1
PU_1939	chr10	77406623	77406947	0	1	1	intron (NM_001024837, intron 1 of 10)	adenosine deaminase, RNA-specific, B1	Adarb1
PU_1940	chr10	77418172	77418596	1	1	1	promoter-TSS (NR_027377)	predicted gene, 17769	Gm17769
PU_1941	chr10	77440759	77441930	1	1	1	Intergenic	predicted gene, 17769	Gm17769
PU_1942	chr10	77484211	77484613	1	0	0	Intergenic	family with sequence similarity 207, member A	Fam207a
PU_1943	chr10	77509544	77510467	0	1	1	intron (NM_133998, intron 2 of 5)	family with sequence similarity 207, member A	Fam207a
PU_1944	chr10	77516636	77517122	0	1	0	TTS (NR_163865)
PU_1945	chr10	77528676	77529045	1	0	0	Intergenic	integrin beta 2	Itgb2
PU_1946	chr10	77570029	77570423	0	0	1	Intergenic	pituitary tumor-transforming 1 interacting protein	Pttg1ip
PU_1947	chr10	77581379	77582432	0	0	1	exon (NM_145925, exon 1 of 6)	pituitary tumor-transforming 1 interacting protein	Pttg1ip
PU_1948	chr10	77583764	77584291	1	1	1	intron (NM_145925, intron 1 of 5)	pituitary tumor-transforming 1 interacting protein	Pttg1ip
PU_1949	chr10	77606143	77606750	1	1	0	promoter-TSS (NM_001301671)	small ubiquitin-like modifier 3	Sumo3
PU_1950	chr10	77609985	77610635	0	0	1	intron (NM_001301671, intron 2 of 3)	small ubiquitin-like modifier 3	Sumo3
PU_1951	chr10	77613312	77614150	0	1	0	promoter-TSS (NR_125903)	small ubiquitin-like modifier 3	Sumo3
PU_1952	chr10	77624551	77624875	0	1	0	intron (NM_019803, intron 1 of 5)	ubiquitin-conjugating enzyme E2G 2	Ube2g2
PU_1953	chr10	77625954	77627057	0	1	1	intron (NM_019803, intron 1 of 5)	ubiquitin-conjugating enzyme E2G 2	Ube2g2
PU_1954	chr10	77633861	77634270	0	1	0	intron (NM_019803, intron 3 of 5)	microRNA 1930	Mir1930
PU_1955	chr10	77636268	77636585	1	1	1	intron (NM_019803, intron 3 of 5)	microRNA 1930	Mir1930
PU_1956	chr10	77900026	77900493	1	1	0	3' UTR (NM_145152, exon 2 of 2)	leucine rich repeat containing 3	Lrrc3
PU_1957	chr10	77901063	77901532	0	1	1	exon (NM_145152, exon 2 of 2)	leucine rich repeat containing 3	Lrrc3
PU_1958	chr10	77902521	77903139	1	1	1	promoter-TSS (NM_145152)	leucine rich repeat containing 3	Lrrc3
PU_1959	chr10	78009187	78010119	0	1	1	exon (NM_008826, exon 1 of 22)	phosphofructokinase, liver, B-type	Pfkl
PU_1960	chr10	78169659	78170221	0	1	1	promoter-TSS (NM_138601)	glutamine amidotransferase like class 1 domain containing 3A	Gatd3a
PU_1961	chr10	78244090	78244963	0	1	0	5' UTR (NM_001081055, exon 1 of 23)	trafficking protein particle complex 10	Trappc10
PU_1962	chr10	78293390	78293980	1	1	0	intron (NM_053014, intron 2 of 9)	microRNA 7659	Mir7659
PU_1963	chr10	78297536	78298373	1	1	1	intron (NM_053014, intron 2 of 9)	microRNA 7659	Mir7659
PU_1964	chr10	78349467	78349918	1	1	1	intron (NM_053014, intron 1 of 9)	1-acylglycerol-3-phosphate O-acyltransferase 3	Agpat3
PU_1965	chr10	78412824	78413138	0	1	1	promoter-TSS (NM_010925)	ribosomal RNA processing 1 homolog (S. cerevisiae)	Rrp1
PU_1966	chr10	78463196	78463945	1	1	1	intron (NM_172134, intron 1 of 10)	pyridoxal (pyridoxine, vitamin B6) kinase	Pdxk
PU_1967	chr10	78464606	78465279	0	1	1	promoter-TSS (NM_172134)	pyridoxal (pyridoxine, vitamin B6) kinase	Pdxk
PU_1968	chr10	78574286	78574967	1	1	1	promoter-TSS (NM_001359302)	ilvB (bacterial acetolactate synthase)-like	Ilvbl
PU_1969	chr10	79681347	79682194	1	1	1	promoter-TSS (NM_001359818)	cell division cycle 34	Cdc34
PU_1970	chr10	79701369	79702172	0	1	1	intron (NR_038088, intron 3 of 4)	basigin	Bsg
PU_1971	chr10	79704129	79704570	1	1	1	promoter-TSS (NM_009768)	basigin	Bsg
PU_1972	chr10	79706547	79707178	0	0	1	intron (NM_001077184, intron 1 of 6)	basigin	Bsg
PU_1973	chr10	79766893	79767784	0	0	1	promoter-TSS (NR_027505)	ring finger protein 126	Rnf126
PU_1974	chr10	79780124	79780750	1	1	1	intron (NM_031380, intron 3 of 4)	follistatin-like 3	Fstl3
PU_1975	chr10	79802293	79802748	0	1	1	intron (NM_001161747, intron 1 of 7)	paralemmin	Palm
PU_1976	chr10	79854144	79854991	0	1	1	non-coding (NR_029447, exon 1 of 1)	polypyrimidine tract binding protein 1	Ptbp1
PU_1977	chr10	79884422	79885028	1	1	1	intron (NR_038088, intron 3 of 4)	elastase, neutrophil expressed	Elane
PU_1978	chr10	79908343	79908932	1	1	1	intron (NM_001359629, intron 1 of 14)	mediator complex subunit 16	Med16
PU_1979	chr10	79916760	79917151	1	1	0	promoter-TSS (NM_177994)	KISS1 receptor	Kiss1r
PU_1980	chr10	79926955	79927373	1	1	1	promoter-TSS (NM_001288625)	AT rich interactive domain 3A (BRIGHT-like)	Arid3a
PU_1981	chr10	79928321	79928760	0	0	1	intron (NM_001288625, intron 1 of 8)	AT rich interactive domain 3A (BRIGHT-like)	Arid3a
PU_1982	chr10	79934111	79934777	1	1	1	intron (NM_001288625, intron 3 of 8)	AT rich interactive domain 3A (BRIGHT-like)	Arid3a
PU_1983	chr10	79936766	79937536	0	1	1	intron (NM_001288625, intron 3 of 8)	AT rich interactive domain 3A (BRIGHT-like)	Arid3a
PU_1984	chr10	79958377	79958815	0	1	0	intron (NR_038088, intron 3 of 4)	WD repeat domain 18	Wdr18
PU_1985	chr10	79959730	79960355	0	0	1	promoter-TSS (NM_175450)	WD repeat domain 18	Wdr18
PU_1986	chr10	79967099	79967426	1	1	1	intron (NM_175450, intron 8 of 9)	glutamate receptor, ionotropic, NMDA3B	Grin3b
PU_1987	chr10	79983306	79983968	0	0	1	intron (NM_001003949, intron 1 of 10)	transmembrane protein 259	Tmem259
PU_1988	chr10	80039535	80040165	1	0	1	promoter-TSS (NM_025554)	polymerase (RNA) II (DNA directed) polypeptide E	Polr2e
PU_1989	chr10	80051769	80052262	1	1	1	intron (NR_110342, intron 2 of 6)	glutathione peroxidase 4	Gpx4
PU_1990	chr10	80070973	80071727	1	1	1	intron (NM_001359635, intron 5 of 31)	strawberry notch 2	Sbno2
PU_1991	chr10	80094099	80095071	0	1	1	intron (NM_183426, intron 1 of 31)	strawberry notch 2	Sbno2
PU_1992	chr10	80100520	80102321	1	1	1	promoter-TSS (NM_001359635)	strawberry notch 2	Sbno2
PU_1993	chr10	80115203	80115918	1	1	0	promoter-TSS (NM_001301853)	serine/threonine kinase 11	Stk11
PU_1994	chr10	80117107	80117598	1	1	1	intron (NR_126043, intron 1 of 10)	serine/threonine kinase 11	Stk11
PU_1995	chr10	80130248	80130882	1	1	1	non-coding (NR_036582, exon 11 of 11)	calcium channel, voltage-dependent, beta subunit associated regulatory protein	Cbarp
PU_1996	chr10	80139020	80139510	1	1	0	non-coding (NR_036582, exon 1 of 11)	calcium channel, voltage-dependent, beta subunit associated regulatory protein	Cbarp
PU_1997	chr10	80141224	80141648	0	1	0	promoter-TSS (NM_025313)	ATP synthase, H+ transporting, mitochondrial F1 complex, delta subunit	Atp5d
PU_1998	chr10	80141983	80142847	1	1	1	promoter-TSS (NM_025313)	ATP synthase, H+ transporting, mitochondrial F1 complex, delta subunit	Atp5d
PU_1999	chr10	80146187	80147105	0	1	0	TTS (NM_025313)	midnolin	Midn
[truncated: 19,871 more rows]

## Sheet: GR_FOXO1 overlap
Chr	Start	End	GR	Foxo1	Annotation	Gene Name	Gene Description
chr1	3514676	3515303	1	1	intron (NM_001011874, intron 1 of 2)	Xkr4	X-linked Kx blood group related 4
chr1	4513930	4514361	1	0	Intergenic	Sox17	SRY (sex determining region Y)-box 17
chr1	4768337	4769479	1	0	Intergenic	Mrpl15	mitochondrial ribosomal protein L15
chr1	4801605	4802078	1	1	Intergenic	Lypla1	lysophospholipase 1
chr1	4807646	4808182	1	0	promoter-TSS (NM_008866)	Lypla1	lysophospholipase 1
chr1	4857401	4858640	1	0	promoter-TSS (NM_001159751)	Tcea1	transcription elongation factor A (SII) 1
chr1	6214151	6214901	1	0	promoter-TSS (NM_009826)	Rb1cc1	RB1-inducible coiled-coil 1
chr1	7088632	7089243	1	1	promoter-TSS (NM_183028)	Pcmtd1	protein-L-isoaspartate (D-aspartate) O-methyltransferase domain containing 1
chr1	7397402	7398317	1	0	Intergenic	Pcmtd1	protein-L-isoaspartate (D-aspartate) O-methyltransferase domain containing 1
chr1	8416959	8417303	1	0	intron (NM_001290393, intron 18 of 19)	Sntg1	syntrophin, gamma 1
chr1	8872848	8873225	1	0	intron (NM_001290393, intron 3 of 19)	Sntg1	syntrophin, gamma 1
chr1	8876559	8876932	1	0	intron (NM_001290393, intron 3 of 19)	Sntg1	syntrophin, gamma 1
chr1	9547867	9548227	1	1	promoter-TSS (NM_001357378)	Adhfe1	alcohol dehydrogenase, iron containing, 1
chr1	9584653	9584952	1	1	intron (NR_015470, intron 3 of 4)	Vxn	vexin
chr1	9621555	9621888	1	1	intron (NR_015470, intron 1 of 4)	2610203C22Rik	RIKEN cDNA 2610203C22 gene
chr1	9631448	9631925	1	1	promoter-TSS (NR_015470)	2610203C22Rik	RIKEN cDNA 2610203C22 gene
chr1	9700403	9700772	1	1	promoter-TSS (NM_001290397)	Mybl1	myeloblastosis oncogene-like 1
chr1	10233012	10233376	1	0	promoter-TSS (NM_001102430)	Arfgef1	ADP-ribosylation factor guanine nucleotide-exchange factor 1(brefeldin A-inhibited)
chr1	10604104	10604545	1	1	intron (NM_177834, intron 1 of 10)	Cpa6	carboxypeptidase A6
chr1	10993003	10993619	1	1	promoter-TSS (NM_029525)	Prex2	phosphatidylinositol-3,4,5-trisphosphate-dependent Rac exchange factor 2
chr1	13372223	13373145	1	0	promoter-TSS (NM_001302702)	Ncoa2	nuclear receptor coactivator 2
chr1	13374051	13374742	1	0	promoter-TSS (NM_008678)	Ncoa2	nuclear receptor coactivator 2
chr1	13467150	13467636	1	1	Intergenic	Ncoa2	nuclear receptor coactivator 2
chr1	13589804	13590181	1	1	promoter-TSS (NM_028173)	Tram1	translocating chain-associating membrane protein 1
chr1	13660245	13660826	1	0	promoter-TSS (NM_145381)	Lactb2	lactamase, beta 2
chr1	13669573	13669942	1	0	intron (NM_001011873, intron 1 of 3)	Xkr9	X-linked Kx blood group related 9
chr1	13677729	13678111	1	1	intron (NM_001011873, intron 2 of 3)	Xkr9	X-linked Kx blood group related 9
chr1	13699657	13699952	1	1	intron (NM_001011873, intron 3 of 3)	Xkr9	X-linked Kx blood group related 9
chr1	15805473	15806546	1	1	intron (NR_152944, intron 1 of 8)	Terf1	telomeric repeat binding factor 1
chr1	20132057	20132520	1	0	intron (NM_153179, intron 60 of 66)	4930486I03Rik	RIKEN cDNA 4930486I03 gene
chr1	21037944	21038216	1	0	intron (NM_177409, intron 1 of 10)	Tram2	translocating chain-associating membrane protein 2
chr1	21079055	21079621	1	0	promoter-TSS (NM_177409)	Tram2	translocating chain-associating membrane protein 2
chr1	21124862	21125480	1	1	Intergenic	Tram2	translocating chain-associating membrane protein 2
chr1	21132272	21132817	1	1	Intergenic	Tram2	translocating chain-associating membrane protein 2
chr1	21228833	21229396	1	0	intron (NM_029398, intron 4 of 4)	Tmem14a	transmembrane protein 14A
chr1	21231576	21232368	1	1	Intergenic	Gsta3	glutathione S-transferase, alpha 3
chr1	21232625	21233037	1	0	Intergenic	Gsta3	glutathione S-transferase, alpha 3
chr1	21240064	21240788	1	1	promoter-TSS (NM_001288617)	Gsta3	glutathione S-transferase, alpha 3
chr1	21247957	21250012	1	0	intron (NM_001077353, intron 2 of 7)	Gsta3	glutathione S-transferase, alpha 3
chr1	21304105	21305031	1	0	Intergenic	Gm4956	predicted gene 4956
chr1	21305539	21305958	1	0	Intergenic	Gm4956	predicted gene 4956
chr1	21320234	21320664	1	0	Intergenic	Gm4956	predicted gene 4956
chr1	21324111	21324743	1	0	Intergenic	Khdc1a	KH domain containing 1A
chr1	21326588	21327362	1	1	Intergenic	Khdc1a	KH domain containing 1A
chr1	22996633	22997012	1	0	Intergenic	Gm7759	predicted gene 7759
chr1	23320850	23321163	1	0	Intergenic	Mir30c-2	microRNA 30c-2
chr1	23383204	23383628	1	0	promoter-TSS (NM_001081079)	Ogfrl1	opioid growth factor receptor-like 1
chr1	23480882	23481311	1	1	Intergenic	Gm28822	predicted gene 28822
chr1	23484665	23485000	1	0	Intergenic	Gm28822	predicted gene 28822
chr1	24678341	24678852	1	0	promoter-TSS (NM_026719)	Lmbrd1	LMBR1 domain containing 1
chr1	30873452	30874119	1	1	Intergenic	Phf3	PHD finger protein 3
chr1	30937438	30937876	1	0	Intergenic	Gm13363	predicted gene 13363
chr1	30949229	30950765	1	1	promoter-TSS (NR_002688)	Ptp4a1	protein tyrosine phosphatase 4a1
chr1	31013313	31013732	1	0	Intergenic	Ptp4a1	protein tyrosine phosphatase 4a1
chr1	31015228	31015621	1	1	Intergenic	Ptp4a1	protein tyrosine phosphatase 4a1
chr1	31015994	31016552	1	1	Intergenic	Ptp4a1	protein tyrosine phosphatase 4a1
chr1	31017453	31018059	1	1	Intergenic	Ptp4a1	protein tyrosine phosphatase 4a1
chr1	31019214	31019746	1	1	non-coding (NR_136907, exon 4 of 4)	Ptp4a1	protein tyrosine phosphatase 4a1
chr1	31033797	31034397	1	1	intron (NR_136907, intron 2 of 3)	Gm29669	predicted gene 29669
chr1	31072898	31073565	1	1	intron (NR_136907, intron 1 of 3)	Gm29669	predicted gene 29669
chr1	31093806	31094500	1	1	intron (NR_136907, intron 1 of 3)	Gm29669	predicted gene 29669
chr1	31094760	31095154	1	1	intron (NR_136907, intron 1 of 3)	Gm29669	predicted gene 29669
chr1	31096285	31096836	1	1	promoter-TSS (NR_136907)	Gm29669	predicted gene 29669
chr1	33096930	33097257	1	0	Intergenic	Gm5415	predicted gene 5415
chr1	33213865	33214814	1	0	Intergenic	Prim2	DNA primase, p58 subunit
chr1	34236312	34236747	1	0	intron (NM_001276764, intron 60 of 102)	Dst	dystonin
chr1	34237440	34238255	1	0	intron (NM_001276764, intron 60 of 102)	Dst	dystonin
chr1	36066148	36066713	1	1	Intergenic	Hs6st1	heparan sulfate 6-O-sulfotransferase 1
chr1	36067075	36068443	1	0	promoter-TSS (NM_015818)	Hs6st1	heparan sulfate 6-O-sulfotransferase 1
chr1	36072797	36073855	1	0	intron (NM_015818, intron 1 of 1)	Hs6st1	heparan sulfate 6-O-sulfotransferase 1
chr1	36075043	36075962	1	1	intron (NM_015818, intron 1 of 1)	Hs6st1	heparan sulfate 6-O-sulfotransferase 1
chr1	36093735	36094149	1	0	intron (NM_015818, intron 1 of 1)	Hs6st1	heparan sulfate 6-O-sulfotransferase 1
chr1	36465706	36466228	1	1	Intergenic	Cnnm4	cyclin M4
chr1	36469698	36470469	1	1	Intergenic	Cnnm4	cyclin M4
chr1	36471370	36471678	1	0	promoter-TSS (NM_033570)	Cnnm4	cyclin M4
chr1	36511531	36512039	1	1	promoter-TSS (NM_053186)	Cnnm3	cyclin M3
chr1	36526945	36527336	1	0	3' UTR (NM_053186, exon 8 of 8)	Ankrd23	ankyrin repeat domain 23
chr1	36539248	36539692	1	0	non-coding (NR_132321, exon 4 of 4)	Ankrd23	ankyrin repeat domain 23
chr1	36780746	36781169	1	1	exon (NM_001289612, exon 3 of 6)	Zap70	zeta-chain (TCR) associated protein kinase
chr1	36934872	36935250	1	0	intron (NM_018872, intron 1 of 40)	Tmem131	transmembrane protein 131
chr1	36939627	36940010	1	0	promoter-TSS (NM_018872)	Tmem131	transmembrane protein 131
chr1	36976743	36977346	1	1	Intergenic	Tmem131	transmembrane protein 131
chr1	37025293	37025636	1	0	Intergenic	Vwa3b	von Willebrand factor A domain containing 3B
chr1	37025901	37026775	1	1	Intergenic	Vwa3b	von Willebrand factor A domain containing 3B
chr1	37041146	37041626	1	1	intron (NM_001370829, intron 2 of 16)	Vwa3b	von Willebrand factor A domain containing 3B
chr1	37056664	37057708	1	0	intron (NM_001370829, intron 5 of 16)	Vwa3b	von Willebrand factor A domain containing 3B
chr1	37299604	37300198	1	0	promoter-TSS (NM_030266)	Inpp4a	inositol polyphosphate-4-phosphatase, type I
chr1	37300727	37301034	1	0	intron (NM_001290797, intron 1 of 25)	Inpp4a	inositol polyphosphate-4-phosphatase, type I
chr1	37341913	37342195	1	0	intron (NM_001290797, intron 1 of 25)	Inpp4a	inositol polyphosphate-4-phosphatase, type I
chr1	37347287	37347660	1	0	intron (NM_001290797, intron 1 of 25)	Inpp4a	inositol polyphosphate-4-phosphatase, type I
chr1	37351093	37351498	1	1	intron (NM_001290797, intron 1 of 25)	Inpp4a	inositol polyphosphate-4-phosphatase, type I
chr1	37360822	37361283	1	0	intron (NM_001290797, intron 4 of 25)	Inpp4a	inositol polyphosphate-4-phosphatase, type I
chr1	37864780	37865367	1	0	promoter-TSS (NM_207228)	Tsga10	testis specific 10
chr1	37890133	37890558	1	0	promoter-TSS (NM_026913)	Mitd1	MIT, microtubule interacting and transport, domain containing 1
chr1	38241362	38242341	1	1	intron (NM_001290814, intron 10 of 21)	Gm5099	predicted gene 5099
chr1	38242615	38242968	1	0	intron (NM_001290814, intron 10 of 21)	Gm5099	predicted gene 5099
chr1	38308283	38308931	1	1	intron (NM_001290814, intron 8 of 21)	Gm5099	predicted gene 5099
chr1	38478299	38478588	1	0	intron (NM_001290814, intron 4 of 21)	Aff3	AF4/FMR2 family, member 3
chr1	38987294	38987994	1	0	promoter-TSS (NM_026850)	Pdcl3	phosducin-like 3
chr1	39015559	39015978	1	0	Intergenic	Pdcl3	phosducin-like 3
chr1	39102461	39102873	1	0	Intergenic	Mir6349	microRNA 6349
chr1	39425333	39425832	1	1	intron (NM_001357522, intron 2 of 18)	Tbc1d8	TBC1 domain family, member 8
chr1	39433887	39435125	1	1	intron (NM_001357522, intron 1 of 18)	Tbc1d8	TBC1 domain family, member 8
chr1	39445556	39446132	1	1	intron (NM_001357522, intron 1 of 18)	Tbc1d8	TBC1 domain family, member 8
chr1	39458117	39458904	1	0	intron (NM_001357522, intron 1 of 18)	Tbc1d8	TBC1 domain family, member 8
chr1	39478176	39479102	1	0	5' UTR (NM_018775, exon 1 of 20)	Tbc1d8	TBC1 domain family, member 8
chr1	39577354	39577732	1	0	promoter-TSS (NM_001033135)	Rnf149	ring finger protein 149
chr1	39902829	39903269	1	0	intron (NM_001252200, intron 2 of 31)	Map4k4	mitogen-activated protein kinase kinase kinase kinase 4
chr1	40156005	40156632	1	1	Intergenic	Il1r1	interleukin 1 receptor, type I
chr1	40160998	40161356	1	0	Intergenic	Il1r1	interleukin 1 receptor, type I
chr1	40163249	40163811	1	1	Intergenic	Il1r1	interleukin 1 receptor, type I
chr1	40164136	40164702	1	0	Intergenic	Il1r1	interleukin 1 receptor, type I
chr1	40175004	40176469	1	1	Intergenic	Il1r1	interleukin 1 receptor, type I
chr1	40179463	40179898	1	1	Intergenic	Il1r1	interleukin 1 receptor, type I
chr1	40224784	40225340	1	0	promoter-TSS (NM_008362)	Il1r1	interleukin 1 receptor, type I
chr1	40229770	40230070	1	0	intron (NM_008362, intron 1 of 10)	Il1r1	interleukin 1 receptor, type I
chr1	41555672	41555989	1	1	Intergenic	4930448I06Rik	RIKEN cDNA 4930448I06 gene
chr1	41559211	41559655	1	0	Intergenic	4930448I06Rik	RIKEN cDNA 4930448I06 gene
chr1	41560054	41560293	1	0	Intergenic	4930448I06Rik	RIKEN cDNA 4930448I06 gene
chr1	43098330	43098844	1	0	promoter-TSS (NM_133818)	Tgfbrap1	transforming growth factor, beta receptor associated protein 1
chr1	43305216	43305696	1	1	Intergenic	Fhl2	four and a half LIM domains 2
chr1	43933549	43934293	1	0	promoter-TSS (NM_009418)	Tpp2	tripeptidyl peptidase II
chr1	44147629	44148176	1	0	5' UTR (NM_011729, exon 1 of 15)	Ercc5	excision repair cross-complementing rodent repair deficiency, complementation group 5
chr1	45898103	45898497	1	0	Intergenic	Slc40a1	solute carrier family 40 (iron-regulated transporter), member 1
chr1	45905095	45905748	1	1	Intergenic	Slc40a1	solute carrier family 40 (iron-regulated transporter), member 1
chr1	45920664	45921143	1	1	intron (NM_016917, intron 3 of 7)	Slc40a1	solute carrier family 40 (iron-regulated transporter), member 1
chr1	45925646	45926028	1	0	promoter-TSS (NM_016917)	Slc40a1	solute carrier family 40 (iron-regulated transporter), member 1
chr1	46853296	46853993	1	0	promoter-TSS (NM_172653)	Slc39a10	solute carrier family 39 (zinc transporter), member 10
chr1	50682865	50683325	1	1	Intergenic	Tmeff2	transmembrane protein with EGF-like and two follistatin-like domains 2
chr1	51478231	51478769	1	1	promoter-TSS (NM_001310549)	Nabp1	nucleic acid binding protein 1
chr1	51509127	51509539	1	0	TTS (NR_151621)	Nabp1	nucleic acid binding protein 1
chr1	51512278	51512845	1	1	intron (NR_151621, intron 3 of 3)	Nabp1	nucleic acid binding protein 1
chr1	51720241	51720768	1	1	Intergenic	Gm17767	predicted gene, 17767
chr1	51740465	51741260	1	1	Intergenic	Gm17767	predicted gene, 17767
chr1	51759492	51760145	1	1	intron (NM_001161817, intron 27 of 30)	Myo1b	myosin IB
chr1	51769987	51770548	1	1	intron (NM_001161817, intron 21 of 30)	Myo1b	myosin IB
chr1	51856530	51857274	1	0	intron (NM_001161817, intron 3 of 30)	Myo1b	myosin IB
chr1	51882688	51883610	1	0	exon (NM_010863, exon 2 of 30)	Myo1b	myosin IB
chr1	51891423	51891757	1	0	intron (NM_001161817, intron 1 of 30)	Myo1b	myosin IB
chr1	51895858	51896618	1	1	intron (NM_001161817, intron 1 of 30)	Myo1b	myosin IB
chr1	51915699	51916131	1	0	promoter-TSS (NM_010863)	Myo1b	myosin IB
chr1	52119121	52119972	1	0	promoter-TSS (NM_001205313)	Stat1	signal transducer and activator of transcription 1
chr1	52465735	52466326	1	1	intron (NM_008667, intron 5 of 7)	Nab1	Ngfi-A binding protein 1
chr1	52500411	52500757	1	0	promoter-TSS (NM_008667)	Nab1	Ngfi-A binding protein 1
chr1	52844793	52845162	1	0	promoter-TSS (NM_146108)	Hibch	3-hydroxyisobutyryl-Coenzyme A hydrolase
chr1	52849457	52849884	1	1	intron (NM_146108, intron 1 of 13)	Hibch	3-hydroxyisobutyryl-Coenzyme A hydrolase
chr1	53785116	53785384	1	0	promoter-TSS (NM_133810)	Stk17b	serine/threonine kinase 17b (apoptosis-inducing)
chr1	54557580	54558033	1	0	promoter-TSS (NM_001163314)	Pgap1	post-GPI attachment to proteins 1
chr1	54615044	54615377	1	0	Intergenic	Pgap1	post-GPI attachment to proteins 1
chr1	54684321	54684627	1	1	intron (NM_001081433, intron 16 of 27)	Pgap1	post-GPI attachment to proteins 1
chr1	54826621	54827017	1	0	intron (NM_001081433, intron 2 of 27)	Ankrd44	ankyrin repeat domain 44
chr1	54912895	54913401	1	0	intron (NM_001081433, intron 1 of 27)	Ankrd44	ankyrin repeat domain 44
chr1	55052164	55053396	1	1	promoter-TSS (NM_026424)	Coq10b	coenzyme Q10B
chr1	55087722	55088563	1	1	promoter-TSS (NM_001356512)	Hspe1	heat shock protein 1 (chaperonin 10)
chr1	55130863	55131546	1	0	promoter-TSS (NM_001310585)	Mob4	MOB family member 4, phocein
chr1	55170915	55172131	1	1	3' UTR (NM_028713, exon 9 of 9)	Mob4	MOB family member 4, phocein
chr1	55173611	55174206	1	1	intron (NM_001356287, intron 7 of 7)	Mob4	MOB family member 4, phocein
chr1	55509573	55509988	1	0	intron (NM_001114663, intron 1 of 5)	Plcl1	phospholipase C-like 1
chr1	57388896	57389248	1	0	intron (NM_001302964, intron 7 of 7)	1700066M21Rik	RIKEN cDNA 1700066M21 gene
chr1	58029417	58031293	1	1	intron (NM_009676, intron 1 of 34)	Aox1	aldehyde oxidase 1
chr1	58071319	58071811	1	0	intron (NM_009676, intron 19 of 34)	Aox3	aldehyde oxidase 3
chr1	58077947	58078876	1	0	intron (NM_009676, intron 22 of 34)	Aox3	aldehyde oxidase 3
chr1	58101534	58102075	1	1	intron (NM_009676, intron 31 of 34)	Aox3	aldehyde oxidase 3
chr1	58113963	58114352	1	0	intron (NM_023617, intron 1 of 34)	Aox3	aldehyde oxidase 3
chr1	58144235	58144808	1	1	intron (NM_023617, intron 10 of 34)	Aox3	aldehyde oxidase 3
chr1	58585979	58586539	1	0	promoter-TSS (NM_025597)	Fam126b	family with sequence similarity 126, member B
chr1	58610170	58610948	1	1	Intergenic	Ndufb3	NADH:ubiquinone oxidoreductase subunit B3
chr1	58614371	58615668	1	0	Intergenic	Ndufb3	NADH:ubiquinone oxidoreductase subunit B3
chr1	58712567	58713233	1	0	promoter-TSS (NM_009805)	Cflar	CASP8 and FADD-like apoptosis regulator
chr1	58795393	58795872	1	0	5' UTR (NM_009812, exon 1 of 9)	Casp8	caspase 8
chr1	58972705	58974440	1	0	promoter-TSS (NM_172406)	Stradb	STE20-related kinase adaptor beta
chr1	59119821	59120258	1	0	promoter-TSS (NM_001033449)	Tmem237	transmembrane protein 237
chr1	59152271	59152783	1	0	intron (NM_145143, intron 3 of 21)	Mpp4	membrane protein, palmitoylated 4 (MAGUK p55 subfamily member 4)
chr1	59157822	59158182	1	0	intron (NM_145143, intron 2 of 21)	Mpp4	membrane protein, palmitoylated 4 (MAGUK p55 subfamily member 4)
chr1	59174454	59175326	1	1	intron (NM_028717, intron 26 of 33)	Mpp4	membrane protein, palmitoylated 4 (MAGUK p55 subfamily member 4)
chr1	59201490	59201935	1	0	intron (NM_146109, intron 9 of 12)	Als2	alsin Rho guanine nucleotide exchange factor
chr1	59212217	59212865	1	0	intron (NM_146109, intron 4 of 12)	Als2	alsin Rho guanine nucleotide exchange factor
chr1	59321511	59322627	1	0	intron (NM_001356389, intron 10 of 13)	Cdk15	cyclin-dependent kinase 15
chr1	59368216	59368491	1	0	Intergenic	Cdk15	cyclin-dependent kinase 15
chr1	59436335	59436816	1	0	Intergenic	Fzd7	frizzled class receptor 7
chr1	59439096	59439484	1	0	Intergenic	Fzd7	frizzled class receptor 7
chr1	59481888	59482130	1	0	promoter-TSS (NM_008057)	Fzd7	frizzled class receptor 7
chr1	59912487	59912859	1	0	promoter-TSS (NM_001037725)	Fam117b	family with sequence similarity 117, member B
chr1	60097698	60098545	1	0	promoter-TSS (NM_001285463)	Wdr12	WD repeat domain 12
chr1	60563050	60563412	1	0	intron (NM_001045513, intron 1 of 13)	Raph1	Ras association (RalGDS/AF-6) and pleckstrin homology domains 1
chr1	60566622	60567241	1	0	promoter-TSS (NM_001045513)	Raph1	Ras association (RalGDS/AF-6) and pleckstrin homology domains 1
chr1	60571580	60571915	1	0	Intergenic	Raph1	Ras association (RalGDS/AF-6) and pleckstrin homology domains 1
chr1	60598973	60599717	1	1	Intergenic	Raph1	Ras association (RalGDS/AF-6) and pleckstrin homology domains 1
chr1	60608902	60609284	1	0	Intergenic	Raph1	Ras association (RalGDS/AF-6) and pleckstrin homology domains 1
chr1	60641028	60641881	1	0	Intergenic	Raph1	Ras association (RalGDS/AF-6) and pleckstrin homology domains 1
chr1	60659685	60660006	1	1	Intergenic	Cd28	CD28 antigen
chr1	60662340	60662792	1	0	Intergenic	Cd28	CD28 antigen
chr1	60668970	60669375	1	1	Intergenic	Cd28	CD28 antigen
chr1	62823609	62824149	1	0	Intergenic	4930487H11Rik	RIKEN cDNA 4930487H11 gene
chr1	62899313	62899690	1	0	Intergenic	4930487H11Rik	RIKEN cDNA 4930487H11 gene
chr1	63123915	63124483	1	0	intron (NR_045914, intron 1 of 3)	Ino80dos	INO80 complex subunit D, opposite strand
chr1	64121321	64122328	1	1	promoter-TSS (NM_033563)	Klf7	Kruppel-like factor 7 (ubiquitous)
chr1	64737464	64738567	1	0	promoter-TSS (NM_022721)	Fzd5	frizzled class receptor 5
chr1	64787682	64788042	1	0	Intergenic	Fzd5	frizzled class receptor 5
chr1	64792861	64793161	1	0	3' UTR (NM_001039493, exon 8 of 8)	Fzd5	frizzled class receptor 5
chr1	65169651	65170052	1	0	intron (NM_001111320, intron 3 of 8)	Idh1	isocitrate dehydrogenase 1 (NADP+), soluble
chr1	65173690	65174196	1	0	intron (NM_001111320, intron 2 of 8)	Idh1	isocitrate dehydrogenase 1 (NADP+), soluble
chr1	65177539	65178660	1	1	intron (NM_001111320, intron 1 of 8)	Idh1	isocitrate dehydrogenase 1 (NADP+), soluble
chr1	65178941	65179517	1	0	promoter-TSS (NM_010497)	Idh1	isocitrate dehydrogenase 1 (NADP+), soluble
chr1	66816780	66817206	1	0	intron (NM_001357156, intron 1 of 14)	Kansl1l	KAT8 regulatory NSL complex subunit 1-like
chr1	66862562	66863429	1	1	intron (NM_007381, intron 1 of 10)	Acadl	acyl-Coenzyme A dehydrogenase, long-chain
chr1	67055909	67056300	1	0	Intergenic	Lancl1	LanC (bacterial lantibiotic synthetase component C)-like 1
chr1	67067375	67067749	1	0	Intergenic	Lancl1	LanC (bacterial lantibiotic synthetase component C)-like 1
chr1	67077306	67078340	1	1	Intergenic	Lancl1	LanC (bacterial lantibiotic synthetase component C)-like 1
chr1	67078730	67078996	1	0	Intergenic	Lancl1	LanC (bacterial lantibiotic synthetase component C)-like 1
chr1	67092534	67093008	1	0	Intergenic	Cps1	carbamoyl-phosphate synthetase 1
chr1	67103373	67104425	1	1	Intergenic	Cps1	carbamoyl-phosphate synthetase 1
chr1	67113330	67114026	1	1	Intergenic	Cps1	carbamoyl-phosphate synthetase 1
chr1	67116333	67117099	1	1	Intergenic	Cps1	carbamoyl-phosphate synthetase 1
chr1	67117747	67118216	1	0	Intergenic	Cps1	carbamoyl-phosphate synthetase 1
chr1	67122716	67123251	1	0	promoter-TSS (NM_001080809)	Cps1	carbamoyl-phosphate synthetase 1
chr1	67125417	67125790	1	0	intron (NM_001080809, intron 1 of 37)	Cps1	carbamoyl-phosphate synthetase 1
chr1	67154745	67159361	1	0	intron (NM_001080809, intron 9 of 37)	Cps1	carbamoyl-phosphate synthetase 1
chr1	67159787	67161488	1	0	intron (NM_001080809, intron 11 of 37)	Cps1	carbamoyl-phosphate synthetase 1
chr1	67161804	67164144	1	0	intron (NM_001080809, intron 13 of 37)	Cps1	carbamoyl-phosphate synthetase 1
chr1	67205628	67216585	1	0	intron (NM_001080809, intron 29 of 37)	Cps1	carbamoyl-phosphate synthetase 1
chr1	67216878	67221283	1	0	intron (NM_001080809, intron 33 of 37)	Cps1	carbamoyl-phosphate synthetase 1
chr1	68973646	68974062	1	0	intron (NM_010154, intron 1 of 26)	Erbb4	erb-b2 receptor tyrosine kinase 4
chr1	70692502	70692886	1	0	intron (NM_025728, intron 7 of 7)	Vwc2l	von Willebrand factor C domain-containing protein 2-like
chr1	70918377	70918791	1	0	Intergenic	Bard1	BRCA1 associated RING domain 1
chr1	71231232	71231813	1	0	Intergenic	Bard1	BRCA1 associated RING domain 1
chr1	71575966	71576330	1	0	intron (NM_026195, intron 13 of 15)	Atic	5-aminoimidazole-4-carboxamide ribonucleotide formyltransferase/IMP cyclohydrolase
chr1	71579514	71579921	1	0	TTS (NM_026195)	Atic	5-aminoimidazole-4-carboxamide ribonucleotide formyltransferase/IMP cyclohydrolase
chr1	71634388	71635110	1	1	intron (NM_001276411, intron 12 of 43)	Fn1	fibronectin 1
chr1	71653060	71653703	1	0	promoter-TSS (NM_001276412)	Apol7d	apolipoprotein L 7d
chr1	71722239	71722672	1	0	Intergenic	Apol7d	apolipoprotein L 7d
chr1	71723680	71724139	1	1	Intergenic	Apol7d	apolipoprotein L 7d
chr1	71808000	71808335	1	0	Intergenic	Gm8883	predicted gene 8883
chr1	71874070	71874390	1	0	Intergenic	Gm8883	predicted gene 8883
chr1	71886766	71887296	1	1	Intergenic	Gm8883	predicted gene 8883
chr1	71887636	71888191	1	1	promoter-TSS (NR_027659)	Gm8883	predicted gene 8883
chr1	71912188	71913014	1	1	Intergenic	Gm8883	predicted gene 8883
chr1	71938438	71938983	1	1	Intergenic	Gm8883	predicted gene 8883
chr1	72173285	72173719	1	1	intron (NM_001005423, intron 2 of 4)	Mreg	melanoregulin
chr1	72243862	72244729	1	0	intron (NR_155355, intron 1 of 3)	D230017M19Rik	RIKEN cDNA D230017M19 gene
chr1	72278080	72278486	1	0	intron (NM_001356516, intron 1 of 6)	Pecr	peroxisomal trans-2-enoyl-CoA reductase
chr1	72282626	72283058	1	0	intron (NM_001356516, intron 1 of 6)	Pecr	peroxisomal trans-2-enoyl-CoA reductase
chr1	72288494	72289769	1	1	intron (NM_175564, intron 1 of 2)	Tmem169	transmembrane protein 169
chr1	72293878	72294402	1	0	intron (NM_175564, intron 1 of 2)	Tmem169	transmembrane protein 169
chr1	72725938	72726326	1	1	Intergenic	Rpl37a	ribosomal protein L37a
chr1	72751355	72751642	1	0	Intergenic	Rpl37a	ribosomal protein L37a
chr1	72772601	72773711	1	1	Intergenic	Igfbp2	insulin-like growth factor binding protein 2
chr1	72790718	72790979	1	0	Intergenic	Igfbp2	insulin-like growth factor binding protein 2
chr1	72791707	72792773	1	1	Intergenic	Igfbp2	insulin-like growth factor binding protein 2
chr1	72809257	72810297	1	1	Intergenic	Igfbp2	insulin-like growth factor binding protein 2
chr1	72842652	72843042	1	0	intron (NM_001310659, intron 1 of 3)	Igfbp2	insulin-like growth factor binding protein 2
chr1	72870154	72870883	1	1	intron (NM_010518, intron 1 of 3)	Igfbp5	insulin-like growth factor binding protein 5
chr1	72871095	72871474	1	0	intron (NM_010518, intron 1 of 3)	Igfbp5	insulin-like growth factor binding protein 5
chr1	73630334	73630736	1	1	intron (NR_045311, intron 7 of 8)	Pinc	pregnancy induced noncoding RNA
chr1	73929231	73929569	1	0	intron (NM_001289895, intron 22 of 32)	6030407O03Rik	RIKEN cDNA 6030407O03 gene
chr1	73930610	73931060	1	0	intron (NM_001289895, intron 22 of 32)	6030407O03Rik	RIKEN cDNA 6030407O03 gene
chr1	73932665	73933060	1	0	intron (NM_001289895, intron 22 of 32)	6030407O03Rik	RIKEN cDNA 6030407O03 gene
chr1	73987809	73988234	1	0	intron (NM_027884, intron 12 of 34)	6030407O03Rik	RIKEN cDNA 6030407O03 gene
chr1	74003559	74004125	1	1	intron (NM_027884, intron 4 of 34)	Tns1	tensin 1
chr1	74007515	74008123	1	0	intron (NM_027884, intron 4 of 34)	Tns1	tensin 1
chr1	74008404	74009525	1	0	intron (NM_027884, intron 4 of 34)	Tns1	tensin 1
chr1	74012633	74013793	1	1	intron (NM_027884, intron 4 of 34)	Tns1	tensin 1
chr1	74016561	74017040	1	0	intron (NM_027884, intron 3 of 34)	Tns1	tensin 1
chr1	74025797	74026182	1	1	intron (NM_027884, intron 3 of 34)	Tns1	tensin 1
chr1	74027377	74027983	1	0	intron (NM_027884, intron 3 of 34)	Tns1	tensin 1
chr1	74043331	74045416	1	1	intron (NM_027884, intron 3 of 34)	Tns1	tensin 1
chr1	74047263	74047960	1	0	intron (NM_027884, intron 3 of 34)	Tns1	tensin 1
chr1	74058160	74059190	1	0	intron (NM_027884, intron 3 of 34)	Tns1	tensin 1
chr1	74068715	74070753	1	1	intron (NM_027884, intron 2 of 34)	Tns1	tensin 1
chr1	74105630	74106031	1	0	intron (NM_027884, intron 1 of 34)	Tns1	tensin 1
chr1	74109711	74110015	1	1	intron (NM_027884, intron 1 of 34)	Tns1	tensin 1
chr1	74124446	74124845	1	0	promoter-TSS (NM_001170641)	Tns1	tensin 1
chr1	74196565	74197037	1	0	Intergenic	Cxcr1	chemokine (C-X-C motif) receptor 1
chr1	74236153	74237071	1	0	promoter-TSS (NM_001357387)	Arpc2	actin related protein 2/3 complex, subunit 2
chr1	74284649	74284999	1	0	promoter-TSS (NM_146110)	Aamp	angio-associated migratory protein
chr1	74332286	74332944	1	0	promoter-TSS (NM_019999)	Pnkd	paroxysmal nonkinesiogenic dyskinesia
chr1	74335457	74336187	1	0	intron (NM_019999, intron 1 of 8)	Pnkd	paroxysmal nonkinesiogenic dyskinesia
chr1	74340110	74340740	1	1	intron (NM_019999, intron 1 of 8)	Pnkd	paroxysmal nonkinesiogenic dyskinesia
chr1	74378885	74379361	1	1	intron (NM_013612, intron 4 of 14)	Slc11a1	solute carrier family 11 (proton-coupled divalent metal ion transporters), member 1
chr1	74386681	74387185	1	1	TTS (NM_013612)	Ctdsp1	CTD (carboxy-terminal domain, RNA polymerase II, polypeptide A) small phosphatase 1
chr1	74391375	74391842	1	1	promoter-TSS (NM_153088)	Ctdsp1	CTD (carboxy-terminal domain, RNA polymerase II, polypeptide A) small phosphatase 1
chr1	74397039	74397879	1	1	TTS (NM_153088)	Mir26b	microRNA 26b
chr1	74400492	74400810	1	0	Intergenic	Mir26b	microRNA 26b
chr1	74505619	74506236	1	0	promoter-TSS (NM_021383)	Usp37	ubiquitin specific peptidase 37
chr1	74588027	74588413	1	0	promoter-TSS (NM_001310668)	Bcs1l	BCS1-like (yeast)
chr1	74661384	74662180	1	0	promoter-TSS (NM_001014974)	Ttll4	tubulin tyrosine ligase-like family, member 4
chr1	74698754	74699152	1	1	3' UTR (NM_001014974, exon 20 of 20)	Cyp27a1	cytochrome P450, family 27, subfamily a, polypeptide 1
chr1	74712731	74713897	1	0	promoter-TSS (NM_024264)	Cyp27a1	cytochrome P450, family 27, subfamily a, polypeptide 1
chr1	74719074	74719766	1	0	intron (NM_024264, intron 1 of 8)	Cyp27a1	cytochrome P450, family 27, subfamily a, polypeptide 1
chr1	74721143	74722163	1	1	intron (NM_024264, intron 1 of 8)	Cyp27a1	cytochrome P450, family 27, subfamily a, polypeptide 1
chr1	74723933	74724536	1	1	intron (NM_024264, intron 1 of 8)	Cyp27a1	cytochrome P450, family 27, subfamily a, polypeptide 1
chr1	74750722	74751327	1	1	Intergenic	Prkag3	protein kinase, AMP-activated, gamma 3 non-catalytic subunit
chr1	74900891	74901358	1	1	promoter-TSS (NR_029876)	Mir375	microRNA 375
chr1	74971603	74972097	1	0	intron (NM_029342, intron 2 of 4)	Ihh	Indian hedgehog
chr1	75024550	75025168	1	0	intron (NM_029342, intron 2 of 4)	Nhej1	non-homologous end joining factor 1
chr1	75124687	75125240	1	1	TTS (NM_194333)	Slc23a3	solute carrier family 23 (nucleobase transporters), member 3
chr1	75142372	75143432	1	0	promoter-TSS (NM_001305232)	Retreg2	reticulophagy regulator family member 2
chr1	75147462	75148274	1	1	TTS (NM_001305232)	Retreg2	reticulophagy regulator family member 2
chr1	75148708	75149118	1	1	Intergenic	Retreg2	reticulophagy regulator family member 2
chr1	75168520	75169298	1	0	intron (NM_001159905, intron 2 of 9)	Zfand2b	zinc finger, AN1 type domain 2B
chr1	75180070	75180584	1	0	promoter-TSS (NM_023732)	Abcb6	ATP-binding cassette, sub-family B (MDR/TAP), member 6
chr1	75191560	75192786	1	0	promoter-TSS (NM_026187)	Ankzf1	ankyrin repeat and zinc finger domain containing 1
chr1	75214472	75215274	1	0	TTS (NM_001313724)	Stk16	serine/threonine kinase 16
chr1	75218063	75219906	1	0	intron (NM_009447, intron 1 of 3)	Tuba4a	tubulin, alpha 4A
chr1	75236144	75236737	1	0	promoter-TSS (NM_001159884)	Dnajb2	DnaJ heat shock protein family (Hsp40) member B2
chr1	75284923	75285363	1	0	Intergenic	Resp18	regulated endocrine-specific protein 18
chr1	75316956	75318048	1	1	promoter-TSS (NM_016878)	Dnpep	aspartyl aminopeptidase
chr1	75660341	75661051	1	1	Intergenic	Slc4a3	solute carrier family 4 (anion exchanger), member 3
chr1	76911400	76911798	1	1	Intergenic	Mir6343	microRNA 6343
chr1	76919332	76919860	1	1	Intergenic	Mir6343	microRNA 6343
chr1	78649652	78649994	1	1	Intergenic	Acsl3	acyl-CoA synthetase long-chain family member 3
chr1	79466589	79467095	1	1	Intergenic	Scg2	secretogranin II
chr1	79814924	79815221	1	0	intron (NM_009255, intron 3 of 8)	Mrpl44	mitochondrial ribosomal protein L44
chr1	80340675	80341229	1	1	promoter-TSS (NM_001313728)	Cul3	cullin 3
chr1	81950871	81951189	1	0	Intergenic	Mir6344	microRNA 6344
chr1	82159118	82159642	1	1	Intergenic	Mir6344	microRNA 6344
chr1	82168834	82169320	1	1	Intergenic	Mir6344	microRNA 6344
chr1	82180368	82180863	1	1	Intergenic	Mir6344	microRNA 6344
chr1	82183833	82184462	1	1	Intergenic	Mir6344	microRNA 6344
chr1	82188488	82189095	1	1	Intergenic	Mir6344	microRNA 6344
chr1	82234537	82235376	1	0	3' UTR (NM_010570, exon 2 of 2)	Irs1	insulin receptor substrate 1
chr1	82238288	82238687	1	1	intron (NM_010570, intron 1 of 1)	Irs1	insulin receptor substrate 1
chr1	82239343	82239829	1	1	intron (NM_010570, intron 1 of 1)	Irs1	insulin receptor substrate 1
chr1	82247519	82248033	1	0	intron (NM_010570, intron 1 of 1)	Irs1	insulin receptor substrate 1
chr1	82290959	82291751	1	1	promoter-TSS (NM_010570)	Irs1	insulin receptor substrate 1
chr1	83906736	83907354	1	0	Intergenic	Mir6353	microRNA 6353
chr1	84241081	84241639	1	1	intron (NM_001003948, intron 1 of 2)	Mir6353	microRNA 6353
chr1	84253640	84254315	1	0	intron (NM_001003948, intron 1 of 2)	Pid1	phosphotyrosine interaction domain containing 1
chr1	84272875	84273364	1	1	intron (NM_001003948, intron 1 of 2)	Pid1	phosphotyrosine interaction domain containing 1
chr1	84278185	84279524	1	1	intron (NM_001003948, intron 1 of 2)	Pid1	phosphotyrosine interaction domain containing 1
chr1	84284429	84284891	1	0	promoter-TSS (NM_001003948)	Pid1	phosphotyrosine interaction domain containing 1
chr1	84285559	84286063	1	0	Intergenic	Pid1	phosphotyrosine interaction domain containing 1
chr1	84299655	84300098	1	1	Intergenic	Pid1	phosphotyrosine interaction domain containing 1
chr1	84317299	84318428	1	0	Intergenic	Pid1	phosphotyrosine interaction domain containing 1
chr1	84362580	84363269	1	0	Intergenic	Pid1	phosphotyrosine interaction domain containing 1
chr1	84399702	84400041	1	1	intron (NM_152915, intron 10 of 12)	Pid1	phosphotyrosine interaction domain containing 1
chr1	84839292	84839739	1	0	promoter-TSS (NM_025386)	Trip12	thyroid hormone receptor interactor 12
chr1	84871505	84871554	1	0	intron (NM_025386, intron 1 of 3)	Fbxo36	F-box protein 36
chr1	84872130	84872612	1	0	intron (NM_025386, intron 1 of 3)	Fbxo36	F-box protein 36
chr1	85794007	85794972	1	0	intron (NM_001355047, intron 1 of 9)	Cab39	calcium binding protein 39
chr1	85959911	85960306	1	0	intron (NM_001033290, intron 1 of 1)	Gpr55	G protein-coupled receptor 55
chr1	86040194	86040494	1	1	Intergenic	2810459M11Rik	RIKEN cDNA 2810459M11 gene
chr1	86056120	86056759	1	1	TTS (NM_001144993)	Psmd1	proteasome (prosome, macropain) 26S subunit, non-ATPase, 1
chr1	86358859	86360194	1	0	promoter-TSS (NR_015507)	C130036L24Rik	RIKEN cDNA C130036L24 gene
chr1	86406798	86407233	1	0	Intergenic	Nmur1	neuromedin U receptor 1
chr1	86434076	86434781	1	0	Intergenic	Tex44	testis expressed 44
chr1	86470255	86471010	1	0	Intergenic	Tex44	testis expressed 44
chr1	86487277	86487888	1	0	Intergenic	Ptma	prothymosin alpha
chr1	86503916	86504573	1	1	Intergenic	Ptma	prothymosin alpha
chr1	86526120	86526684	1	0	promoter-TSS (NM_001360830)	Ptma	prothymosin alpha
chr1	86582232	86583097	1	0	promoter-TSS (NM_172974)	Pde6d	phosphodiesterase 6D, cGMP-specific, rod, delta
chr1	86595325	86595804	1	1	intron (NM_001360888, intron 4 of 6)	Cops7b	COP9 signalosome subunit 7B
chr1	86703537	86704178	1	0	promoter-TSS (NM_001172157)	Dis3l2	DIS3 like 3'-5' exoribonuclease 2
chr1	86879615	86879966	1	0	intron (NM_153530, intron 9 of 20)	Dis3l2	DIS3 like 3'-5' exoribonuclease 2
chr1	87023294	87023801	1	0	intron (NM_153530, intron 14 of 20)	Alppl2	alkaline phosphatase, placental-like 2
chr1	87024979	87025446	1	1	intron (NM_153530, intron 14 of 20)	Alppl2	alkaline phosphatase, placental-like 2
chr1	87032362	87032847	1	1	intron (NM_153530, intron 14 of 20)	Alppl2	alkaline phosphatase, placental-like 2
chr1	87326702	87327143	1	0	promoter-TSS (NM_001110212)	Gigyf2	GRB10 interacting GYF protein 2
chr1	87573710	87574272	1	1	promoter-TSS (NM_001111314)	Neu2	neuraminidase 2
chr1	87755725	87756230	1	0	promoter-TSS (NM_001205391)	Atg16l1	autophagy related 16-like 1 (S. cerevisiae)
chr1	87779190	87779509	1	1	intron (NM_029846, intron 10 of 17)	Scarna6	small Cajal body-specific RNA 6
chr1	87798183	87798660	1	0	Intergenic	Sag	S-antigen, retina and pineal gland (arrestin)
chr1	88013706	88014990	1	1	Intergenic	Usp40	ubiquitin specific peptidase 40
chr1	88015438	88015826	1	1	Intergenic	Usp40	ubiquitin specific peptidase 40
chr1	88044973	88045287	1	0	Intergenic	Ugt1a10	UDP glycosyltransferase 1 family, polypeptide A10
chr1	88049157	88049480	1	0	Intergenic	Ugt1a10	UDP glycosyltransferase 1 family, polypeptide A10
chr1	88050803	88051208	1	0	Intergenic	Ugt1a10	UDP glycosyltransferase 1 family, polypeptide A10
chr1	88074379	88074810	1	0	intron (NM_201644, intron 1 of 4)	Ugt1a9	UDP glucuronosyltransferase 1 family, polypeptide A9
chr1	88102915	88103265	1	0	promoter-TSS (NM_201410)	Ugt1a6b	UDP glucuronosyltransferase 1 family, polypeptide A6B
chr1	88105732	88106151	1	0	intron (NM_201410, intron 1 of 5)	Ugt1a6b	UDP glucuronosyltransferase 1 family, polypeptide A6B
chr1	88165735	88166902	1	0	exon (NM_201643, exon 1 of 5)	Ugt1a5	UDP glucuronosyltransferase 1 family, polypeptide A5
chr1	88172127	88172442	1	1	intron (NM_201643, intron 1 of 4)	Ugt1a5	UDP glucuronosyltransferase 1 family, polypeptide A5
chr1	88206871	88207151	1	0	intron (NM_013701, intron 1 of 4)	Dnajb3	DnaJ heat shock protein family (Hsp40) member B3
chr1	88211782	88212050	1	0	promoter-TSS (NM_201645)	Ugt1a1	UDP glucuronosyltransferase 1 family, polypeptide A1
chr1	88213516	88214208	1	0	intron (NM_201645, intron 1 of 4)	Ugt1a1	UDP glucuronosyltransferase 1 family, polypeptide A1
chr1	88269739	88270159	1	0	promoter-TSS (NR_040291)	6430706D22Rik	RIKEN cDNA 6430706D22 gene
chr1	88276991	88277876	1	0	exon (NM_172505, exon 1 of 5)	A730008H23Rik	RIKEN cDNA A730008H23 gene
chr1	88278917	88279588	1	0	Intergenic	Hjurp	Holliday junction recognition protein
chr1	88287435	88288573	1	0	Intergenic	Hjurp	Holliday junction recognition protein
chr1	88406743	88407129	1	1	promoter-TSS (NM_029269)	Spp2	secreted phosphoprotein 2
chr1	88418955	88419356	1	1	intron (NM_029269, intron 6 of 7)	Spp2	secreted phosphoprotein 2
chr1	88491488	88491925	1	0	Intergenic	Glrp1	glutamine repeat protein 1
chr1	88954787	88955124	1	0	Intergenic	1700067G17Rik	RIKEN cDNA 1700067G17 gene
chr1	89069933	89070419	1	0	promoter-TSS (NM_133816)	Sh3bp4	SH3-domain binding protein 4
chr1	89454506	89454885	1	0	promoter-TSS (NM_178119)	Agap1	ArfGAP with GTPase domain, ankyrin repeat and PH domain 1
chr1	89496127	89496526	1	0	intron (NM_001037136, intron 1 of 16)	Agap1	ArfGAP with GTPase domain, ankyrin repeat and PH domain 1
chr1	89555163	89555708	1	1	intron (NM_001037136, intron 1 of 16)	Agap1	ArfGAP with GTPase domain, ankyrin repeat and PH domain 1
chr1	89557189	89557999	1	0	intron (NM_001037136, intron 1 of 16)	Agap1	ArfGAP with GTPase domain, ankyrin repeat and PH domain 1
chr1	89617367	89617748	1	0	intron (NM_001037136, intron 3 of 16)	4933400F21Rik	RIKEN cDNA 4933400F21 gene
chr1	89714132	89715083	1	0	intron (NM_001037136, intron 9 of 16)	4933400F21Rik	RIKEN cDNA 4933400F21 gene
chr1	90234569	90234953	1	1	Intergenic	Ackr3	atypical chemokine receptor 3
chr1	90404816	90405294	1	1	Intergenic	Cops8	COP9 signalosome subunit 8
chr1	91052880	91053800	1	0	promoter-TSS (NM_008515)	Lrrfip1	leucine rich repeat (in FLII) interacting protein 1
chr1	91064860	91065250	1	0	intron (NM_001310732, intron 1 of 24)	Lrrfip1	leucine rich repeat (in FLII) interacting protein 1
chr1	91095732	91096075	1	1	intron (NM_001310732, intron 12 of 24)	Lrrfip1	leucine rich repeat (in FLII) interacting protein 1
chr1	91101572	91102418	1	1	intron (NM_001111311, intron 4 of 7)	Rbm44	RNA binding motif protein 44
chr1	91250101	91250475	1	0	promoter-TSS (NM_001355761)	Ube2f	ubiquitin-conjugating enzyme E2F (putative)
chr1	91317630	91318026	1	0	intron (NM_016717, intron 10 of 11)	Espnl	espin-like
chr1	91398697	91399044	1	0	promoter-TSS (NM_023343)	Ilkap	integrin-linked kinase-associated serine/threonine phosphatase 2C
chr1	91413052	91414443	1	0	promoter-TSS (NM_001360899)	Hes6	hairy and enhancer of split 6
chr1	91420138	91421203	1	0	intron (NM_011066, intron 20 of 22)	Hes6	hairy and enhancer of split 6
chr1	91436167	91437049	1	1	intron (NM_011066, intron 9 of 22)	Hes6	hairy and enhancer of split 6
chr1	91439858	91440422	1	0	intron (NM_011066, intron 7 of 22)	Per2	period circadian clock 2
chr1	91442161	91443094	1	0	intron (NM_011066, intron 6 of 22)	Per2	period circadian clock 2
chr1	91445976	91446504	1	0	intron (NM_011066, intron 4 of 22)	Per2	period circadian clock 2
chr1	91454582	91457505	1	1	intron (NM_011066, intron 1 of 22)	Per2	period circadian clock 2
chr1	91459025	91459819	1	1	promoter-TSS (NM_011066)	Per2	period circadian clock 2
chr1	91463433	91463838	1	0	Intergenic	Per2	period circadian clock 2
chr1	91540287	91540918	1	0	promoter-TSS (NM_023046)	Asb1	ankyrin repeat and SOCS box-containing 1
chr1	91823556	91824298	1	1	intron (NM_007855, intron 1 of 1)	Twist2	twist basic helix-loop-helix transcription factor 2
chr1	91883120	91883478	1	1	Intergenic	Twist2	twist basic helix-loop-helix transcription factor 2
chr1	91894326	91894675	1	0	Intergenic	Twist2	twist basic helix-loop-helix transcription factor 2
chr1	91903364	91904170	1	1	Intergenic	Twist2	twist basic helix-loop-helix transcription factor 2
chr1	91988835	91989213	1	0	intron (NM_207225, intron 8 of 26)	Twist2	twist basic helix-loop-helix transcription factor 2
chr1	92100504	92100965	1	1	intron (NM_207225, intron 2 of 26)	Hdac4	histone deacetylase 4
chr1	92130447	92130739	1	1	intron (NM_207225, intron 2 of 26)	Hdac4	histone deacetylase 4
chr1	92180235	92180950	1	0	promoter-TSS (NM_207225)	Hdac4	histone deacetylase 4
chr1	92473642	92473942	1	0	promoter-TSS (NM_024197)	Ndufa10	NADH:ubiquinone oxidoreductase subunit A10
chr1	92709338	92710032	1	0	Intergenic	Otos	otospiralin
chr1	92710273	92710787	1	0	Intergenic	Otos	otospiralin
chr1	92724105	92724512	1	0	Intergenic	Otos	otospiralin
chr1	92906625	92907479	1	0	promoter-TSS (NM_175118)	Dusp28	dual specificity phosphatase 28
chr1	92934216	92934647	1	0	promoter-TSS (NM_011796)	Capn10	calpain 10
chr1	93029434	93029925	1	0	intron (NM_001368847, intron 37 of 48)	Aqp12	aquaporin 12
chr1	93123944	93124434	1	1	Intergenic	Agxt	alanine-glyoxylate aminotransferase
chr1	93128193	93128580	1	1	Intergenic	Agxt	alanine-glyoxylate aminotransferase
chr1	93132665	93133118	1	1	Intergenic	Agxt	alanine-glyoxylate aminotransferase
chr1	93134996	93135559	1	1	promoter-TSS (NM_001276710)	Agxt	alanine-glyoxylate aminotransferase
chr1	93138605	93138796	1	0	intron (NM_016702, intron 4 of 10)	Agxt	alanine-glyoxylate aminotransferase
chr1	93235523	93235842	1	0	promoter-TSS (NM_172463)	Sned1	sushi, nidogen and EGF-like domains 1
chr1	93432060	93432579	1	1	intron (NM_001357556, intron 5 of 27)	Hdlbp	high density lipoprotein (HDL) binding protein
chr1	93444802	93445764	1	0	intron (NM_133808, intron 1 of 27)	Hdlbp	high density lipoprotein (HDL) binding protein
chr1	93478190	93479244	1	0	promoter-TSS (NM_001159719)	Hdlbp	high density lipoprotein (HDL) binding protein
chr1	93511654	93512213	1	1	promoter-TSS (NM_145519)	Farp2	FERM, RhoGEF and pleckstrin domain protein 2
chr1	93635327	93636240	1	0	promoter-TSS (NM_021537)	Stk25	serine/threonine kinase 25 (yeast)
chr1	93678283	93678631	1	0	Intergenic	Bok	BCL2-related ovarian killer
chr1	93688171	93688627	1	0	intron (NM_016778, intron 2 of 4)	Bok	BCL2-related ovarian killer
chr1	93693454	93694230	1	1	intron (NM_016778, intron 3 of 4)	Bok	BCL2-related ovarian killer
chr1	93754598	93755090	1	0	promoter-TSS (NM_174874)	Thap4	THAP domain containing 4
chr1	93803743	93804007	1	1	promoter-TSS (NM_025454)	Ing5	inhibitor of growth family, member 5
chr1	93824947	93825618	1	1	promoter-TSS (NM_001310767)	D2hgdh	D-2-hydroxyglutarate dehydrogenase
chr1	95038408	95038815	1	0	Intergenic	4930440C22Rik	RIKEN cDNA 4930440C22 gene
chr1	97557490	97557817	1	0	Intergenic	D1Ertd622e	DNA segment, Chr 1, ERATO Doi 622, expressed
chr1	97603390	97603825	1	0	Intergenic	D1Ertd622e	DNA segment, Chr 1, ERATO Doi 622, expressed
chr1	97660592	97661168	1	0	5' UTR (NM_001355072, exon 1 of 3)	D1Ertd622e	DNA segment, Chr 1, ERATO Doi 622, expressed
chr1	97767532	97767934	1	0	intron (NM_173760, intron 1 of 27)	Ppip5k2	diphosphoinositol pentakisphosphate kinase 2
chr1	97769155	97769518	1	0	promoter-TSS (NM_001310773)	Ppip5k2	diphosphoinositol pentakisphosphate kinase 2
chr1	97771004	97771399	1	1	intron (NM_026250, intron 1 of 7)	Gin1	gypsy retrotransposon integrase 1
chr1	100706957	100707384	1	0	Intergenic	Gm20268	predicted gene, 20268
chr1	102517919	102518338	1	1	Intergenic	Gm20268	predicted gene, 20268
chr1	102735412	102735706	1	1	Intergenic	Gm20268	predicted gene, 20268
chr1	105112674	105113385	1	1	Intergenic	Gm17634	predicted gene, 17634
chr1	105114771	105115519	1	1	Intergenic	Gm17634	predicted gene, 17634
chr1	105178686	105179541	1	0	Intergenic	Gm17634	predicted gene, 17634
chr1	105356573	105357098	1	0	promoter-TSS (NM_001160368)	Rnf152	ring finger protein 152
chr1	105663414	105663943	1	0	promoter-TSS (NM_029349)	Pign	phosphatidylinositol glycan anchor biosynthesis, class N
chr1	105900737	105901354	1	1	Intergenic	Gm7160	predicted gene 7160
chr1	105906211	105906657	1	1	Intergenic	Gm7160	predicted gene 7160
chr1	105908238	105909110	1	1	Intergenic	Gm7160	predicted gene 7160
chr1	105925630	105926165	1	1	Intergenic	Gm7160	predicted gene 7160
chr1	105926980	105927345	1	1	Intergenic	Gm7160	predicted gene 7160
chr1	105954065	105954505	1	1	Intergenic	Gm7160	predicted gene 7160
chr1	105990020	105990781	1	1	promoter-TSS (NM_001122675)	Zcchc2	zinc finger, CCHC domain containing 2
chr1	106013788	106014223	1	0	intron (NM_001122676, intron 5 of 13)	Zcchc2	zinc finger, CCHC domain containing 2
chr1	106171200	106171893	1	1	promoter-TSS (NR_040630)	Gm20753	predicted gene, 20753
chr1	106257338	106257607	1	0	intron (NM_133821, intron 1 of 16)	Phlpp1	PH domain and leucine rich repeat protein phosphatase 1
chr1	106280211	106280538	1	0	intron (NM_133821, intron 1 of 16)	Phlpp1	PH domain and leucine rich repeat protein phosphatase 1
chr1	107916989	107917325	1	0	promoter-TSS (NR_102307)	D830032E09Rik	RIKEN cDNA D830032E09 gene
chr1	118311078	118311480	1	0	promoter-TSS (NM_011650)	Tsn	translin
chr1	119191202	119191569	1	0	Intergenic	Gli2	GLI-Kruppel family member GLI2
chr1	119219760	119220075	1	0	Intergenic	Gli2	GLI-Kruppel family member GLI2
chr1	119248816	119249160	1	0	Intergenic	Inhbb	inhibin beta-B
chr1	119253445	119253748	1	1	Intergenic	Inhbb	inhibin beta-B
chr1	119293778	119294277	1	1	Intergenic	Inhbb	inhibin beta-B
chr1	119295151	119295475	1	1	Intergenic	Inhbb	inhibin beta-B
chr1	119504587	119505133	1	0	promoter-TSS (NM_022327)	Ralb	v-ral simian leukemia viral oncogene B
chr1	119526086	119526463	1	0	5' UTR (NM_146103, exon 1 of 1)	Tmem185b	transmembrane protein 185B
chr1	119557666	119558270	1	1	intron (NM_145506, intron 20 of 24)	3830432H09Rik	RIKEN cDNA 3830432H09 gene
chr1	119648482	119649018	1	0	intron (NM_145506, intron 1 of 24)	Epb41l5	erythrocyte membrane protein band 4.1 like 5
chr1	119667005	119667327	1	0	intron (NM_019933, intron 26 of 26)	Epb41l5	erythrocyte membrane protein band 4.1 like 5
chr1	119837361	119837718	1	0	promoter-TSS (NM_019933)	Ptpn4	protein tyrosine phosphatase, non-receptor type 4
chr1	119913054	119913405	1	0	promoter-TSS (NM_175106)	Tmem177	transmembrane protein 177
chr1	120033141	120033485	1	0	intron (NM_001311077, intron 3 of 12)	Sctr	secretin receptor
chr1	120037110	120037787	1	0	intron (NM_001311077, intron 4 of 12)	Sctr	secretin receptor
chr1	120060662	120061031	1	0	intron (NM_001311077, intron 11 of 12)	Tmem37	transmembrane protein 37
chr1	120066193	120066632	1	0	TTS (NM_019432)	Tmem37	transmembrane protein 37
chr1	120070207	120070506	1	1	intron (NM_019432, intron 1 of 1)	Tmem37	transmembrane protein 37
chr1	120072826	120073369	1	0	intron (NM_019432, intron 1 of 1)	Tmem37	transmembrane protein 37
chr1	120073538	120074048	1	0	promoter-TSS (NM_019432)	Tmem37	transmembrane protein 37
chr1	120100415	120100843	1	1	Intergenic	Dbi	diazepam binding inhibitor
chr1	120115638	120116669	1	1	intron (NM_001037999, intron 3 of 3)	Dbi	diazepam binding inhibitor
chr1	120120083	120120504	1	1	promoter-TSS (NM_001172074)	Dbi	diazepam binding inhibitor
chr1	120120851	120121476	1	0	promoter-TSS (NM_001172074)	3110009E18Rik	RIKEN cDNA 3110009E18 gene
chr1	120124822	120125172	1	0	intron (NM_001172074, intron 1 of 4)	3110009E18Rik	RIKEN cDNA 3110009E18 gene
chr1	120270158	120270500	1	1	intron (NM_001085409, intron 1 of 5)	Steap3	STEAP family member 3
chr1	120654984	120655420	1	1	Intergenic	En1	engrailed 1
chr1	121327676	121328105	1	1	promoter-TSS (NM_001271531)	Insig2	insulin induced gene 2
chr1	121329383	121329864	1	1	intron (NM_178082, intron 1 of 5)	Insig2	insulin induced gene 2
chr1	121332486	121332899	1	0	promoter-TSS (NM_178082)	Insig2	insulin induced gene 2
chr1	121334054	121334408	1	0	Intergenic	Insig2	insulin induced gene 2
chr1	121335789	121336250	1	1	Intergenic	Insig2	insulin induced gene 2
chr1	121348856	121349486	1	1	Intergenic	Insig2	insulin induced gene 2
chr1	125435328	125436055	1	0	promoter-TSS (NM_001205386)	Actr3	ARP3 actin-related protein 3
chr1	125519231	125519714	1	1	Intergenic	Slc35f5	solute carrier family 35, member F5
chr1	125560235	125561117	1	0	promoter-TSS (NM_028787)	Slc35f5	solute carrier family 35, member F5
chr1	127354572	127356085	1	0	intron (NM_145128, intron 4 of 17)	Mgat5	mannoside acetylglucosaminyltransferase 5
chr1	127729000	127729467	1	1	promoter-TSS (NM_001033041)	Acmsd	amino carboxymuconate semialdehyde decarboxylase
chr1	127730784	127731822	1	1	intron (NM_001033041, intron 1 of 9)	Acmsd	amino carboxymuconate semialdehyde decarboxylase
chr1	127732382	127733105	1	1	intron (NM_001033041, intron 1 of 9)	Acmsd	amino carboxymuconate semialdehyde decarboxylase
chr1	127735348	127735813	1	0	intron (NM_001033041, intron 1 of 9)	Acmsd	amino carboxymuconate semialdehyde decarboxylase
chr1	127750541	127751153	1	0	intron (NM_001033041, intron 5 of 9)	Acmsd	amino carboxymuconate semialdehyde decarboxylase
chr1	127773845	127774475	1	0	promoter-TSS (NM_028399)	Ccnt2	cyclin T2
chr1	127776341	127776682	1	0	intron (NM_028399, intron 2 of 8)	Ccnt2	cyclin T2
chr1	127868607	127868991	1	0	promoter-TSS (NM_178690)	Rab3gap1	RAB3 GTPase activating protein subunit 1
chr1	127899365	127899894	1	1	intron (NM_178690, intron 5 of 23)	Rab3gap1	RAB3 GTPase activating protein subunit 1
chr1	128080854	128081522	1	0	intron (NM_001285945, intron 2 of 20)	Zranb3	zinc finger, RAN-binding domain containing 3
chr1	128102487	128104011	1	0	promoter-TSS (NM_027678)	R3hdm1	R3H domain containing 1
chr1	128416621	128417471	1	0	intron (NM_145507, intron 1 of 3)	Dars	aspartyl-tRNA synthetase
chr1	128614785	128615283	1	1	Intergenic	Cxcr4	chemokine (C-X-C motif) receptor 4
chr1	128826211	128826799	1	1	Intergenic	Cxcr4	chemokine (C-X-C motif) receptor 4
chr1	130658084	130658355	1	0	intron (NM_007576, intron 1 of 9)	C4bp	complement component 4 binding protein
chr1	130678421	130679142	1	1	intron (NR_028304, intron 1 of 5)	C4bp-ps1	complement component 4 binding protein, pseudogene 1
chr1	130715684	130716165	1	0	promoter-TSS (NR_027859)	Pfkfb2	6-phosphofructo-2-kinase/fructose-2,6-biphosphatase 2
chr1	130717177	130717997	1	0	exon (NM_178691, exon 1 of 2)	Yod1	YOD1 deubiquitinase
chr1	130731764	130732050	1	0	promoter-TSS (NM_177604)	AA986860	expressed sequence AA986860
chr1	130733549	130734216	1	0	intron (NM_177604, intron 1 of 3)	AA986860	expressed sequence AA986860
chr1	130761521	130762136	1	1	Intergenic	Gm28856	predicted gene 28856
chr1	130763764	130764762	1	1	Intergenic	Gm28856	predicted gene 28856
chr1	130766975	130767458	1	0	intron (NR_151623, intron 2 of 3)	Gm28856	predicted gene 28856
chr1	130798061	130798702	1	0	Intergenic	Fcamr	Fc receptor, IgA, IgM, high affinity
chr1	130822012	130822574	1	1	Intergenic	Pigr	polymeric immunoglobulin receptor
chr1	130832061	130832668	1	0	intron (NM_011082, intron 1 of 10)	Pigr	polymeric immunoglobulin receptor
chr1	130834606	130835857	1	1	intron (NM_011082, intron 2 of 10)	Pigr	polymeric immunoglobulin receptor
chr1	130841061	130841459	1	1	intron (NM_011082, intron 2 of 10)	Pigr	polymeric immunoglobulin receptor
chr1	131083513	131084713	1	0	intron (NM_008551, intron 1 of 9)	Mapkapk2	MAP kinase-activated protein kinase 2
chr1	131090199	131090562	1	0	intron (NM_008551, intron 1 of 9)	Mapkapk2	MAP kinase-activated protein kinase 2
chr1	131093984	131094313	1	1	intron (NM_008551, intron 1 of 9)	Mapkapk2	MAP kinase-activated protein kinase 2
chr1	131125887	131126701	1	1	Intergenic	Dyrk3	dual-specificity tyrosine-(Y)-phosphorylation regulated kinase 3
chr1	131138091	131138479	1	0	promoter-TSS (NM_145508)	Dyrk3	dual-specificity tyrosine-(Y)-phosphorylation regulated kinase 3
chr1	131152995	131153236	1	0	promoter-TSS (NM_010709)	Eif2d	eukaryotic translation initiation factor 2D
chr1	131184442	131185510	1	0	intron (NM_018750, intron 2 of 5)	Rassf5	Ras association (RalGDS/AF-6) domain family member 5
chr1	131198993	131199470	1	0	intron (NM_018750, intron 2 of 5)	Rassf5	Ras association (RalGDS/AF-6) domain family member 5
chr1	131526994	131527889	1	0	promoter-TSS (NM_175382)	Srgap2	SLIT-ROBO Rho GTPase activating protein 2
chr1	131546872	131547600	1	0	Intergenic	Fam72a	family with sequence similarity 72, member A
chr1	131797111	131797920	1	0	exon (NM_178079, exon 1 of 13)	Pm20d1	peptidase M20 domain containing 1
chr1	131917469	131918208	1	1	intron (NM_175294, intron 1 of 6)	Nucks1	nuclear casein kinase and cyclin-dependent kinase substrate 1
chr1	131919106	131919412	1	0	intron (NM_175294, intron 2 of 6)	Nucks1	nuclear casein kinase and cyclin-dependent kinase substrate 1
chr1	131922047	131922471	1	1	intron (NM_175294, intron 3 of 6)	Nucks1	nuclear casein kinase and cyclin-dependent kinase substrate 1
chr1	131937634	131938004	1	0	Intergenic	Slc45a3	solute carrier family 45, member 3
chr1	131938795	131939333	1	0	Intergenic	Slc45a3	solute carrier family 45, member 3
chr1	131964012	131964520	1	0	intron (NM_001177628, intron 1 of 4)	Slc45a3	solute carrier family 45, member 3
chr1	131968680	131969431	1	0	intron (NM_001177628, intron 1 of 4)	Slc45a3	solute carrier family 45, member 3
chr1	131990208	131990748	1	0	Intergenic	Elk4	ELK4, member of ETS oncogene family
chr1	131992459	131993138	1	1	Intergenic	Elk4	ELK4, member of ETS oncogene family
chr1	132008048	132008535	1	0	intron (NM_007923, intron 1 of 4)	Elk4	ELK4, member of ETS oncogene family
chr1	132010667	132011146	1	0	intron (NM_007923, intron 1 of 4)	Elk4	ELK4, member of ETS oncogene family
chr1	132125747	132126482	1	0	intron (NM_008795, intron 1 of 15)	Cdk18	cyclin-dependent kinase 18
chr1	132137917	132138263	1	0	intron (NM_008795, intron 1 of 15)	Cdk18	cyclin-dependent kinase 18
chr1	132139251	132139951	1	0	promoter-TSS (NM_008795)	Cdk18	cyclin-dependent kinase 18
chr1	132170033	132170539	1	0	Intergenic	Lemd1	LEM domain containing 1
chr1	132315923	132316311	1	1	promoter-TSS (NM_028778)	Nuak2	NUAK family, SNF1-like kinase, 2
chr1	132317163	132318479	1	0	intron (NM_001195025, intron 1 of 7)	Nuak2	NUAK family, SNF1-like kinase, 2
chr1	132319159	132319592	1	0	intron (NM_001195025, intron 1 of 7)	Nuak2	NUAK family, SNF1-like kinase, 2
chr1	132326826	132327186	1	0	intron (NM_001195025, intron 3 of 7)	Nuak2	NUAK family, SNF1-like kinase, 2
chr1	132328401	132329068	1	1	intron (NM_001195025, intron 5 of 7)	Nuak2	NUAK family, SNF1-like kinase, 2
chr1	132333623	132334277	1	0	TTS (NM_028778)	Nuak2	NUAK family, SNF1-like kinase, 2
chr1	132337999	132338616	1	1	Intergenic	Nuak2	NUAK family, SNF1-like kinase, 2
chr1	132417386	132417664	1	0	promoter-TSS (NM_172516)	Dstyk	dual serine/threonine and tyrosine protein kinase
chr1	132476785	132477143	1	0	promoter-TSS (NM_001357486)	Rbbp5	retinoblastoma binding protein 5, histone lysine methyltransferase complex subunit
chr1	132586614	132587134	1	1	intron (NM_182716, intron 25 of 29)	Cntn2	contactin 2
chr1	132647016	132648800	1	0	intron (NM_001160318, intron 2 of 26)	Nfasc	neurofascin
chr1	133119984	133120332	1	0	Intergenic	Ppp1r15b	protein phosphatase 1, regulatory subunit 15B
chr1	133124198	133124471	1	0	Intergenic	Ppp1r15b	protein phosphatase 1, regulatory subunit 15B
chr1	133130933	133131460	1	0	promoter-TSS (NM_133819)	Ppp1r15b	protein phosphatase 1, regulatory subunit 15B
chr1	133210590	133211094	1	0	Intergenic	Plekha6	pleckstrin homology domain containing, family A member 6
chr1	133245628	133246198	1	0	promoter-TSS (NM_001160268)	Plekha6	pleckstrin homology domain containing, family A member 6
chr1	133255128	133255753	1	1	intron (NR_037984, intron 3 of 3)	Plekha6	pleckstrin homology domain containing, family A member 6
chr1	133265256	133265755	1	0	intron (NM_182930, intron 5 of 26)	Gm19461	predicted gene, 19461
chr1	133278592	133278998	1	1	intron (NM_182930, intron 11 of 26)	Gm19461	predicted gene, 19461
chr1	133285992	133286261	1	0	intron (NM_001160268, intron 15 of 22)	Gm19461	predicted gene, 19461
chr1	133287880	133288319	1	1	intron (NM_182930, intron 21 of 26)	Gm19461	predicted gene, 19461
chr1	133309706	133310356	1	0	intron (NM_026680, intron 1 of 4)	Golt1a	golgi transport 1A
chr1	133328936	133329621	1	1	intron (NM_178260, intron 1 of 1)	Kiss1	KiSS-1 metastasis-suppressor
chr1	133347650	133348305	1	1	Intergenic	Ren2	renin 2 tandem duplication of Ren1
chr1	133361579	133363984	1	1	promoter-TSS (NM_175443)	Etnk2	ethanolamine kinase 2
chr1	133366925	133367370	1	0	intron (NM_175443, intron 2 of 7)	Etnk2	ethanolamine kinase 2
chr1	133372045	133372579	1	1	intron (NM_175443, intron 3 of 7)	Etnk2	ethanolamine kinase 2
chr1	133375547	133376399	1	1	intron (NM_175443, intron 5 of 7)	Etnk2	ethanolamine kinase 2
chr1	133685728	133686199	1	1	intron (NM_001159649, intron 2 of 5)	Lax1	lymphocyte transmembrane adaptor 1
chr1	133694160	133694692	1	0	Intergenic	Lax1	lymphocyte transmembrane adaptor 1
chr1	133712942	133713385	1	0	intron (NM_001167949, intron 19 of 20)	Mir6903	microRNA 6903
chr1	133915965	133916421	1	1	intron (NM_054077, intron 1 of 2)	Prelp	proline arginine-rich end leucine-rich repeat
chr1	133933318	133934911	1	1	Intergenic	Prelp	proline arginine-rich end leucine-rich repeat
chr1	134071574	134072264	1	0	Intergenic	Btg2	B cell translocation gene 2, anti-proliferative
chr1	134079128	134079534	1	0	promoter-TSS (NM_007570)	Btg2	B cell translocation gene 2, anti-proliferative
chr1	134092902	134093524	1	0	Intergenic	Btg2	B cell translocation gene 2, anti-proliferative
chr1	134099080	134099481	1	0	Intergenic	Chit1	chitinase 1 (chitotriosidase)
chr1	134237425	134237789	1	0	Intergenic	Adora1	adenosine A1 receptor
chr1	134242299	134242622	1	0	Intergenic	Adora1	adenosine A1 receptor
chr1	134415189	134415645	1	1	promoter-TSS (NM_028320)	Adipor1	adiponectin receptor 1
chr1	134494381	134495286	1	0	intron (NM_145510, intron 1 of 1)	Rabif	RAB interacting factor
chr1	135282566	135282873	1	0	intron (NM_145417, intron 1 of 10)	Rnpep	arginyl aminopeptidase (aminopeptidase B)
chr1	135313491	135314132	1	0	promoter-TSS (NM_011590)	Timm17a	translocase of inner mitochondrial membrane 17a
chr1	136001440	136001816	1	0	intron (NM_177642, intron 1 of 26)	Igfn1	immunoglobulin-like and fibronectin type III domain containing 1
chr1	136007853	136008327	1	0	promoter-TSS (NM_001160145)	Tmem9	transmembrane protein 9
chr1	136140044	136140475	1	0	intron (NR_153829, intron 1 of 35)	Kif21b	kinesin family member 21B
chr1	136538071	136538742	1	1	Intergenic	Kif14	kinesin family member 14
chr1	136541587	136542113	1	1	Intergenic	Kif14	kinesin family member 14
chr1	136624543	136624994	1	0	promoter-TSS (NM_177643)	Zfp281	zinc finger protein 281
chr1	136629237	136629840	1	1	3' UTR (NM_177643, exon 2 of 2)	Zfp281	zinc finger protein 281
chr1	136632864	136633333	1	1	Intergenic	Zfp281	zinc finger protein 281
chr1	136686552	136686918	1	1	intron (NR_045325, intron 1 of 2)	Gm19705	predicted gene, 19705
chr1	136698490	136699007	1	0	intron (NR_037986, intron 1 of 4)	Platr22	pluripotency associated transcript 22
chr1	136842062	136842646	1	0	Intergenic	Nr5a2	nuclear receptor subfamily 5, group A, member 2
chr1	136895818	136896325	1	1	intron (NM_030676, intron 6 of 8)	Nr5a2	nuclear receptor subfamily 5, group A, member 2
chr1	136911448	136911862	1	1	intron (NM_030676, intron 6 of 8)	Nr5a2	nuclear receptor subfamily 5, group A, member 2
chr1	136915501	136915777	1	1	intron (NM_030676, intron 6 of 8)	Nr5a2	nuclear receptor subfamily 5, group A, member 2
chr1	136925570	136926396	1	1	intron (NM_030676, intron 6 of 8)	Nr5a2	nuclear receptor subfamily 5, group A, member 2
chr1	136929794	136930119	1	0	intron (NM_030676, intron 6 of 8)	Nr5a2	nuclear receptor subfamily 5, group A, member 2
chr1	136945985	136946444	1	1	intron (NM_030676, intron 3 of 8)	Nr5a2	nuclear receptor subfamily 5, group A, member 2
chr1	136959417	136960031	1	1	intron (NM_030676, intron 1 of 8)	Nr5a2	nuclear receptor subfamily 5, group A, member 2
chr1	136960466	136961042	1	1	promoter-TSS (NM_030676)	Nr5a2	nuclear receptor subfamily 5, group A, member 2
chr1	136966710	136967525	1	1	Intergenic	Nr5a2	nuclear receptor subfamily 5, group A, member 2
chr1	137010426	137010940	1	0	Intergenic	Nr5a2	nuclear receptor subfamily 5, group A, member 2
chr1	137020396	137020879	1	1	Intergenic	Nr5a2	nuclear receptor subfamily 5, group A, member 2
chr1	137034491	137034993	1	0	Intergenic	Nr5a2	nuclear receptor subfamily 5, group A, member 2
chr1	137751610	137751977	1	0	Intergenic	Mir181a-1	microRNA 181a-1
chr1	138209772	138210275	1	0	Intergenic	Ptprc	protein tyrosine phosphatase, receptor type, C
chr1	138510604	138510915	1	0	intron (NM_021605, intron 7 of 9)	Nek7	NIMA (never in mitosis gene a)-related expressed kinase 7
chr1	138606704	138607190	1	0	intron (NM_001311148, intron 1 of 7)	Nek7	NIMA (never in mitosis gene a)-related expressed kinase 7
chr1	138619092	138619748	1	1	intron (NM_001311148, intron 1 of 7)	Nek7	NIMA (never in mitosis gene a)-related expressed kinase 7
chr1	138928455	138929048	1	0	Intergenic	Dennd1b	DENN/MADD domain containing 1B
chr1	139560149	139560509	1	1	promoter-TSS (NM_015780)	Cfhr1	complement factor H-related 1
chr1	139858586	139858886	1	1	promoter-TSS (NM_001025575)	Cfhr2	complement factor H-related 2
chr1	139860214	139860887	1	0	Intergenic	Cfhr2	complement factor H-related 2
chr1	140013063	140013876	1	0	Intergenic	Cfhr2	complement factor H-related 2
chr1	140183167	140183904	1	1	promoter-TSS (NM_009888)	Cfh	complement component factor h
chr1	140264816	140265443	1	0	intron (NM_001081027, intron 1 of 27)	Kcnt2	potassium channel, subfamily T, member 2
chr1	140266689	140267151	1	0	intron (NM_001081027, intron 1 of 27)	Kcnt2	potassium channel, subfamily T, member 2
chr1	140381080	140381563	1	1	intron (NM_001081027, intron 7 of 27)	Kcnt2	potassium channel, subfamily T, member 2
chr1	140406618	140407271	1	1	intron (NM_001081027, intron 8 of 27)	Kcnt2	potassium channel, subfamily T, member 2
chr1	140415670	140416295	1	1	intron (NM_001081027, intron 8 of 27)	Kcnt2	potassium channel, subfamily T, member 2
chr1	143663203	143663527	1	0	intron (NM_145991, intron 10 of 16)	B3galt2	UDP-Gal:betaGlcNAc beta 1,3-galactosyltransferase, polypeptide 2
chr1	143702816	143703106	1	1	promoter-TSS (NM_145991)	Cdc73	cell division cycle 73, Paf1/RNA polymerase II complex component
chr1	143777018	143777317	1	0	promoter-TSS (NM_013835)	Uchl5	ubiquitin carboxyl-terminal esterase L5
chr1	150392662	150393265	1	0	promoter-TSS (NM_001077237)	Odr4	odr4 GPCR localization factor homolog
chr1	150466129	150466496	1	0	promoter-TSS (NM_021400)	Prg4	proteoglycan 4 (megakaryocyte stimulating factor, articular superficial zone protein)
chr1	150497758	150498037	1	0	Intergenic	Prg4	proteoglycan 4 (megakaryocyte stimulating factor, articular superficial zone protein)
chr1	151121801	151122159	1	1	Intergenic	C730036E19Rik	RIKEN cDNA C730036E19 gene
chr1	151123906	151124384	1	0	Intergenic	C730036E19Rik	RIKEN cDNA C730036E19 gene
chr1	151127726	151128549	1	1	Intergenic	C730036E19Rik	RIKEN cDNA C730036E19 gene
chr1	151128976	151129391	1	1	Intergenic	C730036E19Rik	RIKEN cDNA C730036E19 gene
chr1	151130103	151130627	1	0	Intergenic	C730036E19Rik	RIKEN cDNA C730036E19 gene
chr1	151132096	151133173	1	0	Intergenic	C730036E19Rik	RIKEN cDNA C730036E19 gene
chr1	151151063	151151523	1	1	Intergenic	C730036E19Rik	RIKEN cDNA C730036E19 gene
chr1	151153341	151153701	1	1	Intergenic	C730036E19Rik	RIKEN cDNA C730036E19 gene
chr1	151167224	151167558	1	0	Intergenic	C730036E19Rik	RIKEN cDNA C730036E19 gene
chr1	151177773	151178145	1	0	Intergenic	C730036E19Rik	RIKEN cDNA C730036E19 gene
chr1	151328635	151329126	1	0	Intergenic	Ivns1abp	influenza virus NS1A binding protein
chr1	151338813	151339184	1	1	Intergenic	Ivns1abp	influenza virus NS1A binding protein
chr1	151341415	151341693	1	1	Intergenic	Ivns1abp	influenza virus NS1A binding protein
chr1	151342948	151343238	1	0	Intergenic	Ivns1abp	influenza virus NS1A binding protein
chr1	151344121	151344806	1	0	promoter-TSS (NM_001359262)	Ivns1abp	influenza virus NS1A binding protein
chr1	151428353	151428902	1	0	promoter-TSS (NM_026876)	Trmt1l	tRNA methyltransferase 1 like
chr1	151754879	151755578	1	0	promoter-TSS (NM_001311165)	Edem3	ER degradation enhancer, mannosidase alpha-like 3
chr1	152902457	152903404	1	0	promoter-TSS (NM_001005507)	Smg7	Smg-7 homolog, nonsense mediated mRNA decay factor (C. elegans)
chr1	153064864	153066279	1	1	intron (NM_175460, intron 1 of 10)	Nmnat2	nicotinamide nucleotide adenylyltransferase 2
chr1	153332645	153333380	1	1	promoter-TSS (NM_010683)	Lamc1	laminin, gamma 1
chr1	153661262	153661859	1	0	intron (NM_026380, intron 1 of 6)	Rgs8	regulator of G-protein signaling 8
chr1	153678982	153679810	1	1	intron (NM_026380, intron 5 of 6)	Rgs8	regulator of G-protein signaling 8
chr1	153689594	153690145	1	0	intron (NM_026380, intron 5 of 6)	Rgs8	regulator of G-protein signaling 8
chr1	153690855	153691636	1	1	intron (NM_026380, intron 6 of 6)	Rgs8	regulator of G-protein signaling 8
chr1	153692481	153693022	1	1	exon (NM_001347115, exon 6 of 6)	Rgs8	regulator of G-protein signaling 8
chr1	153697492	153697892	1	1	TTS (NM_001347115)	Rgs8	regulator of G-protein signaling 8
chr1	153698372	153698835	1	0	TTS (NM_001347115)	Rgs8	regulator of G-protein signaling 8
chr1	153701378	153701950	1	1	Intergenic	Rgs8	regulator of G-protein signaling 8
chr1	153702442	153702960	1	1	Intergenic	C230024C17Rik	RIKEN cDNA C230024C17 gene
chr1	153739811	153740411	1	1	promoter-TSS (NM_011267)	Rgs16	regulator of G-protein signaling 16
chr1	153899582	153900405	1	0	promoter-TSS (NR_106194)	Glul	glutamate-ammonia ligase (glutamine synthetase)
chr1	153901280	153901927	1	0	intron (NM_008131, intron 1 of 6)	Glul	glutamate-ammonia ligase (glutamine synthetase)
chr1	154117701	154118225	1	1	Intergenic	Zfp648	zinc finger protein 648
chr1	154120622	154121046	1	0	Intergenic	Zfp648	zinc finger protein 648
chr1	154148826	154149429	1	1	Intergenic	Zfp648	zinc finger protein 648
chr1	154150038	154150893	1	1	Intergenic	Zfp648	zinc finger protein 648
chr1	155083288	155084351	1	0	promoter-TSS (NR_151545)	Gm9530	predicted gene 9530
chr1	155274945	155275471	1	0	TTS (NM_011273)	BC034090	cDNA sequence BC034090
chr1	155275743	155276902	1	1	3' UTR (NM_011273, exon 15 of 15)	BC034090	cDNA sequence BC034090
chr1	155417161	155417582	1	0	promoter-TSS (NM_011273)	Xpr1	xenotropic and polytropic retrovirus receptor 1
chr1	155532921	155533954	1	0	Intergenic	Gm5532	predicted gene 5532
chr1	155794870	155795439	1	1	intron (NM_001024945, intron 3 of 11)	Qsox1	quiescin Q6 sulfhydryl oxidase 1
chr1	155795665	155796245	1	0	intron (NM_001024945, intron 2 of 11)	Qsox1	quiescin Q6 sulfhydryl oxidase 1
chr1	155805496	155806214	1	0	intron (NM_001024945, intron 1 of 11)	Qsox1	quiescin Q6 sulfhydryl oxidase 1
chr1	155808239	155809000	1	0	intron (NM_001024945, intron 1 of 11)	Qsox1	quiescin Q6 sulfhydryl oxidase 1
chr1	155809662	155810286	1	1	intron (NM_001024945, intron 1 of 11)	Qsox1	quiescin Q6 sulfhydryl oxidase 1
chr1	155811907	155813340	1	0	exon (NM_023268, exon 1 of 13)	Qsox1	quiescin Q6 sulfhydryl oxidase 1
chr1	155826726	155827209	1	1	Intergenic	Qsox1	quiescin Q6 sulfhydryl oxidase 1
chr1	155973135	155973537	1	0	promoter-TSS (NM_001039184)	Cep350	centrosomal protein 350
chr1	156035948	156036814	1	1	promoter-TSS (NM_144791)	Tor1aip1	torsin A interacting protein 1
chr1	156657487	156658047	1	1	intron (NM_023141, intron 4 of 5)	Tor3a	torsin family 3, member A
chr1	156658711	156659078	1	0	intron (NM_023141, intron 4 of 5)	Tor3a	torsin family 3, member A
chr1	156659834	156660252	1	1	intron (NM_023141, intron 4 of 5)	Tor3a	torsin family 3, member A
chr1	156718983	156719262	1	0	promoter-TSS (NM_145413)	Fam20b	family with sequence similarity 20, member B
chr1	156978677	156979032	1	0	Intergenic	Ralgps2	Ral GEF with PH domain and SH3 binding motif 2
chr1	157012973	157013562	1	1	Intergenic	Ralgps2	Ral GEF with PH domain and SH3 binding motif 2
chr1	157525710	157526275	1	0	promoter-TSS (NM_001159986)	Sec16b	SEC16 homolog B (S. cerevisiae)
chr1	157526607	157527146	1	1	intron (NM_001159986, intron 1 of 25)	Sec16b	SEC16 homolog B (S. cerevisiae)
chr1	159231895	159232342	1	0	promoter-TSS (NM_001360878)	Cop1	COP1, E3 ubiquitin ligase
chr1	160044139	160044860	1	1	non-coding (NR_028111, exon 1 of 3)	4930523C07Rik	RIKEN cDNA 4930523C07 gene
chr1	160194932	160195771	1	0	promoter-TSS (NM_001347121)	Mrps14	mitochondrial ribosomal protein S14
chr1	160212688	160213412	1	0	promoter-TSS (NM_009786)	Cacybp	calcyclin binding protein
chr1	160373247	160373651	1	0	intron (NM_013862, intron 18 of 20)	Rabgap1l	RAB GTPase activating protein 1-like
chr1	160374525	160374966	1	1	intron (NM_013862, intron 18 of 20)	Rabgap1l	RAB GTPase activating protein 1-like
chr1	160690653	160691454	1	0	intron (NM_013862, intron 10 of 20)	Rabgap1l	RAB GTPase activating protein 1-like
chr1	160905933	160906466	1	0	promoter-TSS (NM_001024952)	Rc3h1	RING CCCH (C3H) domains 1
chr1	160978174	160979072	1	0	promoter-TSS (NM_080844)	Serpinc1	serine (or cysteine) peptidase inhibitor, clade C (antithrombin), member 1
chr1	160980553	160981193	1	0	intron (NM_080844, intron 1 of 7)	Serpinc1	serine (or cysteine) peptidase inhibitor, clade C (antithrombin), member 1
chr1	160986968	160987845	1	1	intron (NM_080844, intron 1 of 7)	Serpinc1	serine (or cysteine) peptidase inhibitor, clade C (antithrombin), member 1
chr1	161034424	161035091	1	1	promoter-TSS (NR_151479)	Zbtb37	zinc finger and BTB domain containing 37
chr1	161070474	161070940	1	0	promoter-TSS (NM_172644)	Dars2	aspartyl-tRNA synthetase 2 (mitochondrial)
chr1	161076054	161076426	1	0	intron (NR_131030, intron 2 of 4)	Cenpl	centromere protein L
chr1	161248197	161248620	1	0	intron (NM_007453, intron 1 of 4)	Prdx6	peroxiredoxin 6
chr1	161250399	161251490	1	1	intron (NM_001303408, intron 1 of 5)	Prdx6	peroxiredoxin 6
chr1	161257926	161258487	1	1	Intergenic	Prdx6	peroxiredoxin 6
chr1	161266869	161267125	1	0	Intergenic	Prdx6	peroxiredoxin 6
chr1	161378629	161379044	1	1	Intergenic	Tnfsf4	tumor necrosis factor (ligand) superfamily, member 4
chr1	161876577	161877053	1	0	promoter-TSS (NM_001357401)	Suco	SUN domain containing ossification factor
chr1	162840227	162840642	1	1	3' UTR (NM_001330318, exon 5 of 5)	Fmo1	flavin containing monooxygenase 1
chr1	162854081	162854490	1	0	intron (NM_010231, intron 2 of 8)	Fmo1	flavin containing monooxygenase 1
chr1	162860153	162860532	1	1	promoter-TSS (NM_001330318)	Fmo1	flavin containing monooxygenase 1
chr1	162864204	162864593	1	0	intron (NM_010231, intron 1 of 8)	Fmo1	flavin containing monooxygenase 1
chr1	162866383	162866764	1	1	promoter-TSS (NM_010231)	Fmo1	flavin containing monooxygenase 1
chr1	162891725	162892543	1	1	intron (NM_018881, intron 2 of 8)	Fmo2	flavin containing monooxygenase 2
chr1	162897900	162898841	1	1	5' UTR (NM_001360913, exon 1 of 8)	Fmo2	flavin containing monooxygenase 2
chr1	162963453	162964100	1	1	intron (NM_008030, intron 6 of 8)	Fmo3	flavin containing monooxygenase 3
chr1	162966138	162966761	1	1	intron (NM_008030, intron 5 of 8)	Fmo3	flavin containing monooxygenase 3
chr1	162969619	162969979	1	1	intron (NM_008030, intron 2 of 8)	Fmo3	flavin containing monooxygenase 3
chr1	162986025	162986922	1	1	Intergenic	Fmo3	flavin containing monooxygenase 3
chr1	162987512	162988044	1	1	Intergenic	Fmo3	flavin containing monooxygenase 3
chr1	164152844	164153388	1	1	promoter-TSS (NR_037987)	Gm16548	predicted gene 16548
chr1	164158459	164159074	1	0	intron (NM_007976, intron 2 of 24)	Gm16548	predicted gene 16548
chr1	164208402	164208778	1	1	intron (NM_007976, intron 19 of 24)	Mir12178	microRNA mir-12178
chr1	164210957	164211164	1	0	intron (NM_007976, intron 21 of 24)	Mir12178	microRNA mir-12178
chr1	164235130	164235445	1	1	Intergenic	Slc19a2	solute carrier family 19 (thiamine transporter), member 2
chr1	164235932	164236445	1	0	Intergenic	Slc19a2	solute carrier family 19 (thiamine transporter), member 2
chr1	164248369	164249271	1	1	promoter-TSS (NM_001276455)	Slc19a2	solute carrier family 19 (thiamine transporter), member 2
chr1	164252483	164252961	1	1	intron (NM_054087, intron 1 of 5)	Slc19a2	solute carrier family 19 (thiamine transporter), member 2
chr1	164415241	164415782	1	0	intron (NM_138314, intron 13 of 13)	Atp1b1	ATPase, Na+/K+ transporting, beta 1 polypeptide
chr1	164420579	164420922	1	0	intron (NM_138314, intron 13 of 13)	Atp1b1	ATPase, Na+/K+ transporting, beta 1 polypeptide
chr1	164457955	164459064	1	1	promoter-TSS (NM_009721)	Atp1b1	ATPase, Na+/K+ transporting, beta 1 polypeptide
chr1	164460832	164461402	1	0	Intergenic	Atp1b1	ATPase, Na+/K+ transporting, beta 1 polypeptide
chr1	164521398	164521865	1	0	Intergenic	Gm26685	predicted gene, 26685
chr1	164526173	164527077	1	1	Intergenic	Gm26685	predicted gene, 26685
chr1	164703580	164704314	1	1	Intergenic	Dpt	dermatopontin
chr1	164713819	164714510	1	1	Intergenic	Dpt	dermatopontin
chr1	165194115	165194766	1	0	promoter-TSS (NR_151712)	Sft2d2	SFT2 domain containing 2
chr1	165236861	165237237	1	0	promoter-TSS (NM_145513)	Tiprl	TIP41, TOR signalling pathway regulator-like (S. cerevisiae)
chr1	165421447	165421806	1	1	intron (NM_028759, intron 4 of 18)	Dcaf6	DDB1 and CUL4 associated factor 6
chr1	165460439	165461442	1	0	promoter-TSS (NM_027430)	Mpc2	mitochondrial pyruvate carrier 2
chr1	165461725	165462112	1	0	intron (NM_027430, intron 1 of 4)	Mpc2	mitochondrial pyruvate carrier 2
chr1	165484591	165485208	1	1	promoter-TSS (NM_001357427)	Adcy10	adenylate cyclase 10
chr1	165503640	165503909	1	1	intron (NM_173029, intron 2 of 33)	Adcy10	adenylate cyclase 10
chr1	165616709	165617613	1	1	intron (NM_001001880, intron 1 of 4)	Mpzl1	myelin protein zero-like 1
chr1	165717786	165718163	1	1	Intergenic	Rcsd1	RCSD domain containing 1
chr1	165766428	165766710	1	0	intron (NR_149310, intron 2 of 4)	Creg1	cellular repressor of E1A-stimulated genes 1
chr1	165769234	165769490	1	0	intron (NR_149310, intron 2 of 4)	Creg1	cellular repressor of E1A-stimulated genes 1
chr1	166002507	166003062	1	1	promoter-TSS (NM_198932)	Pou2f1	POU domain, class 2, transcription factor 1
chr1	166266070	166266628	1	0	intron (NM_001357429, intron 1 of 6)	Ildr2	immunoglobulin-like domain containing receptor 2
chr1	166278697	166279188	1	1	intron (NM_001357429, intron 3 of 6)	Ildr2	immunoglobulin-like domain containing receptor 2
chr1	166279588	166280246	1	1	intron (NM_001357429, intron 3 of 6)	Ildr2	immunoglobulin-like domain containing receptor 2
chr1	166280470	166280919	1	0	intron (NM_001357429, intron 3 of 6)	Ildr2	immunoglobulin-like domain containing receptor 2
chr1	166281400	166281866	1	1	intron (NM_001357429, intron 3 of 6)	Ildr2	immunoglobulin-like domain containing receptor 2
chr1	166292959	166293612	1	1	intron (NM_001357431, intron 4 of 7)	Ildr2	immunoglobulin-like domain containing receptor 2
chr1	166378664	166379449	1	1	promoter-TSS (NM_030245)	Tada1	transcriptional adaptor 1
chr1	167247068	167247393	1	0	intron (NM_030724, intron 1 of 6)	Uck2	uridine-cytidine kinase 2
chr1	167271882	167272206	1	0	intron (NM_030724, intron 1 of 6)	Uck2	uridine-cytidine kinase 2
chr1	167349693	167350316	1	0	promoter-TSS (NM_019993)	Aldh9a1	aldehyde dehydrogenase 9, subfamily A1
chr1	167387287	167387672	1	0	intron (NM_025569, intron 1 of 5)	Mgst3	microsomal glutathione S-transferase 3
chr1	167393850	167394358	1	0	promoter-TSS (NM_025569)	Mgst3	microsomal glutathione S-transferase 3
chr1	167618069	167618412	1	0	promoter-TSS (NM_001159731)	Rxrg	retinoid X receptor gamma
chr1	168355187	168355549	1	0	intron (NM_001291508, intron 2 of 7)	Pbx1	pre B cell leukemia homeobox 1
chr1	168362414	168362903	1	0	intron (NM_001291508, intron 2 of 7)	Pbx1	pre B cell leukemia homeobox 1
chr1	168366266	168366683	1	0	intron (NM_001291508, intron 2 of 7)	Pbx1	pre B cell leukemia homeobox 1
chr1	168432179	168432636	1	0	promoter-TSS (NM_008783)	Pbx1	pre B cell leukemia homeobox 1
chr1	168497837	168498166	1	1	Intergenic	Mir6348	microRNA 6348
chr1	168502217	168502639	1	1	Intergenic	Mir6348	microRNA 6348
chr1	169165698	169166702	1	0	Intergenic	Mir6354	microRNA 6354
chr1	169969179	169969505	1	0	promoter-TSS (NR_040438)	3110045C21Rik	RIKEN cDNA 3110045C21 gene
chr1	170174625	170175578	1	0	promoter-TSS (NM_001305046)	Uap1	UDP-N-acetylglucosamine pyrophosphorylase 1
chr1	170196306	170196605	1	0	3' UTR (NM_010633, exon 8 of 8)	Uhmk1	U2AF homology motif (UHM) kinase 1
chr1	170325205	170325651	1	1	non-coding (NR_154593, exon 8 of 10)	Spata46	spermatogenesis associated 46
chr1	170428082	170428554	1	1	intron (NR_154593, intron 2 of 9)	Spata46	spermatogenesis associated 46
chr1	170495721	170496589	1	1	intron (NR_154593, intron 2 of 9)	Nos1ap	nitric oxide synthase 1 (neuronal) adaptor protein
chr1	170515974	170516749	1	1	intron (NM_001109985, intron 1 of 9)	Nos1ap	nitric oxide synthase 1 (neuronal) adaptor protein
chr1	170589557	170590127	1	0	promoter-TSS (NM_001109985)	Nos1ap	nitric oxide synthase 1 (neuronal) adaptor protein
chr1	170607242	170608628	1	1	Intergenic	Nos1ap	nitric oxide synthase 1 (neuronal) adaptor protein
chr1	170694666	170695256	1	1	Intergenic	Olfml2b	olfactomedin-like 2B
chr1	170761693	170762070	1	1	intron (NM_001081304, intron 14 of 15)	Atf6	activating transcription factor 6
chr1	170867539	170868168	1	0	promoter-TSS (NM_001081304)	Atf6	activating transcription factor 6
chr1	170884983	170885496	1	0	exon (NM_023173, exon 1 of 6)	Dusp12	dual specificity phosphatase 12
chr1	171168879	171169461	1	0	Intergenic	Mpz	myelin protein zero
chr1	171212914	171213202	1	0	promoter-TSS (NM_009803)	Nr1i3	nuclear receptor subfamily 1, group I, member 3
chr1	171221457	171222099	1	0	5' UTR (NM_001305585, exon 1 of 4)	Apoa2	apolipoprotein A-II
chr1	171222335	171222835	1	0	promoter-TSS (NM_001037170)	Tomm40l	translocase of outer mitochondrial membrane 40-like
chr1	171223672	171224326	1	0	intron (NM_001305585, intron 1 of 3)	Apoa2	apolipoprotein A-II
chr1	171224836	171225340	1	1	promoter-TSS (NM_001305549)	Apoa2	apolipoprotein A-II
chr1	171232264	171233340	1	1	intron (NM_010185, intron 1 of 4)	Fcer1g	Fc receptor, IgE, high affinity I, gamma polypeptide
chr1	171239954	171240484	1	0	intron (NM_153064, intron 3 of 12)	Fcer1g	Fc receptor, IgE, high affinity I, gamma polypeptide
chr1	171260362	171260741	1	0	3' UTR (NM_172845, exon 9 of 9)	B4galt3	UDP-Gal:betaGlcNAc beta 1,4-galactosyltransferase, polypeptide 3
chr1	171280832	171281846	1	1	promoter-TSS (NM_008911)	Ppox	protoporphyrinogen oxidase
chr1	171425078	171425344	1	0	intron (NR_151523, intron 1 of 1)	Tstd1	thiosulfate sulfurtransferase (rhodanese)-like domain containing 1
chr1	171437475	171437950	1	0	promoter-TSS (NR_151523)	F11r	F11 receptor
chr1	171452679	171453481	1	0	intron (NM_172647, intron 1 of 9)	F11r	F11 receptor
chr1	171503331	171504159	1	0	exon (NM_019484, exon 1 of 1)	Alyref2	Aly/REF export factor 2
chr1	172364866	172365149	1	1	intron (NM_001039484, intron 1 of 1)	Pigm	phosphatidylinositol glycan anchor biosynthesis, class M
chr1	172376213	172376661	1	0	promoter-TSS (NM_026234)	Pigm	phosphatidylinositol glycan anchor biosynthesis, class M
chr1	172632435	172633313	1	1	promoter-TSS (NM_026725)	Dusp23	dual specificity phosphatase 23
chr1	172651621	172652790	1	1	Intergenic	Dusp23	dual specificity phosphatase 23
chr1	172697344	172698349	1	1	promoter-TSS (NM_007768)	Crp	C-reactive protein, pentraxin-related
chr1	172706404	172706682	1	1	Intergenic	Crp	C-reactive protein, pentraxin-related
chr1	172894976	172895457	1	0	promoter-TSS (NM_011318)	Apcs	serum amyloid P-component
chr1	174732780	174733244	1	1	intron (NM_019445, intron 14 of 17)	Grem2	gremlin 2, DAN family BMP antagonist
chr1	174742568	174743106	1	1	intron (NM_019445, intron 14 of 17)	Grem2	gremlin 2, DAN family BMP antagonist
chr1	174748579	174748958	1	1	intron (NM_019445, intron 15 of 17)	Grem2	gremlin 2, DAN family BMP antagonist
chr1	174765460	174765820	1	0	intron (NM_019445, intron 15 of 17)	Grem2	gremlin 2, DAN family BMP antagonist
chr1	174771790	174772356	1	0	intron (NM_019445, intron 15 of 17)	Grem2	gremlin 2, DAN family BMP antagonist
chr1	174907582	174908210	1	1	intron (NM_011825, intron 1 of 1)	Grem2	gremlin 2, DAN family BMP antagonist
chr1	174931055	174931645	1	0	Intergenic	Grem2	gremlin 2, DAN family BMP antagonist
chr1	175602134	175602883	1	0	intron (NM_010209, intron 9 of 9)	Fh1	fumarate hydratase 1
chr1	175607881	175608568	1	1	intron (NM_010209, intron 6 of 9)	Fh1	fumarate hydratase 1
chr1	175623649	175624151	1	1	intron (NM_010209, intron 1 of 9)	Fh1	fumarate hydratase 1
chr1	175625370	175625977	1	0	promoter-TSS (NM_010209)	Fh1	fumarate hydratase 1
chr1	175629255	175629695	1	0	Intergenic	Kmo	kynurenine 3-monooxygenase (kynurenine 3-hydroxylase)
chr1	175631636	175632391	1	1	promoter-TSS (NM_133809)	Kmo	kynurenine 3-monooxygenase (kynurenine 3-hydroxylase)
chr1	175646864	175647593	1	1	intron (NM_133809, intron 6 of 14)	Kmo	kynurenine 3-monooxygenase (kynurenine 3-hydroxylase)
chr1	175651482	175652225	1	0	intron (NM_133809, intron 9 of 14)	Kmo	kynurenine 3-monooxygenase (kynurenine 3-hydroxylase)
chr1	175692521	175693117	1	0	promoter-TSS (NM_010098)	Opn3	opsin 3
chr1	176813811	176814983	1	0	promoter-TSS (NM_001357390)	Sdccag8	serologically defined colon cancer antigen 8
chr1	177441768	177442236	1	0	promoter-TSS (NM_001355099)	Zbtb18	zinc finger and BTB domain containing 18
chr1	177475647	177476168	1	0	Intergenic	Zbtb18	zinc finger and BTB domain containing 18
chr1	177710996	177711311	1	1	Intergenic	1700016C15Rik	RIKEN cDNA 1700016C15 gene
chr1	177796361	177796807	1	0	promoter-TSS (NM_007422)	Adss	adenylosuccinate synthetase, non muscle
chr1	178368857	178369575	1	1	Intergenic	Hnrnpu	heterogeneous nuclear ribonucleoprotein U
chr1	178405365	178407078	1	0	intron (NM_026626, intron 1 of 6)	Efcab2	EF-hand calcium binding domain 2
chr1	179546022	179546588	1	0	promoter-TSS (NM_001331054)	Tfb2m	transcription factor B2, mitochondrial
chr1	179560874	179561350	1	1	intron (NM_146105, intron 1 of 10)	Cnst	consortin, connexin sorting protein
chr1	179568783	179569054	1	0	intron (NM_146105, intron 1 of 10)	Cnst	consortin, connexin sorting protein
chr1	179571633	179572166	1	1	intron (NM_146105, intron 1 of 10)	Cnst	consortin, connexin sorting protein
chr1	179586766	179587149	1	0	intron (NM_146105, intron 2 of 10)	Cnst	consortin, connexin sorting protein
chr1	179608587	179608932	1	0	intron (NM_146105, intron 8 of 10)	Sccpdh	saccharopine dehydrogenase (putative)
chr1	179804173	179804741	1	0	promoter-TSS (NM_026375)	Ahctf1	AT hook containing transcription factor 1
chr1	179805847	179806243	1	0	Intergenic	Ahctf1	AT hook containing transcription factor 1
chr1	180175579	180176140	1	0	intron (NM_001359269, intron 3 of 13)	Coq8a	coenzyme Q8A
chr1	180193988	180196939	1	1	intron (NM_001359268, intron 1 of 15)	Coq8a	coenzyme Q8A
chr1	180209733	180211424	1	1	Intergenic	Coq8a	coenzyme Q8A
chr1	180212279	180212584	1	0	Intergenic	Coq8a	coenzyme Q8A
chr1	180216567	180217262	1	1	Intergenic	Coq8a	coenzyme Q8A
chr1	180220730	180221420	1	1	Intergenic	Psen2	presenilin 2
chr1	180229777	180230413	1	1	intron (NM_011183, intron 7 of 10)	Psen2	presenilin 2
chr1	180245720	180246380	1	1	promoter-TSS (NM_011183)	Psen2	presenilin 2
chr1	180255996	180256590	1	0	promoter-TSS (NM_001128605)	Psen2	presenilin 2
chr1	180279593	180280046	1	1	Intergenic	Psen2	presenilin 2
chr1	180387276	180387861	1	0	intron (NM_001081175, intron 2 of 7)	Gm5069	glyceraldehyde-3-phosphate dehydrogenase pseudogene
chr1	180715205	180715584	1	0	Intergenic	Acbd3	acyl-Coenzyme A binding domain containing 3
chr1	180719990	180720500	1	0	Intergenic	Acbd3	acyl-Coenzyme A binding domain containing 3
chr1	180757809	180758429	1	1	Intergenic	Acbd3	acyl-Coenzyme A binding domain containing 3
chr1	180777923	180778434	1	0	Intergenic	H3f3a	H3 histone, family 3A
chr1	180813594	180814110	1	1	promoter-TSS (NM_008210)	H3f3a	H3 histone, family 3A
chr1	180850822	180851169	1	1	promoter-TSS (NM_145943)	Sde2	SDE2 telomere maintenance homolog (S. pombe)
chr1	180936721	180937185	1	0	intron (NM_010094, intron 2 of 3)	Lefty1	left right determination factor 1
chr1	180942166	180942560	1	0	promoter-TSS (NM_144794)	Tmem63a	transmembrane protein 63a
chr1	180952355	180952738	1	1	intron (NM_144794, intron 4 of 22)	Tmem63a	transmembrane protein 63a
chr1	180981282	180981673	1	0	Intergenic	Ephx1	epoxide hydrolase 1, microsomal
chr1	181005256	181005836	1	1	intron (NM_001312918, intron 1 of 8)	Ephx1	epoxide hydrolase 1, microsomal
chr1	181009628	181010226	1	1	intron (NM_001312918, intron 1 of 8)	Ephx1	epoxide hydrolase 1, microsomal
chr1	181015109	181015778	1	0	intron (NM_001312918, intron 1 of 8)	Ephx1	epoxide hydrolase 1, microsomal
chr1	181021010	181021408	1	0	Intergenic	Ephx1	epoxide hydrolase 1, microsomal
chr1	181143747	181144432	1	0	exon (NM_026171, exon 1 of 23)	Nvl	nuclear VCP-like
chr1	181256329	181258672	1	1	Intergenic	Wdr26	WD repeat domain 26
chr1	181841773	181842847	1	0	promoter-TSS (NM_133815)	Lbr	lamin B receptor
chr1	182249498	182249836	1	0	Intergenic	Degs1	delta(4)-desaturase, sphingolipid 1
chr1	182268239	182268701	1	0	Intergenic	Degs1	delta(4)-desaturase, sphingolipid 1
chr1	182271087	182271792	1	1	Intergenic	Degs1	delta(4)-desaturase, sphingolipid 1
chr1	182287702	182288038	1	0	Intergenic	Degs1	delta(4)-desaturase, sphingolipid 1
chr1	182408666	182409701	1	0	promoter-TSS (NM_173378)	Trp53bp2	transformation related protein 53 binding protein 2
chr1	182412808	182413209	1	0	intron (NM_173378, intron 1 of 17)	Trp53bp2	transformation related protein 53 binding protein 2
chr1	182439601	182440306	1	0	intron (NM_173378, intron 5 of 17)	Trp53bp2	transformation related protein 53 binding protein 2
chr1	182460755	182461294	1	0	intron (NM_173378, intron 17 of 17)	Trp53bp2	transformation related protein 53 binding protein 2
chr1	182562713	182563369	1	1	Intergenic	Capn8	calpain 8
chr1	182584165	182584639	1	0	intron (NM_130890, intron 2 of 20)	Capn8	calpain 8
chr1	182609766	182610290	1	0	intron (NM_130890, intron 10 of 20)	Capn8	calpain 8
chr1	182957103	182957692	1	0	intron (NM_016928, intron 1 of 3)	Tlr5	toll-like receptor 5
chr1	183345010	183345801	1	0	intron (NM_177389, intron 6 of 26)	Mia3	melanoma inhibitory activity 3
chr1	183378430	183378868	1	1	Intergenic	Mia3	melanoma inhibitory activity 3
chr1	183382650	183383071	1	0	Intergenic	Taf1a	TATA-box binding protein associated factor, RNA polymerase I, A
chr1	183387282	183387865	1	1	Intergenic	Taf1a	TATA-box binding protein associated factor, RNA polymerase I, A
chr1	183438949	183439327	1	0	Intergenic	Hhipl2	hedgehog interacting protein-like 2
chr1	184033559	184034696	1	0	promoter-TSS (NM_028516)	1700056E22Rik	RIKEN cDNA 1700056E22 gene
chr1	184100324	184101040	1	1	Intergenic	Dusp10	dual specificity phosphatase 10
chr1	184608431	184608711	1	0	Intergenic	1700112H15Rik	RIKEN cDNA 1700112H15 gene
chr1	184675523	184676169	1	1	Intergenic	4930488B22Rik	RIKEN cDNA 4930488B22 gene
chr1	184809403	184810189	1	1	intron (NM_001290273, intron 1 of 6)	2023-03-01	mitochondrial amidoxime reducing component 1
chr1	184810795	184812288	1	1	promoter-TSS (NM_001290273)	2023-03-01	mitochondrial amidoxime reducing component 1
chr1	184822970	184823786	1	0	promoter-TSS (NR_035502)	Mir1981	microRNA 1981
chr1	184824264	184825149	1	1	intron (NM_001368286, intron 4 of 7)	Mir1981	microRNA 1981
chr1	184827020	184827754	1	1	intron (NM_001368286, intron 4 of 7)	Mir1981	microRNA 1981
chr1	184829810	184830275	1	0	intron (NM_001368286, intron 4 of 7)	Mir1981	microRNA 1981
chr1	184837641	184838059	1	1	intron (NM_001368285, intron 1 of 6)	2023-03-02	mitochondrial amidoxime reducing component 2
chr1	184845822	184846811	1	0	promoter-TSS (NM_133684)	2023-03-02	mitochondrial amidoxime reducing component 2
chr1	184851048	184851734	1	1	Intergenic	2023-03-02	mitochondrial amidoxime reducing component 2
chr1	184852184	184852826	1	1	Intergenic	2023-03-02	mitochondrial amidoxime reducing component 2
chr1	184867701	184868194	1	1	Intergenic	C130074G19Rik	RIKEN cDNA C130074G19 gene
chr1	184872043	184872452	1	0	3' UTR (NM_178692, exon 2 of 2)	C130074G19Rik	RIKEN cDNA C130074G19 gene
chr1	184874099	184874561	1	0	exon (NM_178692, exon 2 of 2)	C130074G19Rik	RIKEN cDNA C130074G19 gene
chr1	184881948	184882357	1	0	intron (NM_178692, intron 1 of 1)	C130074G19Rik	RIKEN cDNA C130074G19 gene
chr1	184882854	184883213	1	0	promoter-TSS (NM_178692)	C130074G19Rik	RIKEN cDNA C130074G19 gene
chr1	185203757	185204350	1	0	promoter-TSS (NM_001163754)	Rab3gap2	RAB3 GTPase activating protein subunit 2
chr1	185362740	185363261	1	0	promoter-TSS (NM_029735)	Eprs	glutamyl-prolyl-tRNA synthetase
chr1	185455651	185457097	1	0	promoter-TSS (NR_040305)	Gm2061	predicted gene 2061
chr1	187208520	187208822	1	0	intron (NM_029067, intron 1 of 6)	Spata17	spermatogenesis associated 17
chr1	187505444	187505699	1	0	Intergenic	Esrrg	estrogen-related receptor gamma
chr1	187757949	187758380	1	1	intron (NM_001357535, intron 1 of 7)	Esrrg	estrogen-related receptor gamma
chr1	187762561	187763863	1	1	intron (NM_001357535, intron 1 of 7)	Esrrg	estrogen-related receptor gamma
chr1	189922027	189922510	1	0	promoter-TSS (NM_026796)	Smyd2	SET and MYND domain containing 2
chr1	189985637	189986291	1	1	Intergenic	Smyd2	SET and MYND domain containing 2
chr1	190042081	190044396	1	1	Intergenic	Smyd2	SET and MYND domain containing 2
chr1	190106025	190107840	1	1	Intergenic	Prox1	prospero homeobox 1
chr1	190129571	190129846	1	0	intron (NM_008937, intron 4 of 4)	Prox1	prospero homeobox 1
chr1	190130819	190131285	1	0	intron (NM_008937, intron 4 of 4)	Prox1	prospero homeobox 1
chr1	190133223	190133583	1	0	intron (NM_008937, intron 4 of 4)	Prox1	prospero homeobox 1
chr1	190147727	190148241	1	1	intron (NM_008937, intron 3 of 4)	Prox1	prospero homeobox 1
chr1	190180932	190181292	1	0	intron (NR_151620, intron 1 of 1)	Prox1	prospero homeobox 1
chr1	190201642	190202091	1	0	intron (NR_151620, intron 1 of 1)	Prox1	prospero homeobox 1
chr1	190204218	190205114	1	1	intron (NR_151620, intron 1 of 1)	Prox1	prospero homeobox 1
chr1	190928337	190928796	1	0	promoter-TSS (NM_001357134)	Angel2	angel homolog 2
chr1	191170576	191171105	1	1	3' UTR (NM_007498, exon 4 of 4)	Fam71a	family with sequence similarity 71, member A
chr1	191183138	191183932	1	1	promoter-TSS (NM_007498)	Atf3	activating transcription factor 3
chr1	191254330	191254847	1	1	Intergenic	D730003I15Rik	RIKEN cDNA D730003I15 gene
chr1	191263479	191263831	1	0	Intergenic	D730003I15Rik	RIKEN cDNA D730003I15 gene
chr1	191396931	191397752	1	0	promoter-TSS (NM_144880)	Ppp2r5a	protein phosphatase 2, regulatory subunit B', alpha
chr1	191413648	191414422	1	0	Intergenic	Ppp2r5a	protein phosphatase 2, regulatory subunit B', alpha
chr1	191420240	191421825	1	1	Intergenic	Ppp2r5a	protein phosphatase 2, regulatory subunit B', alpha
chr1	191444581	191444931	1	0	intron (NR_151615, intron 3 of 5)	Gm32200	predicted gene, 32200
chr1	191445383	191446644	1	1	intron (NR_151615, intron 2 of 5)	Gm32200	predicted gene, 32200
chr1	191472568	191472880	1	0	Intergenic	Gm32200	predicted gene, 32200
chr1	191493943	191494295	1	0	Intergenic	Gm32200	predicted gene, 32200
chr1	191495041	191495476	1	0	Intergenic	Gm32200	predicted gene, 32200
chr1	191575393	191576012	1	1	promoter-TSS (NM_001305233)	Ints7	integrator complex subunit 7
chr1	191628443	191629176	1	0	Intergenic	Ints7	integrator complex subunit 7
chr1	191632460	191633115	1	0	Intergenic	Ints7	integrator complex subunit 7
chr1	191639751	191640532	1	0	Intergenic	Ints7	integrator complex subunit 7
chr1	191641344	191641793	1	1	Intergenic	Ints7	integrator complex subunit 7
chr1	191681684	191682113	1	0	Intergenic	Lpgat1	lysophosphatidylglycerol acyltransferase 1
chr1	191717961	191718455	1	0	promoter-TSS (NM_001134829)	Lpgat1	lysophosphatidylglycerol acyltransferase 1
chr1	192138014	192138550	1	0	promoter-TSS (NM_001290278)	Rcor3	REST corepressor 3
chr1	192415864	192416720	1	0	intron (NM_001038607, intron 8 of 10)	Kcnh1	potassium voltage-gated channel, subfamily H (eag-related), member 1
chr1	193082949	193083421	1	0	Intergenic	Utp25	UTP25 small subunit processome component
chr1	193130160	193130434	1	0	promoter-TSS (NM_145415)	Utp25	UTP25 small subunit processome component
chr1	193156176	193156578	1	0	intron (NM_016851, intron 1 of 7)	Irf6	interferon regulatory factor 6
chr1	193173400	193173758	1	0	promoter-TSS (NM_001160359)	A130010J15Rik	RIKEN cDNA A130010J15 gene
chr1	193229586	193229943	1	0	intron (NM_001044751, intron 4 of 5)	Hsd11b1	hydroxysteroid 11-beta dehydrogenase 1
chr1	193242188	193242661	1	1	promoter-TSS (NM_001044751)	Hsd11b1	hydroxysteroid 11-beta dehydrogenase 1
chr1	193262211	193262603	1	0	intron (NM_008288, intron 1 of 6)	Hsd11b1	hydroxysteroid 11-beta dehydrogenase 1
chr1	193272983	193273795	1	0	promoter-TSS (NM_008059)	G0s2	G0/G1 switch gene 2
chr1	193274237	193274809	1	1	Intergenic	G0s2	G0/G1 switch gene 2
chr1	193287584	193287942	1	0	Intergenic	Lamb3	laminin, beta 3
chr1	193289825	193290400	1	1	Intergenic	Lamb3	laminin, beta 3
chr1	193310544	193311069	1	0	intron (NM_008484, intron 3 of 22)	Lamb3	laminin, beta 3
chr1	193311570	193312069	1	0	intron (NM_008484, intron 3 of 22)	Lamb3	laminin, beta 3
chr1	193315984	193316341	1	0	intron (NM_008484, intron 3 of 22)	Lamb3	laminin, beta 3
chr1	193326147	193327229	1	1	intron (NM_008484, intron 8 of 22)	Lamb3	laminin, beta 3
chr1	193327668	193328049	1	1	intron (NM_008484, intron 8 of 22)	Lamb3	laminin, beta 3
chr1	194318285	194318872	1	0	Intergenic	4930503O07Rik	RIKEN cDNA 4930503O07 gene
chr1	194361301	194361790	1	1	Intergenic	4930503O07Rik	RIKEN cDNA 4930503O07 gene
chr1	194362144	194362740	1	0	Intergenic	4930503O07Rik	RIKEN cDNA 4930503O07 gene
chr1	194472509	194472852	1	0	Intergenic	Plxna2	plexin A2
chr1	194482666	194483187	1	1	Intergenic	Plxna2	plexin A2
chr1	194652087	194652503	1	0	intron (NM_008882, intron 3 of 31)	Plxna2	plexin A2
chr1	195016493	195017470	1	0	promoter-TSS (NR_015566)	A330023F24Rik	RIKEN cDNA A330023F24 gene
chr2	3283658	3284408	1	0	promoter-TSS (NM_001290368)	Nmt2	N-myristoyltransferase 2
chr2	3332360	3333274	1	0	promoter-TSS (NM_001013376)	Rpp38	ribonuclease P/MRP 38 subunit
chr2	3423805	3424411	1	0	promoter-TSS (NM_175683)	Dclre1c	DNA cross-link repair 1C
chr2	3512499	3513289	1	0	promoter-TSS (NM_177647)	Hspa14	heat shock protein 14
chr2	3623531	3624299	1	1	Intergenic	Fam107b	family with sequence similarity 107, member B
chr2	3641234	3641670	1	1	Intergenic	Fam107b	family with sequence similarity 107, member B
chr2	3672740	3673275	1	1	Intergenic	Fam107b	family with sequence similarity 107, member B
chr2	3695743	3696321	1	0	Intergenic	Fam107b	family with sequence similarity 107, member B
chr2	3704320	3705106	1	0	Intergenic	Fam107b	family with sequence similarity 107, member B
chr2	3748675	3749169	1	0	intron (NM_025626, intron 1 of 3)	Fam107b	family with sequence similarity 107, member B
chr2	4154644	4154951	1	1	intron (NM_172475, intron 1 of 22)	Frmd4a	FERM domain containing 4A
chr2	4609504	4609883	1	0	intron (NM_001347086, intron 24 of 24)	Prpf18	pre-mRNA processing factor 18
chr2	4895161	4895986	1	1	intron (NM_001362707, intron 5 of 8)	Sephs1	selenophosphate synthetase 1
chr2	4902176	4902736	1	1	intron (NM_001362707, intron 7 of 8)	Phyh	phytanoyl-CoA hydroxylase
chr2	4917643	4918121	1	1	Intergenic	Phyh	phytanoyl-CoA hydroxylase
chr2	4918719	4919219	1	0	promoter-TSS (NM_010726)	Phyh	phytanoyl-CoA hydroxylase
chr2	4921999	4923199	1	1	intron (NM_010726, intron 1 of 8)	Phyh	phytanoyl-CoA hydroxylase
chr2	4937853	4938406	1	1	intron (NM_010726, intron 8 of 8)	Phyh	phytanoyl-CoA hydroxylase
chr2	4940647	4941210	1	0	Intergenic	Phyh	phytanoyl-CoA hydroxylase
chr2	4987626	4988337	1	0	Intergenic	Ucma	upper zone of growth plate and cartilage matrix associated
chr2	4988942	4989430	1	0	Intergenic	Ucma	upper zone of growth plate and cartilage matrix associated
chr2	4993069	4993785	1	1	intron (NM_027290, intron 17 of 19)	Ucma	upper zone of growth plate and cartilage matrix associated
chr2	4994268	4995066	1	0	exon (NM_001305259, exon 16 of 20)	Mcm10	minichromosome maintenance 10 replication initiation factor
chr2	4995616	4997178	1	1	intron (NM_027290, intron 14 of 19)	Mcm10	minichromosome maintenance 10 replication initiation factor
chr2	5012530	5013113	1	0	promoter-TSS (NM_001305259)	Mcm10	minichromosome maintenance 10 replication initiation factor
chr2	5035294	5035777	1	1	intron (NM_181848, intron 7 of 14)	Mcm10	minichromosome maintenance 10 replication initiation factor
chr2	5036458	5036899	1	0	exon (NM_001356487, exon 7 of 14)	Mcm10	minichromosome maintenance 10 replication initiation factor
chr2	5038049	5038468	1	0	intron (NM_181848, intron 6 of 14)	Mcm10	minichromosome maintenance 10 replication initiation factor
chr2	5061145	5061842	1	1	intron (NM_181848, intron 1 of 14)	Optn	optineurin
chr2	5519338	5519663	1	0	intron (NM_001290375, intron 2 of 10)	Mir466d	microRNA 466d
chr2	5563700	5564574	1	0	intron (NM_001290375, intron 2 of 10)	Camk1d	calcium/calmodulin-dependent protein kinase ID
chr2	5636828	5637141	1	0	intron (NM_001290374, intron 1 of 9)	Camk1d	calcium/calmodulin-dependent protein kinase ID
chr2	5669531	5669970	1	1	intron (NM_001290374, intron 1 of 9)	Camk1d	calcium/calmodulin-dependent protein kinase ID
chr2	5673731	5674159	1	1	intron (NM_001290374, intron 1 of 9)	Camk1d	calcium/calmodulin-dependent protein kinase ID
chr2	5749236	5749579	1	0	Intergenic	Camk1d	calcium/calmodulin-dependent protein kinase ID
chr2	5822505	5823075	1	1	intron (NM_001356501, intron 4 of 11)	Nudt5	nudix (nucleoside diphosphate linked moiety X)-type motif 5
chr2	5867732	5868086	1	0	intron (NM_016918, intron 9 of 9)	Gm13199	predicted gene 13199
chr2	5895002	5895558	1	0	5' UTR (NM_021305, exon 1 of 12)	Sec61a2	Sec61, alpha subunit 2 (S. cerevisiae)
chr2	5950793	5951743	1	1	promoter-TSS (NM_001081132)	Upf2	UPF2 regulator of nonsense transcripts homolog (yeast)
chr2	6072006	6072485	1	1	Intergenic	Proser2	proline and serine rich 2
chr2	6075061	6075628	1	0	Intergenic	Proser2	proline and serine rich 2
chr2	6105520	6105877	1	0	intron (NM_144883, intron 2 of 3)	Proser2	proline and serine rich 2
chr2	6193628	6194044	1	1	intron (NR_040333, intron 1 of 6)	A230108P19Rik	RIKEN cDNA A230108P19 gene
chr2	6195375	6195902	1	1	exon (NM_024208, exon 4 of 5)	A230108P19Rik	RIKEN cDNA A230108P19 gene
chr2	6212261	6213408	1	1	exon (NM_024208, exon 1 of 5)	Echdc3	enoyl Coenzyme A hydratase domain containing 3
chr2	6322088	6323174	1	0	promoter-TSS (NM_001080548)	Usp6nl	USP6 N-terminal like
chr2	6337952	6338562	1	1	intron (NM_001080548, intron 2 of 14)	Usp6nl	USP6 N-terminal like
chr2	6870339	6870595	1	0	intron (NM_001110230, intron 2 of 14)	Celf2	CUGBP, Elav-like family member 2
chr2	7569310	7569769	1	0	Intergenic	Celf2	CUGBP, Elav-like family member 2
chr2	10080394	10080790	1	0	promoter-TSS (NM_020615)	Kin	Kin17 DNA and RNA binding protein
chr2	10094458	10094881	1	0	TTS (NM_010582)	Kin	Kin17 DNA and RNA binding protein
chr2	10101400	10101785	1	0	intron (NM_010582, intron 16 of 20)	Kin	Kin17 DNA and RNA binding protein
chr2	10126112	10126584	1	1	intron (NM_010582, intron 3 of 20)	Itih2	inter-alpha trypsin inhibitor, heavy chain 2
chr2	10127471	10127832	1	0	intron (NM_010582, intron 3 of 20)	Itih2	inter-alpha trypsin inhibitor, heavy chain 2
chr2	10128392	10129089	1	1	intron (NM_010582, intron 2 of 20)	Itih2	inter-alpha trypsin inhibitor, heavy chain 2
chr2	10130352	10131124	1	0	promoter-TSS (NM_010582)	Itih2	inter-alpha trypsin inhibitor, heavy chain 2
chr2	10133922	10134429	1	0	Intergenic	Itih2	inter-alpha trypsin inhibitor, heavy chain 2
chr2	10140247	10140898	1	0	Intergenic	Itih2	inter-alpha trypsin inhibitor, heavy chain 2
chr2	10153126	10153683	1	0	promoter-TSS (NM_172471)	Itih5	inter-alpha (globulin) inhibitor H5
chr2	11331670	11332507	1	1	Intergenic	Gm13293	predicted gene 13293
chr2	11362703	11363431	1	0	intron (NR_040615, intron 1 of 2)	Gm13293	predicted gene 13293
chr2	11402290	11402687	1	0	Intergenic	8030442B05Rik	RIKEN cDNA 8030442B05 gene
chr2	11406263	11406588	1	0	Intergenic	8030442B05Rik	RIKEN cDNA 8030442B05 gene
chr2	11447321	11447997	1	0	Intergenic	8030442B05Rik	RIKEN cDNA 8030442B05 gene
chr2	11448645	11449106	1	0	Intergenic	8030442B05Rik	RIKEN cDNA 8030442B05 gene
chr2	11501879	11502371	1	0	promoter-TSS (NM_133232)	Pfkfb3	6-phosphofructo-2-kinase/fructose-2,6-biphosphatase 3
chr2	11534787	11536243	1	1	intron (NM_001177758, intron 1 of 14)	Pfkfb3	6-phosphofructo-2-kinase/fructose-2,6-biphosphatase 3
chr2	11693289	11694604	1	1	TTS (NM_008367)	Il15ra	interleukin 15 receptor, alpha chain
chr2	11699110	11699502	1	0	Intergenic	Il15ra	interleukin 15 receptor, alpha chain
chr2	11704918	11705645	1	0	promoter-TSS (NM_001271498)	Il15ra	interleukin 15 receptor, alpha chain
chr2	11708457	11709026	1	0	intron (NM_008358, intron 1 of 6)	Il15ra	interleukin 15 receptor, alpha chain
chr2	11712931	11713402	1	0	intron (NM_008358, intron 1 of 6)	Il15ra	interleukin 15 receptor, alpha chain
chr2	12419158	12419794	1	0	promoter-TSS (NR_149732)	Mindy3	MINDY lysine 48 deubiquitinase 3
chr2	12879524	12879939	1	0	Intergenic	Pter	phosphotriesterase related
chr2	12905787	12906177	1	0	Intergenic	Pter	phosphotriesterase related
chr2	13271232	13271617	1	0	promoter-TSS (NM_009105)	Rsu1	Ras suppressor protein 1
chr2	13523572	13524029	1	1	intron (NM_010067, intron 3 of 10)	Trdmt1	tRNA aspartic acid methyltransferase 1
chr2	13544189	13544664	1	0	intron (NM_010067, intron 1 of 10)	Trdmt1	tRNA aspartic acid methyltransferase 1
chr2	13573707	13574195	1	0	promoter-TSS (NM_011701)	Vim	vimentin
chr2	14073617	14074083	1	0	promoter-TSS (NR_038162)	Stamos	signal transducing adaptor molecule (SH3 domain and ITAM motif) 1, opposite strand
chr2	15054988	15055445	1	0	promoter-TSS (NM_029466)	Arl5b	ADP-ribosylation factor-like 5B
chr2	15146368	15147394	1	1	Intergenic	Arl5b	ADP-ribosylation factor-like 5B
chr2	17287641	17288078	1	0	Intergenic	Nebl	nebulette
chr2	17740288	17740760	1	1	Intergenic	Nebl	nebulette
chr2	18026319	18026889	1	0	promoter-TSS (NR_028378)	Gm17762	predicted gene, 17762
chr2	18028558	18029023	1	0	non-coding (NR_028378, exon 1 of 1)	Gm17762	predicted gene, 17762
chr2	18056086	18057307	1	0	intron (NR_149308, intron 1 of 9)	Mllt10	myeloid/lymphoid or mixed-lineage leukemia; translocated to, 10
chr2	18064303	18064861	1	0	promoter-TSS (NM_001252560)	Mllt10	myeloid/lymphoid or mixed-lineage leukemia; translocated to, 10
chr2	18093818	18094437	1	0	intron (NR_045539, intron 5 of 24)	Mllt10	myeloid/lymphoid or mixed-lineage leukemia; translocated to, 10
chr2	18139634	18140158	1	1	intron (NR_045539, intron 10 of 24)	Mllt10	myeloid/lymphoid or mixed-lineage leukemia; translocated to, 10
chr2	18441815	18442312	1	0	Intergenic	Dnajc1	DnaJ heat shock protein family (Hsp40) member C1
chr2	18676609	18677232	1	0	promoter-TSS (NM_007552)	Bmi1	Bmi1 polycomb ring finger oncogene
chr2	19553962	19554290	1	0	promoter-TSS (NM_027600)	4921504E06Rik	RIKEN cDNA 4921504E06 gene
chr2	19626926	19627925	1	0	Intergenic	Otud1	OTU domain containing 1
chr2	19657492	19658021	1	1	promoter-TSS (NM_027715)	Otud1	OTU domain containing 1
chr2	20519370	20519938	1	0	5' UTR (NM_029895, exon 2 of 19)	Etl4	enhancer trap locus 4
chr2	20737047	20737413	1	0	intron (NM_001081006, intron 6 of 21)	Etl4	enhancer trap locus 4
chr2	20912663	20913173	1	1	intron (NM_001128084, intron 2 of 24)	Arhgap21	Rho GTPase activating protein 21
chr2	20946820	20947393	1	1	intron (NM_001128084, intron 1 of 24)	Arhgap21	Rho GTPase activating protein 21
chr2	20969050	20969924	1	0	non-coding (NR_033225, exon 2 of 2)	Gm13375	predicted gene 13375
chr2	22663604	22664194	1	1	intron (NM_008078, intron 8 of 15)	Mir3967	microRNA 3967
chr2	22895274	22895675	1	0	promoter-TSS (NM_019501)	Pdss1	prenyl (solanesyl) diphosphate synthase, subunit 1
chr2	23039973	23040600	1	0	promoter-TSS (NM_007380)	Abi1	abl-interactor 1
chr2	23075830	23076257	1	0	intron (NM_001355639, intron 3 of 13)	Acbd5	acyl-Coenzyme A binding domain containing 5
chr2	23078603	23079128	1	1	intron (NM_001355642, intron 3 of 11)	Acbd5	acyl-Coenzyme A binding domain containing 5
chr2	23155920	23156757	1	0	promoter-TSS (NM_013771)	Yme1l1	YME1-like 1 (S. cerevisiae)
chr2	24042927	24043447	1	1	intron (NM_080462, intron 3 of 6)	Hnmt	histamine N-methyltransferase
chr2	24335480	24335814	1	1	Intergenic	Il1rn	interleukin 1 receptor antagonist
chr2	24344724	24345298	1	1	promoter-TSS (NM_001159562)	Il1rn	interleukin 1 receptor antagonist
chr2	24975683	24976241	1	1	promoter-TSS (NM_001031808)	Pnpla7	patatin-like phospholipase domain containing 7
chr2	25051012	25051942	1	0	intron (NM_146251, intron 29 of 34)	Nsmf	NMDA receptor synaptonuclear signaling and neuronal migration factor
chr2	25053963	25055332	1	0	TTS (NM_146251)	Nsmf	NMDA receptor synaptonuclear signaling and neuronal migration factor
chr2	25080079	25080616	1	0	promoter-TSS (NM_028093)	Entpd8	ectonucleoside triphosphate diphosphohydrolase 8
chr2	25224304	25225585	1	0	promoter-TSS (NM_146116)	Tubb4b	tubulin, beta 4B class IVB
chr2	25262163	25262862	1	0	promoter-TSS (NM_175286)	Tprn	taperin
chr2	25332514	25332809	1	0	promoter-TSS (NR_027448)	Man1b1	mannosidase, alpha, class 1B, member 1
chr2	25472453	25472993	1	1	Intergenic	Ptgds	prostaglandin D2 synthase (brain)
chr2	25478245	25478744	1	0	Intergenic	Ptgds	prostaglandin D2 synthase (brain)
chr2	25479371	25479963	1	0	Intergenic	Ptgds	prostaglandin D2 synthase (brain)
chr2	25484843	25485552	1	0	Intergenic	Lcn12	lipocalin 12
chr2	25546302	25547284	1	0	intron (NM_009422, intron 1 of 10)	Traf2	TNF receptor-associated factor 2
chr2	25557671	25558278	1	0	exon (NM_021519, exon 1 of 5)	Edf1	endothelial differentiation-related factor 1
chr2	25574652	25575042	1	0	promoter-TSS (NM_029293)	Phpt1	phosphohistidine phosphatase 1
chr2	25628508	25629107	1	0	promoter-TSS (NM_007995)	Fcna	ficolin A
chr2	25696927	25697506	1	0	Intergenic	Obp2a	odorant binding protein 2A
chr2	25983238	25983722	1	0	promoter-TSS (NM_001276360)	Camsap1	calmodulin regulated spectrin-associated protein 1
chr2	26021387	26021930	1	0	5' UTR (NM_133835, exon 1 of 10)	Ubac1	ubiquitin associated domain containing 1
chr2	26132817	26133522	1	0	Intergenic	Tmem250-ps	transmembrane protein 250, pseudogene
chr2	26408642	26409545	1	1	promoter-TSS (NM_001290437)	Inpp5e	inositol polyphosphate-5-phosphatase E
chr2	26410771	26411337	1	1	intron (NM_153125, intron 29 of 29)	Inpp5e	inositol polyphosphate-5-phosphatase E
chr2	26434929	26435410	1	0	intron (NM_153125, intron 3 of 29)	Sec16a	SEC16 homolog A, endoplasmic reticulum export factor
chr2	26445013	26445667	1	0	promoter-TSS (NM_153125)	Sec16a	SEC16 homolog A, endoplasmic reticulum export factor
chr2	26458737	26459163	1	0	TTS (NR_152208)	Mir6996	microRNA 6996
chr2	26481686	26482530	1	0	intron (NM_008714, intron 4 of 33)	Mir6996	microRNA 6996
chr2	26506767	26507245	1	1	Intergenic	Gm35978	predicted gene, 35978
chr2	26549767	26550184	1	0	Intergenic	Egfl7	EGF-like domain 7
chr2	26595003	26595721	1	0	intron (NM_026212, intron 4 of 5)	Mir126b	microRNA 126b
chr2	26599863	26601412	1	1	intron (NM_026212, intron 1 of 5)	Agpat2	1-acylglycerol-3-phosphate O-acyltransferase 2 (lysophosphatidic acid acyltransferase, beta)
chr2	26603138	26603514	1	0	intron (NM_026212, intron 1 of 5)	Agpat2	1-acylglycerol-3-phosphate O-acyltransferase 2 (lysophosphatidic acid acyltransferase, beta)
chr2	26603974	26604710	1	0	promoter-TSS (NM_026212)	Agpat2	1-acylglycerol-3-phosphate O-acyltransferase 2 (lysophosphatidic acid acyltransferase, beta)
chr2	26902668	26903621	1	0	promoter-TSS (NM_009298)	Surf6	surfeit gene 6
chr2	26910301	26911480	1	0	promoter-TSS (NM_013721)	Rpl7a	ribosomal protein L7A
chr2	26916165	26916865	1	0	promoter-TSS (NR_073420)	Surf1	surfeit gene 1
chr2	26921660	26922381	1	0	exon (NM_011512, exon 6 of 6)	Surf1	surfeit gene 1
chr2	26933086	26934015	1	0	promoter-TSS (NM_011512)	Surf4	surfeit gene 4
chr2	26957031	26958030	1	0	intron (NR_156410, intron 4 of 6)	Rexo4	REX4, 3'-5' exonuclease
chr2	26964320	26964619	1	0	promoter-TSS (NM_001362876)	Rexo4	REX4, 3'-5' exonuclease
chr2	27041995	27042864	1	1	Intergenic	Slc2a6	solute carrier family 2 (facilitated glucose transporter), member 6
chr2	27046322	27046806	1	0	Intergenic	Slc2a6	solute carrier family 2 (facilitated glucose transporter), member 6
chr2	27206256	27207721	1	1	intron (NM_138665, intron 17 of 20)	Sardh	sarcosine dehydrogenase
chr2	27212327	27212910	1	1	intron (NM_138665, intron 16 of 20)	Sardh	sarcosine dehydrogenase
chr2	27215489	27215958	1	1	intron (NM_138665, intron 15 of 20)	Sardh	sarcosine dehydrogenase
chr2	27218653	27219128	1	0	exon (NM_138665, exon 15 of 21)	Sardh	sarcosine dehydrogenase
chr2	27246710	27247663	1	1	5' UTR (NM_138665, exon 1 of 21)	Sardh	sarcosine dehydrogenase
chr2	27248114	27248761	1	1	Intergenic	Sardh	sarcosine dehydrogenase
chr2	27411636	27412091	1	1	intron (NM_009500, intron 1 of 27)	Vav2	vav 2 oncogene
chr2	27421216	27421621	1	0	intron (NM_009500, intron 1 of 27)	Vav2	vav 2 oncogene
chr2	27514732	27515384	1	0	promoter-TSS (NM_080848)	Wdr5	WD repeat domain 5
chr2	27540153	27540489	1	0	Intergenic	Wdr5	WD repeat domain 5
chr2	27555476	27555901	1	1	Intergenic	Wdr5	WD repeat domain 5
chr2	27560316	27561402	1	1	Intergenic	Wdr5	WD repeat domain 5
chr2	27572209	27572688	1	0	Intergenic	Wdr5	WD repeat domain 5
chr2	27576236	27576909	1	1	Intergenic	Wdr5	WD repeat domain 5
chr2	27581923	27584191	1	1	Intergenic	Wdr5	WD repeat domain 5
chr2	27593189	27593965	1	1	Intergenic	Wdr5	WD repeat domain 5
chr2	27596018	27600415	1	1	Intergenic	Rxra	retinoid X receptor alpha
chr2	27621533	27622516	1	0	Intergenic	Rxra	retinoid X receptor alpha
chr2	27624549	27627032	1	1	Intergenic	Rxra	retinoid X receptor alpha
chr2	27635056	27635684	1	0	Intergenic	Rxra	retinoid X receptor alpha
chr2	27671458	27672267	1	0	Intergenic	Rxra	retinoid X receptor alpha
chr2	27675891	27676983	1	0	promoter-TSS (NM_011305)	Rxra	retinoid X receptor alpha
chr2	27679621	27680182	1	0	intron (NM_011305, intron 1 of 9)	Rxra	retinoid X receptor alpha
chr2	27681959	27682568	1	0	intron (NM_011305, intron 1 of 9)	Rxra	retinoid X receptor alpha
chr2	27701747	27702764	1	0	intron (NM_011305, intron 1 of 9)	Rxra	retinoid X receptor alpha
chr2	27704382	27704797	1	0	intron (NM_011305, intron 1 of 9)	Rxra	retinoid X receptor alpha
chr2	27714229	27714491	1	0	intron (NM_001290482, intron 1 of 9)	Rxra	retinoid X receptor alpha
chr2	27740120	27740804	1	0	intron (NM_011305, intron 2 of 9)	Rxra	retinoid X receptor alpha
chr2	27747974	27748396	1	0	intron (NM_011305, intron 4 of 9)	Rxra	retinoid X receptor alpha
chr2	27758249	27758871	1	1	intron (NM_011305, intron 9 of 9)	Rxra	retinoid X receptor alpha
chr2	27761352	27762157	1	0	3' UTR (NM_001290482, exon 10 of 10)	Rxra	retinoid X receptor alpha
chr2	28630058	28630460	1	0	Intergenic	Gfi1b	growth factor independent 1B
chr2	28640823	28641275	1	1	promoter-TSS (NM_022887)	Tsc1	TSC complex subunit 1
chr2	28840116	28840892	1	0	promoter-TSS (NM_001166033)	Ddx31	DEAD/H (Asp-Glu-Ala-Asp/His) box polypeptide 31
chr2	29034936	29035405	1	0	intron (NM_001166705, intron 1 of 5)	Cfap77	cilia and flagella associated protein 77
chr2	29124843	29125273	1	1	promoter-TSS (NM_198033)	Setx	senataxin
chr2	29438339	29438803	1	1	intron (NM_001290489, intron 2 of 6)	Mir133c	microRNA 133c
chr2	29623254	29623903	1	1	intron (NM_001039087, intron 1 of 25)	Rapgef1	Rap guanine nucleotide exchange factor (GEF) 1
chr2	29632929	29633419	1	0	intron (NM_001039087, intron 1 of 25)	Rapgef1	Rap guanine nucleotide exchange factor (GEF) 1
chr2	29677933	29678256	1	0	intron (NM_001039087, intron 1 of 25)	Rapgef1	Rap guanine nucleotide exchange factor (GEF) 1
chr2	29772337	29772590	1	0	Intergenic	Gm13547	predicted gene 13547
chr2	29826940	29827393	1	0	promoter-TSS (NM_026615)	Urm1	ubiquitin related modifier 1
chr2	29889416	29889908	1	0	promoter-TSS (NM_001113214)	Odf2	outer dense fiber of sperm tails 2
chr2	29944692	29945049	1	1	intron (NM_028923, intron 9 of 15)	Gle1	GLE1 RNA export mediator (yeast)
chr2	29948742	29949109	1	0	exon (NM_028923, exon 10 of 16)	Gle1	GLE1 RNA export mediator (yeast)
chr2	29965207	29965644	1	0	promoter-TSS (NM_001369325)	Sptan1	spectrin alpha, non-erythrocytic 1
chr2	30048760	30049404	1	0	promoter-TSS (NM_001008498)	Wdr34	WD repeat domain 34
chr2	30066107	30066560	1	0	promoter-TSS (NM_001204875)	Set	SET nuclear oncogene
chr2	30093653	30094030	1	0	promoter-TSS (NM_025428)	Zdhhc12	zinc finger, DHHC domain containing 12
chr2	30124342	30124815	1	1	promoter-TSS (NM_178694)	Zer1	zyg-11 related, cell cycle regulator
chr2	30132902	30134325	1	0	promoter-TSS (NM_146252)	Tbc1d13	TBC1 domain family, member 13
chr2	30144592	30144878	1	0	intron (NM_146252, intron 7 of 11)	Tbc1d13	TBC1 domain family, member 13
chr2	30171313	30171824	1	0	promoter-TSS (NM_007931)	Endog	endonuclease G
chr2	30174860	30175665	1	0	exon (NM_172660, exon 10 of 12)	Spout1	SPOUT domain containing methyltransferase 1
chr2	30177899	30178715	1	0	intron (NM_172660, intron 1 of 11)	Spout1	SPOUT domain containing methyltransferase 1
chr2	30183627	30184739	1	1	TTS (NM_001356475)	Spout1	SPOUT domain containing methyltransferase 1
chr2	30199738	30200472	1	1	intron (NM_172404, intron 1 of 13)	Kyat1	kynurenine aminotransferase 1
chr2	30205322	30206482	1	0	promoter-TSS (NM_001356475)	Kyat1	kynurenine aminotransferase 1
chr2	30210505	30214193	1	0	Intergenic	Kyat1	kynurenine aminotransferase 1
chr2	30237252	30237846	1	0	promoter-TSS (NR_028299)	1700084E18Rik	RIKEN cDNA 1700084E18 gene
chr2	30242345	30243057	1	1	intron (NM_177725, intron 2 of 3)	Lrrc8a	leucine rich repeat containing 8A VRAC subunit A
chr2	30247098	30247744	1	0	intron (NM_177725, intron 2 of 3)	Lrrc8a	leucine rich repeat containing 8A VRAC subunit A
chr2	30265708	30266238	1	0	promoter-TSS (NM_001281829)	Phyhd1	phytanoyl-CoA dioxygenase domain containing 1
chr2	30377671	30378183	1	0	intron (NM_001242407, intron 9 of 15)	Miga2	mitoguardin 2
chr2	30379132	30379615	1	1	intron (NM_001242407, intron 11 of 15)	Dolpp1	dolichyl pyrophosphate phosphatase 1
chr2	30392556	30393074	1	0	intron (NR_110963, intron 1 of 4)	Dolpp1	dolichyl pyrophosphate phosphatase 1
chr2	30409457	30409919	1	0	intron (NM_007760, intron 3 of 13)	Crat	carnitine acetyltransferase
chr2	30414129	30414599	1	1	intron (NM_007760, intron 1 of 13)	Crat	carnitine acetyltransferase
chr2	30415171	30416289	1	1	promoter-TSS (NM_007760)	Crat	carnitine acetyltransferase
chr2	30429053	30429486	1	0	intron (NM_001362733, intron 3 of 9)	Ptpa	protein phosphatase 2 protein activator
chr2	30807367	30808080	1	0	promoter-TSS (NM_001356434)	Ntmt1	N-terminal Xaa-Pro-Lys N-methyltransferase 1
chr2	30958626	30959183	1	1	3' UTR (NM_133673, exon 5 of 5)	Tor1b	torsin family 1, member B
chr2	30962785	30963184	1	0	intron (NM_144884, intron 4 of 4)	Tor1a	torsin family 1, member A (torsin A)
chr2	30981765	30982536	1	0	promoter-TSS (NM_028846)	Usp20	ubiquitin specific peptidase 20
chr2	31458522	31459889	1	1	exon (NM_001370902, exon 97 of 98)	Ass1	argininosuccinate synthetase 1
chr2	31460114	31461208	1	1	TTS (NM_001370902)	Ass1	argininosuccinate synthetase 1
chr2	31469367	31470495	1	1	promoter-TSS (NM_007494)	Ass1	argininosuccinate synthetase 1
chr2	31495705	31498602	1	0	intron (NR_002687, intron 9 of 15)	Gm5424	argininosuccinate synthase pseudogene
chr2	31506825	31507430	1	0	intron (NR_002687, intron 12 of 15)	Gm5424	argininosuccinate synthase pseudogene
chr2	31719455	31719764	1	0	intron (NM_001283047, intron 2 of 11)	Abl1	c-abl oncogene 1, non-receptor tyrosine kinase
chr2	31770700	31771358	1	0	intron (NM_001283045, intron 1 of 10)	Abl1	c-abl oncogene 1, non-receptor tyrosine kinase
chr2	32074451	32074795	1	0	intron (NM_175511, intron 1 of 1)	Fam78a	family with sequence similarity 78, member A
chr2	32132770	32133047	1	0	Intergenic	Prrc2b	proline-rich coiled-coil 2B
chr2	32137831	32138245	1	0	Intergenic	Prrc2b	proline-rich coiled-coil 2B
chr2	32236311	32236656	1	0	promoter-TSS (NM_145145)	Pomt1	protein-O-mannosyltransferase 1
chr2	32287370	32288564	1	0	promoter-TSS (NM_001080968)	Swi5	SWI5 recombination repair homolog (yeast)
chr2	32360614	32361103	1	0	Intergenic	Ciz1	CDKN1A interacting zinc finger protein 1
chr2	32362865	32363517	1	0	promoter-TSS (NM_001252534)	Ciz1	CDKN1A interacting zinc finger protein 1
chr2	32387749	32388479	1	0	promoter-TSS (NM_008491)	Lcn2	lipocalin 2
chr2	32408384	32409817	1	0	Intergenic	Ptges2	prostaglandin E synthase 2
chr2	32412798	32413796	1	0	Intergenic	Slc25a25	solute carrier family 25 (mitochondrial carrier, phosphate carrier), member 25
chr2	32417553	32421237	1	0	intron (NM_001362906, intron 5 of 10)	Slc25a25	solute carrier family 25 (mitochondrial carrier, phosphate carrier), member 25
chr2	32423800	32424658	1	0	promoter-TSS (NM_001290558)	Slc25a25	solute carrier family 25 (mitochondrial carrier, phosphate carrier), member 25
chr2	32448459	32449114	1	0	intron (NM_001164357, intron 1 of 9)	Naif1	nuclear apoptosis inducing factor 1
chr2	32484770	32485777	1	0	Intergenic	Slc25a25	solute carrier family 25 (mitochondrial carrier, phosphate carrier), member 25
chr2	32520230	32520759	1	0	Intergenic	Fam102a	family with sequence similarity 102, member A
chr2	32524425	32525171	1	1	Intergenic	Fam102a	family with sequence similarity 102, member A
chr2	32527497	32528029	1	0	Intergenic	Fam102a	family with sequence similarity 102, member A
chr2	32608478	32609092	1	0	intron (NM_001289549, intron 2 of 6)	St6galnac6	ST6 (alpha-N-acetyl-neuraminyl-2,3-beta-galactosyl-1,3)-N-acetylgalactosaminide alpha-2,6-sialyltransferase 6
chr2	32693566	32694952	1	0	promoter-TSS (NM_010236)	Fpgs	folylpolyglutamyl synthetase
chr2	32701162	32701821	1	1	Intergenic	Fpgs	folylpolyglutamyl synthetase
chr2	32703944	32704644	1	1	Intergenic	Cdk9	cyclin-dependent kinase 9 (CDC2-related kinase)
chr2	32712872	32713658	1	1	promoter-TSS (NR_037217)	Mir3960	microRNA 3960
chr2	33130633	33131463	1	0	promoter-TSS (NM_001355200)	Garnl3	GTPase activating RANGAP domain-like 3
chr2	33237663	33238008	1	0	intron (NM_011923, intron 2 of 4)	Angptl2	angiopoietin-like 2
chr2	33363692	33364293	1	0	intron (NM_175211, intron 1 of 19)	Ralgps1	Ral GEF with PH domain and SH3 binding motif 1
chr2	33365558	33366040	1	0	intron (NM_175211, intron 1 of 19)	Ralgps1	Ral GEF with PH domain and SH3 binding motif 1
chr2	33370857	33371824	1	0	5' UTR (NM_001290572, exon 1 of 18)	Ralgps1	Ral GEF with PH domain and SH3 binding motif 1
chr2	33406628	33406975	1	0	3' UTR (NM_001276332, exon 2 of 2)	Zbtb34	zinc finger and BTB domain containing 34
chr2	33444425	33444768	1	0	Intergenic	Zbtb34	zinc finger and BTB domain containing 34
chr2	33467735	33468223	1	0	intron (NM_001355611, intron 1 of 2)	Zbtb43	zinc finger and BTB domain containing 43
chr2	34048947	34049396	1	0	intron (NR_130173, intron 1 of 3)	C230014O12Rik	RIKEN cDNA C230014O12 gene
chr2	34147012	34147341	1	0	Intergenic	C230014O12Rik	RIKEN cDNA C230014O12 gene
chr2	34372444	34373541	1	1	promoter-TSS (NM_016768)	Pbx3	pre B cell leukemia homeobox 3
chr2	34406640	34407021	1	0	promoter-TSS (NM_177345)	Mapkap1	mitogen-activated protein kinase associated protein 1
chr2	34527174	34527489	1	0	intron (NM_001362921, intron 6 of 10)	Mapkap1	mitogen-activated protein kinase associated protein 1
chr2	34753940	34754764	1	0	non-coding (NR_151469, exon 2 of 27)	Gapvd1	GTPase activating protein and VPS9 domains 1
chr2	34771449	34772856	1	0	promoter-TSS (NM_022310)	Hspa5	heat shock protein 5
chr2	34799680	34800013	1	0	promoter-TSS (NM_145522)	Rabepk	Rab9 effector protein with kelch motifs
chr2	34801900	34802575	1	0	Intergenic	Rabepk	Rab9 effector protein with kelch motifs
chr2	34827959	34828486	1	0	Intergenic	Fbxw2	F-box and WD-40 domain protein 2
chr2	34870684	34871378	1	0	promoter-TSS (NM_080554)	Psmd5	proteasome (prosome, macropain) 26S subunit, non-ATPase, 5
chr2	34904855	34905418	1	0	intron (NM_028716, intron 6 of 14)	Phf19	PHD finger protein 19
chr2	35060913	35061821	1	0	promoter-TSS (NM_010406)	Hc	hemolytic complement
chr2	35063396	35063955	1	0	Intergenic	Hc	hemolytic complement
chr2	35098747	35099366	1	0	intron (NM_001243102, intron 1 of 9)	AI182371	expressed sequence AI182371
chr2	35099669	35101793	1	0	promoter-TSS (NM_178885)	AI182371	expressed sequence AI182371
chr2	35103494	35103966	1	0	Intergenic	AI182371	expressed sequence AI182371
chr2	35107763	35108601	1	0	Intergenic	Cntrl	centriolin
chr2	35131939	35132442	1	0	promoter-TSS (NM_001290635)	Cntrl	centriolin
chr2	35157829	35158668	1	0	intron (NM_012018, intron 26 of 43)	Cntrl	centriolin
chr2	35170394	35170781	1	0	exon (NM_012018, exon 36 of 44)	Rab14	RAB14, member RAS oncogene family
chr2	35171199	35171808	1	0	intron (NM_012018, intron 37 of 43)	Rab14	RAB14, member RAS oncogene family
chr2	35195648	35196131	1	0	intron (NM_026697, intron 1 of 7)	Rab14	RAB14, member RAS oncogene family
chr2	35200765	35201506	1	0	promoter-TSS (NM_026697)	Rab14	RAB14, member RAS oncogene family
chr2	35336660	35337798	1	0	promoter-TSS (NM_013515)	Stom	stomatin
chr2	35338391	35339079	1	0	Intergenic	Stom	stomatin
chr2	36049056	36049557	1	0	promoter-TSS (NM_026703)	Ndufa8	NADH:ubiquinone oxidoreductase subunit A8
chr2	36071698	36072186	1	1	intron (NM_029309, intron 4 of 4)	Morn5	MORN repeat containing 5
chr2	36081395	36082072	1	0	TTS (NM_001083125)	Lhx6	LIM homeobox protein 6
chr2	36084877	36085433	1	0	intron (NM_001355125, intron 8 of 8)	Lhx6	LIM homeobox protein 6
chr2	36091212	36091847	1	0	intron (NM_001355125, intron 6 of 8)	Lhx6	LIM homeobox protein 6
chr2	36136364	36136888	1	0	promoter-TSS (NM_026434)	Rbm18	RNA binding motif protein 18
chr2	36159273	36159783	1	1	intron (NM_026422, intron 4 of 6)	Rbm18	RNA binding motif protein 18
chr2	37358522	37359302	1	0	intron (NM_026176, intron 1 of 3)	Pdcl	phosducin-like
chr2	37422685	37423285	1	0	promoter-TSS (NM_001100591)	Rc3h2	ring finger and CCCH-type zinc finger domains 2
chr2	37442688	37443465	1	0	promoter-TSS (NM_001362957)	Zbtb26	zinc finger and BTB domain containing 26
chr2	37451936	37452465	1	0	promoter-TSS (NM_001362956)	Rabgap1	RAB GTPase activating protein 1
chr2	37651217	37651500	1	0	intron (NM_001355260, intron 1 of 18)	Strbp	spermatid perinuclear RNA binding protein
chr2	37688947	37689558	1	0	promoter-TSS (NR_039590)	Mir5128	microRNA 5128
chr2	37703273	37704169	1	0	Intergenic	Mir5128	microRNA 5128
chr2	37708796	37709223	1	0	Intergenic	Mir5128	microRNA 5128
chr2	37742099	37742630	1	0	Intergenic	Crb2	crumbs family member 2
chr2	38144965	38145321	1	0	intron (NM_001362973, intron 3 of 22)	Dennd1a	DENN/MADD domain containing 1A
chr2	38252929	38253458	1	0	intron (NM_001362973, intron 1 of 22)	Dennd1a	DENN/MADD domain containing 1A
chr2	38366339	38366857	1	0	intron (NM_001290646, intron 4 of 4)	Lhx2	LIM homeobox protein 2
chr2	38485927	38486236	1	0	Intergenic	Nek6	NIMA (never in mitosis gene a)-related expressed kinase 6
chr2	38502610	38503199	1	0	Intergenic	Nek6	NIMA (never in mitosis gene a)-related expressed kinase 6
chr2	38518588	38519325	1	0	intron (NM_001159631, intron 1 of 9)	Nek6	NIMA (never in mitosis gene a)-related expressed kinase 6
chr2	38562548	38563012	1	0	intron (NM_001159631, intron 5 of 9)	Nek6	NIMA (never in mitosis gene a)-related expressed kinase 6
chr2	38606021	38606499	1	0	intron (NM_011187, intron 6 of 7)	Psmb7	proteasome (prosome, macropain) subunit, beta type 7
chr2	38607432	38607982	1	1	intron (NM_011187, intron 6 of 7)	Psmb7	proteasome (prosome, macropain) subunit, beta type 7
chr2	38784362	38784674	1	0	promoter-TSS (NM_001159548)	Nr6a1	nuclear receptor subfamily 6, group A, member 1
chr2	38823925	38824264	1	0	intron (NM_010264, intron 3 of 10)	Mir181a-2	microRNA 181a-2
chr2	38926163	38926790	1	0	promoter-TSS (NM_010264)	Nr6a1	nuclear receptor subfamily 6, group A, member 1
chr2	38997938	38998381	1	1	promoter-TSS (NM_029687)	Wdr38	WD repeat domain 38
chr2	39007811	39008675	1	0	exon (NM_028809, exon 1 of 4)	Arpc5l	actin related protein 2/3 complex, subunit 5-like
chr2	39065242	39065925	1	0	promoter-TSS (NM_001290649)	Golga1	golgi autoantigen, golgin subfamily a, 1
chr2	39140618	39140987	1	0	intron (NM_178778, intron 2 of 17)	Gm16523	mitochondrial ribosomal protein L40 pseudogene
chr2	39190503	39191075	1	1	promoter-TSS (NM_178778)	Scai	suppressor of cancer cell invasion
chr2	39225868	39226450	1	0	intron (NM_024209, intron 1 of 6)	Ppp6c	protein phosphatase 6, catalytic subunit
chr2	43469147	43469574	1	1	Intergenic	Kynu	kynureninase
chr2	43479771	43480302	1	0	Intergenic	Kynu	kynureninase
chr2	43554993	43555463	1	0	promoter-TSS (NM_001289593)	Kynu	kynureninase
chr2	43555911	43556233	1	0	intron (NM_001289594, intron 1 of 10)	Kynu	kynureninase
chr2	44102463	44102860	1	0	intron (NM_001364029, intron 7 of 12)	Arhgap15os	Rho GTPase activating protein 15, opposite strand
chr2	44926804	44927499	1	0	promoter-TSS (NM_001362987)	Gtdc1	glycosyltransferase-like domain containing 1
chr2	44951737	44952089	1	0	Intergenic	Gtdc1	glycosyltransferase-like domain containing 1
chr2	44952803	44953275	1	0	Intergenic	Gtdc1	glycosyltransferase-like domain containing 1
chr2	48404159	48404670	1	0	Intergenic	Acvr2a	activin receptor IIA
chr2	48949221	48949689	1	0	promoter-TSS (NM_011958)	Mbd5	methyl-CpG binding domain protein 5
chr2	49096709	49097097	1	1	intron (NM_029924, intron 3 of 16)	Orc4	origin recognition complex, subunit 4
chr2	49451400	49452295	1	1	exon (NM_172663, exon 1 of 14)	Epc2	enhancer of polycomb homolog 2
chr2	50293334	50294390	1	1	intron (NM_133839, intron 2 of 7)	Mmadhc	methylmalonic aciduria (cobalamin deficiency) cblD type, with homocystinuria
chr2	50982535	50982871	1	0	Intergenic	Gm13498	heat shock protein 90 alpha (cytosolic), class B member 1 pseudogene
chr2	51147101	51148186	1	0	intron (NM_028810, intron 2 of 4)	Rnd3	Rho family GTPase 3
chr2	51149010	51149364	1	0	promoter-TSS (NM_028810)	Rnd3	Rho family GTPase 3
chr2	52372374	52372800	1	0	Intergenic	Neb	nebulin
chr2	52476897	52477375	1	0	intron (NM_001037099, intron 3 of 13)	Arl5a	ADP-ribosylation factor-like 5A
chr2	52504671	52505156	1	1	intron (NM_001037099, intron 2 of 13)	Cacnb4	calcium channel, voltage-dependent, beta 4 subunit
chr2	52575752	52576253	1	0	intron (NM_001037099, intron 2 of 13)	Cacnb4	calcium channel, voltage-dependent, beta 4 subunit
chr2	52578851	52579223	1	1	intron (NM_001037099, intron 2 of 13)	Cacnb4	calcium channel, voltage-dependent, beta 4 subunit
chr2	52602218	52602673	1	0	intron (NM_001037099, intron 2 of 13)	Cacnb4	calcium channel, voltage-dependent, beta 4 subunit
chr2	52613810	52614246	1	1	intron (NM_001037099, intron 2 of 13)	Cacnb4	calcium channel, voltage-dependent, beta 4 subunit
chr2	53190747	53192724	1	0	promoter-TSS (NM_022989)	Arl6ip6	ADP-ribosylation factor-like 6 interacting protein 6
chr2	54558432	54558716	1	0	intron (NM_173030, intron 3 of 12)	Galnt13	polypeptide N-acetylgalactosaminyltransferase 13
chr2	57127453	57127898	1	1	non-coding (NR_040356, exon 3 of 3)	Nr4a2	nuclear receptor subfamily 4, group A, member 2
chr2	57237836	57238675	1	0	promoter-TSS (NM_010274)	Gpd2	glycerol phosphate dehydrogenase 2, mitochondrial
chr2	57252470	57253052	1	1	intron (NM_010274, intron 1 of 16)	Gpd2	glycerol phosphate dehydrogenase 2, mitochondrial
chr2	58513340	58513754	1	0	intron (NM_001110204, intron 3 of 12)	Acvr1	activin A receptor, type 1
chr2	58557169	58557490	1	1	intron (NM_001110205, intron 1 of 10)	Acvr1	activin A receptor, type 1
chr2	58562204	58562496	1	0	promoter-TSS (NM_001355049)	Acvr1	activin A receptor, type 1
chr2	58741156	58741611	1	0	intron (NM_001289660, intron 1 of 7)	Upp2	uridine phosphorylase 2
chr2	58741968	58742422	1	1	intron (NM_001289660, intron 1 of 7)	Upp2	uridine phosphorylase 2
chr2	58743463	58743937	1	1	intron (NM_001289660, intron 1 of 7)	Upp2	uridine phosphorylase 2
chr2	58747464	58748340	1	1	intron (NM_001289660, intron 1 of 7)	Upp2	uridine phosphorylase 2
chr2	58752886	58753318	1	0	intron (NM_001289660, intron 1 of 7)	Upp2	uridine phosphorylase 2
chr2	58754573	58755264	1	1	promoter-TSS (NM_001289659)	Upp2	uridine phosphorylase 2
chr2	58766697	58767084	1	0	intron (NM_001289660, intron 3 of 7)	Upp2	uridine phosphorylase 2
chr2	58769380	58769755	1	0	intron (NM_001289660, intron 3 of 7)	Upp2	uridine phosphorylase 2
chr2	58794584	58794965	1	0	Intergenic	Upp2	uridine phosphorylase 2
chr2	58992488	58993189	1	1	intron (NM_001001178, intron 8 of 14)	Ccdc148	coiled-coil domain containing 148
chr2	59130925	59131433	1	0	intron (NM_001001178, intron 1 of 14)	Ccdc148	coiled-coil domain containing 148
chr2	59158194	59158493	1	1	intron (NM_001001178, intron 1 of 14)	Ccdc148	coiled-coil domain containing 148
chr2	59161641	59162397	1	1	intron (NM_001362996, intron 1 of 22)	Pkp4	plakophilin 4
chr2	59248829	59249243	1	1	intron (NM_001362994, intron 3 of 22)	Pkp4	plakophilin 4
chr2	59996800	59997257	1	1	intron (NM_001001182, intron 4 of 35)	Gm13570	predicted gene 13570
chr2	60269239	60270377	1	1	intron (NM_001290660, intron 2 of 5)	Cd302	CD302 antigen
chr2	60282644	60283046	1	1	intron (NM_001290660, intron 1 of 5)	Cd302	CD302 antigen
chr2	60283764	60284804	1	1	5' UTR (NM_025422, exon 1 of 5)	Cd302	CD302 antigen
chr2	60797283	60798071	1	1	intron (NM_020296, intron 3 of 13)	Itgb6	integrin beta 6
chr2	60800898	60801561	1	0	intron (NM_020296, intron 2 of 13)	Itgb6	integrin beta 6
chr2	60802799	60803233	1	1	intron (NM_020296, intron 2 of 13)	Rbms1	RNA binding motif, single stranded interacting protein 1
chr2	60808849	60809227	1	0	intron (NM_020296, intron 2 of 13)	Rbms1	RNA binding motif, single stranded interacting protein 1
chr2	60862785	60863377	1	1	intron (NM_020296, intron 1 of 13)	Rbms1	RNA binding motif, single stranded interacting protein 1
chr2	60865072	60865421	1	0	intron (NM_020296, intron 1 of 13)	Rbms1	RNA binding motif, single stranded interacting protein 1
chr2	60910438	60911138	1	0	intron (NM_020296, intron 1 of 13)	Rbms1	RNA binding motif, single stranded interacting protein 1
chr2	60961868	60962513	1	1	intron (NM_020296, intron 1 of 13)	Rbms1	RNA binding motif, single stranded interacting protein 1
chr2	61295311	61296105	1	0	Intergenic	Tank	TRAF family member-associated Nf-kappa B activator
chr2	61297155	61297727	1	0	Intergenic	Tank	TRAF family member-associated Nf-kappa B activator
chr2	61593012	61594122	1	0	intron (NR_149324, intron 1 of 9)	Tank	TRAF family member-associated Nf-kappa B activator
chr2	61711377	61711820	1	0	promoter-TSS (NM_021526)	Psmd14	proteasome (prosome, macropain) 26S subunit, non-ATPase, 14
chr2	62391035	62391646	1	0	intron (NM_001159543, intron 2 of 24)	Dpp4	dipeptidylpeptidase 4
chr2	62645815	62646409	1	0	5' UTR (NM_001164477, exon 1 of 15)	Ifih1	interferon induced with helicase C domain 1
chr2	62652491	62652925	1	0	Intergenic	Ifih1	interferon induced with helicase C domain 1
chr2	62927258	62927544	1	0	intron (NM_133207, intron 2 of 15)	Kcnh7	potassium voltage-gated channel, subfamily H (eag-related), member 7
chr2	63861586	63862335	1	1	Intergenic	Fign	fidgetin
chr2	64059381	64059891	1	0	intron (NM_001267847, intron 1 of 3)	Fign	fidgetin
chr2	64069997	64070702	1	0	intron (NM_001267847, intron 1 of 3)	Fign	fidgetin
chr2	64915388	64915824	1	0	intron (NM_016719, intron 12 of 13)	Grb14	growth factor receptor bound protein 14
chr2	64973958	64975152	1	0	intron (NM_016719, intron 2 of 13)	Grb14	growth factor receptor bound protein 14
chr2	64994989	64995332	1	0	intron (NM_016719, intron 2 of 13)	Grb14	growth factor receptor bound protein 14
chr2	65014456	65014909	1	0	intron (NM_016719, intron 2 of 13)	Grb14	growth factor receptor bound protein 14
chr2	65022302	65023087	1	1	promoter-TSS (NM_016719)	Grb14	growth factor receptor bound protein 14
chr2	65101417	65101782	1	0	intron (NM_001363076, intron 12 of 14)	Grb14	growth factor receptor bound protein 14
chr2	65120980	65121427	1	1	intron (NM_177025, intron 6 of 13)	Grb14	growth factor receptor bound protein 14
chr2	65123634	65124084	1	1	intron (NM_177025, intron 6 of 13)	Grb14	growth factor receptor bound protein 14
chr2	65171486	65171957	1	1	intron (NM_177025, intron 1 of 13)	Cobll1	Cobl-like 1
chr2	65172124	65172682	1	0	intron (NM_001363076, intron 1 of 14)	Cobll1	Cobl-like 1
chr2	65218352	65218744	1	0	intron (NM_001363076, intron 1 of 14)	Cobll1	Cobl-like 1
chr2	65220687	65220990	1	1	intron (NM_001363076, intron 1 of 14)	Cobll1	Cobl-like 1
chr2	65222934	65223346	1	0	intron (NM_001363076, intron 1 of 14)	Cobll1	Cobl-like 1
chr2	65226541	65226943	1	1	intron (NM_001363076, intron 1 of 14)	Cobll1	Cobl-like 1
chr2	65235907	65236263	1	1	intron (NM_001363076, intron 1 of 14)	Cobll1	Cobl-like 1
chr2	65237374	65238002	1	1	intron (NM_001363076, intron 1 of 14)	Cobll1	Cobl-like 1
chr2	65238294	65239305	1	1	promoter-TSS (NM_027225)	Cobll1	Cobl-like 1
chr2	65285270	65285720	1	0	Intergenic	Cobll1	Cobl-like 1
chr2	65334141	65334464	1	0	intron (NM_177074, intron 9 of 11)	Slc38a11	solute carrier family 38, member 11
chr2	65374267	65374804	1	0	Intergenic	Mir6337	microRNA 6337
chr2	65548653	65548962	1	0	intron (NM_001355168, intron 1 of 26)	Scn3a	sodium channel, voltage-gated, type III, alpha
chr2	66256380	66257193	1	0	promoter-TSS (NM_001290669)	Ttc21b	tetratricopeptide repeat domain 21B
chr2	67711617	67711993	1	1	Intergenic	Mir7224	microRNA 7224
chr2	67723435	67723911	1	0	Intergenic	Mir7224	microRNA 7224
chr2	67881738	67882348	1	1	Intergenic	Mir6335	microRNA 6335
chr2	67883556	67884128	1	0	Intergenic	Mir6335	microRNA 6335
chr2	67902600	67903129	1	0	Intergenic	Mir6335	microRNA 6335
chr2	67956180	67956624	1	0	Intergenic	B3galt1	UDP-Gal:betaGlcNAc beta 1,3-galactosyltransferase, polypeptide 1
chr2	67957561	67957932	1	1	Intergenic	B3galt1	UDP-Gal:betaGlcNAc beta 1,3-galactosyltransferase, polypeptide 1
chr2	67965801	67966224	1	0	Intergenic	B3galt1	UDP-Gal:betaGlcNAc beta 1,3-galactosyltransferase, polypeptide 1
chr2	67970396	67971953	1	1	Intergenic	B3galt1	UDP-Gal:betaGlcNAc beta 1,3-galactosyltransferase, polypeptide 1
chr2	67983565	67983909	1	1	Intergenic	B3galt1	UDP-Gal:betaGlcNAc beta 1,3-galactosyltransferase, polypeptide 1
chr2	67992207	67992566	1	0	Intergenic	B3galt1	UDP-Gal:betaGlcNAc beta 1,3-galactosyltransferase, polypeptide 1
chr2	68003725	68004343	1	0	Intergenic	B3galt1	UDP-Gal:betaGlcNAc beta 1,3-galactosyltransferase, polypeptide 1
chr2	68795981	68796734	1	1	Intergenic	Cers6	ceramide synthase 6
chr2	68844672	68845828	1	1	Intergenic	Cers6	ceramide synthase 6
chr2	68870965	68871825	1	0	intron (NM_172856, intron 1 of 9)	Cers6	ceramide synthase 6
chr2	68902532	68902987	1	0	intron (NM_172856, intron 1 of 9)	Cers6	ceramide synthase 6
chr2	68935619	68936127	1	0	intron (NM_172856, intron 2 of 9)	Cers6	ceramide synthase 6
chr2	69061911	69062502	1	0	intron (NM_172856, intron 6 of 9)	Nostrin	nitric oxide synthase trafficker
chr2	69135596	69135927	1	0	promoter-TSS (NM_181547)	Nostrin	nitric oxide synthase trafficker
chr2	69288952	69289440	1	0	intron (NM_001363492, intron 13 of 28)	Abcb11	ATP-binding cassette, sub-family B (MDR/TAP), member 11
chr2	69342504	69343161	1	0	promoter-TSS (NM_021022)	Abcb11	ATP-binding cassette, sub-family B (MDR/TAP), member 11
chr2	69385965	69386863	1	1	intron (NM_175512, intron 1 of 4)	Dhrs9	dehydrogenase/reductase (SDR family) member 9
chr2	69414997	69415404	1	0	Intergenic	Dhrs9	dehydrogenase/reductase (SDR family) member 9
chr2	69647020	69647439	1	0	promoter-TSS (NM_001362706)	Bbs5	Bardet-Biedl syndrome 5 (human)
chr2	69722860	69723691	1	0	5' UTR (NM_001081086, exon 1 of 14)	Ppig	peptidyl-prolyl isomerase G (cyclophilin G)
chr2	69898143	69898462	1	0	intron (NM_177783, intron 1 of 38)	Ubr3	ubiquitin protein ligase E3 component n-recognin 3
chr2	70337113	70337584	1	1	intron (NM_177376, intron 30 of 34)	Sp5	trans-acting transcription factor 5
chr2	70643063	70643651	1	1	Intergenic	Gorasp2	golgi reassembly stacking protein 2
chr2	70647698	70648031	1	0	Intergenic	Gorasp2	golgi reassembly stacking protein 2
chr2	70831799	70832357	1	0	Intergenic	Tlk1	tousled-like kinase 1
chr2	70841972	70842597	1	0	Intergenic	Tlk1	tousled-like kinase 1
chr2	71254775	71255254	1	0	intron (NM_010064, intron 13 of 15)	Dync1i2	dynein cytoplasmic 1 intermediate chain 2
chr2	71256455	71256951	1	0	intron (NM_010064, intron 13 of 15)	Dync1i2	dynein cytoplasmic 1 intermediate chain 2
chr2	71389116	71389452	1	0	promoter-TSS (NM_026115)	Hat1	histone aminotransferase 1
chr2	71452975	71453472	1	0	promoter-TSS (NM_025633)	Metap1d	methionyl aminopeptidase type 1D (mitochondrial)
chr2	71466781	71467329	1	0	intron (NM_025633, intron 1 of 9)	Metap1d	methionyl aminopeptidase type 1D (mitochondrial)
chr2	71497118	71497606	1	0	intron (NM_025633, intron 1 of 9)	Dlx1	distal-less homeobox 1
chr2	71499087	71500500	1	0	intron (NM_025633, intron 1 of 9)	Dlx1	distal-less homeobox 1
chr2	71607148	71607810	1	0	intron (NR_039557, intron 2 of 3)	Dlx2	distal-less homeobox 2
chr2	71739210	71739982	1	0	intron (NR_039557, intron 2 of 3)	Platr26	pluripotency associated transcript 26
chr2	71872945	71873317	1	0	promoter-TSS (NM_172665)	Pdk1	pyruvate dehydrogenase kinase, isoenzyme 1
chr2	71873633	71874141	1	0	intron (NM_172665, intron 1 of 10)	Pdk1	pyruvate dehydrogenase kinase, isoenzyme 1
chr2	72150361	72151158	1	0	intron (NM_019688, intron 6 of 29)	Rapgef4	Rap guanine nucleotide exchange factor (GEF) 4
chr2	72151676	72152585	1	0	intron (NM_019688, intron 6 of 29)	Rapgef4	Rap guanine nucleotide exchange factor (GEF) 4
chr2	72153930	72154292	1	0	intron (NM_019688, intron 6 of 29)	Rapgef4	Rap guanine nucleotide exchange factor (GEF) 4
chr2	72156133	72156917	1	1	intron (NM_019688, intron 6 of 29)	Rapgef4	Rap guanine nucleotide exchange factor (GEF) 4
chr2	72172766	72174288	1	1	intron (NM_019688, intron 6 of 29)	Map3k20	mitogen-activated protein kinase kinase kinase 20
chr2	72176217	72176726	1	0	intron (NM_019688, intron 7 of 29)	Map3k20	mitogen-activated protein kinase kinase kinase 20
chr2	72179532	72180201	1	1	intron (NM_019688, intron 8 of 29)	Map3k20	mitogen-activated protein kinase kinase kinase 20
chr2	72182983	72183594	1	0	intron (NM_019688, intron 9 of 29)	Map3k20	mitogen-activated protein kinase kinase kinase 20
chr2	72196139	72197148	1	0	intron (NM_019688, intron 11 of 29)	Map3k20	mitogen-activated protein kinase kinase kinase 20
chr2	72313025	72313653	1	0	intron (NM_023057, intron 2 of 19)	Map3k20	mitogen-activated protein kinase kinase kinase 20
chr2	72475922	72476549	1	0	promoter-TSS (NM_025866)	Cdca7	cell division cycle associated 7
chr2	72740663	72741230	1	0	Intergenic	8430437L04Rik	RIKEN cDNA 8430437L04 gene
chr2	72752693	72753116	1	0	intron (NR_102348, intron 4 of 5)	8430437L04Rik	RIKEN cDNA 8430437L04 gene
chr2	72785365	72785885	1	1	intron (NR_102349, intron 5 of 5)	6430710C18Rik	RIKEN cDNA 6430710C18 gene
chr2	72797324	72797679	1	0	intron (NR_102349, intron 2 of 5)	6430710C18Rik	RIKEN cDNA 6430710C18 gene
chr2	72865974	72866420	1	1	Intergenic	6430710C18Rik	RIKEN cDNA 6430710C18 gene
chr2	72871808	72872200	1	1	Intergenic	6430710C18Rik	RIKEN cDNA 6430710C18 gene
chr2	72886214	72886676	1	1	Intergenic	6430710C18Rik	RIKEN cDNA 6430710C18 gene
chr2	72907912	72908554	1	1	Intergenic	Sp3	trans-acting transcription factor 3
chr2	72978476	72980063	1	0	promoter-TSS (NR_045269)	Sp3	trans-acting transcription factor 3
chr2	73047050	73047404	1	0	Intergenic	Sp3	trans-acting transcription factor 3
chr2	73312347	73312877	1	1	promoter-TSS (NM_025854)	Cir1	corepressor interacting with RBPJ, 1
chr2	73386385	73386922	1	0	promoter-TSS (NM_001190297)	Gpr155	G protein-coupled receptor 155
chr2	73892419	73892961	1	0	promoter-TSS (NM_009715)	Atf2	activating transcription factor 2
chr2	73911283	73911674	1	0	promoter-TSS (NM_001301721)	Atp5g3	ATP synthase, H+ transporting, mitochondrial F0 complex, subunit C3 (subunit 9)
chr2	75643116	75643635	1	0	Intergenic	Hnrnpa3	heterogeneous nuclear ribonucleoprotein A3
chr2	75659563	75659943	1	0	intron (NM_198090, intron 1 of 10)	Gm6793	heterogeneous nuclear ribonucleoprotein A3 pseudogene
chr2	75683275	75683715	1	0	intron (NM_010902, intron 1 of 4)	Nfe2l2	nuclear factor, erythroid derived 2, like 2
chr2	75703181	75703980	1	1	intron (NR_132727, intron 1 of 1)	Nfe2l2	nuclear factor, erythroid derived 2, like 2
chr2	75704468	75705428	1	0	promoter-TSS (NM_010902)	Nfe2l2	nuclear factor, erythroid derived 2, like 2
chr2	75716139	75716731	1	0	Intergenic	Nfe2l2	nuclear factor, erythroid derived 2, like 2
chr2	75768135	75768560	1	0	Intergenic	Nfe2l2	nuclear factor, erythroid derived 2, like 2
chr2	75770533	75770943	1	1	Intergenic	Agps	alkylglycerone phosphate synthase
chr2	75777161	75777558	1	0	Intergenic	Agps	alkylglycerone phosphate synthase
chr2	75831904	75832488	1	0	promoter-TSS (NM_172666)	Agps	alkylglycerone phosphate synthase
chr2	76647981	76648436	1	0	promoter-TSS (NM_011871)	Prkra	protein kinase, interferon inducible double stranded RNA dependent activator
chr2	76674981	76675454	1	0	promoter-TSS (NM_031256)	Plekha3	pleckstrin homology domain-containing, family A (phosphoinositide binding specific) member 3
chr2	77172051	77172550	1	0	Intergenic	Ccdc141	coiled-coil domain containing 141
chr2	77176055	77176503	1	0	Intergenic	Ccdc141	coiled-coil domain containing 141
chr2	77503415	77504244	1	1	intron (NM_178723, intron 3 of 9)	Zfp385b	zinc finger protein 385B
chr2	77514168	77515093	1	0	intron (NM_178723, intron 3 of 9)	Zfp385b	zinc finger protein 385B
chr2	77518607	77519062	1	0	intron (NM_178723, intron 3 of 9)	Zfp385b	zinc finger protein 385B
chr2	77522254	77522641	1	0	intron (NM_178723, intron 3 of 9)	Zfp385b	zinc finger protein 385B
chr2	77563724	77564106	1	0	intron (NM_178723, intron 3 of 9)	Zfp385b	zinc finger protein 385B
chr2	79369016	79369425	1	1	intron (NM_001048176, intron 2 of 12)	Cerkl	ceramide kinase-like
chr2	79379164	79379573	1	0	intron (NM_001048176, intron 2 of 12)	Cerkl	ceramide kinase-like
chr2	79635049	79635778	1	0	promoter-TSS (NM_080558)	Itprid2	ITPR interacting domain containing 2
chr2	79969676	79969992	1	0	intron (NM_001159582, intron 2 of 15)	Pde1a	phosphodiesterase 1A, calmodulin-dependent
chr2	80300922	80301192	1	1	Intergenic	Prdx6b	peroxiredoxin 6B
chr2	83724014	83724640	1	0	promoter-TSS (NM_008402)	Itgav	integrin alpha V
chr2	84378670	84378971	1	0	intron (NM_018782, intron 2 of 15)	Calcrl	calcitonin receptor-like
chr2	84635641	84636488	1	1	intron (NM_007615, intron 1 of 19)	Ctnnd1	catenin (cadherin associated protein), delta 1
chr2	84650419	84650748	1	0	5' UTR (NM_001085448, exon 1 of 18)	Ctnnd1	catenin (cadherin associated protein), delta 1
chr2	84677761	84678731	1	0	promoter-TSS (NM_001290751)	Tmx2	thioredoxin-related transmembrane protein 2
chr2	84714927	84715671	1	0	promoter-TSS (NM_144887)	Zdhhc5	zinc finger, DHHC domain containing 5
chr2	84727140	84727791	1	0	promoter-TSS (NM_133840)	Clp1	CLP1, cleavage and polyadenylation factor I subunit
chr2	84742016	84742501	1	0	Intergenic	Mir130a	microRNA 130a
chr2	84755913	84756693	1	0	Intergenic	Mir130a	microRNA 130a
chr2	84761851	84762180	1	0	Intergenic	Serping1	serine (or cysteine) peptidase inhibitor, clade G, member 1
chr2	84774747	84775499	1	0	intron (NM_009776, intron 1 of 7)	Serping1	serine (or cysteine) peptidase inhibitor, clade G, member 1
chr2	84795942	84796437	1	1	Intergenic	Ube2l6	ubiquitin-conjugating enzyme E2L 6
chr2	84801324	84801663	1	0	intron (NM_019949, intron 1 of 3)	Ube2l6	ubiquitin-conjugating enzyme E2L 6
chr2	84840565	84840893	1	0	5' UTR (NM_001083809, exon 1 of 14)	Slc43a1	solute carrier family 43, member 1
chr2	84850866	84851571	1	1	intron (NM_001083809, intron 4 of 13)	Slc43a1	solute carrier family 43, member 1
chr2	84916868	84917221	1	1	Intergenic	Slc43a3	solute carrier family 43, member 3
chr2	84961473	84961734	1	0	Intergenic	Prg2	proteoglycan 2, bone marrow
chr2	84996243	84996849	1	1	TTS (NM_145526)	Prg3	proteoglycan 3
chr2	85036922	85037656	1	0	promoter-TSS (NM_001136081)	Ssrp1	structure specific recognition protein 1
chr2	85047651	85048218	1	1	TTS (NM_182990)	Tnks1bp1	tankyrase 1 binding protein 1
chr2	85071936	85072368	1	0	exon (NM_001081260, exon 11 of 12)	4930443O20Rik	RIKEN cDNA 4930443O20 gene
chr2	85093192	85093682	1	0	Intergenic	4930443O20Rik	RIKEN cDNA 4930443O20 gene
chr2	86020370	86020770	1	0	promoter-TSS (NM_146578)	Olfr1033	olfactory receptor 1033
chr2	86069736	86070737	1	1	Intergenic	Olfr1036	olfactory receptor 1036
chr2	90474677	90475488	1	0	intron (NM_008982, intron 1 of 23)	Ptprj	protein tyrosine phosphatase, receptor type, J
chr2	90488755	90491257	1	0	intron (NM_008982, intron 1 of 23)	Ptprj	protein tyrosine phosphatase, receptor type, J
chr2	90502859	90504010	1	0	intron (NM_008982, intron 1 of 23)	Ptprj	protein tyrosine phosphatase, receptor type, J
chr2	90521942	90522876	1	0	intron (NM_008982, intron 1 of 23)	Ptprj	protein tyrosine phosphatase, receptor type, J
chr2	90560240	90560610	1	0	intron (NM_008982, intron 1 of 23)	Ptprj	protein tyrosine phosphatase, receptor type, J
chr2	90562205	90562554	1	0	intron (NM_008982, intron 1 of 23)	Ptprj	protein tyrosine phosphatase, receptor type, J
chr2	90565170	90565798	1	1	intron (NM_008982, intron 1 of 23)	Ptprj	protein tyrosine phosphatase, receptor type, J
chr2	90579456	90580059	1	0	intron (NM_008982, intron 1 of 23)	Ptprj	protein tyrosine phosphatase, receptor type, J
chr2	90580320	90581105	1	0	promoter-TSS (NM_008982)	Ptprj	protein tyrosine phosphatase, receptor type, J
chr2	90847009	90847498	1	0	promoter-TSS (NM_001317241)	Mtch2	mitochondrial carrier 2
chr2	91152931	91153470	1	0	intron (NM_145527, intron 27 of 33)	Madd	MAP-kinase activating death domain
chr2	91194575	91195456	1	0	promoter-TSS (NM_001355279)	Nr1h3	nuclear receptor subfamily 1, group H, member 3
chr2	91202274	91203086	1	0	promoter-TSS (NM_001357067)	Acp2	acid phosphatase 2, lysosomal
chr2	91236949	91237327	1	1	promoter-TSS (NR_015464)	A330069E16Rik	RIKEN cDNA A330069E16 gene
chr2	91242564	91242993	1	0	Intergenic	A330069E16Rik	RIKEN cDNA A330069E16 gene
chr2	91264735	91265293	1	0	promoter-TSS (NM_023854)	Arfgap2	ADP-ribosylation factor GTPase activating protein 2
chr2	91450368	91450696	1	0	Intergenic	1110051M20Rik	RIKEN cDNA 1110051M20 gene
chr2	91453344	91453865	1	0	Intergenic	Lrp4	low density lipoprotein receptor-related protein 4
chr2	91458588	91458974	1	0	intron (NM_172668, intron 1 of 37)	Lrp4	low density lipoprotein receptor-related protein 4
chr2	91476267	91476726	1	0	intron (NM_172668, intron 9 of 37)	Lrp4	low density lipoprotein receptor-related protein 4
chr2	91537661	91538011	1	0	intron (NM_001165989, intron 1 of 43)	Ckap5	cytoskeleton associated protein 5
chr2	91632994	91634083	1	0	intron (NM_010168, intron 4 of 13)	F2	coagulation factor II
chr2	91636309	91636694	1	0	promoter-TSS (NM_010168)	F2	coagulation factor II
chr2	91636959	91637432	1	1	promoter-TSS (NM_010168)	F2	coagulation factor II
chr2	91710017	91711165	1	0	promoter-TSS (NM_001355420)	Atg13	autophagy related 13
chr2	91718356	91718791	1	0	intron (NM_178724, intron 2 of 2)	Harbi1	harbinger transposase derived 1
chr2	91832334	91832665	1	0	intron (NM_001080754, intron 12 of 18)	Chrm4	cholinergic receptor, muscarinic 4
chr2	92055369	92055682	1	0	Intergenic	Creb3l1	cAMP responsive element binding protein 3-like 1
chr2	92421797	92422190	1	0	intron (NR_040621, intron 2 of 3)	Cry2	cryptochrome 2 (photolyase-like)
chr2	92432397	92433083	1	0	TTS (NR_040621)	Cry2	cryptochrome 2 (photolyase-like)
chr2	92433966	92434491	1	0	promoter-TSS (NM_009963)	Cry2	cryptochrome 2 (photolyase-like)
chr2	92443270	92443590	1	0	Intergenic	Cry2	cryptochrome 2 (photolyase-like)
chr2	92446497	92446960	1	1	Intergenic	Cry2	cryptochrome 2 (photolyase-like)
chr2	93416886	93417533	1	0	intron (NR_040529, intron 4 of 5)	Mir7001	microRNA 7001
chr2	93445164	93445662	1	1	intron (NM_001136055, intron 1 of 9)	Cd82	CD82 antigen
chr2	93454693	93455189	1	1	intron (NR_040533, intron 1 of 2)	Gm10804	predicted gene 10804
chr2	93462079	93462792	1	1	promoter-TSS (NM_001271461)	Cd82	CD82 antigen
chr2	94092707	94093262	1	0	intron (NM_019657, intron 3 of 10)	Hsd17b12	hydroxysteroid (17-beta) dehydrogenase 12
chr2	94154194	94154910	1	0	intron (NM_019657, intron 1 of 10)	Hsd17b12	hydroxysteroid (17-beta) dehydrogenase 12
chr2	94157907	94158379	1	0	promoter-TSS (NM_019657)	Hsd17b12	hydroxysteroid (17-beta) dehydrogenase 12
chr2	94437926	94438218	1	0	5' UTR (NM_001349003, exon 1 of 14)	Api5	apoptosis inhibitor 5
chr2	101906111	101906435	1	0	Intergenic	Commd9	COMM domain containing 9
chr2	101923179	101923502	1	0	Intergenic	Commd9	COMM domain containing 9
chr2	101965574	101966249	1	0	intron (NM_178886, intron 4 of 5)	Commd9	COMM domain containing 9
chr2	102132965	102133344	1	0	intron (NM_178886, intron 1 of 5)	Ldlrad3	low density lipoprotein receptor class A domain containing 3
chr2	102401018	102401329	1	0	promoter-TSS (NM_020267)	Trim44	tripartite motif-containing 44
chr2	102718981	102719377	1	0	intron (NM_001077515, intron 1 of 10)	Slc1a2	solute carrier family 1 (glial high affinity glutamate transporter), member 2
chr2	102745272	102746089	1	0	intron (NR_153853, intron 1 of 1)	Gm13872	predicted gene 13872
chr2	103044296	103044793	1	0	intron (NM_175094, intron 3 of 10)	Pdhx	pyruvate dehydrogenase complex, component X
chr2	103070480	103070886	1	0	intron (NM_175094, intron 1 of 10)	Pdhx	pyruvate dehydrogenase complex, component X
chr2	103073434	103073960	1	0	promoter-TSS (NM_001355473)	Apip	APAF1 interacting protein
chr2	103081803	103082370	1	0	intron (NM_001355474, intron 1 of 5)	Apip	APAF1 interacting protein
chr2	103177369	103178240	1	0	Intergenic	Apip	APAF1 interacting protein
chr2	103205004	103205500	1	0	Intergenic	Ehf	ets homologous factor
chr2	103208054	103208796	1	1	Intergenic	Ehf	ets homologous factor
chr2	103209388	103210007	1	0	Intergenic	Ehf	ets homologous factor
chr2	103449621	103450824	1	0	3' UTR (NM_010125, exon 7 of 7)	Elf5	E74-like factor 5
chr2	103466107	103466601	1	0	intron (NM_009804, intron 8 of 12)	Cat	catalase
chr2	103467090	103467768	1	1	intron (NM_009804, intron 7 of 12)	Cat	catalase
chr2	103477491	103478173	1	0	intron (NM_009804, intron 1 of 12)	Cat	catalase
chr2	103484495	103486192	1	1	promoter-TSS (NM_009804)	Cat	catalase
chr2	103492589	103492973	1	0	Intergenic	Cat	catalase
chr2	103493701	103494236	1	1	Intergenic	Cat	catalase
chr2	103511058	103512808	1	1	Intergenic	Cat	catalase
chr2	103516550	103516835	1	0	Intergenic	Cat	catalase
chr2	103556213	103556854	1	0	Intergenic	Abtb2	ankyrin repeat and BTB (POZ) domain containing 2
chr2	103565198	103566729	1	0	promoter-TSS (NM_178890)	Abtb2	ankyrin repeat and BTB (POZ) domain containing 2
chr2	103569480	103570007	1	0	intron (NM_178890, intron 1 of 16)	Abtb2	ankyrin repeat and BTB (POZ) domain containing 2
chr2	103578561	103579024	1	0	intron (NM_178890, intron 1 of 16)	Abtb2	ankyrin repeat and BTB (POZ) domain containing 2
chr2	103583289	103583670	1	1	intron (NM_178890, intron 1 of 16)	Abtb2	ankyrin repeat and BTB (POZ) domain containing 2
chr2	103594576	103595046	1	0	intron (NM_178890, intron 1 of 16)	Abtb2	ankyrin repeat and BTB (POZ) domain containing 2
chr2	103601039	103601523	1	1	intron (NM_178890, intron 1 of 16)	Abtb2	ankyrin repeat and BTB (POZ) domain containing 2
chr2	103706317	103706794	1	0	intron (NM_178890, intron 7 of 16)	Nat10	N-acetyltransferase 10
chr2	103728013	103728592	1	0	intron (NM_153126, intron 21 of 28)	Nat10	N-acetyltransferase 10
chr2	103761033	103761602	1	0	promoter-TSS (NM_153126)	Nat10	N-acetyltransferase 10
chr2	103795840	103796199	1	0	intron (NM_001111290, intron 1 of 17)	Caprin1	cell cycle associated protein 1
chr2	103797019	103798042	1	1	promoter-TSS (NM_001111289)	Caprin1	cell cycle associated protein 1
chr2	103824878	103825212	1	0	Intergenic	4930547E08Rik	RIKEN cDNA 4930547E08 gene
chr2	103845345	103845911	1	0	Intergenic	4930547E08Rik	RIKEN cDNA 4930547E08 gene
chr2	103846261	103847430	1	1	Intergenic	4930547E08Rik	RIKEN cDNA 4930547E08 gene
chr2	103849915	103850623	1	0	Intergenic	4930547E08Rik	RIKEN cDNA 4930547E08 gene
chr2	103851097	103851566	1	1	Intergenic	4930547E08Rik	RIKEN cDNA 4930547E08 gene
chr2	103867099	103867716	1	0	Intergenic	Lincred1	long intergenic non-protein coding RNA of erythroid differentiation 1
chr2	104007948	104008388	1	1	intron (NM_175161, intron 3 of 4)	Fbxo3	F-box protein 3
chr2	104027555	104028062	1	0	promoter-TSS (NM_020593)	Fbxo3	F-box protein 3
chr2	104069698	104070150	1	0	Intergenic	Cd59b	CD59b antigen
chr2	104121885	104122842	1	0	promoter-TSS (NM_026634)	A930018P22Rik	RIKEN cDNA A930018P22 gene
chr2	104128753	104129240	1	1	Intergenic	A930018P22Rik	RIKEN cDNA A930018P22 gene
chr2	104490755	104491459	1	1	intron (NM_010434, intron 1 of 15)	Hipk3	homeodomain interacting protein kinase 3
chr2	104492963	104494054	1	1	intron (NM_010434, intron 1 of 15)	Hipk3	homeodomain interacting protein kinase 3
chr2	104534694	104535022	1	1	Intergenic	Gm13884	SWIM type zinc finger 7 associated protein 1 pseudogene
chr2	104583022	104583488	1	1	Intergenic	Cstf3	cleavage stimulation factor, 3' pre-RNA, subunit 3
chr2	104590063	104590590	1	0	promoter-TSS (NM_145529)	Cstf3	cleavage stimulation factor, 3' pre-RNA, subunit 3
chr2	104688424	104688778	1	0	intron (NM_177190, intron 6 of 9)	Tcp11l1	t-complex 11 like 1
chr2	104742674	104743426	1	0	promoter-TSS (NM_144804)	Depdc7	DEP domain containing 7
chr2	105016907	105017298	1	0	promoter-TSS (NM_145380)	Eif3m	eukaryotic translation initiation factor 3, subunit M
chr2	105224092	105224622	1	1	promoter-TSS (NM_001159638)	Them7	thioesterase superfamily member 7
chr2	105234167	105234508	1	0	intron (NM_001159638, intron 1 of 2)	Them7	thioesterase superfamily member 7
chr2	105904244	105904919	1	0	promoter-TSS (NM_028260)	Elp4	elongator acetyltransferase complex subunit 4
chr2	106653383	106653746	1	0	Intergenic	BB218582	expressed sequence BB218582
chr2	108755807	108756338	1	1	Intergenic	Mettl15	methyltransferase like 15
chr2	108764826	108765207	1	0	Intergenic	Mettl15	methyltransferase like 15
chr2	109487596	109488038	1	0	Intergenic	Bdnf	brain derived neurotrophic factor
chr2	109725856	109726141	1	0	3' UTR (NM_001285418, exon 2 of 2)	Bdnf	brain derived neurotrophic factor
chr2	109750522	109750778	1	0	Intergenic	Bdnf	brain derived neurotrophic factor
chr2	109917356	109917736	1	0	promoter-TSS (NM_172671)	Lgr4	leucine-rich repeat-containing G protein-coupled receptor 4
chr2	109926966	109927572	1	0	intron (NM_172671, intron 1 of 17)	Lgr4	leucine-rich repeat-containing G protein-coupled receptor 4
chr2	109950978	109951375	1	0	intron (NM_172671, intron 1 of 17)	Lgr4	leucine-rich repeat-containing G protein-coupled receptor 4
chr2	109983319	109983984	1	0	intron (NM_172671, intron 2 of 17)	Ccdc34	coiled-coil domain containing 34
chr2	109984902	109985527	1	1	intron (NM_172671, intron 2 of 17)	Ccdc34	coiled-coil domain containing 34
chr2	109986024	109986557	1	0	intron (NM_172671, intron 2 of 17)	Ccdc34	coiled-coil domain containing 34
chr2	110305565	110306093	1	1	promoter-TSS (NM_130452)	Bbox1	butyrobetaine (gamma), 2-oxoglutarate dioxygenase 1 (gamma-butyrobetaine hydroxylase)
chr2	110314510	110315121	1	1	Intergenic	Bbox1	butyrobetaine (gamma), 2-oxoglutarate dioxygenase 1 (gamma-butyrobetaine hydroxylase)
chr2	112493263	112493560	1	0	intron (NM_028844, intron 1 of 5)	Aven	apoptosis, caspase activation inhibitor
chr2	113546214	113546969	1	0	intron (NM_001285459, intron 5 of 16)	Fmn1	formin 1
chr2	114089852	114090343	1	1	Intergenic	C130080G10Rik	RIKEN cDNA C130080G10 gene
chr2	114384637	114384937	1	0	Intergenic	Zfp770	zinc finger protein 770
chr2	114654627	114655025	1	0	intron (NM_025675, intron 1 of 8)	Dph6	diphthamine biosynthesis 6
chr2	114774362	114774681	1	0	Intergenic	Dph6	diphthamine biosynthesis 6
chr2	114775489	114776430	1	0	Intergenic	Dph6	diphthamine biosynthesis 6
chr2	115449985	115450415	1	0	Intergenic	3110099E03Rik	RIKEN cDNA 3110099E03 gene
chr2	115888469	115888925	1	0	intron (NM_001136072, intron 9 of 12)	Meis2	Meis homeobox 2
chr2	116983211	116983748	1	0	Intergenic	D330050G23Rik	RIKEN cDNA D330050G23 gene
chr2	116984527	116984913	1	0	Intergenic	D330050G23Rik	RIKEN cDNA D330050G23 gene
chr2	117019070	117019632	1	0	Intergenic	Spred1	sprouty protein with EVH-1 domain 1, related sequence
chr2	117026978	117027425	1	0	Intergenic	Spred1	sprouty protein with EVH-1 domain 1, related sequence
chr2	117087491	117087894	1	1	Intergenic	Spred1	sprouty protein with EVH-1 domain 1, related sequence
chr2	117119978	117121005	1	0	promoter-TSS (NM_033524)	Spred1	sprouty protein with EVH-1 domain 1, related sequence
chr2	117129183	117129533	1	1	intron (NM_001277256, intron 1 of 4)	Spred1	sprouty protein with EVH-1 domain 1, related sequence
chr2	118306119	118306740	1	0	intron (NR_045919, intron 2 of 2)	1700054M17Rik	RIKEN cDNA 1700054M17 gene
chr2	118451036	118451433	1	0	intron (NM_001355383, intron 19 of 35)	Srp14	signal recognition particle 14
chr2	118510345	118510912	1	1	Intergenic	Srp14	signal recognition particle 14
chr2	118529324	118529867	1	1	non-coding (NR_138603, exon 2 of 2)	Bmf	BCL2 modifying factor
chr2	118533174	118533714	1	1	intron (NM_138313, intron 4 of 4)	Bmf	BCL2 modifying factor
chr2	118547436	118547875	1	1	promoter-TSS (NM_001331221)	Bmf	BCL2 modifying factor
chr2	118549418	118549969	1	0	promoter-TSS (NM_138313)	Bmf	BCL2 modifying factor
chr2	118554505	118554892	1	1	Intergenic	Bmf	BCL2 modifying factor
chr2	118696572	118696955	1	0	3' UTR (NM_001145854, exon 10 of 10)	Ankrd63	ankyrin repeat domain 63
chr2	118813911	118814373	1	0	exon (NM_026412, exon 1 of 9)	Knstrn	kinetochore-localized astrin/SPAG5 binding
chr2	118861556	118862247	1	0	promoter-TSS (NM_019826)	Ivd	isovaleryl coenzyme A dehydrogenase
chr2	118883146	118883800	1	1	TTS (NM_019826)	Bahd1	bromo adjacent homology domain containing 1
chr2	118901153	118901516	1	0	promoter-TSS (NM_001045523)	Bahd1	bromo adjacent homology domain containing 1
chr2	118907672	118908081	1	0	intron (NM_001045523, intron 1 of 6)	Bahd1	bromo adjacent homology domain containing 1
chr2	119167156	119167965	1	0	promoter-TSS (NM_177157)	Gchfr	GTP cyclohydrolase I feedback regulator
chr2	119288488	119289122	1	1	promoter-TSS (NM_172269)	Vps18	VPS18 CORVET/HOPS core subunit
chr2	119350865	119351248	1	0	promoter-TSS (NM_026929)	Chac1	ChaC, cation transport regulator 1
chr2	119355117	119356104	1	1	Intergenic	Chac1	ChaC, cation transport regulator 1
chr2	119546917	119547196	1	1	promoter-TSS (NM_019769)	Exd1	exonuclease 3'-5' domain containing 1
chr2	119547513	119547874	1	1	promoter-TSS (NM_019769)	Chp1	calcineurin-like EF hand protein 1
chr2	119548600	119549015	1	0	intron (NM_019769, intron 1 of 6)	Chp1	calcineurin-like EF hand protein 1
chr2	119566230	119566678	1	1	intron (NM_019769, intron 2 of 6)	Chp1	calcineurin-like EF hand protein 1
chr2	119872402	119873329	1	0	Intergenic	Mga	MAX gene associated
chr2	119898259	119898780	1	0	intron (NM_013720, intron 1 of 23)	Mga	MAX gene associated
chr2	120054705	120055266	1	0	intron (NM_001370938, intron 48 of 66)	Pla2g4b	phospholipase A2, group IVB (cytosolic)
chr2	120058891	120059230	1	0	intron (NM_001370938, intron 41 of 66)	Pla2g4b	phospholipase A2, group IVB (cytosolic)
chr2	120567394	120567998	1	0	promoter-TSS (NM_001177793)	Snap23	synaptosomal-associated protein 23
chr2	120609249	120609580	1	0	promoter-TSS (NM_001159612)	Haus2	HAUS augmin-like complex, subunit 2
chr2	120640898	120641210	1	0	intron (NM_001370940, intron 3 of 32)	Stard9	START domain containing 9
chr2	120850314	120850837	1	0	promoter-TSS (NR_038350)	Ttbk2	tau tubulin kinase 2
chr2	121170761	121171365	1	0	promoter-TSS (NM_001290819)	Zscan29	zinc finger SCAN domains 29
chr2	121413486	121413987	1	0	promoter-TSS (NM_007952)	Catsper2	cation channel, sperm associated 2
chr2	121448931	121449397	1	0	promoter-TSS (NM_001290837)	Serf2	small EDRK-rich factor 2
chr2	121473825	121474123	1	0	promoter-TSS (NM_001081975)	Mfap1b	microfibrillar-associated protein 1B
chr2	121955828	121956779	1	0	promoter-TSS (NM_008545)	Mageb3	melanoma antigen, family B, 3
chr2	122028055	122028619	1	0	promoter-TSS (NM_144545)	Eif3j1	eukaryotic translation initiation factor 3, subunit J1
chr2	122156095	122156523	1	1	intron (NM_026251, intron 2 of 17)	Trim69	tripartite motif-containing 69
chr2	122158214	122158738	1	0	intron (NM_026251, intron 2 of 17)	Trim69	tripartite motif-containing 69
chr2	122234212	122237117	1	1	intron (NM_146126, intron 1 of 8)	Sord	sorbitol dehydrogenase
chr2	122237776	122238585	1	1	intron (NM_146126, intron 1 of 8)	Sord	sorbitol dehydrogenase
chr2	122240744	122241573	1	0	intron (NM_146126, intron 1 of 8)	Sord	sorbitol dehydrogenase
chr2	122241875	122242376	1	1	intron (NM_146126, intron 1 of 8)	Sord	sorbitol dehydrogenase
chr2	122243672	122244104	1	1	intron (NM_146126, intron 1 of 8)	Sord	sorbitol dehydrogenase
chr2	122266150	122267528	1	0	Intergenic	Duox2	dual oxidase 2
chr2	122375494	122375872	1	0	Intergenic	Shf	Src homology 2 domain containing F
chr2	122467588	122467985	1	0	promoter-TSS (NR_027919)	Bambi-ps1	BMP and activin membrane-bound inhibitor, pseudogene (Xenopus laevis)
chr2	122738192	122738654	1	0	promoter-TSS (NM_019788)	Bloc1s6os	biogenesis of lysosomal organelles complex-1, subunit 6, pallidin, opposite strand
chr2	122765090	122765710	1	0	promoter-TSS (NM_001162503)	Sqor	sulfide quinone oxidoreductase
chr2	122770995	122771500	1	1	promoter-TSS (NR_027888)	Sqor	sulfide quinone oxidoreductase
chr2	122779962	122780532	1	1	intron (NR_027888, intron 1 of 9)	Sqor	sulfide quinone oxidoreductase
chr2	122781518	122782055	1	1	promoter-TSS (NM_021507)	Sqor	sulfide quinone oxidoreductase
chr2	122788953	122789667	1	1	intron (NR_027888, intron 3 of 9)	Sqor	sulfide quinone oxidoreductase
chr2	125247211	125247684	1	1	promoter-TSS (NM_023595)	Dut	deoxyuridine triphosphatase
chr2	125615491	125616393	1	0	intron (NM_001081091, intron 6 of 27)	Cep152	centrosomal protein 152
chr2	125782611	125783074	1	0	promoter-TSS (NM_177608)	Secisbp2l	SECIS binding protein 2-like
chr2	125858863	125859268	1	0	promoter-TSS (NM_009939)	Cops2	COP9 signalosome subunit 2
chr2	126151825	126152254	1	0	promoter-TSS (NM_029455)	Fam227b	family with sequence similarity 227, member B
chr2	126425269	126425667	1	1	intron (NM_001359975, intron 8 of 27)	Atp8b4	ATPase, class I, type 8B, member 4
chr2	126521196	126521783	1	0	Intergenic	Atp8b4	ATPase, class I, type 8B, member 4
chr2	126534239	126535126	1	0	Intergenic	Slc27a2	solute carrier family 27 (fatty acid transporter), member 2
chr2	126537705	126538079	1	1	Intergenic	Slc27a2	solute carrier family 27 (fatty acid transporter), member 2
chr2	126545380	126545718	1	1	Intergenic	Slc27a2	solute carrier family 27 (fatty acid transporter), member 2
chr2	126546123	126546917	1	0	Intergenic	Slc27a2	solute carrier family 27 (fatty acid transporter), member 2
chr2	126549549	126550071	1	1	Intergenic	Slc27a2	solute carrier family 27 (fatty acid transporter), member 2
chr2	126551183	126551728	1	0	Intergenic	Slc27a2	solute carrier family 27 (fatty acid transporter), member 2
chr2	126552615	126553075	1	1	promoter-TSS (NM_011978)	Slc27a2	solute carrier family 27 (fatty acid transporter), member 2
chr2	126555488	126556002	1	1	intron (NM_011978, intron 1 of 9)	Slc27a2	solute carrier family 27 (fatty acid transporter), member 2
chr2	126563342	126563979	1	1	intron (NM_011978, intron 2 of 9)	Slc27a2	solute carrier family 27 (fatty acid transporter), member 2
chr2	126596674	126597717	1	1	intron (NM_008230, intron 10 of 11)	Hdc	histidine decarboxylase
chr2	126675191	126675888	1	0	promoter-TSS (NM_207669)	Gabpb1	GA repeat binding protein, beta 1
chr2	126695045	126695789	1	0	Intergenic	Usp8	ubiquitin specific peptidase 8
chr2	126707078	126707577	1	0	promoter-TSS (NM_019729)	Usp8	ubiquitin specific peptidase 8
chr2	126729195	126729550	1	0	intron (NM_001252580, intron 5 of 18)	Usp8	ubiquitin specific peptidase 8
chr2	126875857	126876406	1	0	5' UTR (NM_001164325, exon 1 of 39)	Trpm7	transient receptor potential cation channel, subfamily M, member 7
chr2	126928696	126929061	1	1	intron (NM_023220, intron 1 of 14)	Sppl2a	signal peptide peptidase like 2A
chr2	126932658	126933268	1	0	exon (NM_023220, exon 1 of 15)	Sppl2a	signal peptide peptidase like 2A
chr2	126950863	126951428	1	1	Intergenic	Sppl2a	signal peptide peptidase like 2A
chr2	127133681	127134039	1	0	promoter-TSS (NM_144818)	Ncaph	non-SMC condensin I complex, subunit H
chr2	127143200	127143551	1	0	promoter-TSS (NM_001163528)	Itpripl1	inositol 1,4,5-triphosphate receptor interacting protein-like 1
chr2	127247664	127248145	1	0	promoter-TSS (NM_001362704)	Tmem127	transmembrane protein 127
chr2	127269753	127270969	1	0	non-coding (NR_156114, exon 1 of 7)	Stard7	START domain containing 7
chr2	127444334	127444663	1	0	promoter-TSS (NM_029629)	Fahd2a	fumarylacetoacetate hydrolase domain containing 2A
chr2	127584526	127584844	1	0	promoter-TSS (NM_001355623)	Zfp661	zinc finger protein 661
chr2	127788832	127789191	1	0	promoter-TSS (NM_001291013)	Nphp1	nephronophthisis 1 (juvenile) homolog (human)
chr2	127990685	127991252	1	0	intron (NM_028765, intron 11 of 17)	Bcl2l11	BCL2-like 11 (apoptosis facilitator)
chr2	128033487	128033932	1	0	intron (NM_028765, intron 12 of 17)	Bcl2l11	BCL2-like 11 (apoptosis facilitator)
chr2	128125643	128126200	1	0	promoter-TSS (NM_001291016)	Bcl2l11	BCL2-like 11 (apoptosis facilitator)
chr2	128127241	128127815	1	0	promoter-TSS (NM_001284410)	Bcl2l11	BCL2-like 11 (apoptosis facilitator)
chr2	128169549	128169959	1	0	Intergenic	Bcl2l11	BCL2-like 11 (apoptosis facilitator)
chr2	128172175	128172631	1	1	Intergenic	Bcl2l11	BCL2-like 11 (apoptosis facilitator)
chr2	128174120	128175166	1	1	Intergenic	Bcl2l11	BCL2-like 11 (apoptosis facilitator)
chr2	128179957	128180327	1	0	Intergenic	Bcl2l11	BCL2-like 11 (apoptosis facilitator)
chr2	128186987	128187714	1	0	Intergenic	Bcl2l11	BCL2-like 11 (apoptosis facilitator)
chr2	128473441	128473851	1	0	Intergenic	Morrbid	myeloid RNA regulator of BCL2L11 induced cell death
chr2	128612308	128612672	1	0	3' UTR (NM_008569, exon 48 of 48)	Spdye4c	speedy/RINGO cell cycle regulator family, member E4C
chr2	128698028	128699699	1	0	promoter-TSS (NM_008587)	Mertk	MER proto-oncogene tyrosine kinase
chr2	128746574	128746983	1	0	intron (NM_008587, intron 4 of 18)	Mertk	MER proto-oncogene tyrosine kinase
chr2	128817489	128818596	1	0	promoter-TSS (NM_028248)	Tmem87b	transmembrane protein 87B
chr2	128818892	128819483	1	0	intron (NM_001355628, intron 1 of 18)	Tmem87b	transmembrane protein 87B
chr2	128943706	128944241	1	0	promoter-TSS (NM_020594)	Zc3h8	zinc finger CCCH type containing 8
chr2	128967727	128968346	1	1	intron (NM_178404, intron 1 of 11)	Zc3h6	zinc finger CCCH type containing 6
chr2	129198298	129198710	1	0	promoter-TSS (NM_001159593)	Slc20a1	solute carrier family 20, member 1
chr2	129212510	129212935	1	0	Intergenic	Slc20a1	solute carrier family 20, member 1
chr2	129232442	129232806	1	0	non-coding (NR_045838, exon 4 of 5)	A730036I17Rik	RIKEN cDNA A730036I17 gene
chr2	129529288	129529825	1	0	intron (NM_177653, intron 1 of 6)	F830045P16Rik	RIKEN cDNA F830045P16 gene
chr2	129800416	129800818	1	0	promoter-TSS (NM_001038635)	Stk35	serine/threonine kinase 35
chr2	129817593	129818091	1	1	intron (NM_183262, intron 3 of 3)	Stk35os1	serine/threonine kinase 35, opposite strand 1
chr2	130284074	130284525	1	0	intron (NM_001362752, intron 1 of 11)	Idh3b	isocitrate dehydrogenase 3 (NAD+) beta
chr2	130424058	130424524	1	0	promoter-TSS (NM_178762)	Pced1a	PC-esterase domain containing 1A
chr2	130450019	130450561	1	0	promoter-TSS (NM_001355161)	Ptpra	protein tyrosine phosphatase, receptor type, A
chr2	130563381	130563827	1	0	promoter-TSS (NM_207207)	4930473A02Rik	RIKEN cDNA 4930473A02 gene
chr2	130827440	130828168	1	0	intron (NM_029432, intron 1 of 36)	4930402H24Rik	RIKEN cDNA 4930402H24 gene
chr2	130897910	130898444	1	1	intron (NR_015523, intron 1 of 2)	A730017L22Rik	RIKEN cDNA A730017L22 gene
chr2	130906309	130906622	1	0	promoter-TSS (NM_009730)	Atrn	attractin
chr2	130919064	130919481	1	1	intron (NM_009730, intron 1 of 28)	Atrn	attractin
chr2	130932843	130933286	1	0	intron (NM_009730, intron 1 of 28)	Atrn	attractin
chr2	130965137	130965558	1	0	intron (NM_009730, intron 11 of 28)	Atrn	attractin
chr2	131029393	131029862	1	0	3' UTR (NM_009730, exon 29 of 29)	Mir6973b	microRNA 6973b
chr2	131163986	131164290	1	0	Intergenic	1700037H04Rik	RIKEN cDNA 1700037H04 gene
chr2	131186649	131187254	1	0	promoter-TSS (NM_023117)	Cdc25b	cell division cycle 25B
chr2	131210182	131210578	1	1	promoter-TSS (NM_027129)	Ap5s1	adaptor-related protein 5 complex, sigma 1 subunit
chr2	131215923	131216276	1	0	Intergenic	Ap5s1	adaptor-related protein 5 complex, sigma 1 subunit
chr2	131222117	131222437	1	0	Intergenic	Mavs	mitochondrial antiviral signaling protein
chr2	131262270	131262846	1	0	promoter-TSS (NM_153501)	Pank2	pantothenate kinase 2
chr2	131307650	131308203	1	1	intron (NM_178607, intron 3 of 5)	Mir103-2	microRNA 103-2
chr2	131309301	131309733	1	0	intron (NM_178607, intron 2 of 5)	Mir103-2	microRNA 103-2
chr2	131330428	131331005	1	1	intron (NM_178607, intron 1 of 5)	Rnf24	ring finger protein 24
chr2	131909613	131910263	1	0	promoter-TSS (NM_011170)	Prn	prion protein readthrough transcript
chr2	132131018	132131715	1	0	intron (NM_001355430, intron 1 of 15)	Slc23a2	solute carrier family 23 (nucleobase transporters), member 2
chr2	132247511	132247914	1	0	promoter-TSS (NM_027478)	Tmem230	transmembrane protein 230
chr2	132252540	132253583	1	0	5' UTR (NM_011045, exon 1 of 6)	Pcna	proliferating cell nuclear antigen
chr2	132262977	132263369	1	1	promoter-TSS (NM_138651)	Cds2	CDP-diacylglycerol synthase (phosphatidate cytidylyltransferase) 2
chr2	132266306	132266620	1	1	intron (NM_001291040, intron 1 of 3)	Cds2	CDP-diacylglycerol synthase (phosphatidate cytidylyltransferase) 2
chr2	132270280	132270774	1	1	intron (NM_001291040, intron 1 of 3)	Cds2	CDP-diacylglycerol synthase (phosphatidate cytidylyltransferase) 2
chr2	132577848	132578614	1	0	promoter-TSS (NM_001355648)	Gpcpd1	glycerophosphocholine phosphodiesterase 1
chr2	132595487	132596405	1	1	Intergenic	AU019990	expressed sequence AU019990
chr2	132599093	132599504	1	1	intron (NR_033469, intron 1 of 3)	AU019990	expressed sequence AU019990
chr2	132639350	132639824	1	1	intron (NR_033468, intron 4 of 5)	AU019990	expressed sequence AU019990
chr2	132654837	132655234	1	1	Intergenic	Shld1	shieldin complex subunit 1
chr2	132657149	132657763	1	1	Intergenic	Shld1	shieldin complex subunit 1
chr2	132681052	132681561	1	1	Intergenic	Shld1	shieldin complex subunit 1
chr2	132682509	132683055	1	1	Intergenic	Shld1	shieldin complex subunit 1
chr2	132686786	132687193	1	0	promoter-TSS (NM_001358260)	Shld1	shieldin complex subunit 1
chr2	132689674	132690358	1	1	promoter-TSS (NM_028637)	Shld1	shieldin complex subunit 1
chr2	132695413	132696149	1	1	intron (NM_001358261, intron 2 of 2)	Shld1	shieldin complex subunit 1
chr2	132696354	132696977	1	0	intron (NM_001358261, intron 2 of 2)	Shld1	shieldin complex subunit 1
chr2	132698277	132698868	1	1	intron (NM_001358261, intron 2 of 2)	Shld1	shieldin complex subunit 1
chr2	132706160	132706661	1	1	intron (NM_001358261, intron 2 of 2)	Shld1	shieldin complex subunit 1
chr2	132815809	132816252	1	0	promoter-TSS (NM_175113)	Trmt6	tRNA methyltransferase 6
chr2	132846431	132846897	1	0	promoter-TSS (NM_001024385)	Crls1	cardiolipin synthase 1
chr2	132869713	132870058	1	0	exon (NM_177303, exon 5 of 5)	Lrrn4	leucine rich repeat neuronal 4
chr2	132871665	132872393	1	1	exon (NM_177303, exon 4 of 5)	Lrrn4	leucine rich repeat neuronal 4
chr2	132903456	132903809	1	1	TTS (NM_198029)	Lrrn4	leucine rich repeat neuronal 4
chr2	133761532	133761804	1	1	Intergenic	Mir3090	microRNA 3090
chr2	134541938	134542350	1	0	intron (NM_010403, intron 2 of 7)	Hao1	hydroxyacid oxidase 1, liver
chr2	134544239	134544858	1	1	intron (NM_010403, intron 2 of 7)	Hao1	hydroxyacid oxidase 1, liver
chr2	134554111	134554580	1	0	promoter-TSS (NM_010403)	Hao1	hydroxyacid oxidase 1, liver
chr2	134643492	134644383	1	0	exon (NM_029148, exon 1 of 8)	Tmx4	thioredoxin-related transmembrane protein 4
chr2	134724026	134724587	1	1	Intergenic	Plcb1	phospholipase C, beta 1
chr2	134726552	134727651	1	0	Intergenic	Plcb1	phospholipase C, beta 1
chr2	134755889	134756654	1	0	Intergenic	Plcb1	phospholipase C, beta 1
chr2	134786079	134786821	1	1	5' UTR (NM_019677, exon 1 of 33)	Plcb1	phospholipase C, beta 1
chr2	134821121	134821479	1	0	intron (NM_001145830, intron 2 of 31)	Plcb1	phospholipase C, beta 1
chr2	134826070	134826413	1	0	intron (NM_001145830, intron 2 of 31)	Plcb1	phospholipase C, beta 1
chr2	134828037	134828462	1	0	intron (NM_001145830, intron 2 of 31)	Plcb1	phospholipase C, beta 1
chr2	134844423	134844997	1	1	intron (NM_001145830, intron 2 of 31)	Plcb1	phospholipase C, beta 1
chr2	134845314	134845678	1	1	intron (NM_001145830, intron 2 of 31)	Plcb1	phospholipase C, beta 1
chr2	134864828	134865445	1	0	intron (NM_001145830, intron 2 of 31)	Plcb1	phospholipase C, beta 1
chr2	134946928	134947357	1	0	intron (NM_001145830, intron 2 of 31)	Plcb1	phospholipase C, beta 1
chr2	134976643	134977140	1	0	intron (NM_001145830, intron 2 of 31)	Plcb1	phospholipase C, beta 1
chr2	135296357	135296770	1	0	intron (NM_001145830, intron 10 of 31)	4930545L23Rik	RIKEN cDNA 4930545L23 gene
chr2	136679725	136680296	1	0	Intergenic	Snap25	synaptosomal-associated protein 25
chr2	136890838	136891681	1	0	promoter-TSS (NM_001355669)	Slx4ip	SLX4 interacting protein
chr2	137006195	137007031	1	0	intron (NM_001038641, intron 4 of 7)	Slx4ip	SLX4 interacting protein
chr2	137116585	137117282	1	0	promoter-TSS (NM_013822)	Jag1	jagged 1
chr2	138256434	138256752	1	0	promoter-TSS (NM_001025431)	Btbd3	BTB (POZ) domain containing 3
chr2	140395192	140395636	1	0	promoter-TSS (NM_028387)	Macrod2	MACRO domain containing 2
chr2	140772752	140773164	1	1	intron (NM_001013802, intron 3 of 18)	Flrt3	fibronectin leucine rich transmembrane protein 3
chr2	141984004	141984417	1	1	intron (NM_001013802, intron 8 of 18)	Kif16b	kinesin family member 16B
chr2	141997653	141998101	1	0	intron (NM_001013802, intron 8 of 18)	Kif16b	kinesin family member 16B
chr2	141998793	141999281	1	0	intron (NM_001013802, intron 8 of 18)	Kif16b	kinesin family member 16B
chr2	143914831	143915416	1	1	promoter-TSS (NM_019771)	Dstn	destrin
chr2	143916241	143916622	1	0	intron (NM_019771, intron 1 of 3)	Dstn	destrin
chr2	144009435	144010686	1	1	intron (NM_024281, intron 1 of 23)	Rrbp1	ribosome binding protein 1
chr2	144010971	144011659	1	0	promoter-TSS (NM_133626)	Rrbp1	ribosome binding protein 1
chr2	144014093	144014463	1	0	Intergenic	Rrbp1	ribosome binding protein 1
chr2	144165137	144166030	1	0	Intergenic	Gm5535	predicted gene 5535
chr2	144183425	144183814	1	0	intron (NR_136884, intron 1 of 3)	Gm5535	predicted gene 5535
chr2	144196002	144196319	1	0	Intergenic	Gm5535	predicted gene 5535
chr2	144198282	144198732	1	0	Intergenic	Gm5535	predicted gene 5535
chr2	144246602	144247073	1	0	Intergenic	Snord17	small nucleolar RNA, C/D box 17
chr2	144256823	144257422	1	0	exon (NM_024225, exon 6 of 13)	Snord17	small nucleolar RNA, C/D box 17
chr2	144270571	144271009	1	0	promoter-TSS (NM_028984)	Snx5	sorting nexin 5
chr2	144388510	144388858	1	0	intron (NM_181417, intron 4 of 10)	Kat14	lysine acetyltransferase 14
chr2	144527441	144527776	1	0	promoter-TSS (NM_029763)	Polr3f	polymerase (RNA) III (DNA directed) polypeptide F
chr2	144555888	144556329	1	0	promoter-TSS (NM_019787)	Sec23b	SEC23 homolog B, COPII coat complex component
chr2	144599897	144600214	1	0	exon (NM_025314, exon 1 of 6)	Dtd1	D-tyrosyl-tRNA deacylase 1
chr2	145675128	145676813	1	1	Intergenic	BC039771	cDNA sequence BC039771
chr2	146329941	146330495	1	0	intron (NM_001033348, intron 36 of 40)	A930019D19Rik	RIKEN cDNA A930019D19 gene
chr2	146443381	146444445	1	1	exon (NM_001033348, exon 10 of 41)	Ralgapa2	Ral GTPase activating protein, alpha subunit 2 (catalytic)
chr2	146502455	146503057	1	0	intron (NM_001033348, intron 1 of 40)	Ralgapa2	Ral GTPase activating protein, alpha subunit 2 (catalytic)
chr2	146511902	146512371	1	0	promoter-TSS (NM_001033348)	Ralgapa2	Ral GTPase activating protein, alpha subunit 2 (catalytic)
chr2	146525022	146525536	1	1	Intergenic	Ralgapa2	Ral GTPase activating protein, alpha subunit 2 (catalytic)
chr2	146576107	146576744	1	0	Intergenic	4933406D12Rik	RIKEN cDNA 4933406D12 gene
chr2	146577090	146577644	1	0	Intergenic	4933406D12Rik	RIKEN cDNA 4933406D12 gene
chr2	146586290	146586970	1	1	Intergenic	4933406D12Rik	RIKEN cDNA 4933406D12 gene
chr2	146615428	146615961	1	0	Intergenic	4933406D12Rik	RIKEN cDNA 4933406D12 gene
chr2	146974942	146975464	1	0	Intergenic	Xrn2	5'-3' exoribonuclease 2
chr2	147047028	147047579	1	0	intron (NM_011917, intron 20 of 29)	Xrn2	5'-3' exoribonuclease 2
chr2	147429719	147430338	1	0	Intergenic	Pax1	paired box 1
chr2	147529207	147529632	1	0	Intergenic	Pax1	paired box 1
chr2	147899276	147899526	1	0	Intergenic	Foxa2	forkhead box A2
chr2	147926810	147927353	1	0	Intergenic	Foxa2	forkhead box A2
chr2	147928002	147928741	1	1	Intergenic	Foxa2	forkhead box A2
chr2	147942565	147943145	1	1	Intergenic	Foxa2	forkhead box A2
chr2	147944036	147944982	1	1	Intergenic	Foxa2	forkhead box A2
chr2	147971304	147971773	1	1	Intergenic	Foxa2	forkhead box A2
chr2	147988526	147988913	1	0	Intergenic	Foxa2	forkhead box A2
chr2	148025484	148025922	1	1	Intergenic	Foxa2	forkhead box A2
chr2	148040182	148040717	1	1	Intergenic	Foxa2	forkhead box A2
chr2	148045220	148047335	1	1	promoter-TSS (NM_001291065)	Foxa2	forkhead box A2
chr2	148492044	148492476	1	0	Intergenic	Cd93	CD93 antigen
chr2	148672251	148672819	1	0	promoter-TSS (NM_019761)	Nxt1	NTF2-related export protein 1
chr2	148680915	148681289	1	0	promoter-TSS (NM_028986)	Gzf1	GDNF-inducible zinc finger protein 1
chr2	148687852	148688352	1	0	exon (NM_028986, exon 4 of 6)	Gzf1	GDNF-inducible zinc finger protein 1
chr2	148689686	148690605	1	1	exon (NM_028986, exon 5 of 6)	Gzf1	GDNF-inducible zinc finger protein 1
chr2	149004864	149005199	1	1	Intergenic	Cst3	cystatin C
chr2	149992974	149993344	1	0	intron (NM_001085521, intron 3 of 3)	Zfp120	zinc finger protein 120
chr2	150136546	150136933	1	0	promoter-TSS (NM_023266)	Zfp120	zinc finger protein 120
chr2	150311031	150311534	1	0	intron (NM_027017, intron 3 of 3)	3300002I08Rik	RIKEN cDNA 3300002I08 gene
chr2	150451516	150451843	1	0	promoter-TSS (NM_001310645)	Zfp442	zinc finger protein 442
chr2	150909432	150909878	1	0	promoter-TSS (NM_027014)	Gins1	GINS complex subunit 1 (Psf1 homolog)
chr2	151925607	151926148	1	1	intron (NM_009641, intron 2 of 8)	Angpt4	angiopoietin 4
chr2	151940093	151940331	1	0	intron (NM_009641, intron 7 of 8)	Mir1953	microRNA 1953
chr2	152332342	152332709	1	0	promoter-TSS (NM_001083921)	Rbck1	RanBP-type and C3HC4-type zinc finger containing 1
chr2	152343652	152344347	1	0	promoter-TSS (NM_175093)	Trib3	tribbles pseudokinase 3
chr2	152360321	152360972	1	1	intron (NR_033505, intron 1 of 4)	Gm14164	predicted gene 14164
chr2	152361900	152362275	1	0	intron (NR_033505, intron 2 of 4)	Nrsn2	neurensin 2
chr2	152363454	152364050	1	1	intron (NR_033505, intron 2 of 4)	Nrsn2	neurensin 2
chr2	152686854	152687191	1	0	promoter-TSS (NM_025543)	Mcts2	malignant T cell amplified sequence 2
chr2	152736153	152736427	1	0	promoter-TSS (NM_010495)	Id1	inhibitor of DNA binding 1, HLH protein
chr2	152739046	152739950	1	1	Intergenic	Id1	inhibitor of DNA binding 1, HLH protein
chr2	152741356	152741939	1	0	Intergenic	Id1	inhibitor of DNA binding 1, HLH protein
chr2	152784450	152784978	1	1	intron (NM_001289716, intron 2 of 2)	Cox4i2	cytochrome c oxidase subunit 4I2
chr2	152785352	152786315	1	1	intron (NM_001289716, intron 2 of 2)	Cox4i2	cytochrome c oxidase subunit 4I2
chr2	152792414	152793469	1	0	intron (NM_001289716, intron 2 of 2)	Bcl2l1	BCL2-like 1
chr2	152804328	152804687	1	0	intron (NM_001289716, intron 2 of 2)	Bcl2l1	BCL2-like 1
chr2	152805944	152806593	1	1	intron (NM_001289716, intron 2 of 2)	Bcl2l1	BCL2-like 1
chr2	152811475	152812042	1	0	intron (NM_001289716, intron 2 of 2)	Bcl2l1	BCL2-like 1
chr2	152814501	152815000	1	1	intron (NM_001289716, intron 2 of 2)	Bcl2l1	BCL2-like 1
chr2	152820265	152820763	1	0	intron (NM_001289716, intron 2 of 2)	Bcl2l1	BCL2-like 1
chr2	152827507	152828089	1	1	intron (NM_001289716, intron 2 of 2)	Bcl2l1	BCL2-like 1
chr2	152830335	152830864	1	0	5' UTR (NM_001289739, exon 1 of 5)	Bcl2l1	BCL2-like 1
chr2	152831074	152831703	1	0	promoter-TSS (NM_001289739)	Bcl2l1	BCL2-like 1
chr2	153015177	153015439	1	0	promoter-TSS (NM_178939)	Pdrg1	p53 and DNA damage regulated 1
chr2	153161016	153161666	1	0	promoter-TSS (NM_133847)	Tm9sf4	transmembrane 9 superfamily protein member 4
chr2	153345528	153346028	1	0	promoter-TSS (NR_040318)	2500004C02Rik	RIKEN cDNA 2500004C02 gene
chr2	153435211	153435885	1	0	intron (NM_001001986, intron 2 of 7)	Nol4l	nucleolar protein 4-like
chr2	153554646	153554943	1	1	Intergenic	Nol4l	nucleolar protein 4-like
chr2	153584272	153584928	1	0	Intergenic	Commd7	COMM domain containing 7
chr2	153592717	153593174	1	0	Intergenic	Commd7	COMM domain containing 7
chr2	153597560	153598034	1	1	Intergenic	Commd7	COMM domain containing 7
chr2	153600822	153601299	1	0	Intergenic	Commd7	COMM domain containing 7
chr2	153607923	153608458	1	1	Intergenic	Commd7	COMM domain containing 7
chr2	153609492	153609903	1	0	Intergenic	Commd7	COMM domain containing 7
chr2	154343938	154344259	1	0	intron (NM_025876, intron 12 of 13)	Cdk5rap1	CDK5 regulatory subunit associated protein 1
chr2	154348035	154348711	1	1	intron (NM_025876, intron 11 of 13)	Cdk5rap1	CDK5 regulatory subunit associated protein 1
chr2	154372478	154372920	1	0	promoter-TSS (NM_025876)	Cdk5rap1	CDK5 regulatory subunit associated protein 1
chr2	154390015	154390904	1	0	intron (NM_009228, intron 2 of 7)	Snta1	syntrophin, acidic 1
chr2	154407694	154408193	1	0	exon (NM_009228, exon 1 of 8)	Snta1	syntrophin, acidic 1
chr2	154569777	154570280	1	0	promoter-TSS (NM_007891)	E2f1	E2F transcription factor 1
chr2	154601047	154601780	1	0	intron (NM_021534, intron 1 of 3)	Pxmp4	peroxisomal membrane protein 4
chr2	154603799	154604116	1	0	promoter-TSS (NM_021534)	Pxmp4	peroxisomal membrane protein 4
chr2	154606970	154607423	1	0	Intergenic	Pxmp4	peroxisomal membrane protein 4
chr2	154609112	154609466	1	0	Intergenic	Zfp341	zinc finger protein 341
chr2	154613155	154613921	1	0	intron (NM_199304, intron 1 of 14)	Zfp341	zinc finger protein 341
chr2	154656750	154657244	1	0	promoter-TSS (NM_029362)	Chmp4b	charged multivesicular body protein 4B
chr2	154776502	154776864	1	0	Intergenic	Raly	hnRNP-associated with lethal yellow
chr2	154790624	154791207	1	1	promoter-TSS (NM_023130)	Raly	hnRNP-associated with lethal yellow
chr2	154794528	154795158	1	0	intron (NM_001139513, intron 1 of 8)	Raly	hnRNP-associated with lethal yellow
chr2	154892544	154893029	1	0	5' UTR (NM_026030, exon 1 of 9)	Eif2s2	eukaryotic translation initiation factor 2, subunit 2 (beta)
chr2	155050537	155051125	1	0	3' UTR (NM_015770, exon 4 of 4)	Ahcy	S-adenosylhomocysteine hydrolase
chr2	155052418	155053378	1	1	Intergenic	Ahcy	S-adenosylhomocysteine hydrolase
chr2	155069758	155071727	1	0	intron (NM_016661, intron 1 of 9)	Ahcy	S-adenosylhomocysteine hydrolase
chr2	155074379	155074945	1	0	promoter-TSS (NM_016661)	Ahcy	S-adenosylhomocysteine hydrolase
chr2	155079948	155083208	1	1	Intergenic	Ahcy	S-adenosylhomocysteine hydrolase
chr2	155084381	155085072	1	1	Intergenic	Ahcy	S-adenosylhomocysteine hydrolase
chr2	155091359	155091911	1	0	Intergenic	2310005A03Rik	RIKEN cDNA 2310005A03 gene
chr2	155098866	155099822	1	1	intron (NR_040634, intron 1 of 2)	2310005A03Rik	RIKEN cDNA 2310005A03 gene
chr2	155101570	155102273	1	1	Intergenic	2310005A03Rik	RIKEN cDNA 2310005A03 gene
chr2	155119300	155119611	1	0	Intergenic	Itch	itchy, E3 ubiquitin protein ligase
chr2	155133158	155133773	1	0	promoter-TSS (NM_001243712)	Itch	itchy, E3 ubiquitin protein ligase
chr2	155179757	155180185	1	0	intron (NM_008395, intron 7 of 24)	Itch	itchy, E3 ubiquitin protein ligase
chr2	155236083	155236836	1	0	promoter-TSS (NM_001291108)	Dynlrb1	dynein light chain roadblock-type 1
chr2	155357095	155357656	1	0	promoter-TSS (NM_001004721)	Pigu	phosphatidylinositol glycan anchor biosynthesis, class U
chr2	155369295	155370048	1	1	Intergenic	Trp53inp2	transformation related protein 53 inducible nuclear protein 2
chr2	155374577	155375000	1	1	Intergenic	Trp53inp2	transformation related protein 53 inducible nuclear protein 2
chr2	155378379	155378935	1	0	Intergenic	Trp53inp2	transformation related protein 53 inducible nuclear protein 2
chr2	155381430	155382496	1	0	5' UTR (NM_178111, exon 1 of 4)	Trp53inp2	transformation related protein 53 inducible nuclear protein 2
chr2	155517662	155518269	1	1	promoter-TSS (NM_019811)	Acss2	acyl-CoA synthetase short-chain family member 2
chr2	155574727	155575193	1	0	intron (NM_008180, intron 6 of 12)	Gss	glutathione synthetase
chr2	155592560	155593022	1	0	promoter-TSS (NM_001291111)	Gss	glutathione synthetase
chr2	155620255	155620810	1	0	intron (NM_001085378, intron 13 of 41)	Mir499	microRNA 499
chr2	155639348	155639950	1	0	intron (NM_001163452, intron 13 of 18)	Mir499	microRNA 499
chr2	155641519	155642035	1	0	intron (NM_001163452, intron 11 of 18)	Mir499	microRNA 499
chr2	155818937	155819362	1	0	promoter-TSS (NR_015528)	BC029722	cDNA sequence BC029722
chr2	155826476	155826956	1	0	5' UTR (NM_010579, exon 1 of 6)	Eif6	eukaryotic translation initiation factor 6
chr2	155895070	155895583	1	0	intron (NM_001355441, intron 6 of 9)	Uqcc1	ubiquinol-cytochrome c reductase complex assembly factor 1
chr2	155929850	155930394	1	0	5' UTR (NM_018888, exon 1 of 10)	Uqcc1	ubiquinol-cytochrome c reductase complex assembly factor 1
chr2	155956037	155956584	1	0	promoter-TSS (NM_177217)	Cep250	centrosomal protein 250
chr2	156007815	156008247	1	0	promoter-TSS (NM_001356413)	Ergic3	ERGIC and golgi 3
chr2	156065543	156065848	1	0	intron (NM_139151, intron 1 of 11)	Spag4	sperm associated antigen 4
chr2	156111507	156112214	1	0	5' UTR (NM_029397, exon 1 of 3)	Cpne1	copine I
chr2	156144056	156144492	1	0	promoter-TSS (NM_010911)	Romo1	reactive oxygen species modulator 1
chr2	156179764	156181246	1	0	promoter-TSS (NM_001291114)	Rbm39	RNA binding motif protein 39
chr2	156194579	156194911	1	0	Intergenic	Phf20	PHD finger protein 20
chr2	156196202	156197181	1	0	promoter-TSS (NM_172674)	Phf20	PHD finger protein 20
chr2	156307409	156307770	1	0	3' UTR (NM_172674, exon 18 of 18)	Cnbd2	cyclic nucleotide binding domain containing 2
chr2	156439704	156440365	1	1	intron (NM_001368803, intron 2 of 20)	Epb41l1	erythrocyte membrane protein band 4.1 like 1
chr2	156453885	156454201	1	1	intron (NM_001368803, intron 2 of 20)	Epb41l1	erythrocyte membrane protein band 4.1 like 1
chr2	156486191	156486522	1	0	intron (NM_001368804, intron 1 of 19)	Epb41l1	erythrocyte membrane protein band 4.1 like 1
chr2	156720694	156721215	1	0	promoter-TSS (NR_040505)	Dlgap4	DLG associated protein 4
chr2	156732119	156732500	1	0	intron (NM_001042487, intron 1 of 6)	Dlgap4	DLG associated protein 4
chr2	156863938	156864312	1	0	intron (NM_026124, intron 1 of 3)	Rab5if	RAB5 interacting factor
chr2	156868926	156869406	1	0	intron (NM_026124, intron 2 of 3)	Rab5if	RAB5 interacting factor
chr2	157566111	157567129	1	0	promoter-TSS (NM_016916)	Blcap	bladder cancer associated protein
chr2	157570198	157570492	1	0	Intergenic	Blcap	bladder cancer associated protein
chr2	157830665	157831150	1	1	intron (NM_025680, intron 10 of 15)	Vstm2l	V-set and transmembrane domain containing 2-like
chr2	157873238	157873814	1	1	intron (NM_025680, intron 13 of 15)	Vstm2l	V-set and transmembrane domain containing 2-like
chr2	158062994	158063409	1	0	intron (NM_001291134, intron 6 of 6)	2010009K17Rik	RIKEN cDNA 2010009K17 gene
chr2	158071184	158071634	1	0	intron (NM_001291135, intron 7 of 7)	2010009K17Rik	RIKEN cDNA 2010009K17 gene
chr2	158080462	158081248	1	0	intron (NR_040609, intron 3 of 3)	2010009K17Rik	RIKEN cDNA 2010009K17 gene
chr2	158093277	158093631	1	0	Intergenic	2010009K17Rik	RIKEN cDNA 2010009K17 gene
chr2	158113521	158114301	1	0	Intergenic	2010009K17Rik	RIKEN cDNA 2010009K17 gene
chr2	158130299	158130806	1	0	intron (NM_009373, intron 6 of 12)	Tgm2	transglutaminase 2, C polypeptide
chr2	158136231	158136586	1	1	intron (NM_009373, intron 3 of 12)	Tgm2	transglutaminase 2, C polypeptide
chr2	158141969	158142235	1	0	intron (NM_009373, intron 2 of 12)	Tgm2	transglutaminase 2, C polypeptide
chr2	158146175	158146587	1	0	promoter-TSS (NM_009373)	Tgm2	transglutaminase 2, C polypeptide
chr2	158175444	158175929	1	1	Intergenic	1700060C20Rik	RIKEN cDNA 1700060C20 gene
chr2	158302817	158303262	1	0	Intergenic	Lbp	lipopolysaccharide binding protein
chr2	158305815	158307145	1	1	promoter-TSS (NM_008489)	Lbp	lipopolysaccharide binding protein
chr2	158341377	158341803	1	1	Intergenic	Snhg17	small nucleolar RNA host gene 17
chr2	158372901	158373182	1	0	Intergenic	Snhg11	small nucleolar RNA host gene 11
chr2	158409564	158410076	1	0	promoter-TSS (NM_001291138)	Ralgapb	Ral GTPase activating protein, beta subunit (non-catalytic)
chr2	158624622	158625130	1	0	promoter-TSS (NM_175419)	Actr5	ARP5 actin-related protein 5
chr2	158794535	158794902	1	0	promoter-TSS (NM_001291144)	Dhx35	DEAH (Asp-Glu-Ala-His) box polypeptide 35
chr2	160225543	160225882	1	0	Intergenic	Gm826	predicted gene 826
chr2	160230757	160231096	1	0	Intergenic	Gm826	predicted gene 826
chr2	160246401	160246848	1	0	Intergenic	Gm826	predicted gene 826
chr2	160249739	160250501	1	0	Intergenic	Gm826	predicted gene 826
chr2	160331946	160333326	1	1	Intergenic	Gm826	predicted gene 826
chr2	160333889	160334683	1	1	Intergenic	Gm826	predicted gene 826
chr2	160339465	160340068	1	1	Intergenic	Gm826	predicted gene 826
chr2	160349349	160350150	1	0	Intergenic	Mafb	v-maf musculoaponeurotic fibrosarcoma oncogene family, protein B (avian)
chr2	160350954	160351650	1	1	Intergenic	Mafb	v-maf musculoaponeurotic fibrosarcoma oncogene family, protein B (avian)
chr2	160365485	160365825	1	0	3' UTR (NM_010658, exon 1 of 1)	Mafb	v-maf musculoaponeurotic fibrosarcoma oncogene family, protein B (avian)
chr2	160366830	160367603	1	0	promoter-TSS (NM_010658)	Mafb	v-maf musculoaponeurotic fibrosarcoma oncogene family, protein B (avian)
chr2	160645497	160646160	1	0	promoter-TSS (NM_009408)	Top1	topoisomerase (DNA) I
chr2	160664334	160664645	1	0	intron (NM_009408, intron 2 of 20)	Top1	topoisomerase (DNA) I
chr2	160730227	160730563	1	0	promoter-TSS (NM_021280)	Plcg1	phospholipase C, gamma 1
chr2	160730943	160732268	1	0	intron (NM_021280, intron 1 of 33)	Plcg1	phospholipase C, gamma 1
[truncated: 17,356 more rows]
