# Supplementary material for: Hepatic metabolic reprogramming in male mice during short-term caloric restriction involves enhanced glucocorticoid rhythms
Source: Nat Commun. 2025 Dec 11;16:11106. doi: 10.1038/s41467-025-67228-z (PMC12700935; doi:10.1038/s41467-025-67228-z)
Supplement: Supplementary file 6 — Supplementary Data 4 [file 41467_2025_67228_MOESM6_ESM.xlsx]

## Sheet: GRvsIgG_Control
	identifier	display_name	comparison	group1	group2	mean(group1)	std(group1)	mean(group2)	std(group2)	Fold-change	log2FC	T-statistics	pvalue	-LOG10 pvalue	padj1	correction1	padj2	correction2	s0	test
0	2900026A02Rik~A0A1B0GR85	2900026A02Rik	A_NRF_GR vs A_NRF_IGG	A_NRF_GR	A_NRF_IGG	13.4634	0.838295	12.6972	0.160358	1.70077	0.766188	0.513267	0.170974	0.76707	0.175691	permutation FDR (250 perm)	0.213967	FDR correction BH	1	Unpaired t-test
1	A1cf~Q5YD48	A1cf	A_NRF_GR vs A_NRF_IGG	A_NRF_GR	A_NRF_IGG	17.8432	0.175338	17.3425	0.0564133	1.41487	0.50067	0.452546	0.0032983	2.48171	0.220649	permutation FDR (250 perm)	0.0096252	FDR correction BH	1	Unpaired t-test
2	Aadac~Q99PG0	Aadac	A_NRF_GR vs A_NRF_IGG	A_NRF_GR	A_NRF_IGG	16.3876	0.508071	16.5422	0.0779895	0.898384	-0.154596	-0.119216	0.621075	0.206856	0.690593	permutation FDR (250 perm)	0.666932	FDR correction BH	1	Unpaired t-test
3	Aadat~Q3UNS8	Aadat	A_NRF_GR vs A_NRF_IGG	A_NRF_GR	A_NRF_IGG	15.73	0.840892	13.2242	0.219224	5.67953	2.50577	1.6686	0.00246607	2.60799	0.00383918	permutation FDR (250 perm)	0.00782597	FDR correction BH	1	Unpaired t-test
4	Aass~Q99K67	Aass	A_NRF_GR vs A_NRF_IGG	A_NRF_GR	A_NRF_IGG	17.5739	0.223063	16.779	0.206427	1.73503	0.794957	0.676288	0.00397332	2.40085	0.0949708	permutation FDR (250 perm)	0.0109012	FDR correction BH	1	Unpaired t-test
5	Abat~P61922	Abat	A_NRF_GR vs A_NRF_IGG	A_NRF_GR	A_NRF_IGG	14.8287	0.718714	12.6144	0.267244	4.64053	2.21429	1.53482	0.00244819	2.61116	0.00518098	permutation FDR (250 perm)	0.00781959	FDR correction BH	1	Unpaired t-test
6	Abcb11~J3QNY6	Abcb11	A_NRF_GR vs A_NRF_IGG	A_NRF_GR	A_NRF_IGG	16.5182	0.327778	16.1464	0.232949	1.29401	0.371848	0.301784	0.160354	0.794922	0.375157	permutation FDR (250 perm)	0.202367	FDR correction BH	1	Unpaired t-test
7	Abcc2~Q8VI47	Abcc2	A_NRF_GR vs A_NRF_IGG	A_NRF_GR	A_NRF_IGG	17.1279	0.264205	15.6994	0.13542	2.69166	1.4285	1.21947	0.000162055	3.79034	0.0111937	permutation FDR (250 perm)	0.00119585	FDR correction BH	1	Unpaired t-test
8	Abcc6~Q9R1S7	Abcc6	A_NRF_GR vs A_NRF_IGG	A_NRF_GR	A_NRF_IGG	15.385	0.326639	14.8348	0.475724	1.46427	0.550182	0.412687	0.149756	0.824617	0.256879	permutation FDR (250 perm)	0.191085	FDR correction BH	1	Unpaired t-test
9	Abcd3~P55096	Abcd3	A_NRF_GR vs A_NRF_IGG	A_NRF_GR	A_NRF_IGG	19.4406	0.15459	19.1849	0.119348	1.1939	0.255687	0.229778	0.0638773	1.19465	0.47821	permutation FDR (250 perm)	0.0932634	FDR correction BH	1	Unpaired t-test
10	Abce1~P61222	Abce1	A_NRF_GR vs A_NRF_IGG	A_NRF_GR	A_NRF_IGG	16.3033	0.450393	14.4557	0.165096	3.59907	1.84762	1.4469	0.000549108	3.26034	0.00607673	permutation FDR (250 perm)	0.00271219	FDR correction BH	1	Unpaired t-test
11	Abcf1~Q6P542	Abcf1	A_NRF_GR vs A_NRF_IGG	A_NRF_GR	A_NRF_IGG	14.8107	0.747703	14.3113	0.769286	1.41365	0.499429	0.308409	0.450811	0.346005	0.367172	permutation FDR (250 perm)	0.501348	FDR correction BH	1	Unpaired t-test
12	Abcf2~Q99LE6	Abcf2	A_NRF_GR vs A_NRF_IGG	A_NRF_GR	A_NRF_IGG	19.0804	0.248364	16.5294	3.20221	5.8604	2.551	0.893724	0.218066	0.661412	0.0385566	permutation FDR (250 perm)	0.264077	FDR correction BH	1	Unpaired t-test
13	Abcf3~Q8K268	Abcf3	A_NRF_GR vs A_NRF_IGG	A_NRF_GR	A_NRF_IGG	16.2525	0.324103	13.7121	0.741003	5.8178	2.54047	1.73181	0.00160151	2.79547	0.00358788	permutation FDR (250 perm)	0.00578089	FDR correction BH	1	Unpaired t-test
14	Abhd11~D3YYK0	Abhd11	A_NRF_GR vs A_NRF_IGG	A_NRF_GR	A_NRF_IGG	15.0056	0.763226	13.0519	0.47902	3.87348	1.95363	1.28507	0.00945183	2.02448	0.0090779	permutation FDR (250 perm)	0.0210072	FDR correction BH	1	Unpaired t-test
15	Abhd14b~E9QN99	Abhd14b	A_NRF_GR vs A_NRF_IGG	A_NRF_GR	A_NRF_IGG	19.0842	0.244539	18.5447	0.126926	1.45339	0.539426	0.465396	0.0146552	1.83401	0.211005	permutation FDR (250 perm)	0.0288861	FDR correction BH	1	Unpaired t-test
16	Ablim1~E9Q9C7	Ablim1	A_NRF_GR vs A_NRF_IGG	A_NRF_GR	A_NRF_IGG	16.2937	0.069228	15.2726	0.218828	2.02955	1.02116	0.901677	0.000250271	3.60159	0.0371141	permutation FDR (250 perm)	0.00156211	FDR correction BH	1	Unpaired t-test
17	Ablim3~Q69ZX8	Ablim3	A_NRF_GR vs A_NRF_IGG	A_NRF_GR	A_NRF_IGG	16.4467	0.648496	15.4396	0.214332	2.00987	1.00711	0.722287	0.0432584	1.36393	0.0791694	permutation FDR (250 perm)	0.067221	FDR correction BH	1	Unpaired t-test
18	Abraxas2~D3Z4D8	Abraxas2	A_NRF_GR vs A_NRF_IGG	A_NRF_GR	A_NRF_IGG	14.4882	1.13087	14.7187	1.15165	0.852375	-0.230439	-0.119283	0.812931	0.0899461	0.690406	permutation FDR (250 perm)	0.836956	FDR correction BH	1	Unpaired t-test
19	Acaa1a~Q921H8	Acaa1a	A_NRF_GR vs A_NRF_IGG	A_NRF_GR	A_NRF_IGG	18.4822	0.241338	19.6681	0.305358	0.439545	-1.18592	-0.968324	0.00186973	2.72822	0.0274294	permutation FDR (250 perm)	0.00639464	FDR correction BH	1	Unpaired t-test
20	Acaa1b~Q8VCH0	Acaa1b	A_NRF_GR vs A_NRF_IGG	A_NRF_GR	A_NRF_IGG	20.6682	0.207158	22.0988	0.308498	0.370967	-1.43064	-1.17792	0.000550405	3.25932	0.0126411	permutation FDR (250 perm)	0.00271219	FDR correction BH	1	Unpaired t-test
21	Acaa2~Q8BWT1	Acaa2	A_NRF_GR vs A_NRF_IGG	A_NRF_GR	A_NRF_IGG	22.1962	0.396475	21.6093	0.237026	1.50206	0.586941	0.463365	0.0700229	1.15476	0.212386	permutation FDR (250 perm)	0.100473	FDR correction BH	1	Unpaired t-test
22	Acaca~Q5SWU9	Acaca	A_NRF_GR vs A_NRF_IGG	A_NRF_GR	A_NRF_IGG	17.2116	0.0448473	16.8528	0.123959	1.28238	0.358829	0.33345	0.00327577	2.48469	0.337568	permutation FDR (250 perm)	0.00960294	FDR correction BH	1	Unpaired t-test
23	Acacb~E9Q4Z2	Acacb	A_NRF_GR vs A_NRF_IGG	A_NRF_GR	A_NRF_IGG	20.58	0.730051	20.7003	0.268703	0.920008	-0.120282	-0.0830024	0.797817	0.0980967	0.777682	permutation FDR (250 perm)	0.824228	FDR correction BH	1	Unpaired t-test
24	Acad10~Q8K370	Acad10	A_NRF_GR vs A_NRF_IGG	A_NRF_GR	A_NRF_IGG	20.3369	0.538749	12.7512	0.334535	192.107	7.58577	5.55272	8.22857e-07	6.08468	0.000120301	permutation FDR (250 perm)	6.1632e-05	FDR correction BH	1	Unpaired t-test
25	Acad11~A0A0R4J0I6	Acad11	A_NRF_GR vs A_NRF_IGG	A_NRF_GR	A_NRF_IGG	19.8321	0.134642	20.7249	0.0406371	0.538588	-0.892746	-0.825699	3.36503e-05	4.47301	0.0513636	permutation FDR (250 perm)	0.000446089	FDR correction BH	1	Unpaired t-test
26	Acad8~Q9D7B6	Acad8	A_NRF_GR vs A_NRF_IGG	A_NRF_GR	A_NRF_IGG	16.8609	0.204123	16.7161	0.105566	1.10559	0.144817	0.127854	0.316935	0.499029	0.670843	permutation FDR (250 perm)	0.36438	FDR correction BH	1	Unpaired t-test
27	Acadl~A0A0R4J083	Acadl	A_NRF_GR vs A_NRF_IGG	A_NRF_GR	A_NRF_IGG	16.4203	0.127263	16.9733	0.123647	0.681603	-0.552996	-0.501609	0.00166702	2.77806	0.183444	permutation FDR (250 perm)	0.00591753	FDR correction BH	1	Unpaired t-test
28	Acadm~P45952	Acadm	A_NRF_GR vs A_NRF_IGG	A_NRF_GR	A_NRF_IGG	16.9666	0.148589	16.7565	0.117122	1.1567	0.210012	0.189331	0.102895	0.987604	0.545708	permutation FDR (250 perm)	0.140252	FDR correction BH	1	Unpaired t-test
29	Acadsb~Q9DBL1	Acadsb	A_NRF_GR vs A_NRF_IGG	A_NRF_GR	A_NRF_IGG	18.3131	0.192688	17.9702	0.195452	1.26825	0.342844	0.295948	0.0737122	1.13246	0.38308	permutation FDR (250 perm)	0.104664	FDR correction BH	1	Unpaired t-test
30	Acads~Q07417	Acads	A_NRF_GR vs A_NRF_IGG	A_NRF_GR	A_NRF_IGG	17.6068	0.185356	17.348	0.353169	1.19649	0.258807	0.210364	0.304006	0.517118	0.509781	permutation FDR (250 perm)	0.353112	FDR correction BH	1	Unpaired t-test
31	Acadvl~B1AR28	Acadvl	A_NRF_GR vs A_NRF_IGG	A_NRF_GR	A_NRF_IGG	17.3063	0.235293	16.585	0.106105	1.64862	0.721255	0.627713	0.00288083	2.54048	0.11502	permutation FDR (250 perm)	0.00861374	FDR correction BH	1	Unpaired t-test
32	Acat1~Q8QZT1	Acat1	A_NRF_GR vs A_NRF_IGG	A_NRF_GR	A_NRF_IGG	17.8504	0.238072	17.2042	0.412805	1.56497	0.646132	0.50672	0.0571772	1.24278	0.180083	permutation FDR (250 perm)	0.0847195	FDR correction BH	1	Unpaired t-test
33	Acbd5~E9QNH7	Acbd5	A_NRF_GR vs A_NRF_IGG	A_NRF_GR	A_NRF_IGG	14.6187	0.80376	15.2847	0.167584	0.630246	-0.666012	-0.451831	0.209623	0.678561	0.221348	permutation FDR (250 perm)	0.255089	FDR correction BH	1	Unpaired t-test
34	Acin1~B8JJ92	Acin1	A_NRF_GR vs A_NRF_IGG	A_NRF_GR	A_NRF_IGG	18.2076	0.326853	16.4449	0.268628	3.39338	1.76272	1.41668	0.000358808	3.44514	0.00661676	permutation FDR (250 perm)	0.00199812	FDR correction BH	1	Unpaired t-test
35	Acly~Q91V92	Acly	A_NRF_GR vs A_NRF_IGG	A_NRF_GR	A_NRF_IGG	16.6735	0.300244	15.4872	0.429896	2.27574	1.18634	0.910646	0.00781415	2.10712	0.0357718	permutation FDR (250 perm)	0.0184923	FDR correction BH	1	Unpaired t-test
36	Acnat1~A2AKK5	Acnat1	A_NRF_GR vs A_NRF_IGG	A_NRF_GR	A_NRF_IGG	16.6525	0.481904	17.1012	0.0322118	0.732705	-0.448696	-0.35086	0.158718	0.799374	0.319807	permutation FDR (250 perm)	0.20081	FDR correction BH	1	Unpaired t-test
37	Aco2~Q99KI0	Aco2	A_NRF_GR vs A_NRF_IGG	A_NRF_GR	A_NRF_IGG	15.359	0.393382	14.1638	0.459051	2.28967	1.19514	0.885923	0.0140723	1.85164	0.0396252	permutation FDR (250 perm)	0.0282192	FDR correction BH	1	Unpaired t-test
38	Acot12~Q9DBK0	Acot12	A_NRF_GR vs A_NRF_IGG	A_NRF_GR	A_NRF_IGG	12.9919	0.423586	16.0744	0.231504	0.118054	-3.08248	-2.41063	3.2516e-05	4.4879	0.00126613	permutation FDR (250 perm)	0.000442395	FDR correction BH	1	Unpaired t-test
39	Acot13~Q9CQR4	Acot13	A_NRF_GR vs A_NRF_IGG	A_NRF_GR	A_NRF_IGG	14.656	0.921316	13.336	0.472963	2.49662	1.31997	0.826059	0.0693705	1.15883	0.0512654	permutation FDR (250 perm)	0.0997284	FDR correction BH	1	Unpaired t-test
40	Acot4~Q8BWN8	Acot4	A_NRF_GR vs A_NRF_IGG	A_NRF_GR	A_NRF_IGG	13.567	0.417651	14.3069	0.527426	0.598801	-0.739851	-0.532873	0.10547	0.976871	0.163322	permutation FDR (250 perm)	0.142594	FDR correction BH	1	Unpaired t-test
41	Acot8~P58137	Acot8	A_NRF_GR vs A_NRF_IGG	A_NRF_GR	A_NRF_IGG	14.4489	1.35798	16.733	0.063462	0.205305	-2.28416	-1.27972	0.0269738	1.56906	0.00919237	permutation FDR (250 perm)	0.0460214	FDR correction BH	1	Unpaired t-test
42	Acox1~Q9R0H0	Acox1	A_NRF_GR vs A_NRF_IGG	A_NRF_GR	A_NRF_IGG	20.1039	0.138446	21.1176	0.196439	0.495267	-1.01372	-0.890205	0.000335433	3.47439	0.0390105	permutation FDR (250 perm)	0.00188902	FDR correction BH	1	Unpaired t-test
43	Acox1~Q9R0H0-2	Acox1	A_NRF_GR vs A_NRF_IGG	A_NRF_GR	A_NRF_IGG	18.1597	0.117284	19.2659	0.266245	0.464489	-1.10628	-0.947184	0.000588252	3.23044	0.0304872	permutation FDR (250 perm)	0.00286105	FDR correction BH	1	Unpaired t-test
44	Acox2~Q9QXD1	Acox2	A_NRF_GR vs A_NRF_IGG	A_NRF_GR	A_NRF_IGG	18.2936	0.162832	19.131	0.177981	0.559646	-0.837414	-0.735042	0.000953874	3.02051	0.0751039	permutation FDR (250 perm)	0.00401718	FDR correction BH	1	Unpaired t-test
45	Acp5~Q05117	Acp5	A_NRF_GR vs A_NRF_IGG	A_NRF_GR	A_NRF_IGG	17.8757	0.159692	17.4182	0.233036	1.37312	0.45746	0.393311	0.0309699	1.50906	0.275764	permutation FDR (250 perm)	0.0511961	FDR correction BH	1	Unpaired t-test
46	Acsf2~Q8VCW8	Acsf2	A_NRF_GR vs A_NRF_IGG	A_NRF_GR	A_NRF_IGG	16.9283	0.184209	16.3993	0.326372	1.44291	0.528982	0.434885	0.0501457	1.29977	0.23658	permutation FDR (250 perm)	0.0761848	FDR correction BH	1	Unpaired t-test
47	Acsf3~Q3URE1	Acsf3	A_NRF_GR vs A_NRF_IGG	A_NRF_GR	A_NRF_IGG	19.0496	0.166798	13.0413	0.175118	64.3705	6.00833	5.27218	1.05422e-08	7.97707	0.000146119	permutation FDR (250 perm)	1.57923e-05	FDR correction BH	1	Unpaired t-test
48	Acsl1~D3Z041	Acsl1	A_NRF_GR vs A_NRF_IGG	A_NRF_GR	A_NRF_IGG	19.7164	0.359046	19.3007	0.107543	1.33397	0.41573	0.341773	0.103099	0.986746	0.328871	permutation FDR (250 perm)	0.140305	FDR correction BH	1	Unpaired t-test
49	Acsl5~Q8JZR0	Acsl5	A_NRF_GR vs A_NRF_IGG	A_NRF_GR	A_NRF_IGG	17.1054	0.0733265	16.618	0.133364	1.40194	0.487425	0.448055	0.00144984	2.83868	0.225399	permutation FDR (250 perm)	0.0054161	FDR correction BH	1	Unpaired t-test
50	Acsm1~Q91VA0	Acsm1	A_NRF_GR vs A_NRF_IGG	A_NRF_GR	A_NRF_IGG	16.6802	0.338212	16.2989	0.333771	1.30253	0.381318	0.299227	0.213923	0.669742	0.378525	permutation FDR (250 perm)	0.259689	FDR correction BH	1	Unpaired t-test
51	Acsm3~Q3UNX5	Acsm3	A_NRF_GR vs A_NRF_IGG	A_NRF_GR	A_NRF_IGG	14.8007	0.145373	13.2349	0.542209	2.96044	1.56581	1.18255	0.00290656	2.53662	0.012385	permutation FDR (250 perm)	0.00867336	FDR correction BH	1	Unpaired t-test
52	Acsm5~Q8BGA8	Acsm5	A_NRF_GR vs A_NRF_IGG	A_NRF_GR	A_NRF_IGG	14.3449	1.13024	13.7341	0.486729	1.52713	0.610826	0.357108	0.422951	0.37371	0.313118	permutation FDR (250 perm)	0.473528	FDR correction BH	1	Unpaired t-test
53	Acss2~A2AQN5	Acss2	A_NRF_GR vs A_NRF_IGG	A_NRF_GR	A_NRF_IGG	16.0894	0.355705	14.7575	0.603954	2.51747	1.33198	0.948244	0.0165835	1.78032	0.0303386	permutation FDR (250 perm)	0.0317673	FDR correction BH	1	Unpaired t-test
54	Acta1~P68134	Acta1	A_NRF_GR vs A_NRF_IGG	A_NRF_GR	A_NRF_IGG	21.538	0.328277	20.9157	0.182369	1.53925	0.62223	0.51136	0.0284314	1.5462	0.177134	permutation FDR (250 perm)	0.0479619	FDR correction BH	1	Unpaired t-test
55	Actb~P60710	Actb	A_NRF_GR vs A_NRF_IGG	A_NRF_GR	A_NRF_IGG	22.0924	0.221196	21.8556	0.0669191	1.17832	0.236736	0.208868	0.126367	0.898365	0.512285	permutation FDR (250 perm)	0.165182	FDR correction BH	1	Unpaired t-test
56	Actg1~P63260	Actg1	A_NRF_GR vs A_NRF_IGG	A_NRF_GR	A_NRF_IGG	19.6873	0.433031	15.616	2.52325	16.8116	4.07139	1.64295	0.0330951	1.48024	0.00403396	permutation FDR (250 perm)	0.0537123	FDR correction BH	1	Unpaired t-test
57	Actl6a~Q9Z2N8	Actl6a	A_NRF_GR vs A_NRF_IGG	A_NRF_GR	A_NRF_IGG	16.1456	0.684957	12.8488	0.318745	9.82738	3.29681	2.29554	0.000278454	3.55525	0.001421	permutation FDR (250 perm)	0.0016752	FDR correction BH	1	Unpaired t-test
58	Actn1~A1BN54	Actn1	A_NRF_GR vs A_NRF_IGG	A_NRF_GR	A_NRF_IGG	20.3382	0.167092	19.7665	0.0785485	1.48635	0.571777	0.516698	0.00172182	2.76401	0.173999	permutation FDR (250 perm)	0.00602697	FDR correction BH	1	Unpaired t-test
59	Actn4~P57780	Actn4	A_NRF_GR vs A_NRF_IGG	A_NRF_GR	A_NRF_IGG	20.1684	0.17124	19.6908	0.102132	1.39247	0.477647	0.428339	0.00601568	2.22072	0.242652	permutation FDR (250 perm)	0.0150946	FDR correction BH	1	Unpaired t-test
60	Actr1a~P61164	Actr1a	A_NRF_GR vs A_NRF_IGG	A_NRF_GR	A_NRF_IGG	15.3116	0.365254	13	0.692657	4.96435	2.3116	1.5919	0.00219316	2.65893	0.00457239	permutation FDR (250 perm)	0.00720472	FDR correction BH	1	Unpaired t-test
61	Actr2~P61161	Actr2	A_NRF_GR vs A_NRF_IGG	A_NRF_GR	A_NRF_IGG	16.8254	0.27883	16.3366	0.0610546	1.40328	0.488799	0.419643	0.0250848	1.60059	0.250254	permutation FDR (250 perm)	0.0436941	FDR correction BH	1	Unpaired t-test
62	Actr3~Q99JY9	Actr3	A_NRF_GR vs A_NRF_IGG	A_NRF_GR	A_NRF_IGG	17.8318	0.201045	16.9945	0.413114	1.78669	0.837293	0.661758	0.0196509	1.70662	0.100517	permutation FDR (250 perm)	0.0360748	FDR correction BH	1	Unpaired t-test
63	Adap2~Q8R2V5	Adap2	A_NRF_GR vs A_NRF_IGG	A_NRF_GR	A_NRF_IGG	14.3694	0.129692	13.3634	0.565878	2.0083	1.00598	0.753439	0.023968	1.62037	0.0699601	permutation FDR (250 perm)	0.0421904	FDR correction BH	1	Unpaired t-test
64	Adgrv1~B8JJE0	Adgrv1	A_NRF_GR vs A_NRF_IGG	A_NRF_GR	A_NRF_IGG	16.6165	1.86911	17.1149	2.78506	0.7079	-0.498382	-0.16972	0.805498	0.0939354	0.582736	permutation FDR (250 perm)	0.83159	FDR correction BH	1	Unpaired t-test
65	Adh1~P00329	Adh1	A_NRF_GR vs A_NRF_IGG	A_NRF_GR	A_NRF_IGG	21.2452	0.323193	20.5961	0.16458	1.56818	0.649091	0.536707	0.0211211	1.67528	0.160992	permutation FDR (250 perm)	0.037937	FDR correction BH	1	Unpaired t-test
66	Adhfe1~A0A087WRE7	Adhfe1	A_NRF_GR vs A_NRF_IGG	A_NRF_GR	A_NRF_IGG	13.76	0.532784	12.6878	0.220631	2.10263	1.0722	0.804387	0.0181272	1.74167	0.0559852	permutation FDR (250 perm)	0.034071	FDR correction BH	1	Unpaired t-test
67	Afdn~E9Q9C3	Afdn	A_NRF_GR vs A_NRF_IGG	A_NRF_GR	A_NRF_IGG	19.1695	0.268826	18.7562	0.0622814	1.33176	0.413331	0.35653	0.0409702	1.38753	0.313816	permutation FDR (250 perm)	0.0643327	FDR correction BH	1	Unpaired t-test
68	Afg1l~Q3V384	Afg1l	A_NRF_GR vs A_NRF_IGG	A_NRF_GR	A_NRF_IGG	14.931	0.226441	12.884	0.362959	4.13259	2.04705	1.64159	0.000167134	3.77694	0.00404754	permutation FDR (250 perm)	0.0012095	FDR correction BH	1	Unpaired t-test
69	Afmid~Q8K4H1	Afmid	A_NRF_GR vs A_NRF_IGG	A_NRF_GR	A_NRF_IGG	16.7251	0.640797	13.1041	0.289146	12.3036	3.62101	2.57561	0.000110613	3.95619	0.000959333	permutation FDR (250 perm)	0.000920546	FDR correction BH	1	Unpaired t-test
70	Agl~F8VPN4	Agl	A_NRF_GR vs A_NRF_IGG	A_NRF_GR	A_NRF_IGG	16.0544	0.453224	14.9621	1.10907	2.13215	1.09231	0.645677	0.16539	0.78149	0.107588	permutation FDR (250 perm)	0.208023	FDR correction BH	1	Unpaired t-test
71	Agmat~A2AS89	Agmat	A_NRF_GR vs A_NRF_IGG	A_NRF_GR	A_NRF_IGG	19.5858	0.273918	19.8888	0.116298	0.810565	-0.303	-0.258575	0.128259	0.891911	0.435335	permutation FDR (250 perm)	0.167509	FDR correction BH	1	Unpaired t-test
72	Agxt2~Q3UEG6	Agxt2	A_NRF_GR vs A_NRF_IGG	A_NRF_GR	A_NRF_IGG	13.3354	0.740983	12.9029	0.0969095	1.34963	0.432563	0.302185	0.354768	0.450056	0.374741	permutation FDR (250 perm)	0.403218	FDR correction BH	1	Unpaired t-test
73	Agxt~O35423-2	Agxt	A_NRF_GR vs A_NRF_IGG	A_NRF_GR	A_NRF_IGG	18.5397	0.213193	19.0549	0.179298	0.699706	-0.515179	-0.443803	0.0185239	1.73227	0.228839	permutation FDR (250 perm)	0.0345996	FDR correction BH	1	Unpaired t-test
74	Ahctf1~Q8CJF7	Ahctf1	A_NRF_GR vs A_NRF_IGG	A_NRF_GR	A_NRF_IGG	14.1268	0.487737	12.7838	0.554882	2.53685	1.34304	0.941472	0.0198459	1.70233	0.0313053	permutation FDR (250 perm)	0.0362056	FDR correction BH	1	Unpaired t-test
75	Ahcy~P50247	Ahcy	A_NRF_GR vs A_NRF_IGG	A_NRF_GR	A_NRF_IGG	18.5333	0.309576	18.7675	0.277503	0.850121	-0.23426	-0.188915	0.366777	0.435597	0.546654	permutation FDR (250 perm)	0.415293	FDR correction BH	1	Unpaired t-test
76	Ahdc1~Q6PAL7	Ahdc1	A_NRF_GR vs A_NRF_IGG	A_NRF_GR	A_NRF_IGG	17.35	0.69328	12.8539	0.49939	22.5672	4.49616	3.01089	9.80256e-05	4.00866	0.000584906	permutation FDR (250 perm)	0.000868518	FDR correction BH	1	Unpaired t-test
77	Ahsa1~Q8BK64	Ahsa1	A_NRF_GR vs A_NRF_IGG	A_NRF_GR	A_NRF_IGG	17.4633	0.630764	13.8708	0.384017	12.0624	3.59245	2.51862	0.000152405	3.817	0.00102881	permutation FDR (250 perm)	0.00115304	FDR correction BH	1	Unpaired t-test
78	Aifm1~B1AU25	Aifm1	A_NRF_GR vs A_NRF_IGG	A_NRF_GR	A_NRF_IGG	14.5937	1.09229	15.2847	0.632996	0.619407	-0.691041	-0.399706	0.379686	0.420575	0.269219	permutation FDR (250 perm)	0.427647	FDR correction BH	1	Unpaired t-test
79	Ak2~Q9WTP6	Ak2	A_NRF_GR vs A_NRF_IGG	A_NRF_GR	A_NRF_IGG	17.4611	0.507158	17.3254	0.59624	1.09864	0.135715	0.0934721	0.774079	0.111215	0.752232	permutation FDR (250 perm)	0.803583	FDR correction BH	1	Unpaired t-test
80	Ak3~Q9WTP7	Ak3	A_NRF_GR vs A_NRF_IGG	A_NRF_GR	A_NRF_IGG	18.9626	0.153376	18.3274	0.214893	1.55317	0.635213	0.551196	0.00589628	2.22942	0.153918	permutation FDR (250 perm)	0.0148697	FDR correction BH	1	Unpaired t-test
81	Ak4~Q9WUR9	Ak4	A_NRF_GR vs A_NRF_IGG	A_NRF_GR	A_NRF_IGG	18.1641	0.422537	16.8707	0.0680018	2.45117	1.29347	1.03719	0.00194816	2.71038	0.0205374	permutation FDR (250 perm)	0.00654336	FDR correction BH	1	Unpaired t-test
82	Akap8l~A0A494B9L0	Akap8l	A_NRF_GR vs A_NRF_IGG	A_NRF_GR	A_NRF_IGG	14.7086	0.254125	12.7924	0.524896	3.77431	1.91621	1.43354	0.00127034	2.89608	0.00630945	permutation FDR (250 perm)	0.00490454	FDR correction BH	1	Unpaired t-test
83	Akap8~Q9DBR0	Akap8	A_NRF_GR vs A_NRF_IGG	A_NRF_GR	A_NRF_IGG	17.6779	0.217243	15.5656	0.259171	4.3239	2.11233	1.76728	3.69157e-05	4.43279	0.0033822	permutation FDR (250 perm)	0.000472647	FDR correction BH	1	Unpaired t-test
84	Akap9~E9QQ10	Akap9	A_NRF_GR vs A_NRF_IGG	A_NRF_GR	A_NRF_IGG	16.0391	0.0193569	12.7471	0.390342	9.79509	3.29206	2.68599	6.50585e-06	5.1867	0.000913554	permutation FDR (250 perm)	0.000180853	FDR correction BH	1	Unpaired t-test
85	Akr1c14~Q91WT7	Akr1c14	A_NRF_GR vs A_NRF_IGG	A_NRF_GR	A_NRF_IGG	17.054	0.304591	15.7485	0.343242	2.47166	1.30548	1.03204	0.00263727	2.57884	0.0209649	permutation FDR (250 perm)	0.00809129	FDR correction BH	1	Unpaired t-test
86	Akr1c19~G3X9Y6	Akr1c19	A_NRF_GR vs A_NRF_IGG	A_NRF_GR	A_NRF_IGG	15.2364	0.293684	14.2883	0.322791	1.92942	0.948167	0.757349	0.00936284	2.02859	0.0687716	permutation FDR (250 perm)	0.0209169	FDR correction BH	1	Unpaired t-test
87	Akr1c6~P70694	Akr1c6	A_NRF_GR vs A_NRF_IGG	A_NRF_GR	A_NRF_IGG	18.6591	0.27961	18.4084	0.270694	1.18972	0.250626	0.204644	0.307338	0.512383	0.518852	permutation FDR (250 perm)	0.355529	FDR correction BH	1	Unpaired t-test
88	Akr7a2~Q8CG76	Akr7a2	A_NRF_GR vs A_NRF_IGG	A_NRF_GR	A_NRF_IGG	15.0152	0.667938	13.1783	0.377407	3.57233	1.83687	1.27301	0.0060311	2.2196	0.00928152	permutation FDR (250 perm)	0.015108	FDR correction BH	1	Unpaired t-test
89	Alas1~A0A0R4J0X2	Alas1	A_NRF_GR vs A_NRF_IGG	A_NRF_GR	A_NRF_IGG	14.028	0.682203	12.8325	0.372564	2.2903	1.19554	0.825204	0.037325	1.428	0.0514944	permutation FDR (250 perm)	0.0593555	FDR correction BH	1	Unpaired t-test
90	Alb~P07724	Alb	A_NRF_GR vs A_NRF_IGG	A_NRF_GR	A_NRF_IGG	23.5559	1.37416	23.2395	0.0516927	1.24519	0.316364	0.176352	0.704072	0.152383	0.57014	permutation FDR (250 perm)	0.743269	FDR correction BH	1	Unpaired t-test
91	Aldh1a1~P24549	Aldh1a1	A_NRF_GR vs A_NRF_IGG	A_NRF_GR	A_NRF_IGG	17.2919	0.30745	16.5363	0.276511	1.68831	0.755576	0.609958	0.0194437	1.71122	0.123564	permutation FDR (250 perm)	0.0358262	FDR correction BH	1	Unpaired t-test
92	Aldh1b1~Q9CZS1	Aldh1b1	A_NRF_GR vs A_NRF_IGG	A_NRF_GR	A_NRF_IGG	14.6687	0.662601	13.6522	1.11727	2.02289	1.01642	0.580822	0.224122	0.649516	0.137547	permutation FDR (250 perm)	0.270317	FDR correction BH	1	Unpaired t-test
93	Aldh1l1~Q8R0Y6	Aldh1l1	A_NRF_GR vs A_NRF_IGG	A_NRF_GR	A_NRF_IGG	17.34	0.15449	17.9219	0.128788	0.668084	-0.581898	-0.521356	0.00242554	2.61519	0.17111	permutation FDR (250 perm)	0.00776379	FDR correction BH	1	Unpaired t-test
94	Aldh2~P47738	Aldh2	A_NRF_GR vs A_NRF_IGG	A_NRF_GR	A_NRF_IGG	18.6366	0.12012	19.0895	0.250852	0.730575	-0.452897	-0.390234	0.0303372	1.51802	0.279117	permutation FDR (250 perm)	0.0504458	FDR correction BH	1	Unpaired t-test
95	Aldh3a2~B1AV77	Aldh3a2	A_NRF_GR vs A_NRF_IGG	A_NRF_GR	A_NRF_IGG	17.8782	0.454197	16.9969	0.248677	1.84196	0.881241	0.678419	0.0256906	1.59023	0.0943626	permutation FDR (250 perm)	0.044474	FDR correction BH	1	Unpaired t-test
96	Aldh4a1~Q8CHT0	Aldh4a1	A_NRF_GR vs A_NRF_IGG	A_NRF_GR	A_NRF_IGG	17.517	0.0917309	16.8537	0.0769425	1.5837	0.663302	0.620416	7.32515e-05	4.13518	0.118644	permutation FDR (250 perm)	0.000715672	FDR correction BH	1	Unpaired t-test
97	Aldh6a1~Q9EQ20	Aldh6a1	A_NRF_GR vs A_NRF_IGG	A_NRF_GR	A_NRF_IGG	18.3941	0.376851	17.4433	0.274627	1.93305	0.950881	0.749186	0.0123379	1.90876	0.0711492	permutation FDR (250 perm)	0.0256548	FDR correction BH	1	Unpaired t-test
98	Aldh7a1~Q9DBF1-2	Aldh7a1	A_NRF_GR vs A_NRF_IGG	A_NRF_GR	A_NRF_IGG	14.2937	0.480216	13.6521	0.44197	1.5601	0.641639	0.466035	0.139491	0.855454	0.210364	permutation FDR (250 perm)	0.179826	FDR correction BH	1	Unpaired t-test
99	Aldh8a1~Q8BH00	Aldh8a1	A_NRF_GR vs A_NRF_IGG	A_NRF_GR	A_NRF_IGG	14.3897	0.653919	14.0891	0.489708	1.23171	0.300665	0.204302	0.547373	0.261716	0.519134	permutation FDR (250 perm)	0.598078	FDR correction BH	1	Unpaired t-test
100	Aldob~Q91Y97	Aldob	A_NRF_GR vs A_NRF_IGG	A_NRF_GR	A_NRF_IGG	16.4371	0.178866	15.8273	0.219237	1.52613	0.609873	0.524235	0.00969822	2.01331	0.169099	permutation FDR (250 perm)	0.0213332	FDR correction BH	1	Unpaired t-test
101	Alyref~O08583	Alyref	A_NRF_GR vs A_NRF_IGG	A_NRF_GR	A_NRF_IGG	18.4299	0.464652	18.8507	0.165077	0.747032	-0.420757	-0.327516	0.189901	0.721472	0.34422	permutation FDR (250 perm)	0.232983	FDR correction BH	1	Unpaired t-test
102	Amacr~O09174	Amacr	A_NRF_GR vs A_NRF_IGG	A_NRF_GR	A_NRF_IGG	15.9277	0.260716	17.3418	0.221379	0.375244	-1.4141	-1.18091	0.000374192	3.4269	0.0124597	permutation FDR (250 perm)	0.00205226	FDR correction BH	1	Unpaired t-test
103	Amdhd1~Q9DBA8	Amdhd1	A_NRF_GR vs A_NRF_IGG	A_NRF_GR	A_NRF_IGG	15.5607	0.382259	14.9384	0.466337	1.53933	0.622301	0.461602	0.124076	0.906313	0.213678	permutation FDR (250 perm)	0.162662	FDR correction BH	1	Unpaired t-test
104	Amt~Q8CFA2	Amt	A_NRF_GR vs A_NRF_IGG	A_NRF_GR	A_NRF_IGG	16.7804	0.264204	15.8781	0.347906	1.869	0.90227	0.720537	0.0116805	1.93254	0.0798911	permutation FDR (250 perm)	0.0246443	FDR correction BH	1	Unpaired t-test
105	Ankfy1~Q810B6	Ankfy1	A_NRF_GR vs A_NRF_IGG	A_NRF_GR	A_NRF_IGG	13.7173	0.194545	12.9967	0.248349	1.64784	0.720574	0.609551	0.00748469	2.12583	0.123701	permutation FDR (250 perm)	0.0179393	FDR correction BH	1	Unpaired t-test
106	Anxa1~A0A494BBD8	Anxa1	A_NRF_GR vs A_NRF_IGG	A_NRF_GR	A_NRF_IGG	13.2847	0.368115	12.8242	0.482267	1.37598	0.460461	0.341012	0.236673	0.625852	0.329915	permutation FDR (250 perm)	0.283629	FDR correction BH	1	Unpaired t-test
107	Anxa2~P07356	Anxa2	A_NRF_GR vs A_NRF_IGG	A_NRF_GR	A_NRF_IGG	15.3909	1.08891	15.2875	0.346798	1.07432	0.103428	0.0623138	0.880578	0.0552323	0.830661	permutation FDR (250 perm)	0.895523	FDR correction BH	1	Unpaired t-test
108	Anxa6~F8WIT2	Anxa6	A_NRF_GR vs A_NRF_IGG	A_NRF_GR	A_NRF_IGG	17.2574	0.406643	16.8069	0.549687	1.36652	0.450509	0.323001	0.297273	0.526844	0.349684	permutation FDR (250 perm)	0.346279	FDR correction BH	1	Unpaired t-test
109	Anxa7~Q07076	Anxa7	A_NRF_GR vs A_NRF_IGG	A_NRF_GR	A_NRF_IGG	17.317	0.0551184	16.4162	0.330093	1.86705	0.900761	0.754901	0.00346053	2.46086	0.0694782	permutation FDR (250 perm)	0.00983657	FDR correction BH	1	Unpaired t-test
110	Aox3~G3X982	Aox3	A_NRF_GR vs A_NRF_IGG	A_NRF_GR	A_NRF_IGG	15.6655	0.104354	13.6443	0.313485	4.05927	2.02122	1.69743	4.15997e-05	4.38091	0.00376592	permutation FDR (250 perm)	0.000510247	FDR correction BH	1	Unpaired t-test
111	Ap1m1~P35585	Ap1m1	A_NRF_GR vs A_NRF_IGG	A_NRF_GR	A_NRF_IGG	14.1331	0.0692187	12.9574	0.258747	2.25898	1.17567	1.01821	0.000269647	3.5692	0.0223519	permutation FDR (250 perm)	0.00163535	FDR correction BH	1	Unpaired t-test
112	Ap2a1~P17426	Ap2a1	A_NRF_GR vs A_NRF_IGG	A_NRF_GR	A_NRF_IGG	14.7347	0.63759	12.8741	0.203477	3.63164	1.86062	1.34205	0.00295445	2.52952	0.00786838	permutation FDR (250 perm)	0.00879874	FDR correction BH	1	Unpaired t-test
113	Ap2a2~P17427	Ap2a2	A_NRF_GR vs A_NRF_IGG	A_NRF_GR	A_NRF_IGG	17.1185	0.193444	15.951	0.180421	2.24611	1.16743	1.01276	0.000261674	3.58224	0.0229954	permutation FDR (250 perm)	0.0016065	FDR correction BH	1	Unpaired t-test
114	Ap2b1~H3BKM0	Ap2b1	A_NRF_GR vs A_NRF_IGG	A_NRF_GR	A_NRF_IGG	16.3165	0.0889027	15.1661	0.299991	2.21987	1.15048	0.974448	0.000703796	3.15255	0.0267513	permutation FDR (250 perm)	0.00321429	FDR correction BH	1	Unpaired t-test
115	Ap2m1~P84091	Ap2m1	A_NRF_GR vs A_NRF_IGG	A_NRF_GR	A_NRF_IGG	18.2083	0.0956046	17.2881	0.242974	1.8923	0.920143	0.799603	0.000881382	3.05484	0.057361	permutation FDR (250 perm)	0.00377232	FDR correction BH	1	Unpaired t-test
116	Ap3m1~Q9JKC8	Ap3m1	A_NRF_GR vs A_NRF_IGG	A_NRF_GR	A_NRF_IGG	15.3775	0.434935	13.3593	1.05787	4.05087	2.01823	1.21553	0.0223326	1.65106	0.0112296	permutation FDR (250 perm)	0.0397792	FDR correction BH	1	Unpaired t-test
117	Api5~O35841	Api5	A_NRF_GR vs A_NRF_IGG	A_NRF_GR	A_NRF_IGG	14.2686	0.607888	12.773	0.254948	2.81984	1.49561	1.08332	0.0077144	2.1127	0.0173558	permutation FDR (250 perm)	0.018314	FDR correction BH	1	Unpaired t-test
118	Apob~E9Q414	Apob	A_NRF_GR vs A_NRF_IGG	A_NRF_GR	A_NRF_IGG	14.996	0.325637	12.3924	0.266103	6.07818	2.60364	2.09499	3.88376e-05	4.41075	0.00185192	permutation FDR (250 perm)	0.00049304	FDR correction BH	1	Unpaired t-test
119	Aqr~A2AQA7	Aqr	A_NRF_GR vs A_NRF_IGG	A_NRF_GR	A_NRF_IGG	14.3527	0.786917	12.8267	0.430207	2.87978	1.52596	1.00538	0.0257106	1.58989	0.0236049	permutation FDR (250 perm)	0.044474	FDR correction BH	1	Unpaired t-test
120	Arcn1~Q5XJY5	Arcn1	A_NRF_GR vs A_NRF_IGG	A_NRF_GR	A_NRF_IGG	15.4926	0.31074	14.4302	0.450816	2.08852	1.06248	0.807281	0.0152107	1.81785	0.0552511	permutation FDR (250 perm)	0.0297074	FDR correction BH	1	Unpaired t-test
121	Arf3~P61205	Arf3	A_NRF_GR vs A_NRF_IGG	A_NRF_GR	A_NRF_IGG	18.0557	0.356347	16.8783	0.215327	2.26161	1.17735	0.949184	0.00271678	2.56595	0.030167	permutation FDR (250 perm)	0.00827182	FDR correction BH	1	Unpaired t-test
122	Arf4~P61750	Arf4	A_NRF_GR vs A_NRF_IGG	A_NRF_GR	A_NRF_IGG	14.5981	0.846237	13.2066	0.398505	2.62352	1.39151	0.903553	0.0419563	1.3772	0.0368498	permutation FDR (250 perm)	0.0655375	FDR correction BH	1	Unpaired t-test
123	Arf6~P62331	Arf6	A_NRF_GR vs A_NRF_IGG	A_NRF_GR	A_NRF_IGG	16.0247	0.491484	14.1289	0.283036	3.72129	1.8958	1.42816	0.00116221	2.93472	0.00640065	permutation FDR (250 perm)	0.00466168	FDR correction BH	1	Unpaired t-test
124	Arfgap2~Q99K28	Arfgap2	A_NRF_GR vs A_NRF_IGG	A_NRF_GR	A_NRF_IGG	16.0842	0.342282	15.7136	0.464514	1.29284	0.370546	0.277952	0.308574	0.51064	0.408122	permutation FDR (250 perm)	0.35667	FDR correction BH	1	Unpaired t-test
125	Arfgap3~Q9D8S3	Arfgap3	A_NRF_GR vs A_NRF_IGG	A_NRF_GR	A_NRF_IGG	13.5645	0.0888034	12.9794	0.248256	1.5002	0.585155	0.507848	0.00851894	2.06961	0.179623	permutation FDR (250 perm)	0.0196935	FDR correction BH	1	Unpaired t-test
126	Arfgef1~G3X9K3	Arfgef1	A_NRF_GR vs A_NRF_IGG	A_NRF_GR	A_NRF_IGG	13.5486	0.510097	12.7801	0.224295	1.70344	0.768455	0.581406	0.0541295	1.26657	0.13726	permutation FDR (250 perm)	0.0809241	FDR correction BH	1	Unpaired t-test
127	Arg1~Q61176	Arg1	A_NRF_GR vs A_NRF_IGG	A_NRF_GR	A_NRF_IGG	16.3735	0.760168	17.4414	0.0744591	0.477017	-1.06789	-0.741082	0.0517502	1.28609	0.0732399	permutation FDR (250 perm)	0.078166	FDR correction BH	1	Unpaired t-test
128	Arglu1~A0A140LIS5	Arglu1	A_NRF_GR vs A_NRF_IGG	A_NRF_GR	A_NRF_IGG	15.449	1.30091	14.3924	1.3778	2.07993	1.05653	0.504546	0.371476	0.430069	0.181383	permutation FDR (250 perm)	0.419662	FDR correction BH	1	Unpaired t-test
129	Arid1b~E9Q4N6	Arid1b	A_NRF_GR vs A_NRF_IGG	A_NRF_GR	A_NRF_IGG	15.423	0.884455	12.9671	0.328691	5.48654	2.4559	1.58982	0.0040683	2.39059	0.00458586	permutation FDR (250 perm)	0.0111007	FDR correction BH	1	Unpaired t-test
130	Arpc1a~Q9R0Q6	Arpc1a	A_NRF_GR vs A_NRF_IGG	A_NRF_GR	A_NRF_IGG	16.3648	0.166889	14.9662	0.872554	2.63644	1.39859	0.924444	0.0343302	1.46432	0.0337838	permutation FDR (250 perm)	0.0554764	FDR correction BH	1	Unpaired t-test
131	Arpc1b~Q91Z25	Arpc1b	A_NRF_GR vs A_NRF_IGG	A_NRF_GR	A_NRF_IGG	16.5086	0.161874	15.5986	0.216782	1.87905	0.910006	0.787065	0.00112514	2.94879	0.0605004	permutation FDR (250 perm)	0.00455531	FDR correction BH	1	Unpaired t-test
132	Arpc2~Q9CVB6	Arpc2	A_NRF_GR vs A_NRF_IGG	A_NRF_GR	A_NRF_IGG	15.7138	0.401753	14.9165	0.254124	1.73778	0.797245	0.625555	0.0271647	1.56599	0.116052	permutation FDR (250 perm)	0.0462418	FDR correction BH	1	Unpaired t-test
133	Arpc3~Q9JM76	Arpc3	A_NRF_GR vs A_NRF_IGG	A_NRF_GR	A_NRF_IGG	17.4393	0.119249	16.4267	0.13916	2.01746	1.01254	0.915658	7.43915e-05	4.12848	0.0350661	permutation FDR (250 perm)	0.000715672	FDR correction BH	1	Unpaired t-test
134	Arpc4~P59999	Arpc4	A_NRF_GR vs A_NRF_IGG	A_NRF_GR	A_NRF_IGG	17.351	0.352749	17.3469	0.133557	1.00289	0.00416402	0.00341939	0.985364	0.00640317	0.991259	permutation FDR (250 perm)	0.987342	FDR correction BH	1	Unpaired t-test
135	As3mt~Q91WU5	As3mt	A_NRF_GR vs A_NRF_IGG	A_NRF_GR	A_NRF_IGG	17.6494	0.222251	12.4401	0.537218	36.9969	5.20933	3.9002	4.5283e-06	5.34406	0.000301887	permutation FDR (250 perm)	0.000159695	FDR correction BH	1	Unpaired t-test
136	Asgr1~J3QPT6	Asgr1	A_NRF_GR vs A_NRF_IGG	A_NRF_GR	A_NRF_IGG	14.5898	1.79791	15.2485	0.446408	0.633435	-0.658732	-0.318298	0.560582	0.251361	0.354442	permutation FDR (250 perm)	0.609842	FDR correction BH	1	Unpaired t-test
137	Asl~Q91YI0	Asl	A_NRF_GR vs A_NRF_IGG	A_NRF_GR	A_NRF_IGG	14.832	1.08339	12.771	0.628181	4.17276	2.061	1.19615	0.0291629	1.53517	0.0117396	permutation FDR (250 perm)	0.0488682	FDR correction BH	1	Unpaired t-test
138	Aspg~A0JNU3	Aspg	A_NRF_GR vs A_NRF_IGG	A_NRF_GR	A_NRF_IGG	14.8536	1.22402	12.5915	0.297543	4.79695	2.26212	1.30965	0.0208372	1.68116	0.0086299	permutation FDR (250 perm)	0.037472	FDR correction BH	1	Unpaired t-test
139	Ass1~P16460	Ass1	A_NRF_GR vs A_NRF_IGG	A_NRF_GR	A_NRF_IGG	21.5149	0.0866039	21.5614	0.167974	0.968304	-0.0464682	-0.0418968	0.685049	0.164278	0.886385	permutation FDR (250 perm)	0.72472	FDR correction BH	1	Unpaired t-test
140	Atad2b~E9Q166	Atad2b	A_NRF_GR vs A_NRF_IGG	A_NRF_GR	A_NRF_IGG	14.1139	0.233718	12.9681	0.206026	2.21262	1.14576	0.97108	0.000703299	3.15286	0.027046	permutation FDR (250 perm)	0.00321429	FDR correction BH	1	Unpaired t-test
141	Atf1~P81269	Atf1	A_NRF_GR vs A_NRF_IGG	A_NRF_GR	A_NRF_IGG	14.7216	0.672541	12.8563	0.490986	3.6434	1.86529	1.25969	0.00817159	2.08769	0.00972468	permutation FDR (250 perm)	0.0191566	FDR correction BH	1	Unpaired t-test
142	Atg3~Q9CPX6	Atg3	A_NRF_GR vs A_NRF_IGG	A_NRF_GR	A_NRF_IGG	14.566	0.833623	12.8878	0.279752	3.20046	1.67828	1.11316	0.0162888	1.78811	0.0157807	permutation FDR (250 perm)	0.0314036	FDR correction BH	1	Unpaired t-test
143	Atl3~E9PYT3	Atl3	A_NRF_GR vs A_NRF_IGG	A_NRF_GR	A_NRF_IGG	13.7984	0.308792	12.9041	0.343936	1.8587	0.894296	0.705915	0.0153971	1.81256	0.0847518	permutation FDR (250 perm)	0.0299544	FDR correction BH	1	Unpaired t-test
144	Atp11c~E9QKK8	Atp11c	A_NRF_GR vs A_NRF_IGG	A_NRF_GR	A_NRF_IGG	16.7697	0.210623	15.6196	0.158933	2.21939	1.15016	0.99811	0.000280147	3.55261	0.0241334	permutation FDR (250 perm)	0.00167864	FDR correction BH	1	Unpaired t-test
145	Atp1a1~Q8VDN2	Atp1a1	A_NRF_GR vs A_NRF_IGG	A_NRF_GR	A_NRF_IGG	16.0115	0.700574	15.1498	0.168477	1.81722	0.861732	0.608564	0.0837215	1.07716	0.124073	permutation FDR (250 perm)	0.11721	FDR correction BH	1	Unpaired t-test
146	Atp2a2~O55143-2	Atp2a2	A_NRF_GR vs A_NRF_IGG	A_NRF_GR	A_NRF_IGG	14.8528	0.778858	13.8542	1.23362	1.99805	0.998592	0.542033	0.280622	0.551878	0.15838	permutation FDR (250 perm)	0.32893	FDR correction BH	1	Unpaired t-test
147	Atp5f1a~Q03265	Atp5f1a	A_NRF_GR vs A_NRF_IGG	A_NRF_GR	A_NRF_IGG	19.0532	0.199551	18.8704	0.116387	1.13512	0.182847	0.16133	0.219465	0.658635	0.598859	permutation FDR (250 perm)	0.265556	FDR correction BH	1	Unpaired t-test
148	Atp5f1b~P56480	Atp5f1b	A_NRF_GR vs A_NRF_IGG	A_NRF_GR	A_NRF_IGG	18.5033	0.249447	18.2606	0.158529	1.18318	0.24267	0.207297	0.204835	0.688595	0.514947	permutation FDR (250 perm)	0.249669	FDR correction BH	1	Unpaired t-test
149	Atp5f1c~Q8C2Q8	Atp5f1c	A_NRF_GR vs A_NRF_IGG	A_NRF_GR	A_NRF_IGG	17.1228	0.641776	16.4815	0.190519	1.55982	0.641379	0.462585	0.148105	0.829432	0.212944	permutation FDR (250 perm)	0.189301	FDR correction BH	1	Unpaired t-test
150	Atp5mf~F8WHP8	Atp5mf	A_NRF_GR vs A_NRF_IGG	A_NRF_GR	A_NRF_IGG	15.0784	0.925037	14.7591	0.849492	1.24776	0.319337	0.185111	0.67507	0.170651	0.553223	permutation FDR (250 perm)	0.715173	FDR correction BH	1	Unpaired t-test
151	Atp5pb~Q9CQQ7	Atp5pb	A_NRF_GR vs A_NRF_IGG	A_NRF_GR	A_NRF_IGG	14.8735	1.078	13.6307	0.509153	2.36661	1.24282	0.736131	0.12101	0.917178	0.0750206	permutation FDR (250 perm)	0.159291	FDR correction BH	1	Unpaired t-test
152	Atp5po~Q9DB20	Atp5po	A_NRF_GR vs A_NRF_IGG	A_NRF_GR	A_NRF_IGG	18.2697	1.06767	17.2556	0.336994	2.01969	1.01414	0.615972	0.167721	0.775413	0.12077	permutation FDR (250 perm)	0.210072	FDR correction BH	1	Unpaired t-test
153	Atp6v1h~Q8BVE3	Atp6v1h	A_NRF_GR vs A_NRF_IGG	A_NRF_GR	A_NRF_IGG	15.8432	0.19015	12.8039	0.530279	8.22135	3.03938	2.29344	8.51226e-05	4.06996	0.0014367	permutation FDR (250 perm)	0.000782292	FDR correction BH	1	Unpaired t-test
154	Atxn10~P28658	Atxn10	A_NRF_GR vs A_NRF_IGG	A_NRF_GR	A_NRF_IGG	14.349	0.53167	12.9063	0.598575	2.71827	1.44269	0.986636	0.0205546	1.68709	0.0251606	permutation FDR (250 perm)	0.0371869	FDR correction BH	1	Unpaired t-test
155	Baat~Q91X34	Baat	A_NRF_GR vs A_NRF_IGG	A_NRF_GR	A_NRF_IGG	17.0631	0.226397	18.1319	0.236959	0.476723	-1.06878	-0.898727	0.00132074	2.87918	0.0377447	permutation FDR (250 perm)	0.00502149	FDR correction BH	1	Unpaired t-test
156	Babam2~Q8K3W0	Babam2	A_NRF_GR vs A_NRF_IGG	A_NRF_GR	A_NRF_IGG	15.2816	0.780347	13.1152	0.370463	4.48887	2.16635	1.44546	0.00485537	2.31378	0.00611247	permutation FDR (250 perm)	0.0126935	FDR correction BH	1	Unpaired t-test
157	Bag3~Q9JLV1	Bag3	A_NRF_GR vs A_NRF_IGG	A_NRF_GR	A_NRF_IGG	17.1952	0.314039	18.4212	0.304917	0.427499	-1.22601	-0.97868	0.00284777	2.54549	0.0261317	permutation FDR (250 perm)	0.00858343	FDR correction BH	1	Unpaired t-test
158	Bag4~Q8CI61	Bag4	A_NRF_GR vs A_NRF_IGG	A_NRF_GR	A_NRF_IGG	15.1212	0.184168	13.931	1.52456	2.28175	1.19014	0.630836	0.228041	0.641988	0.11373	permutation FDR (250 perm)	0.274161	FDR correction BH	1	Unpaired t-test
159	Baiap2l1~Q9DBJ3	Baiap2l1	A_NRF_GR vs A_NRF_IGG	A_NRF_GR	A_NRF_IGG	17.896	0.372315	17.1966	0.0659633	1.62385	0.699419	0.574093	0.0185092	1.73261	0.140976	permutation FDR (250 perm)	0.0345996	FDR correction BH	1	Unpaired t-test
160	Baiap2~Q8BKX1	Baiap2	A_NRF_GR vs A_NRF_IGG	A_NRF_GR	A_NRF_IGG	19.7382	0.1265	19.1376	0.0277844	1.51644	0.600691	0.558899	0.000198836	3.7015	0.149419	permutation FDR (250 perm)	0.00136008	FDR correction BH	1	Unpaired t-test
161	Bbox1~Q924Y0	Bbox1	A_NRF_GR vs A_NRF_IGG	A_NRF_GR	A_NRF_IGG	15.5922	0.516569	13.5205	0.799936	4.20395	2.07174	1.33681	0.00930639	2.03122	0.00800642	permutation FDR (250 perm)	0.0208697	FDR correction BH	1	Unpaired t-test
162	Bcas2~Q9D287	Bcas2	A_NRF_GR vs A_NRF_IGG	A_NRF_GR	A_NRF_IGG	15.4381	0.250404	13.1099	0.452717	5.02195	2.32825	1.79276	0.000234963	3.629	0.00313608	permutation FDR (250 perm)	0.0014956	FDR correction BH	1	Unpaired t-test
163	Bckdha~Q3U3J1	Bckdha	A_NRF_GR vs A_NRF_IGG	A_NRF_GR	A_NRF_IGG	19.0191	0.230472	19.3797	0.160884	0.778802	-0.360672	-0.310315	0.0679567	1.16777	0.364692	permutation FDR (250 perm)	0.0978838	FDR correction BH	1	Unpaired t-test
164	Bckdhb~Q6P3A8	Bckdhb	A_NRF_GR vs A_NRF_IGG	A_NRF_GR	A_NRF_IGG	18.3544	0.359263	18.6821	0.270842	0.796798	-0.327715	-0.260141	0.253918	0.595306	0.433379	permutation FDR (250 perm)	0.300925	FDR correction BH	1	Unpaired t-test
165	Bclaf1~F8WI22	Bclaf1	A_NRF_GR vs A_NRF_IGG	A_NRF_GR	A_NRF_IGG	18.2564	0.373055	13.9203	0.374554	20.1981	4.33615	3.32218	7.60096e-06	5.11913	0.000496766	permutation FDR (250 perm)	0.000196315	FDR correction BH	1	Unpaired t-test
166	Bdh1~Q80XN0	Bdh1	A_NRF_GR vs A_NRF_IGG	A_NRF_GR	A_NRF_IGG	16.3381	0.147004	16.3953	0.221737	0.961128	-0.0571995	-0.0495836	0.722397	0.141224	0.865617	permutation FDR (250 perm)	0.760471	FDR correction BH	1	Unpaired t-test
167	Bhmt~O35490	Bhmt	A_NRF_GR vs A_NRF_IGG	A_NRF_GR	A_NRF_IGG	19.6182	0.346984	19.61	0.307674	1.00569	0.00819136	0.00646137	0.976586	0.0102897	0.982909	permutation FDR (250 perm)	0.981829	FDR correction BH	1	Unpaired t-test
168	Bid~P70444	Bid	A_NRF_GR vs A_NRF_IGG	A_NRF_GR	A_NRF_IGG	14.1731	0.299453	13.0144	0.181521	2.23263	1.15874	0.963872	0.00122482	2.91193	0.0279608	permutation FDR (250 perm)	0.00481569	FDR correction BH	1	Unpaired t-test
169	Bop1~P97452	Bop1	A_NRF_GR vs A_NRF_IGG	A_NRF_GR	A_NRF_IGG	16.2158	1.84123	12.8106	0.114889	10.594	3.40517	1.64891	0.0186696	1.72886	0.00395911	permutation FDR (250 perm)	0.034785	FDR correction BH	1	Unpaired t-test
170	Bphl~Q8R164	Bphl	A_NRF_GR vs A_NRF_IGG	A_NRF_GR	A_NRF_IGG	17.7479	0.217093	18.0124	0.150238	0.83249	-0.264495	-0.229512	0.133386	0.87489	0.478654	permutation FDR (250 perm)	0.172997	FDR correction BH	1	Unpaired t-test
171	Brcc3~P46737	Brcc3	A_NRF_GR vs A_NRF_IGG	A_NRF_GR	A_NRF_IGG	15.4112	0.277688	13.753	0.939124	3.15624	1.6582	1.05928	0.0261933	1.58181	0.0191853	permutation FDR (250 perm)	0.0451526	FDR correction BH	1	Unpaired t-test
172	Brix1~Q9DCA5	Brix1	A_NRF_GR vs A_NRF_IGG	A_NRF_GR	A_NRF_IGG	14.1541	0.434928	12.7782	0.454045	2.59513	1.37581	1.00939	0.00907291	2.04225	0.0232669	permutation FDR (250 perm)	0.0205616	FDR correction BH	1	Unpaired t-test
173	Btf3~Q64152-2	Btf3	A_NRF_GR vs A_NRF_IGG	A_NRF_GR	A_NRF_IGG	15.8528	0.314706	13.0122	0.203843	7.16309	2.84058	2.33508	1.20867e-05	4.91769	0.00136624	permutation FDR (250 perm)	0.000252291	FDR correction BH	1	Unpaired t-test
174	Bub3~A0A140LHA2	Bub3	A_NRF_GR vs A_NRF_IGG	A_NRF_GR	A_NRF_IGG	16.6513	0.34195	15.2632	0.33585	2.61748	1.38818	1.0873	0.00241238	2.61755	0.0171328	permutation FDR (250 perm)	0.00775481	FDR correction BH	1	Unpaired t-test
175	Bud31~Q6PGH1	Bud31	A_NRF_GR vs A_NRF_IGG	A_NRF_GR	A_NRF_IGG	15.7927	0.30004	12.9029	0.63173	7.41178	2.88982	2.0586	0.00037538	3.42553	0.00203175	permutation FDR (250 perm)	0.00205226	FDR correction BH	1	Unpaired t-test
176	C1qa~P98086	C1qa	A_NRF_GR vs A_NRF_IGG	A_NRF_GR	A_NRF_IGG	13.1673	0.514808	16.6367	1.49413	0.090281	-3.46943	-1.81417	0.00894145	2.04859	0.00306985	permutation FDR (250 perm)	0.0204181	FDR correction BH	1	Unpaired t-test
177	C1qbp~Q8R5L1	C1qbp	A_NRF_GR vs A_NRF_IGG	A_NRF_GR	A_NRF_IGG	18.2575	0.393606	17.1681	0.269159	2.12795	1.08946	0.854279	0.00747444	2.12642	0.0455803	permutation FDR (250 perm)	0.0179393	FDR correction BH	1	Unpaired t-test
178	C1qb~P14106	C1qb	A_NRF_GR vs A_NRF_IGG	A_NRF_GR	A_NRF_IGG	15.9983	1.22565	16.9124	0.770639	0.530675	-0.9141	-0.497908	0.31609	0.500189	0.186401	permutation FDR (250 perm)	0.363953	FDR correction BH	1	Unpaired t-test
179	C1qc~Q02105	C1qc	A_NRF_GR vs A_NRF_IGG	A_NRF_GR	A_NRF_IGG	20.4885	0.171346	17.0787	2.25979	10.628	3.4098	1.4771	0.0403356	1.39431	0.00580508	permutation FDR (250 perm)	0.0635361	FDR correction BH	1	Unpaired t-test
180	C2cd2~E9Q3C1	C2cd2	A_NRF_GR vs A_NRF_IGG	A_NRF_GR	A_NRF_IGG	15.3135	0.195834	12.8464	0.37884	5.52921	2.46707	1.97965	5.7268e-05	4.24209	0.00228991	permutation FDR (250 perm)	0.000608422	FDR correction BH	1	Unpaired t-test
181	C3~P01027	C3	A_NRF_GR vs A_NRF_IGG	A_NRF_GR	A_NRF_IGG	16.147	0.239158	15.7078	0.551326	1.35584	0.439191	0.326059	0.252512	0.597718	0.345884	permutation FDR (250 perm)	0.299733	FDR correction BH	1	Unpaired t-test
182	C4b~P01029	C4b	A_NRF_GR vs A_NRF_IGG	A_NRF_GR	A_NRF_IGG	17.5973	0.192912	13.7716	1.79332	14.1792	3.8257	1.87411	0.010407	1.98267	0.00276676	permutation FDR (250 perm)	0.0225285	FDR correction BH	1	Unpaired t-test
183	Ca3~P16015	Ca3	A_NRF_GR vs A_NRF_IGG	A_NRF_GR	A_NRF_IGG	16.1489	0.187713	15.8816	0.270716	1.20354	0.267284	0.224572	0.209534	0.678745	0.486107	permutation FDR (250 perm)	0.255089	FDR correction BH	1	Unpaired t-test
184	Cactin~Q9CS00	Cactin	A_NRF_GR vs A_NRF_IGG	A_NRF_GR	A_NRF_IGG	14.308	0.576317	12.8512	0.730808	2.74503	1.45682	0.947622	0.0350526	1.45528	0.0304541	permutation FDR (250 perm)	0.0564004	FDR correction BH	1	Unpaired t-test
185	Cad~E9QAI5	Cad	A_NRF_GR vs A_NRF_IGG	A_NRF_GR	A_NRF_IGG	15.6555	0.0951946	15.0635	0.170876	1.50732	0.591989	0.531919	0.00193462	2.7134	0.163934	permutation FDR (250 perm)	0.00653789	FDR correction BH	1	Unpaired t-test
186	Camsap3~Q80VC9-9	Camsap3	A_NRF_GR vs A_NRF_IGG	A_NRF_GR	A_NRF_IGG	15.3035	1.26737	12.8972	0.373445	5.30109	2.40629	1.36502	0.0197029	1.70547	0.00748991	permutation FDR (250 perm)	0.0360817	FDR correction BH	1	Unpaired t-test
187	Cand1~Q6ZQ38	Cand1	A_NRF_GR vs A_NRF_IGG	A_NRF_GR	A_NRF_IGG	16.8804	0.320285	13.2737	0.192688	12.1828	3.60677	2.96658	2.92878e-06	5.53331	0.000633295	permutation FDR (250 perm)	0.000121468	FDR correction BH	1	Unpaired t-test
188	Cap1~P40124	Cap1	A_NRF_GR vs A_NRF_IGG	A_NRF_GR	A_NRF_IGG	16.6116	0.427912	14.2886	0.976681	5.00383	2.32303	1.43785	0.00925171	2.03378	0.00622983	permutation FDR (250 perm)	0.0208407	FDR correction BH	1	Unpaired t-test
189	Capza1~P47753	Capza1	A_NRF_GR vs A_NRF_IGG	A_NRF_GR	A_NRF_IGG	16.5957	0.243469	15.75	0.199866	1.79719	0.845743	0.715601	0.00350221	2.45566	0.0815059	permutation FDR (250 perm)	0.00989869	FDR correction BH	1	Unpaired t-test
190	Capza2~P47754	Capza2	A_NRF_GR vs A_NRF_IGG	A_NRF_GR	A_NRF_IGG	17.3989	0.513058	17.114	0.11768	1.21837	0.284955	0.218539	0.38462	0.414968	0.49691	permutation FDR (250 perm)	0.432878	FDR correction BH	1	Unpaired t-test
191	Capzb~P47757-2	Capzb	A_NRF_GR vs A_NRF_IGG	A_NRF_GR	A_NRF_IGG	16.8389	0.0687264	16.1392	0.248258	1.62421	0.699737	0.609143	0.00330907	2.48029	0.123791	permutation FDR (250 perm)	0.0096252	FDR correction BH	1	Unpaired t-test
192	Card10~E9PUV9	Card10	A_NRF_GR vs A_NRF_IGG	A_NRF_GR	A_NRF_IGG	15.0836	1.32504	12.8191	0.373903	4.80491	2.26451	1.26165	0.0292258	1.53423	0.00969755	permutation FDR (250 perm)	0.0489165	FDR correction BH	1	Unpaired t-test
193	Cat~P24270	Cat	A_NRF_GR vs A_NRF_IGG	A_NRF_GR	A_NRF_IGG	21.6272	0.0863509	22.9889	0.175928	0.389129	-1.36168	-1.22327	1.99721e-05	4.69958	0.0110583	permutation FDR (250 perm)	0.000347885	FDR correction BH	1	Unpaired t-test
194	Cbr4~Q91VT4	Cbr4	A_NRF_GR vs A_NRF_IGG	A_NRF_GR	A_NRF_IGG	17.8514	0.184046	16.9706	0.0590398	1.84145	0.880839	0.792411	0.000219178	3.6592	0.0590778	permutation FDR (250 perm)	0.00143375	FDR correction BH	1	Unpaired t-test
195	Cbs~Q91WT9	Cbs	A_NRF_GR vs A_NRF_IGG	A_NRF_GR	A_NRF_IGG	15.5458	0.703306	14.9552	0.213678	1.50592	0.590643	0.414666	0.213395	0.670817	0.254655	permutation FDR (250 perm)	0.259258	FDR correction BH	1	Unpaired t-test
196	Cbx3~Q9DCC5	Cbx3	A_NRF_GR vs A_NRF_IGG	A_NRF_GR	A_NRF_IGG	20.7919	0.132338	20.0952	0.288112	1.62076	0.696669	0.588876	0.00890616	2.05031	0.133655	permutation FDR (250 perm)	0.0203686	FDR correction BH	1	Unpaired t-test
197	Ccar1~Q8CH18-3	Ccar1	A_NRF_GR vs A_NRF_IGG	A_NRF_GR	A_NRF_IGG	17.3743	0.23959	16.3085	0.205524	2.09338	1.06583	0.901532	0.00110281	2.9575	0.0371261	permutation FDR (250 perm)	0.00448916	FDR correction BH	1	Unpaired t-test
198	Ccar2~Q8VDP4	Ccar2	A_NRF_GR vs A_NRF_IGG	A_NRF_GR	A_NRF_IGG	14.931	0.253238	15.6551	0.139605	0.605396	-0.724049	-0.620462	0.00489192	2.31052	0.118609	permutation FDR (250 perm)	0.0127224	FDR correction BH	1	Unpaired t-test
199	Ccdc47~Q9D024-2	Ccdc47	A_NRF_GR vs A_NRF_IGG	A_NRF_GR	A_NRF_IGG	15.866	0.189811	16.1863	0.05894	0.800917	-0.320276	-0.287308	0.0315318	1.50125	0.395107	permutation FDR (250 perm)	0.0517923	FDR correction BH	1	Unpaired t-test
200	Ccdc50~F6UK66	Ccdc50	A_NRF_GR vs A_NRF_IGG	A_NRF_GR	A_NRF_IGG	15.2682	0.350167	13.2317	0.317523	4.10256	2.03652	1.5999	0.000298721	3.52473	0.00449537	permutation FDR (250 perm)	0.00174118	FDR correction BH	1	Unpaired t-test
201	Ccnt1~Q9QWV9	Ccnt1	A_NRF_GR vs A_NRF_IGG	A_NRF_GR	A_NRF_IGG	14.3625	0.246947	13.0496	0.578602	2.48435	1.31287	0.963073	0.0111687	1.952	0.0281146	permutation FDR (250 perm)	0.023799	FDR correction BH	1	Unpaired t-test
202	Cct2~P80314	Cct2	A_NRF_GR vs A_NRF_IGG	A_NRF_GR	A_NRF_IGG	16.4183	0.108639	15.3184	0.498131	2.14342	1.09992	0.849779	0.00966017	2.01502	0.0462507	permutation FDR (250 perm)	0.0212808	FDR correction BH	1	Unpaired t-test
203	Cct3~P80318	Cct3	A_NRF_GR vs A_NRF_IGG	A_NRF_GR	A_NRF_IGG	16.7962	0.284939	16.8768	0.084817	0.945669	-0.0805934	-0.0687867	0.655262	0.183585	0.812522	permutation FDR (250 perm)	0.696157	FDR correction BH	1	Unpaired t-test
204	Cct4~P80315	Cct4	A_NRF_GR vs A_NRF_IGG	A_NRF_GR	A_NRF_IGG	16.2179	0.0935784	15.0009	0.177816	2.32461	1.21699	1.09048	4.4056e-05	4.35599	0.0169056	permutation FDR (250 perm)	0.000510247	FDR correction BH	1	Unpaired t-test
205	Cct5~P80316	Cct5	A_NRF_GR vs A_NRF_IGG	A_NRF_GR	A_NRF_IGG	16.2096	0.644164	15.8518	0.305209	1.28153	0.357866	0.253529	0.417957	0.378869	0.441791	permutation FDR (250 perm)	0.468287	FDR correction BH	1	Unpaired t-test
206	Cct6a~Q52KG9	Cct6a	A_NRF_GR vs A_NRF_IGG	A_NRF_GR	A_NRF_IGG	16.9395	0.240513	16.8079	0.128131	1.09549	0.131577	0.113689	0.435032	0.361478	0.703602	permutation FDR (250 perm)	0.484519	FDR correction BH	1	Unpaired t-test
207	Cct7~P80313	Cct7	A_NRF_GR vs A_NRF_IGG	A_NRF_GR	A_NRF_IGG	16.0301	0.151865	14.6912	0.273472	2.52959	1.3389	1.13409	0.00030964	3.50914	0.0146791	permutation FDR (250 perm)	0.00177717	FDR correction BH	1	Unpaired t-test
208	Cct8~H3BL49	Cct8	A_NRF_GR vs A_NRF_IGG	A_NRF_GR	A_NRF_IGG	15.5733	1.13015	16.0897	0.266478	0.699134	-0.516359	-0.309126	0.470386	0.327545	0.366339	permutation FDR (250 perm)	0.521182	FDR correction BH	1	Unpaired t-test
209	Cdc40~Q9DC48	Cdc40	A_NRF_GR vs A_NRF_IGG	A_NRF_GR	A_NRF_IGG	14.4314	0.709568	12.6636	0.252301	3.40537	1.76781	1.2321	0.00660676	2.18001	0.0108274	permutation FDR (250 perm)	0.0161446	FDR correction BH	1	Unpaired t-test
210	Cdc42bpb~Q7TT50	Cdc42bpb	A_NRF_GR vs A_NRF_IGG	A_NRF_GR	A_NRF_IGG	14.6537	0.0810552	12.7644	0.0599614	3.70447	1.88927	1.78534	5.68936e-08	7.24494	0.0031741	permutation FDR (250 perm)	1.70453e-05	FDR correction BH	1	Unpaired t-test
211	Cdc42~P60766	Cdc42	A_NRF_GR vs A_NRF_IGG	A_NRF_GR	A_NRF_IGG	16.7294	0.497972	15.3655	0.286646	2.57372	1.36385	1.02412	0.00627729	2.20223	0.0218018	permutation FDR (250 perm)	0.0155943	FDR correction BH	1	Unpaired t-test
212	Cdc5l~Q6A068	Cdc5l	A_NRF_GR vs A_NRF_IGG	A_NRF_GR	A_NRF_IGG	15.9691	0.167591	11.8986	0.864747	16.8013	4.0705	2.69828	0.000202887	3.69275	0.000899358	permutation FDR (250 perm)	0.00136903	FDR correction BH	1	Unpaired t-test
213	Cdh2~D3YYT0	Cdh2	A_NRF_GR vs A_NRF_IGG	A_NRF_GR	A_NRF_IGG	17.6813	0.27413	16.1349	0.198135	2.92084	1.54638	1.29374	0.000215316	3.66692	0.00894193	permutation FDR (250 perm)	0.00141467	FDR correction BH	1	Unpaired t-test
214	Cebpa~P53566	Cebpa	A_NRF_GR vs A_NRF_IGG	A_NRF_GR	A_NRF_IGG	15.8829	0.538922	13.0517	0.166653	7.11672	2.83121	2.13566	0.000127956	3.89294	0.00174504	permutation FDR (250 perm)	0.00100884	FDR correction BH	1	Unpaired t-test
215	Cebpb~P28033-3	Cebpb	A_NRF_GR vs A_NRF_IGG	A_NRF_GR	A_NRF_IGG	15.3179	1.11541	12.6851	0.325003	6.20231	2.63281	1.57581	0.00775637	2.11034	0.00474832	permutation FDR (250 perm)	0.0183846	FDR correction BH	1	Unpaired t-test
216	Celf1~P28659-4	Celf1	A_NRF_GR vs A_NRF_IGG	A_NRF_GR	A_NRF_IGG	17.0501	0.399869	13.566	0.452936	11.1897	3.4841	2.58306	5.83183e-05	4.23419	0.000944619	permutation FDR (250 perm)	0.000610915	FDR correction BH	1	Unpaired t-test
217	Cenpv~Q9CXS4	Cenpv	A_NRF_GR vs A_NRF_IGG	A_NRF_GR	A_NRF_IGG	18.8076	0.349955	18.7152	0.200649	1.06615	0.0924077	0.0749514	0.705266	0.151647	0.796789	permutation FDR (250 perm)	0.743909	FDR correction BH	1	Unpaired t-test
218	Cep63~Q3UPP8-3	Cep63	A_NRF_GR vs A_NRF_IGG	A_NRF_GR	A_NRF_IGG	14.3655	0.786303	12.7135	0.308441	3.1426	1.65196	1.11045	0.0147194	1.83211	0.0158766	permutation FDR (250 perm)	0.0289745	FDR correction BH	1	Unpaired t-test
219	Ces2a~Q8QZR3-2	Ces2a	A_NRF_GR vs A_NRF_IGG	A_NRF_GR	A_NRF_IGG	15.7501	0.431912	12.9167	0.120304	7.12734	2.83336	2.25074	3.45231e-05	4.46189	0.00149758	permutation FDR (250 perm)	0.000453646	FDR correction BH	1	Unpaired t-test
220	Ces3a~Q63880-2	Ces3a	A_NRF_GR vs A_NRF_IGG	A_NRF_GR	A_NRF_IGG	14.7693	0.602051	12.8036	0.651316	3.90596	1.96568	1.29998	0.00857274	2.06688	0.00890982	permutation FDR (250 perm)	0.0197569	FDR correction BH	1	Unpaired t-test
221	Cfh~E9Q8I0	Cfh	A_NRF_GR vs A_NRF_IGG	A_NRF_GR	A_NRF_IGG	14.9577	0.471274	15.8229	0.458413	0.548989	-0.86515	-0.627111	0.0628659	1.20158	0.115213	permutation FDR (250 perm)	0.0920558	FDR correction BH	1	Unpaired t-test
222	Cfl1~F8WGL3	Cfl1	A_NRF_GR vs A_NRF_IGG	A_NRF_GR	A_NRF_IGG	16.5839	0.247215	14.4218	1.69046	4.47578	2.16214	1.08849	0.0708767	1.1495	0.0170622	permutation FDR (250 perm)	0.101214	FDR correction BH	1	Unpaired t-test
223	Cgnl1~Q6AW69-5	Cgnl1	A_NRF_GR vs A_NRF_IGG	A_NRF_GR	A_NRF_IGG	17.8539	0.47178	17.5116	0.125052	1.26777	0.342292	0.267042	0.270107	0.568464	0.423457	permutation FDR (250 perm)	0.317848	FDR correction BH	1	Unpaired t-test
224	Cgn~D3YUW7	Cgn	A_NRF_GR vs A_NRF_IGG	A_NRF_GR	A_NRF_IGG	22.292	0.174434	21.9456	0.0719095	1.27137	0.346385	0.312359	0.0190798	1.71943	0.362473	permutation FDR (250 perm)	0.0353689	FDR correction BH	1	Unpaired t-test
225	Cgn~E9QMC1	Cgn	A_NRF_GR vs A_NRF_IGG	A_NRF_GR	A_NRF_IGG	19.4766	0.686283	19.759	0.0670448	0.822178	-0.282478	-0.202042	0.504613	0.297041	0.522982	permutation FDR (250 perm)	0.555408	FDR correction BH	1	Unpaired t-test
226	Chchd3~S4R238	Chchd3	A_NRF_GR vs A_NRF_IGG	A_NRF_GR	A_NRF_IGG	13.5726	0.481607	13.8987	0.595399	0.797695	-0.326091	-0.226117	0.488622	0.311027	0.483773	permutation FDR (250 perm)	0.53979	FDR correction BH	1	Unpaired t-test
227	Chd4~E9QAS4	Chd4	A_NRF_GR vs A_NRF_IGG	A_NRF_GR	A_NRF_IGG	15.8867	0.317606	13.2042	0.537277	6.41942	2.68244	1.97189	0.000302736	3.51894	0.0023633	permutation FDR (250 perm)	0.00175775	FDR correction BH	1	Unpaired t-test
228	Chdh~Q8BJ64	Chdh	A_NRF_GR vs A_NRF_IGG	A_NRF_GR	A_NRF_IGG	16.4818	0.220761	16.0213	0.0820914	1.37603	0.46051	0.405385	0.0147387	1.83154	0.263698	permutation FDR (250 perm)	0.0289745	FDR correction BH	1	Unpaired t-test
229	Cherp~Q8CGZ0	Cherp	A_NRF_GR vs A_NRF_IGG	A_NRF_GR	A_NRF_IGG	15.8526	0.649659	14.3828	0.391999	2.76984	1.46981	1.02207	0.015321	1.81471	0.0220305	permutation FDR (250 perm)	0.029845	FDR correction BH	1	Unpaired t-test
230	Chtop~E9PW20	Chtop	A_NRF_GR vs A_NRF_IGG	A_NRF_GR	A_NRF_IGG	17.9868	0.22113	17.1597	0.133132	1.77401	0.827012	0.719753	0.00144665	2.83964	0.0801354	permutation FDR (250 perm)	0.0054161	FDR correction BH	1	Unpaired t-test
231	Cirbp~D3YU80	Cirbp	A_NRF_GR vs A_NRF_IGG	A_NRF_GR	A_NRF_IGG	15.9099	1.52403	14.7959	1.61184	2.16436	1.11394	0.488417	0.417854	0.378976	0.193422	permutation FDR (250 perm)	0.468287	FDR correction BH	1	Unpaired t-test
232	Cisd3~Z4YKM2	Cisd3	A_NRF_GR vs A_NRF_IGG	A_NRF_GR	A_NRF_IGG	14.2989	0.275361	12.2993	0.268339	3.99883	1.99958	1.63634	0.000104759	3.97981	0.0040916	permutation FDR (250 perm)	0.000896734	FDR correction BH	1	Unpaired t-test
233	Clic4~Q9QYB1	Clic4	A_NRF_GR vs A_NRF_IGG	A_NRF_GR	A_NRF_IGG	14.7634	1.05291	13.0398	0.358187	3.30256	1.72358	1.04962	0.0363298	1.43974	0.0197798	permutation FDR (250 perm)	0.0579853	FDR correction BH	1	Unpaired t-test
234	Clint1~Q5SUH7	Clint1	A_NRF_GR vs A_NRF_IGG	A_NRF_GR	A_NRF_IGG	13.1026	0.105948	12.8677	0.398621	1.17675	0.234814	0.189651	0.362185	0.44107	0.544918	permutation FDR (250 perm)	0.410713	FDR correction BH	1	Unpaired t-test
235	Clk4~O35493	Clk4	A_NRF_GR vs A_NRF_IGG	A_NRF_GR	A_NRF_IGG	14.4128	0.786349	12.7494	0.213359	3.1676	1.66339	1.13124	0.012278	1.91087	0.0148873	permutation FDR (250 perm)	0.0255806	FDR correction BH	1	Unpaired t-test
236	Clmn~Q8C5W0-4	Clmn	A_NRF_GR vs A_NRF_IGG	A_NRF_GR	A_NRF_IGG	15.1113	0.703608	15.7633	0.320031	0.636434	-0.651917	-0.450756	0.194374	0.711363	0.222476	permutation FDR (250 perm)	0.23808	FDR correction BH	1	Unpaired t-test
237	Clpx~Q9JHS4	Clpx	A_NRF_GR vs A_NRF_IGG	A_NRF_GR	A_NRF_IGG	15.2136	0.231928	14.4602	0.232451	1.68573	0.753374	0.63331	0.00733443	2.13463	0.112636	permutation FDR (250 perm)	0.017664	FDR correction BH	1	Unpaired t-test
238	Cltc~Q68FD5	Cltc	A_NRF_GR vs A_NRF_IGG	A_NRF_GR	A_NRF_IGG	17.6889	0.130136	17.6787	0.107119	1.00704	0.0101138	0.00921691	0.920612	0.0359235	0.975973	permutation FDR (250 perm)	0.931808	FDR correction BH	1	Unpaired t-test
239	Cluh~Z4YLI8	Cluh	A_NRF_GR vs A_NRF_IGG	A_NRF_GR	A_NRF_IGG	15.7486	0.0792321	15.3332	0.232599	1.33366	0.415392	0.363783	0.0263552	1.57913	0.306684	permutation FDR (250 perm)	0.0452064	FDR correction BH	1	Unpaired t-test
240	Cmas~A0A0R4J0B4	Cmas	A_NRF_GR vs A_NRF_IGG	A_NRF_GR	A_NRF_IGG	18.167	0.14651	17.9187	0.271077	1.18784	0.248337	0.210829	0.212208	0.673238	0.50894	permutation FDR (250 perm)	0.258026	FDR correction BH	1	Unpaired t-test
241	Cnbp~P53996-2	Cnbp	A_NRF_GR vs A_NRF_IGG	A_NRF_GR	A_NRF_IGG	16.6241	0.0910928	15.6042	1.47316	2.02777	1.0199	0.550654	0.276507	0.558293	0.154293	permutation FDR (250 perm)	0.324869	FDR correction BH	1	Unpaired t-test
242	Cnn3~Q9DAW9	Cnn3	A_NRF_GR vs A_NRF_IGG	A_NRF_GR	A_NRF_IGG	15.4664	0.387557	13.685	0.642566	3.43751	1.78136	1.24289	0.00627427	2.20244	0.0103042	permutation FDR (250 perm)	0.0155943	FDR correction BH	1	Unpaired t-test
243	Coasy~Q9DBL7	Coasy	A_NRF_GR vs A_NRF_IGG	A_NRF_GR	A_NRF_IGG	16.9505	0.253222	15.5176	0.332245	2.69991	1.43291	1.15447	0.00101565	2.99325	0.0137067	permutation FDR (250 perm)	0.00421454	FDR correction BH	1	Unpaired t-test
244	Cobll1~B1AZ26	Cobll1	A_NRF_GR vs A_NRF_IGG	A_NRF_GR	A_NRF_IGG	14.4287	0.528371	12.7647	0.369837	3.16893	1.66399	1.21251	0.00424295	2.37233	0.0112867	permutation FDR (250 perm)	0.0114936	FDR correction BH	1	Unpaired t-test
245	Col18a1~E9QPX1	Col18a1	A_NRF_GR vs A_NRF_IGG	A_NRF_GR	A_NRF_IGG	14.8873	0.782758	15.3422	1.02971	0.729552	-0.454918	-0.260433	0.564746	0.248147	0.433081	permutation FDR (250 perm)	0.61348	FDR correction BH	1	Unpaired t-test
246	Col4a1~A0A1B0GRC0	Col4a1	A_NRF_GR vs A_NRF_IGG	A_NRF_GR	A_NRF_IGG	14.3167	0.288979	12.7894	0.278001	2.88231	1.52723	1.24012	0.00058322	3.23417	0.0104807	permutation FDR (250 perm)	0.00284581	FDR correction BH	1	Unpaired t-test
247	Comt~O88587	Comt	A_NRF_GR vs A_NRF_IGG	A_NRF_GR	A_NRF_IGG	16.8674	0.132783	15.9957	0.276248	1.82979	0.871679	0.740619	0.00264119	2.5782	0.0733018	permutation FDR (250 perm)	0.00809129	FDR correction BH	1	Unpaired t-test
248	Copa~Q8CIE6	Copa	A_NRF_GR vs A_NRF_IGG	A_NRF_GR	A_NRF_IGG	16.4273	0.292937	15.7473	0.195489	1.60214	0.680001	0.5651	0.0155278	1.80889	0.146611	permutation FDR (250 perm)	0.0301695	FDR correction BH	1	Unpaired t-test
249	Copb1~Q9JIF7	Copb1	A_NRF_GR vs A_NRF_IGG	A_NRF_GR	A_NRF_IGG	15.9702	0.278288	15.1501	0.251848	1.76564	0.820193	0.674115	0.00912682	2.03968	0.0958889	permutation FDR (250 perm)	0.0206525	FDR correction BH	1	Unpaired t-test
250	Copb2~O55029	Copb2	A_NRF_GR vs A_NRF_IGG	A_NRF_GR	A_NRF_IGG	16.5176	0.0932745	15.3457	0.294466	2.25321	1.17198	0.994607	0.000595193	3.22534	0.0245277	permutation FDR (250 perm)	0.0028797	FDR correction BH	1	Unpaired t-test
251	Cope~O89079	Cope	A_NRF_GR vs A_NRF_IGG	A_NRF_GR	A_NRF_IGG	16.1334	0.350842	15.5736	1.37111	1.47401	0.559742	0.308039	0.518902	0.284914	0.367561	permutation FDR (250 perm)	0.568213	FDR correction BH	1	Unpaired t-test
252	Copg1~Q9QZE5	Copg1	A_NRF_GR vs A_NRF_IGG	A_NRF_GR	A_NRF_IGG	16.0176	0.415412	15.0564	0.182601	1.94701	0.961259	0.761703	0.0104652	1.98025	0.067571	permutation FDR (250 perm)	0.0225892	FDR correction BH	1	Unpaired t-test
253	Copz1~P61924	Copz1	A_NRF_GR vs A_NRF_IGG	A_NRF_GR	A_NRF_IGG	14.5007	0.5381	12.7822	0.333593	3.29079	1.71843	1.25844	0.00332198	2.4786	0.00977708	permutation FDR (250 perm)	0.00962539	FDR correction BH	1	Unpaired t-test
254	Coq8a~Q60936	Coq8a	A_NRF_GR vs A_NRF_IGG	A_NRF_GR	A_NRF_IGG	18.8686	0.344107	17.2724	0.144849	3.02342	1.59618	1.31313	0.00031161	3.50639	0.0085344	permutation FDR (250 perm)	0.00178165	FDR correction BH	1	Unpaired t-test
255	Coq9~F6SFF5	Coq9	A_NRF_GR vs A_NRF_IGG	A_NRF_GR	A_NRF_IGG	13.5088	0.654635	12.9418	0.608541	1.48134	0.566908	0.373941	0.314065	0.502981	0.295986	permutation FDR (250 perm)	0.362203	FDR correction BH	1	Unpaired t-test
256	Coro1c~Q9WUM4	Coro1c	A_NRF_GR vs A_NRF_IGG	A_NRF_GR	A_NRF_IGG	14.424	0.652574	14.6494	0.258635	0.855337	-0.225436	-0.160421	0.598155	0.223187	0.600932	permutation FDR (250 perm)	0.646957	FDR correction BH	1	Unpaired t-test
257	Cpeb2~E9Q5X2	Cpeb2	A_NRF_GR vs A_NRF_IGG	A_NRF_GR	A_NRF_IGG	16.1315	0.408011	14.5773	1.3665	2.93679	1.55424	0.852401	0.108001	0.966571	0.0458193	permutation FDR (250 perm)	0.14536	FDR correction BH	1	Unpaired t-test
258	Cpne3~Q8BT60	Cpne3	A_NRF_GR vs A_NRF_IGG	A_NRF_GR	A_NRF_IGG	15.3744	0.137301	14.5322	0.856078	1.79273	0.842156	0.561223	0.143486	0.843191	0.148382	permutation FDR (250 perm)	0.184026	FDR correction BH	1	Unpaired t-test
259	Cpox~P36552	Cpox	A_NRF_GR vs A_NRF_IGG	A_NRF_GR	A_NRF_IGG	15.9807	1.27635	13.9522	1.97109	4.08	2.02857	0.861109	0.185223	0.732305	0.0439791	permutation FDR (250 perm)	0.227803	FDR correction BH	1	Unpaired t-test
260	Cps1~Q8C196	Cps1	A_NRF_GR vs A_NRF_IGG	A_NRF_GR	A_NRF_IGG	22.5611	0.207893	22.1108	0.255069	1.36635	0.450325	0.37843	0.055494	1.25575	0.291331	permutation FDR (250 perm)	0.0825521	FDR correction BH	1	Unpaired t-test
261	Cpsf1~Q9EPU4	Cpsf1	A_NRF_GR vs A_NRF_IGG	A_NRF_GR	A_NRF_IGG	16.1207	0.329359	12.6809	0.337586	10.8515	3.43982	2.70362	1.50756e-05	4.82173	0.000882227	permutation FDR (250 perm)	0.000292052	FDR correction BH	1	Unpaired t-test
262	Cpsf2~O35218	Cpsf2	A_NRF_GR vs A_NRF_IGG	A_NRF_GR	A_NRF_IGG	15.0467	0.462976	13.3928	0.488858	3.14672	1.65385	1.19091	0.0053535	2.27136	0.011978	permutation FDR (250 perm)	0.0136155	FDR correction BH	1	Unpaired t-test
263	Cpsf3~Q9QXK7	Cpsf3	A_NRF_GR vs A_NRF_IGG	A_NRF_GR	A_NRF_IGG	14.7574	0.656455	12.8962	0.484816	3.63319	1.86124	1.26515	0.00753495	2.12292	0.00956577	permutation FDR (250 perm)	0.0180022	FDR correction BH	1	Unpaired t-test
264	Cpsf6~H3BJW3	Cpsf6	A_NRF_GR vs A_NRF_IGG	A_NRF_GR	A_NRF_IGG	17.9809	0.439689	17.5132	0.134949	1.38286	0.467654	0.369529	0.128694	0.890443	0.299952	permutation FDR (250 perm)	0.167929	FDR correction BH	1	Unpaired t-test
265	Cpsf7~Q8BTV2-2	Cpsf7	A_NRF_GR vs A_NRF_IGG	A_NRF_GR	A_NRF_IGG	16.9783	0.449869	16.2494	0.0555378	1.65742	0.72894	0.577743	0.0317713	1.49797	0.13898	permutation FDR (250 perm)	0.0520715	FDR correction BH	1	Unpaired t-test
266	Cpt1a~P97742	Cpt1a	A_NRF_GR vs A_NRF_IGG	A_NRF_GR	A_NRF_IGG	14.0781	0.22188	13.9171	0.871892	1.11804	0.160969	0.105941	0.767122	0.115136	0.722702	permutation FDR (250 perm)	0.798019	FDR correction BH	1	Unpaired t-test
267	Cpt2~P52825	Cpt2	A_NRF_GR vs A_NRF_IGG	A_NRF_GR	A_NRF_IGG	17.7339	0.335273	17.468	0.116402	1.2024	0.265923	0.2207	0.242016	0.616155	0.492964	permutation FDR (250 perm)	0.288647	FDR correction BH	1	Unpaired t-test
268	Creb1~Q62347	Creb1	A_NRF_GR vs A_NRF_IGG	A_NRF_GR	A_NRF_IGG	16.4089	0.469256	12.9028	0.50054	11.361	3.50602	2.51125	0.000115661	3.93681	0.00104312	permutation FDR (250 perm)	0.000951982	FDR correction BH	1	Unpaired t-test
269	Creg1~O88668	Creg1	A_NRF_GR vs A_NRF_IGG	A_NRF_GR	A_NRF_IGG	15.3807	0.331004	14.111	0.260901	2.41125	1.26978	1.02127	0.0019795	2.70345	0.0220823	permutation FDR (250 perm)	0.00661894	FDR correction BH	1	Unpaired t-test
270	Crip2~Q9DCT8	Crip2	A_NRF_GR vs A_NRF_IGG	A_NRF_GR	A_NRF_IGG	15.5137	0.818818	14.1178	1.28508	2.63144	1.39585	0.742572	0.16369	0.785978	0.0727557	permutation FDR (250 perm)	0.20623	FDR correction BH	1	Unpaired t-test
271	Crnkl1~P63154	Crnkl1	A_NRF_GR vs A_NRF_IGG	A_NRF_GR	A_NRF_IGG	13.6618	0.500991	12.9139	0.310543	1.67925	0.747821	0.557947	0.0703459	1.15276	0.149991	permutation FDR (250 perm)	0.100744	FDR correction BH	1	Unpaired t-test
272	Crocc~Q8CJ40-2	Crocc	A_NRF_GR vs A_NRF_IGG	A_NRF_GR	A_NRF_IGG	14.0781	0.295086	13.1234	0.390171	1.93813	0.954667	0.744417	0.0148555	1.82811	0.0723897	permutation FDR (250 perm)	0.0291658	FDR correction BH	1	Unpaired t-test
273	Crot~Q9DC50	Crot	A_NRF_GR vs A_NRF_IGG	A_NRF_GR	A_NRF_IGG	13.4314	0.864925	16.4152	0.443977	0.126412	-2.9838	-1.91108	0.00180247	2.74413	0.00251356	permutation FDR (250 perm)	0.00620712	FDR correction BH	1	Unpaired t-test
274	Crybg1~E9PVP1	Crybg1	A_NRF_GR vs A_NRF_IGG	A_NRF_GR	A_NRF_IGG	12.9366	0.451821	15.142	0.481899	0.216829	-2.20537	-1.59649	0.00116968	2.93193	0.00450505	permutation FDR (250 perm)	0.00466168	FDR correction BH	1	Unpaired t-test
275	Cryzl2~A0A0A6YWV6	Cryzl2	A_NRF_GR vs A_NRF_IGG	A_NRF_GR	A_NRF_IGG	13.0529	0.201561	16.2019	0.156127	0.112738	-3.14895	-2.74491	6.80584e-07	6.16712	0.000795676	permutation FDR (250 perm)	5.99715e-05	FDR correction BH	1	Unpaired t-test
276	Csde1~Q91W50	Csde1	A_NRF_GR vs A_NRF_IGG	A_NRF_GR	A_NRF_IGG	15.2232	1.3952	13.0793	0.20728	4.41954	2.1439	1.18163	0.0389234	1.40979	0.0124225	permutation FDR (250 perm)	0.0615056	FDR correction BH	1	Unpaired t-test
277	Cse1l~E9Q1T9	Cse1l	A_NRF_GR vs A_NRF_IGG	A_NRF_GR	A_NRF_IGG	15.3951	0.50944	13.1923	0.306474	4.60374	2.20281	1.63991	0.000675734	3.17022	0.00406112	permutation FDR (250 perm)	0.00316328	FDR correction BH	1	Unpaired t-test
278	Csk~P41241	Csk	A_NRF_GR vs A_NRF_IGG	A_NRF_GR	A_NRF_IGG	14.3774	0.524281	13.2849	0.266209	2.13239	1.09247	0.815595	0.018181	1.74038	0.053679	permutation FDR (250 perm)	0.0341292	FDR correction BH	1	Unpaired t-test
279	Csmd2~V9GX34	Csmd2	A_NRF_GR vs A_NRF_IGG	A_NRF_GR	A_NRF_IGG	14.8708	1.47724	13.517	0.646365	2.55589	1.35383	0.701117	0.196113	0.707493	0.0864446	permutation FDR (250 perm)	0.239818	FDR correction BH	1	Unpaired t-test
280	Csnk1a1~Q8BK63-2	Csnk1a1	A_NRF_GR vs A_NRF_IGG	A_NRF_GR	A_NRF_IGG	16.628	0.436876	17.054	0.0998135	0.744318	-0.426009	-0.338443	0.150753	0.821735	0.332904	permutation FDR (250 perm)	0.191783	FDR correction BH	1	Unpaired t-test
281	Csnk2a1~Q60737	Csnk2a1	A_NRF_GR vs A_NRF_IGG	A_NRF_GR	A_NRF_IGG	17.1923	0.220265	16.6427	0.144813	1.46365	0.549568	0.476976	0.0112174	1.95011	0.20164	permutation FDR (250 perm)	0.0238687	FDR correction BH	1	Unpaired t-test
282	Csnk2a2~A0A1D5RM74	Csnk2a2	A_NRF_GR vs A_NRF_IGG	A_NRF_GR	A_NRF_IGG	15.6437	0.436738	14.7987	0.16957	1.79619	0.844937	0.665048	0.0204874	1.68851	0.0992427	permutation FDR (250 perm)	0.0371102	FDR correction BH	1	Unpaired t-test
283	Csnk2b~P67871	Csnk2b	A_NRF_GR vs A_NRF_IGG	A_NRF_GR	A_NRF_IGG	15.927	0.266819	13.6881	0.648434	4.7204	2.23891	1.59373	0.00147247	2.83195	0.00454545	permutation FDR (250 perm)	0.00545979	FDR correction BH	1	Unpaired t-test
284	Cstf1~Q99LC2	Cstf1	A_NRF_GR vs A_NRF_IGG	A_NRF_GR	A_NRF_IGG	17.463	0.172953	15.6968	0.0638472	3.40142	1.76614	1.59623	3.05656e-06	5.51477	0.00451852	permutation FDR (250 perm)	0.000121468	FDR correction BH	1	Unpaired t-test
285	Cstf2~A2AEK1	Cstf2	A_NRF_GR vs A_NRF_IGG	A_NRF_GR	A_NRF_IGG	15.5322	0.170384	13.174	0.89724	5.12702	2.35812	1.544	0.0042273	2.37394	0.00502838	permutation FDR (250 perm)	0.0114719	FDR correction BH	1	Unpaired t-test
286	Cstf3~Q99LI7	Cstf3	A_NRF_GR vs A_NRF_IGG	A_NRF_GR	A_NRF_IGG	15.478	0.530753	13.1495	0.391388	5.02282	2.3285	1.68642	0.00087231	3.05933	0.00381116	permutation FDR (250 perm)	0.00374418	FDR correction BH	1	Unpaired t-test
287	Cs~Q9CZU6	Cs	A_NRF_GR vs A_NRF_IGG	A_NRF_GR	A_NRF_IGG	17.0436	0.337012	15.2752	1.49847	3.40692	1.76847	0.937309	0.0931562	1.03079	0.0319068	permutation FDR (250 perm)	0.128379	FDR correction BH	1	Unpaired t-test
288	Ctcf~Q61164	Ctcf	A_NRF_GR vs A_NRF_IGG	A_NRF_GR	A_NRF_IGG	14.0181	0.343175	12.5257	0.158976	2.81369	1.49246	1.22498	0.000481897	3.31705	0.0110142	permutation FDR (250 perm)	0.00244282	FDR correction BH	1	Unpaired t-test
289	Ctnna1~P26231	Ctnna1	A_NRF_GR vs A_NRF_IGG	A_NRF_GR	A_NRF_IGG	17.8207	0.171619	17.2723	0.142713	1.46253	0.54847	0.485859	0.0053441	2.27213	0.195212	permutation FDR (250 perm)	0.0136155	FDR correction BH	1	Unpaired t-test
290	Ctnna2~E0CXB9	Ctnna2	A_NRF_GR vs A_NRF_IGG	A_NRF_GR	A_NRF_IGG	15.082	2.62056	15.6969	1.59402	0.653004	-0.614837	-0.221891	0.740303	0.13059	0.491003	permutation FDR (250 perm)	0.775162	FDR correction BH	1	Unpaired t-test
291	Ctnnb1~Q02248	Ctnnb1	A_NRF_GR vs A_NRF_IGG	A_NRF_GR	A_NRF_IGG	18.1579	0.157179	16.716	0.141601	2.71674	1.44188	1.28493	2.2328e-05	4.65115	0.00909062	permutation FDR (250 perm)	0.000375812	FDR correction BH	1	Unpaired t-test
292	Ctnnd1~E9Q8Z5	Ctnnd1	A_NRF_GR vs A_NRF_IGG	A_NRF_GR	A_NRF_IGG	18.2966	0.192915	17.5757	0.159833	1.64828	0.720962	0.629859	0.00249052	2.60371	0.114035	permutation FDR (250 perm)	0.00785148	FDR correction BH	1	Unpaired t-test
293	Ctr9~Q62018	Ctr9	A_NRF_GR vs A_NRF_IGG	A_NRF_GR	A_NRF_IGG	14.5794	0.326084	12.8646	0.299389	3.28255	1.71482	1.36576	0.000532482	3.27369	0.00746042	permutation FDR (250 perm)	0.00265003	FDR correction BH	1	Unpaired t-test
294	Cttn~Q921L6	Cttn	A_NRF_GR vs A_NRF_IGG	A_NRF_GR	A_NRF_IGG	16.3198	0.0733313	16.2904	0.0526912	1.02055	0.0293473	0.0278931	0.593883	0.226299	0.925012	permutation FDR (250 perm)	0.643266	FDR correction BH	1	Unpaired t-test
295	Cul4a~Q3TCH7	Cul4a	A_NRF_GR vs A_NRF_IGG	A_NRF_GR	A_NRF_IGG	14.4581	0.453978	12.9349	0.25675	2.87439	1.52325	1.17073	0.00231374	2.63569	0.0129524	permutation FDR (250 perm)	0.00752162	FDR correction BH	1	Unpaired t-test
296	Cwc22~B1AYU4	Cwc22	A_NRF_GR vs A_NRF_IGG	A_NRF_GR	A_NRF_IGG	17.3998	0.231163	12.8254	0.248616	23.8254	4.57443	3.82478	4.05798e-07	6.39169	0.000344086	permutation FDR (250 perm)	5.06571e-05	FDR correction BH	1	Unpaired t-test
297	Cxadr~P97792	Cxadr	A_NRF_GR vs A_NRF_IGG	A_NRF_GR	A_NRF_IGG	16.0219	0.680952	15.7605	0.55926	1.1986	0.261345	0.17322	0.625821	0.20355	0.575448	permutation FDR (250 perm)	0.669629	FDR correction BH	1	Unpaired t-test
298	Cyb5a~G5E850	Cyb5a	A_NRF_GR vs A_NRF_IGG	A_NRF_GR	A_NRF_IGG	14.7709	1.21416	15.9604	0.248104	0.438459	-1.18948	-0.693382	0.147475	0.831281	0.0889195	permutation FDR (250 perm)	0.188819	FDR correction BH	1	Unpaired t-test
299	Cyb5r3~F2Z456	Cyb5r3	A_NRF_GR vs A_NRF_IGG	A_NRF_GR	A_NRF_IGG	17.6491	0.312454	16.7798	0.0829395	1.82682	0.869331	0.732597	0.00347558	2.45897	0.0757966	permutation FDR (250 perm)	0.00986063	FDR correction BH	1	Unpaired t-test
300	Cyp1a2~P00186	Cyp1a2	A_NRF_GR vs A_NRF_IGG	A_NRF_GR	A_NRF_IGG	16.4337	0.496418	16.4557	0.202663	0.984879	-0.021982	-0.0167856	0.945699	0.024247	0.953892	permutation FDR (250 perm)	0.952695	FDR correction BH	1	Unpaired t-test
301	Cyp27a1~Q9DBG1	Cyp27a1	A_NRF_GR vs A_NRF_IGG	A_NRF_GR	A_NRF_IGG	16.2621	0.227643	16.0118	0.261363	1.18946	0.250303	0.208567	0.257561	0.589119	0.512851	permutation FDR (250 perm)	0.30428	FDR correction BH	1	Unpaired t-test
302	Cyp2a12~P56593	Cyp2a12	A_NRF_GR vs A_NRF_IGG	A_NRF_GR	A_NRF_IGG	17.277	0.327185	16.3703	0.193284	1.87479	0.906729	0.743587	0.00612799	2.21268	0.0725934	permutation FDR (250 perm)	0.0152928	FDR correction BH	1	Unpaired t-test
303	Cyp2a5~Q91X75	Cyp2a5	A_NRF_GR vs A_NRF_IGG	A_NRF_GR	A_NRF_IGG	16.0569	0.318308	15.6628	0.597954	1.31414	0.394115	0.283313	0.352486	0.452858	0.401018	permutation FDR (250 perm)	0.401234	FDR correction BH	1	Unpaired t-test
304	Cyp2c23~E9Q5K4	Cyp2c23	A_NRF_GR vs A_NRF_IGG	A_NRF_GR	A_NRF_IGG	15.1104	1.2612	12.7221	0.516107	5.23552	2.38833	1.33668	0.0229308	1.63958	0.00801926	permutation FDR (250 perm)	0.0406994	FDR correction BH	1	Unpaired t-test
305	Cyp2c29~Q64458	Cyp2c29	A_NRF_GR vs A_NRF_IGG	A_NRF_GR	A_NRF_IGG	17.7872	0.159966	17.8011	0.206622	0.990418	-0.0138907	-0.0120698	0.929637	0.0316864	0.967377	permutation FDR (250 perm)	0.93904	FDR correction BH	1	Unpaired t-test
306	Cyp2c50~Q91X77	Cyp2c50	A_NRF_GR vs A_NRF_IGG	A_NRF_GR	A_NRF_IGG	17.9031	0.550587	17.5755	0.312979	1.2549	0.327569	0.239863	0.404838	0.392719	0.461451	permutation FDR (250 perm)	0.454949	FDR correction BH	1	Unpaired t-test
307	Cyp2c54~Q6XVG2	Cyp2c54	A_NRF_GR vs A_NRF_IGG	A_NRF_GR	A_NRF_IGG	16.3054	0.469341	14.5143	1.20796	3.46076	1.79109	1.02453	0.0537447	1.26966	0.0217774	permutation FDR (250 perm)	0.0805096	FDR correction BH	1	Unpaired t-test
308	Cyp2c67~Q569X9	Cyp2c67	A_NRF_GR vs A_NRF_IGG	A_NRF_GR	A_NRF_IGG	14.5713	0.560419	13.2905	0.238048	2.42975	1.28081	0.947666	0.0107905	1.96696	0.030412	permutation FDR (250 perm)	0.0231578	FDR correction BH	1	Unpaired t-test
309	Cyp2c70~Q91W64	Cyp2c70	A_NRF_GR vs A_NRF_IGG	A_NRF_GR	A_NRF_IGG	15.3308	0.267707	13.8764	0.488795	2.74038	1.45438	1.10033	0.00401723	2.39607	0.0164287	permutation FDR (250 perm)	0.0110015	FDR correction BH	1	Unpaired t-test
310	Cyp2d10~P24456	Cyp2d10	A_NRF_GR vs A_NRF_IGG	A_NRF_GR	A_NRF_IGG	16.9229	0.477213	17.2436	0.0866166	0.800656	-0.320746	-0.250579	0.295651	0.52922	0.446209	permutation FDR (250 perm)	0.344926	FDR correction BH	1	Unpaired t-test
311	Cyp2d22~Q9JKY7	Cyp2d22	A_NRF_GR vs A_NRF_IGG	A_NRF_GR	A_NRF_IGG	14.7372	1.01915	13.3683	0.654398	2.58277	1.36892	0.805596	0.0980122	1.00872	0.0556793	permutation FDR (250 perm)	0.134207	FDR correction BH	1	Unpaired t-test
312	Cyp2d26~A0A0R4IZY2	Cyp2d26	A_NRF_GR vs A_NRF_IGG	A_NRF_GR	A_NRF_IGG	18.0334	0.307314	17.1536	0.107062	1.84008	0.879768	0.740616	0.00338734	2.47014	0.0733137	permutation FDR (250 perm)	0.0097131	FDR correction BH	1	Unpaired t-test
313	Cyp2d9~P11714	Cyp2d9	A_NRF_GR vs A_NRF_IGG	A_NRF_GR	A_NRF_IGG	16.7894	0.404043	16.2272	0.62541	1.4765	0.562182	0.393168	0.238822	0.621926	0.276	permutation FDR (250 perm)	0.285519	FDR correction BH	1	Unpaired t-test
314	Cyp2e1~Q05421	Cyp2e1	A_NRF_GR vs A_NRF_IGG	A_NRF_GR	A_NRF_IGG	18.4658	0.288581	18.2345	0.233208	1.17384	0.231235	0.19044	0.321857	0.492337	0.543346	permutation FDR (250 perm)	0.369457	FDR correction BH	1	Unpaired t-test
315	Cyp2f2~P33267	Cyp2f2	A_NRF_GR vs A_NRF_IGG	A_NRF_GR	A_NRF_IGG	17.5627	0.0890824	17.1939	0.0739632	1.29123	0.368746	0.34564	0.00149228	2.82615	0.324875	permutation FDR (250 perm)	0.0055196	FDR correction BH	1	Unpaired t-test
316	Cyp2j5~O54749	Cyp2j5	A_NRF_GR vs A_NRF_IGG	A_NRF_GR	A_NRF_IGG	15.8247	0.251909	15.4132	0.311323	1.33006	0.411494	0.334218	0.125427	0.90161	0.336998	permutation FDR (250 perm)	0.164095	FDR correction BH	1	Unpaired t-test
317	Cyp3a11~Q64459	Cyp3a11	A_NRF_GR vs A_NRF_IGG	A_NRF_GR	A_NRF_IGG	18.9186	0.253536	18.6721	0.15592	1.18632	0.246498	0.210351	0.201448	0.695837	0.509803	permutation FDR (250 perm)	0.24574	FDR correction BH	1	Unpaired t-test
318	Cyp3a13~Q64464	Cyp3a13	A_NRF_GR vs A_NRF_IGG	A_NRF_GR	A_NRF_IGG	15.3546	0.392211	12.5527	0.460937	6.97332	2.80185	2.07633	0.000200879	3.69707	0.00194007	permutation FDR (250 perm)	0.0013678	FDR correction BH	1	Unpaired t-test
319	Cyp4a12a~Q91WL5	Cyp4a12a	A_NRF_GR vs A_NRF_IGG	A_NRF_GR	A_NRF_IGG	14.9739	0.899652	15.7696	0.117011	0.576091	-0.79563	-0.522139	0.17957	0.745767	0.170628	permutation FDR (250 perm)	0.222863	FDR correction BH	1	Unpaired t-test
320	Cyp4v2~Q9DBW0	Cyp4v2	A_NRF_GR vs A_NRF_IGG	A_NRF_GR	A_NRF_IGG	15.0198	0.838355	15.1833	0.126615	0.89286	-0.163494	-0.109763	0.74975	0.125084	0.713502	permutation FDR (250 perm)	0.782121	FDR correction BH	1	Unpaired t-test
321	Cyp7b1~Q60991	Cyp7b1	A_NRF_GR vs A_NRF_IGG	A_NRF_GR	A_NRF_IGG	16.2502	1.02665	16.3778	0.342752	0.915353	-0.1276	-0.0785279	0.844952	0.0731677	0.788595	permutation FDR (250 perm)	0.863986	FDR correction BH	1	Unpaired t-test
322	Dazap1~Q3UGB5	Dazap1	A_NRF_GR vs A_NRF_IGG	A_NRF_GR	A_NRF_IGG	19.8056	0.265578	18.9673	0.236434	1.78801	0.838355	0.695562	0.00647474	2.18878	0.0881611	permutation FDR (250 perm)	0.0159003	FDR correction BH	1	Unpaired t-test
323	Dbnl~Q62418-3	Dbnl	A_NRF_GR vs A_NRF_IGG	A_NRF_GR	A_NRF_IGG	15.6139	0.34776	14.3648	0.205431	2.37702	1.24916	1.01294	0.00173352	2.76107	0.0229528	permutation FDR (250 perm)	0.00602697	FDR correction BH	1	Unpaired t-test
324	Dbt~P53395	Dbt	A_NRF_GR vs A_NRF_IGG	A_NRF_GR	A_NRF_IGG	19.9334	0.206299	20.1203	0.182252	0.878446	-0.186975	-0.161334	0.283963	0.546738	0.598834	permutation FDR (250 perm)	0.332066	FDR correction BH	1	Unpaired t-test
325	Ddi2~A2ADY9	Ddi2	A_NRF_GR vs A_NRF_IGG	A_NRF_GR	A_NRF_IGG	15.4658	0.148453	12.6524	0.576096	7.02952	2.81343	2.09414	0.000178447	3.74849	0.00186692	permutation FDR (250 perm)	0.00126324	FDR correction BH	1	Unpaired t-test
326	Ddost~O54734	Ddost	A_NRF_GR vs A_NRF_IGG	A_NRF_GR	A_NRF_IGG	18.0703	0.23743	18.2432	0.0859722	0.887079	-0.172865	-0.15087	0.280561	0.551973	0.621866	permutation FDR (250 perm)	0.32893	FDR correction BH	1	Unpaired t-test
327	Ddx17~Q3U741	Ddx17	A_NRF_GR vs A_NRF_IGG	A_NRF_GR	A_NRF_IGG	19.8985	0.371934	18.9764	0.215299	1.89489	0.922114	0.738803	0.00989415	2.00462	0.0739542	permutation FDR (250 perm)	0.0217005	FDR correction BH	1	Unpaired t-test
328	Ddx1~Q91VR5	Ddx1	A_NRF_GR vs A_NRF_IGG	A_NRF_GR	A_NRF_IGG	17.2778	0.177241	16.6182	0.147714	1.57962	0.659581	0.582047	0.00257413	2.58937	0.136713	permutation FDR (250 perm)	0.00801586	FDR correction BH	1	Unpaired t-test
329	Ddx21~Q9JIK5	Ddx21	A_NRF_GR vs A_NRF_IGG	A_NRF_GR	A_NRF_IGG	18.0431	0.246316	17.2638	0.192635	1.71633	0.77933	0.660149	0.00500041	2.30099	0.101227	permutation FDR (250 perm)	0.0129149	FDR correction BH	1	Unpaired t-test
330	Ddx23~D3Z0M9	Ddx23	A_NRF_GR vs A_NRF_IGG	A_NRF_GR	A_NRF_IGG	16.8665	0.281349	16.0125	0.143805	1.8075	0.853997	0.722242	0.00339116	2.46965	0.0791811	permutation FDR (250 perm)	0.0097131	FDR correction BH	1	Unpaired t-test
331	Ddx39a~Q8VDW0	Ddx39a	A_NRF_GR vs A_NRF_IGG	A_NRF_GR	A_NRF_IGG	16.1903	0.437657	15.256	0.158208	1.91087	0.934233	0.736379	0.0131896	1.87977	0.0749558	permutation FDR (250 perm)	0.0270287	FDR correction BH	1	Unpaired t-test
332	Ddx39b~Q9Z1N5	Ddx39b	A_NRF_GR vs A_NRF_IGG	A_NRF_GR	A_NRF_IGG	18.6783	0.0842139	18.7015	0.171921	0.984037	-0.0232157	-0.0209051	0.840584	0.075419	0.9426	permutation FDR (250 perm)	0.861872	FDR correction BH	1	Unpaired t-test
333	Ddx3x~Q62167	Ddx3x	A_NRF_GR vs A_NRF_IGG	A_NRF_GR	A_NRF_IGG	20.1883	0.517447	20.3425	0.243968	0.898685	-0.154113	-0.115849	0.657246	0.182272	0.698609	permutation FDR (250 perm)	0.697771	FDR correction BH	1	Unpaired t-test
334	Ddx3y~Q62095	Ddx3y	A_NRF_GR vs A_NRF_IGG	A_NRF_GR	A_NRF_IGG	20.9743	0.235982	20.7398	0.213439	1.1765	0.234497	0.198104	0.248965	0.603862	0.529145	permutation FDR (250 perm)	0.296227	FDR correction BH	1	Unpaired t-test
335	Ddx41~A0A1S6GWJ4	Ddx41	A_NRF_GR vs A_NRF_IGG	A_NRF_GR	A_NRF_IGG	15.1419	0.0764272	12.9498	0.204918	4.56989	2.19216	1.94639	2.341e-06	5.6306	0.00243431	permutation FDR (250 perm)	0.000113123	FDR correction BH	1	Unpaired t-test
336	Ddx42~Q810A7-2	Ddx42	A_NRF_GR vs A_NRF_IGG	A_NRF_GR	A_NRF_IGG	15.2059	0.147508	12.9165	0.194606	4.88877	2.28947	2.00658	3.46954e-06	5.45973	0.00219926	permutation FDR (250 perm)	0.000133266	FDR correction BH	1	Unpaired t-test
337	Ddx46~Q569Z5	Ddx46	A_NRF_GR vs A_NRF_IGG	A_NRF_GR	A_NRF_IGG	17.3765	0.273543	15.2063	0.325941	4.50071	2.17015	1.74216	0.00011694	3.93204	0.00352819	permutation FDR (250 perm)	0.000954153	FDR correction BH	1	Unpaired t-test
338	Ddx50~Q99MJ9	Ddx50	A_NRF_GR vs A_NRF_IGG	A_NRF_GR	A_NRF_IGG	16.2982	0.218414	12.9375	0.640353	10.2722	3.36068	2.41667	0.000135625	3.86766	0.00125	permutation FDR (250 perm)	0.00105816	FDR correction BH	1	Unpaired t-test
339	Ddx54~Q8K4L0	Ddx54	A_NRF_GR vs A_NRF_IGG	A_NRF_GR	A_NRF_IGG	14.5825	0.354393	13.3319	0.491812	2.37949	1.25065	0.926416	0.0117358	1.93049	0.0335165	permutation FDR (250 perm)	0.024726	FDR correction BH	1	Unpaired t-test
340	Ddx5~Q8BTS0	Ddx5	A_NRF_GR vs A_NRF_IGG	A_NRF_GR	A_NRF_IGG	22.0211	0.288757	21.1461	0.190448	1.83412	0.875088	0.729417	0.00465906	2.3317	0.0767511	permutation FDR (250 perm)	0.0123746	FDR correction BH	1	Unpaired t-test
341	Ddx6~P54823	Ddx6	A_NRF_GR vs A_NRF_IGG	A_NRF_GR	A_NRF_IGG	14.5043	0.200065	13.2617	0.430359	2.36622	1.24258	0.975337	0.00395453	2.40291	0.0266274	permutation FDR (250 perm)	0.0108695	FDR correction BH	1	Unpaired t-test
342	Decr1~Q9CQ62	Decr1	A_NRF_GR vs A_NRF_IGG	A_NRF_GR	A_NRF_IGG	19.9828	0.205389	19.5232	0.234284	1.3752	0.459647	0.38957	0.043184	1.36468	0.280014	permutation FDR (250 perm)	0.0671752	FDR correction BH	1	Unpaired t-test
343	Decr2~Q9WV68	Decr2	A_NRF_GR vs A_NRF_IGG	A_NRF_GR	A_NRF_IGG	19.0539	0.209754	19.4822	0.111134	0.743158	-0.42826	-0.376641	0.020458	1.68914	0.293055	permutation FDR (250 perm)	0.0371018	FDR correction BH	1	Unpaired t-test
344	Dek~Q7TNV0	Dek	A_NRF_GR vs A_NRF_IGG	A_NRF_GR	A_NRF_IGG	14.0903	0.810327	13.4295	0.356199	1.58096	0.660805	0.437316	0.243549	0.613414	0.234608	permutation FDR (250 perm)	0.290013	FDR correction BH	1	Unpaired t-test
345	Deptor~B2ZRS5	Deptor	A_NRF_GR vs A_NRF_IGG	A_NRF_GR	A_NRF_IGG	16.1872	0.351323	14.4304	1.03739	3.37951	1.75682	1.07625	0.0320716	1.49388	0.0178806	permutation FDR (250 perm)	0.0524551	FDR correction BH	1	Unpaired t-test
346	Dera~Q91YP3	Dera	A_NRF_GR vs A_NRF_IGG	A_NRF_GR	A_NRF_IGG	15.4371	0.334223	13.4692	0.815067	3.91186	1.96786	1.30442	0.00827433	2.08227	0.0087502	permutation FDR (250 perm)	0.0192767	FDR correction BH	1	Unpaired t-test
347	Des~P31001	Des	A_NRF_GR vs A_NRF_IGG	A_NRF_GR	A_NRF_IGG	19.738	0.433792	19.0223	0.0487429	1.64223	0.715659	0.5716	0.0295817	1.52898	0.142723	permutation FDR (250 perm)	0.0494018	FDR correction BH	1	Unpaired t-test
348	Dglucy~E9QMK9	Dglucy	A_NRF_GR vs A_NRF_IGG	A_NRF_GR	A_NRF_IGG	15.4575	0.492797	12.754	0.369427	6.51379	2.7035	1.99434	0.000269583	3.56931	0.00223941	permutation FDR (250 perm)	0.00163535	FDR correction BH	1	Unpaired t-test
349	Dhrs1~Q99L04	Dhrs1	A_NRF_GR vs A_NRF_IGG	A_NRF_GR	A_NRF_IGG	14.557	0.639662	14.792	0.261579	0.849727	-0.234929	-0.167927	0.577472	0.238469	0.585863	permutation FDR (250 perm)	0.626396	FDR correction BH	1	Unpaired t-test
350	Dhrs4~Q99LB2	Dhrs4	A_NRF_GR vs A_NRF_IGG	A_NRF_GR	A_NRF_IGG	18.777	0.263416	19.296	0.0622881	0.69786	-0.51899	-0.448846	0.0159853	1.79628	0.22453	permutation FDR (250 perm)	0.0309379	FDR correction BH	1	Unpaired t-test
351	Dhtkd1~A2ATU0	Dhtkd1	A_NRF_GR vs A_NRF_IGG	A_NRF_GR	A_NRF_IGG	14.7653	0.381026	13.2981	0.635242	2.76474	1.46715	1.02765	0.0139621	1.85505	0.0214035	permutation FDR (250 perm)	0.0280742	FDR correction BH	1	Unpaired t-test
352	Dhx15~O35286	Dhx15	A_NRF_GR vs A_NRF_IGG	A_NRF_GR	A_NRF_IGG	18.8997	0.157035	17.4105	0.145134	2.8074	1.48924	1.32559	1.97013e-05	4.7055	0.00829832	permutation FDR (250 perm)	0.000347885	FDR correction BH	1	Unpaired t-test
353	Dhx16~G3X8X0	Dhx16	A_NRF_GR vs A_NRF_IGG	A_NRF_GR	A_NRF_IGG	14.6863	0.685023	13.3306	0.205225	2.55925	1.35572	0.959556	0.0167452	1.77611	0.0287078	permutation FDR (250 perm)	0.0320361	FDR correction BH	1	Unpaired t-test
354	Dhx38~Q80X98	Dhx38	A_NRF_GR vs A_NRF_IGG	A_NRF_GR	A_NRF_IGG	14.5024	0.369262	12.8787	0.338113	3.08146	1.62361	1.25953	0.00135973	2.86655	0.00973734	permutation FDR (250 perm)	0.00514361	FDR correction BH	1	Unpaired t-test
355	Dhx8~A2A4N9	Dhx8	A_NRF_GR vs A_NRF_IGG	A_NRF_GR	A_NRF_IGG	15.3152	0.174057	12.6923	0.317513	6.15995	2.62292	2.1694	1.56846e-05	4.80453	0.00167742	permutation FDR (250 perm)	0.000297411	FDR correction BH	1	Unpaired t-test
356	Dhx9~E9QNN1	Dhx9	A_NRF_GR vs A_NRF_IGG	A_NRF_GR	A_NRF_IGG	21.5381	0.232559	20.7329	0.117014	1.74733	0.80515	0.699944	0.0017335	2.76107	0.0867595	permutation FDR (250 perm)	0.00602697	FDR correction BH	1	Unpaired t-test
357	Dis3~Q9CSH3	Dis3	A_NRF_GR vs A_NRF_IGG	A_NRF_GR	A_NRF_IGG	13.6787	0.631558	12.8838	0.303806	1.73487	0.794826	0.565864	0.0971074	1.01275	0.14609	permutation FDR (250 perm)	0.133333	FDR correction BH	1	Unpaired t-test
358	Dkc1~Q9ESX5	Dkc1	A_NRF_GR vs A_NRF_IGG	A_NRF_GR	A_NRF_IGG	17.6764	0.140917	17.098	0.253933	1.49317	0.578382	0.49533	0.0136409	1.86516	0.188351	permutation FDR (250 perm)	0.0277467	FDR correction BH	1	Unpaired t-test
359	Dlat~Q8BMF4	Dlat	A_NRF_GR vs A_NRF_IGG	A_NRF_GR	A_NRF_IGG	15.4359	0.616799	14.9705	0.137274	1.38065	0.465347	0.340958	0.249273	0.603324	0.330035	permutation FDR (250 perm)	0.296358	FDR correction BH	1	Unpaired t-test
360	Dld~O08749	Dld	A_NRF_GR vs A_NRF_IGG	A_NRF_GR	A_NRF_IGG	17.4046	0.48617	14.953	1.39688	5.47021	2.4516	1.32237	0.0283922	1.5468	0.00840738	permutation FDR (250 perm)	0.0479499	FDR correction BH	1	Unpaired t-test
361	Dlg1~D3Z3B8	Dlg1	A_NRF_GR vs A_NRF_IGG	A_NRF_GR	A_NRF_IGG	16.362	0.0524151	16.6323	0.108873	0.829183	-0.270237	-0.252614	0.00823121	2.08454	0.44337	permutation FDR (250 perm)	0.0192361	FDR correction BH	1	Unpaired t-test
362	Dmap1~Q9JI44	Dmap1	A_NRF_GR vs A_NRF_IGG	A_NRF_GR	A_NRF_IGG	13.6136	0.286769	13.0653	0.363357	1.46232	0.548264	0.432641	0.0860612	1.06519	0.238634	permutation FDR (250 perm)	0.120037	FDR correction BH	1	Unpaired t-test
363	Dmgdh~Q9DBT9	Dmgdh	A_NRF_GR vs A_NRF_IGG	A_NRF_GR	A_NRF_IGG	17.0645	0.294	16.1566	0.283814	1.87633	0.90791	0.734598	0.0084772	2.07175	0.0752277	permutation FDR (250 perm)	0.0196273	FDR correction BH	1	Unpaired t-test
364	Dnaja1~P63037	Dnaja1	A_NRF_GR vs A_NRF_IGG	A_NRF_GR	A_NRF_IGG	18.9425	0.12724	17.8651	0.0273261	2.11015	1.07734	1.00205	7.20283e-06	5.1425	0.0237936	permutation FDR (250 perm)	0.000191273	FDR correction BH	1	Unpaired t-test
365	Dnaja2~Q9QYJ0	Dnaja2	A_NRF_GR vs A_NRF_IGG	A_NRF_GR	A_NRF_IGG	18.7051	0.21157	16.8712	0.184911	3.56507	1.83393	1.57794	2.86702e-05	4.54257	0.00472544	permutation FDR (250 perm)	0.000409028	FDR correction BH	1	Unpaired t-test
366	Dnaja3~Q99M87-2	Dnaja3	A_NRF_GR vs A_NRF_IGG	A_NRF_GR	A_NRF_IGG	16.9234	0.128718	16.8178	0.0845389	1.07592	0.105567	0.0969475	0.279962	0.552901	0.744286	permutation FDR (250 perm)	0.32867	FDR correction BH	1	Unpaired t-test
367	Dnajb11~Q99KV1	Dnajb11	A_NRF_GR vs A_NRF_IGG	A_NRF_GR	A_NRF_IGG	15.1589	0.595023	13.6491	0.578081	2.84761	1.50975	1.02082	0.019762	1.70417	0.0221372	permutation FDR (250 perm)	0.0361406	FDR correction BH	1	Unpaired t-test
368	Dnajb1~Q3TYL7	Dnajb1	A_NRF_GR vs A_NRF_IGG	A_NRF_GR	A_NRF_IGG	14.4173	0.714952	12.6028	0.329518	3.51721	1.81443	1.24745	0.0071837	2.14365	0.010052	permutation FDR (250 perm)	0.0173288	FDR correction BH	1	Unpaired t-test
369	Dnajb4~Q9D832	Dnajb4	A_NRF_GR vs A_NRF_IGG	A_NRF_GR	A_NRF_IGG	15.5556	0.675277	12.6845	0.175245	7.31599	2.87105	2.04668	0.00038377	3.41593	0.00205587	permutation FDR (250 perm)	0.00208293	FDR correction BH	1	Unpaired t-test
370	Dnajc3~Q91YW3	Dnajc3	A_NRF_GR vs A_NRF_IGG	A_NRF_GR	A_NRF_IGG	14.8226	0.490297	15.3937	0.29408	0.673095	-0.571118	-0.429384	0.134318	0.871867	0.241552	permutation FDR (250 perm)	0.174055	FDR correction BH	1	Unpaired t-test
371	Dnm1l~Q8K1M6-3	Dnm1l	A_NRF_GR vs A_NRF_IGG	A_NRF_GR	A_NRF_IGG	17.0712	0.1281	13.7463	0.604411	10.0208	3.32492	2.45073	8.63577e-05	4.0637	0.00117886	permutation FDR (250 perm)	0.000788784	FDR correction BH	1	Unpaired t-test
372	Dnm2~Q3T9X3	Dnm2	A_NRF_GR vs A_NRF_IGG	A_NRF_GR	A_NRF_IGG	16.0642	0.0894885	15.058	0.485605	2.00854	1.00615	0.782945	0.0123782	1.90734	0.0616432	permutation FDR (250 perm)	0.0256821	FDR correction BH	1	Unpaired t-test
373	Dnpep~Q9Z2W0	Dnpep	A_NRF_GR vs A_NRF_IGG	A_NRF_GR	A_NRF_IGG	13.9483	1.2548	14.6825	0.698963	0.60117	-0.734155	-0.401337	0.410068	0.387144	0.267825	permutation FDR (250 perm)	0.460136	FDR correction BH	1	Unpaired t-test
374	Dnttip2~Q8R2M2	Dnttip2	A_NRF_GR vs A_NRF_IGG	A_NRF_GR	A_NRF_IGG	13.8117	0.521422	14.1991	0.394293	0.764501	-0.387411	-0.281257	0.344265	0.463107	0.40366	permutation FDR (250 perm)	0.393071	FDR correction BH	1	Unpaired t-test
375	Drg1~P32233	Drg1	A_NRF_GR vs A_NRF_IGG	A_NRF_GR	A_NRF_IGG	14.3365	0.753727	13.5134	0.205608	1.76928	0.823159	0.567279	0.117814	0.928803	0.145331	permutation FDR (250 perm)	0.156182	FDR correction BH	1	Unpaired t-test
376	Drg2~Q9QXB9	Drg2	A_NRF_GR vs A_NRF_IGG	A_NRF_GR	A_NRF_IGG	15.227	0.279539	13.1543	0.394435	4.20665	2.07267	1.62039	0.000306863	3.51306	0.00437257	permutation FDR (250 perm)	0.001768	FDR correction BH	1	Unpaired t-test
377	Dsc2~P55292	Dsc2	A_NRF_GR vs A_NRF_IGG	A_NRF_GR	A_NRF_IGG	16.4887	0.255102	18.9294	0.139655	0.184184	-2.44078	-2.08987	6.64726e-06	5.17736	0.00188191	permutation FDR (250 perm)	0.000181047	FDR correction BH	1	Unpaired t-test
378	Dsg2~O55111	Dsg2	A_NRF_GR vs A_NRF_IGG	A_NRF_GR	A_NRF_IGG	16.376	0.438309	18.9791	0.17321	0.164589	-2.60306	-2.04627	7.45292e-05	4.12767	0.00207076	permutation FDR (250 perm)	0.000715672	FDR correction BH	1	Unpaired t-test
379	Dsp~E9Q557	Dsp	A_NRF_GR vs A_NRF_IGG	A_NRF_GR	A_NRF_IGG	18.2114	0.287461	20.3832	0.16622	0.221939	-2.17177	-1.82239	2.83287e-05	4.54777	0.00304425	permutation FDR (250 perm)	0.000409028	FDR correction BH	1	Unpaired t-test
380	Dstn~Q9R0P5	Dstn	A_NRF_GR vs A_NRF_IGG	A_NRF_GR	A_NRF_IGG	17.0629	0.900733	15.091	0.131357	3.92298	1.97195	1.29263	0.0094847	2.02298	0.00899205	permutation FDR (250 perm)	0.021049	FDR correction BH	1	Unpaired t-test
381	Dtx3l~Q3UIR3	Dtx3l	A_NRF_GR vs A_NRF_IGG	A_NRF_GR	A_NRF_IGG	15.6268	0.25895	15.7677	0.199092	0.906949	-0.140907	-0.11855	0.483197	0.315876	0.692124	permutation FDR (250 perm)	0.534191	FDR correction BH	1	Unpaired t-test
382	Dusp3~B1AQF4	Dusp3	A_NRF_GR vs A_NRF_IGG	A_NRF_GR	A_NRF_IGG	17.3132	0.30055	13.8628	1.22983	10.9318	3.45046	1.9934	0.00325602	2.48731	0.00225207	permutation FDR (250 perm)	0.00958255	FDR correction BH	1	Unpaired t-test
383	Dync1h1~Q9JHU4	Dync1h1	A_NRF_GR vs A_NRF_IGG	A_NRF_GR	A_NRF_IGG	16.071	0.417789	13.3833	0.393566	6.44312	2.68776	2.01877	0.000188503	3.72468	0.0021146	permutation FDR (250 perm)	0.00130731	FDR correction BH	1	Unpaired t-test
384	Ech1~F7B227	Ech1	A_NRF_GR vs A_NRF_IGG	A_NRF_GR	A_NRF_IGG	16.2413	0.291237	15.5068	1.7916	1.66382	0.734503	0.358652	0.509626	0.292748	0.31126	permutation FDR (250 perm)	0.559692	FDR correction BH	1	Unpaired t-test
385	Echdc1~Q9D9V3	Echdc1	A_NRF_GR vs A_NRF_IGG	A_NRF_GR	A_NRF_IGG	18.582	0.33346	15.5934	1.59502	7.937	2.98859	1.53988	0.0191563	1.71769	0.00508848	permutation FDR (250 perm)	0.0353836	FDR correction BH	1	Unpaired t-test
386	Echdc3~Q9D7J9	Echdc3	A_NRF_GR vs A_NRF_IGG	A_NRF_GR	A_NRF_IGG	13.6382	0.692221	13.1526	0.533304	1.40014	0.485569	0.322743	0.372986	0.428308	0.349932	permutation FDR (250 perm)	0.420733	FDR correction BH	1	Unpaired t-test
387	Echs1~Q8BH95	Echs1	A_NRF_GR vs A_NRF_IGG	A_NRF_GR	A_NRF_IGG	17.7603	0.44317	17.3604	0.182188	1.31942	0.399908	0.31325	0.198428	0.702398	0.360873	permutation FDR (250 perm)	0.242253	FDR correction BH	1	Unpaired t-test
388	Eci2~Q3TCD4	Eci2	A_NRF_GR vs A_NRF_IGG	A_NRF_GR	A_NRF_IGG	17.3443	0.198473	17.3107	0.203345	1.02354	0.0335609	0.0288311	0.844669	0.0733135	0.922534	permutation FDR (250 perm)	0.863986	FDR correction BH	1	Unpaired t-test
389	Eef1a1~P10126	Eef1a1	A_NRF_GR vs A_NRF_IGG	A_NRF_GR	A_NRF_IGG	22.0305	0.167338	21.2411	0.146039	1.72834	0.789384	0.699665	0.000842671	3.07434	0.0869245	permutation FDR (250 perm)	0.0036611	FDR correction BH	1	Unpaired t-test
390	Eef1d~D3YUQ9	Eef1d	A_NRF_GR vs A_NRF_IGG	A_NRF_GR	A_NRF_IGG	14.8573	0.463415	15.7199	0.461918	0.549986	-0.862533	-0.626037	0.0625208	1.20398	0.115834	permutation FDR (250 perm)	0.09164	FDR correction BH	1	Unpaired t-test
391	Eef2~P58252	Eef2	A_NRF_GR vs A_NRF_IGG	A_NRF_GR	A_NRF_IGG	19.1282	0.153356	17.9923	0.0812325	2.1975	1.13587	1.03242	2.82066e-05	4.54965	0.0209282	permutation FDR (250 perm)	0.000409028	FDR correction BH	1	Unpaired t-test
392	Eefsec~A0A0N4SUV6	Eefsec	A_NRF_GR vs A_NRF_IGG	A_NRF_GR	A_NRF_IGG	15.6545	0.19973	13.423	0.848254	4.69617	2.23148	1.48456	0.00439855	2.35669	0.0056623	permutation FDR (250 perm)	0.0118083	FDR correction BH	1	Unpaired t-test
393	Efhd2~Q8C845	Efhd2	A_NRF_GR vs A_NRF_IGG	A_NRF_GR	A_NRF_IGG	13.6254	0.72531	12.9614	0.31172	1.58447	0.663998	0.456107	0.195433	0.709003	0.21815	permutation FDR (250 perm)	0.239181	FDR correction BH	1	Unpaired t-test
394	Efr3a~A0A1D5RLL3	Efr3a	A_NRF_GR vs A_NRF_IGG	A_NRF_GR	A_NRF_IGG	13.1447	0.21769	13.2604	0.290097	0.922943	-0.115687	-0.0956568	0.600586	0.221425	0.746891	permutation FDR (250 perm)	0.649118	FDR correction BH	1	Unpaired t-test
395	Eftud2~A2AH85	Eftud2	A_NRF_GR vs A_NRF_IGG	A_NRF_GR	A_NRF_IGG	17.433	0.0641623	15.7996	0.171785	3.1024	1.63339	1.47701	4.68894e-06	5.32893	0.00581818	permutation FDR (250 perm)	0.000159695	FDR correction BH	1	Unpaired t-test
396	Egfr~Q01279	Egfr	A_NRF_GR vs A_NRF_IGG	A_NRF_GR	A_NRF_IGG	15.6087	0.221179	14.956	0.340235	1.57212	0.652715	0.528816	0.0317493	1.49827	0.165966	permutation FDR (250 perm)	0.0520715	FDR correction BH	1	Unpaired t-test
397	Ehd1~Q9WVK4	Ehd1	A_NRF_GR vs A_NRF_IGG	A_NRF_GR	A_NRF_IGG	14.562	1.12954	13.3432	0.249514	2.32753	1.2188	0.730755	0.117813	0.928805	0.0764687	permutation FDR (250 perm)	0.156182	FDR correction BH	1	Unpaired t-test
398	Ehd3~Q9QXY6	Ehd3	A_NRF_GR vs A_NRF_IGG	A_NRF_GR	A_NRF_IGG	15.6056	0.188094	13.8114	0.351978	3.46811	1.79415	1.45817	0.000236305	3.62653	0.00595912	permutation FDR (250 perm)	0.0014956	FDR correction BH	1	Unpaired t-test
399	Ehhadh~Q9DBM2	Ehhadh	A_NRF_GR vs A_NRF_IGG	A_NRF_GR	A_NRF_IGG	21.1685	0.0804899	21.4096	0.147026	0.84607	-0.241151	-0.219873	0.0470403	1.32753	0.494551	permutation FDR (250 perm)	0.0720515	FDR correction BH	1	Unpaired t-test
400	Eif1~P48024	Eif1	A_NRF_GR vs A_NRF_IGG	A_NRF_GR	A_NRF_IGG	16.152	0.617942	13.2663	0.803491	7.39091	2.88575	1.82041	0.00262745	2.58047	0.00305841	permutation FDR (250 perm)	0.00809129	FDR correction BH	1	Unpaired t-test
401	Eif2b4~D3Z780	Eif2b4	A_NRF_GR vs A_NRF_IGG	A_NRF_GR	A_NRF_IGG	13.6004	0.192642	12.9215	0.235471	1.6009	0.678884	0.577455	0.00831382	2.0802	0.139221	permutation FDR (250 perm)	0.0193387	FDR correction BH	1	Unpaired t-test
402	Eif2s1~Q6ZWX6	Eif2s1	A_NRF_GR vs A_NRF_IGG	A_NRF_GR	A_NRF_IGG	16.6656	0.115278	16.3598	0.187969	1.23615	0.305858	0.271317	0.0531125	1.2748	0.417834	permutation FDR (250 perm)	0.0798688	FDR correction BH	1	Unpaired t-test
403	Eif2s2~Q99L45	Eif2s2	A_NRF_GR vs A_NRF_IGG	A_NRF_GR	A_NRF_IGG	15.745	0.356011	14.8843	0.314265	1.81594	0.860715	0.675511	0.0200843	1.69714	0.0952836	permutation FDR (250 perm)	0.0365125	FDR correction BH	1	Unpaired t-test
404	Eif2s3x~Q9Z0N1	Eif2s3x	A_NRF_GR vs A_NRF_IGG	A_NRF_GR	A_NRF_IGG	16.7033	0.195516	15.9192	0.223771	1.72195	0.784043	0.669229	0.00381031	2.41904	0.0978129	permutation FDR (250 perm)	0.0106094	FDR correction BH	1	Unpaired t-test
405	Eif3a~P23116	Eif3a	A_NRF_GR vs A_NRF_IGG	A_NRF_GR	A_NRF_IGG	18.4589	0.457496	15.9381	0.329849	5.73903	2.52081	1.90159	0.000244059	3.61251	0.00259099	permutation FDR (250 perm)	0.00152971	FDR correction BH	1	Unpaired t-test
406	Eif3b~Q8JZQ9	Eif3b	A_NRF_GR vs A_NRF_IGG	A_NRF_GR	A_NRF_IGG	16.5288	0.403928	14.258	0.911768	4.82563	2.27072	1.44103	0.00759057	2.11973	0.00620375	permutation FDR (250 perm)	0.0180774	FDR correction BH	1	Unpaired t-test
407	Eif3c~Q8R1B4	Eif3c	A_NRF_GR vs A_NRF_IGG	A_NRF_GR	A_NRF_IGG	16.2957	0.236496	14.3682	1.43117	3.80413	1.92757	1.04902	0.0609667	1.21491	0.0199021	permutation FDR (250 perm)	0.0896252	FDR correction BH	1	Unpaired t-test
408	Eif3d~O70194	Eif3d	A_NRF_GR vs A_NRF_IGG	A_NRF_GR	A_NRF_IGG	15.9605	0.15833	14.6693	0.347826	2.44734	1.29121	1.05781	0.00109912	2.95895	0.0192527	permutation FDR (250 perm)	0.00448633	FDR correction BH	1	Unpaired t-test
409	Eif3e~P60229	Eif3e	A_NRF_GR vs A_NRF_IGG	A_NRF_GR	A_NRF_IGG	14.5462	0.678841	12.9843	0.473066	2.95248	1.56193	1.05699	0.0170423	1.76847	0.0193109	permutation FDR (250 perm)	0.0325214	FDR correction BH	1	Unpaired t-test
410	Eif3f~Q9DCH4	Eif3f	A_NRF_GR vs A_NRF_IGG	A_NRF_GR	A_NRF_IGG	14.2608	0.84338	13.2085	0.447552	2.07372	1.05222	0.678311	0.104878	0.979317	0.094386	permutation FDR (250 perm)	0.141921	FDR correction BH	1	Unpaired t-test
411	Eif3g~Q9Z1D1	Eif3g	A_NRF_GR vs A_NRF_IGG	A_NRF_GR	A_NRF_IGG	16.501	0.387006	13.6867	0.759142	7.03389	2.81432	1.88633	0.00123683	2.90769	0.00262713	permutation FDR (250 perm)	0.00482491	FDR correction BH	1	Unpaired t-test
412	Eif3h~Q91WK2	Eif3h	A_NRF_GR vs A_NRF_IGG	A_NRF_GR	A_NRF_IGG	15.267	0.308001	13.1451	0.367562	4.35269	2.12191	1.66181	0.000257962	3.58844	0.00386325	permutation FDR (250 perm)	0.0015968	FDR correction BH	1	Unpaired t-test
413	Eif3i~Q9QZD9	Eif3i	A_NRF_GR vs A_NRF_IGG	A_NRF_GR	A_NRF_IGG	16.4711	0.24136	16.0971	0.0738367	1.29591	0.373964	0.3264	0.0425494	1.37111	0.345556	permutation FDR (250 perm)	0.0663256	FDR correction BH	1	Unpaired t-test
414	Eif3l~Q8QZY1	Eif3l	A_NRF_GR vs A_NRF_IGG	A_NRF_GR	A_NRF_IGG	16.0305	0.165062	13.9458	0.246032	4.24167	2.08463	1.78014	1.85669e-05	4.73126	0.00325109	permutation FDR (250 perm)	0.000339185	FDR correction BH	1	Unpaired t-test
415	Eif3m~Q99JX4	Eif3m	A_NRF_GR vs A_NRF_IGG	A_NRF_GR	A_NRF_IGG	14.4819	0.61703	12.8652	0.177633	3.06676	1.61672	1.17947	0.00476468	2.32197	0.0125911	permutation FDR (250 perm)	0.0125882	FDR correction BH	1	Unpaired t-test
416	Eif4a1~P60843	Eif4a1	A_NRF_GR vs A_NRF_IGG	A_NRF_GR	A_NRF_IGG	20.99	0.282225	20.0662	0.0890894	1.89713	0.923816	0.789001	0.00165356	2.78158	0.0599704	permutation FDR (250 perm)	0.00590597	FDR correction BH	1	Unpaired t-test
417	Eif4a2~P10630	Eif4a2	A_NRF_GR vs A_NRF_IGG	A_NRF_GR	A_NRF_IGG	16.0231	0.0845411	14.1718	0.465457	3.60809	1.85123	1.45408	0.000504172	3.29742	0.00600163	permutation FDR (250 perm)	0.0025344	FDR correction BH	1	Unpaired t-test
418	Eif4a3~Q91VC3	Eif4a3	A_NRF_GR vs A_NRF_IGG	A_NRF_GR	A_NRF_IGG	17.8703	0.185933	17.3991	0.124594	1.38633	0.471274	0.417344	0.0107444	1.96882	0.252435	permutation FDR (250 perm)	0.0231251	FDR correction BH	1	Unpaired t-test
419	Eif4b~Q8BGD9	Eif4b	A_NRF_GR vs A_NRF_IGG	A_NRF_GR	A_NRF_IGG	16.2265	0.339532	12.918	0.269571	9.90723	3.30848	2.64615	1.15822e-05	4.93621	0.000940678	permutation FDR (250 perm)	0.00025145	FDR correction BH	1	Unpaired t-test
420	Eif4e~A0A0G2JFB4	Eif4e	A_NRF_GR vs A_NRF_IGG	A_NRF_GR	A_NRF_IGG	14.3712	0.337695	12.7429	0.320306	3.09151	1.62831	1.28343	0.000915831	3.03818	0.00910334	permutation FDR (250 perm)	0.00390859	FDR correction BH	1	Unpaired t-test
421	Eif4g1~Q6NZJ6	Eif4g1	A_NRF_GR vs A_NRF_IGG	A_NRF_GR	A_NRF_IGG	17.0803	0.250568	15.616	0.132214	2.75929	1.4643	1.25845	0.000108483	3.96464	0.00976443	permutation FDR (250 perm)	0.000920016	FDR correction BH	1	Unpaired t-test
422	Eif4g2~G3XA17	Eif4g2	A_NRF_GR vs A_NRF_IGG	A_NRF_GR	A_NRF_IGG	14.5296	0.634456	13.1108	0.514768	2.67373	1.41885	0.964087	0.0237643	1.62407	0.0278974	permutation FDR (250 perm)	0.0419304	FDR correction BH	1	Unpaired t-test
423	Eif5a~P63242	Eif5a	A_NRF_GR vs A_NRF_IGG	A_NRF_GR	A_NRF_IGG	16.6135	0.155552	16.2849	0.184313	1.25577	0.328573	0.288413	0.0563095	1.24942	0.393231	permutation FDR (250 perm)	0.0835165	FDR correction BH	1	Unpaired t-test
424	Eif5b~Q05D44	Eif5b	A_NRF_GR vs A_NRF_IGG	A_NRF_GR	A_NRF_IGG	15.0665	0.238153	13.2456	0.337787	3.53299	1.82089	1.4701	0.000264177	3.57811	0.00587715	permutation FDR (250 perm)	0.00161525	FDR correction BH	1	Unpaired t-test
425	Eif5~Q8BVV6	Eif5	A_NRF_GR vs A_NRF_IGG	A_NRF_GR	A_NRF_IGG	14.2253	0.677976	12.9247	0.476374	2.46344	1.30068	0.87979	0.0346963	1.45972	0.0407311	permutation FDR (250 perm)	0.0559473	FDR correction BH	1	Unpaired t-test
426	Eif6~O55135	Eif6	A_NRF_GR vs A_NRF_IGG	A_NRF_GR	A_NRF_IGG	16.7051	0.363433	14.3566	1.04063	5.09276	2.34845	1.43513	0.0102058	1.99115	0.00626569	permutation FDR (250 perm)	0.0222576	FDR correction BH	1	Unpaired t-test
427	Elavl1~P70372	Elavl1	A_NRF_GR vs A_NRF_IGG	A_NRF_GR	A_NRF_IGG	19.5241	0.168694	18.5912	0.187282	1.9091	0.932891	0.814378	0.000679686	3.16769	0.0539108	permutation FDR (250 perm)	0.0031652	FDR correction BH	1	Unpaired t-test
428	Elovl2~Q9JLJ4	Elovl2	A_NRF_GR vs A_NRF_IGG	A_NRF_GR	A_NRF_IGG	13.727	0.552043	12.8522	0.165094	1.83374	0.874792	0.656421	0.0390799	1.40805	0.102931	permutation FDR (250 perm)	0.0616878	FDR correction BH	1	Unpaired t-test
429	Emg1~O35130	Emg1	A_NRF_GR vs A_NRF_IGG	A_NRF_GR	A_NRF_IGG	15.576	0.133551	13.2976	0.833826	4.85128	2.27837	1.53163	0.00342026	2.46594	0.00520333	permutation FDR (250 perm)	0.00977776	FDR correction BH	1	Unpaired t-test
430	Endog~O08600	Endog	A_NRF_GR vs A_NRF_IGG	A_NRF_GR	A_NRF_IGG	15.943	1.24939	16.3387	0.0724333	0.760142	-0.39566	-0.229695	0.60373	0.219157	0.478328	permutation FDR (250 perm)	0.651576	FDR correction BH	1	Unpaired t-test
431	Entpd5~Q3TQC7	Entpd5	A_NRF_GR vs A_NRF_IGG	A_NRF_GR	A_NRF_IGG	16.1846	0.383839	14.3787	1.49604	3.49643	1.80588	0.954626	0.089258	1.04935	0.0292852	permutation FDR (250 perm)	0.123804	FDR correction BH	1	Unpaired t-test
432	Epb41l5~Q8BGS1-2	Epb41l5	A_NRF_GR vs A_NRF_IGG	A_NRF_GR	A_NRF_IGG	18.8641	0.441196	16.4515	0.126336	5.32453	2.41265	1.90729	9.85635e-05	4.00628	0.00252575	permutation FDR (250 perm)	0.000868518	FDR correction BH	1	Unpaired t-test
433	Ephx1~Q9D379	Ephx1	A_NRF_GR vs A_NRF_IGG	A_NRF_GR	A_NRF_IGG	14.4666	0.720948	13.2887	0.35982	2.26247	1.1779	0.803917	0.0445579	1.35108	0.0560772	permutation FDR (250 perm)	0.0687412	FDR correction BH	1	Unpaired t-test
434	Ephx2~P34914	Ephx2	A_NRF_GR vs A_NRF_IGG	A_NRF_GR	A_NRF_IGG	20.4821	0.136256	21.0801	0.128029	0.66066	-0.59802	-0.539755	0.00145959	2.83577	0.159378	permutation FDR (250 perm)	0.00543282	FDR correction BH	1	Unpaired t-test
435	Eppk1~A0A7N9VRC4	Eppk1	A_NRF_GR vs A_NRF_IGG	A_NRF_GR	A_NRF_IGG	19.5497	0.290344	22.2151	0.264227	0.157627	-2.66541	-2.17291	2.2827e-05	4.64155	0.00164862	permutation FDR (250 perm)	0.000379942	FDR correction BH	1	Unpaired t-test
436	Eprs1~Q8CGC7	Eprs1	A_NRF_GR vs A_NRF_IGG	A_NRF_GR	A_NRF_IGG	15.0391	0.731621	14.869	0.396775	1.12509	0.170038	0.11485	0.735545	0.133391	0.70072	permutation FDR (250 perm)	0.771601	FDR correction BH	1	Unpaired t-test
437	Eps8l2~Q99K30	Eps8l2	A_NRF_GR vs A_NRF_IGG	A_NRF_GR	A_NRF_IGG	15.9007	0.147377	13.6551	0.335701	4.74233	2.2456	1.8533	4.13088e-05	4.38396	0.00288057	permutation FDR (250 perm)	0.000510247	FDR correction BH	1	Unpaired t-test
438	Erc1~V9GXP8	Erc1	A_NRF_GR vs A_NRF_IGG	A_NRF_GR	A_NRF_IGG	16.7373	0.530192	16.3523	0.135753	1.30585	0.384993	0.292552	0.268801	0.57057	0.387618	permutation FDR (250 perm)	0.316808	FDR correction BH	1	Unpaired t-test
439	Ercc3~P49135	Ercc3	A_NRF_GR vs A_NRF_IGG	A_NRF_GR	A_NRF_IGG	14.7475	0.853642	13.1183	0.174375	3.09337	1.62918	1.08393	0.0177147	1.75167	0.0173006	permutation FDR (250 perm)	0.0335907	FDR correction BH	1	Unpaired t-test
440	Erh~P84089	Erh	A_NRF_GR vs A_NRF_IGG	A_NRF_GR	A_NRF_IGG	20.096	0.294769	18.1044	0.0752245	3.97679	1.9916	1.69406	2.81702e-05	4.55021	0.00379346	permutation FDR (250 perm)	0.000409028	FDR correction BH	1	Unpaired t-test
441	Erp44~Q9D1Q6	Erp44	A_NRF_GR vs A_NRF_IGG	A_NRF_GR	A_NRF_IGG	14.2905	0.607085	13.2548	0.0659764	2.05005	1.03566	0.7657	0.0260319	1.58449	0.0664172	permutation FDR (250 perm)	0.0449261	FDR correction BH	1	Unpaired t-test
442	Esd~H3BKH6	Esd	A_NRF_GR vs A_NRF_IGG	A_NRF_GR	A_NRF_IGG	17.4722	0.13959	17.175	0.222748	1.22879	0.297236	0.258069	0.0979031	1.0092	0.436086	permutation FDR (250 perm)	0.13418	FDR correction BH	1	Unpaired t-test
443	Esrp2~D3Z139	Esrp2	A_NRF_GR vs A_NRF_IGG	A_NRF_GR	A_NRF_IGG	16.9324	0.463324	13.0556	0.39162	14.6905	3.87681	2.87117	3.23758e-05	4.48978	0.00068623	permutation FDR (250 perm)	0.000442395	FDR correction BH	1	Unpaired t-test
444	Etfa~Q99LC5	Etfa	A_NRF_GR vs A_NRF_IGG	A_NRF_GR	A_NRF_IGG	16.8267	0.475873	15.6059	0.477781	2.33075	1.2208	0.878696	0.0201791	1.6951	0.0409498	permutation FDR (250 perm)	0.0366404	FDR correction BH	1	Unpaired t-test
445	Etfb~Q9DCW4	Etfb	A_NRF_GR vs A_NRF_IGG	A_NRF_GR	A_NRF_IGG	15.4678	0.93602	13.5008	1.08613	3.90942	1.96695	1.07613	0.0550609	1.25916	0.0178928	permutation FDR (250 perm)	0.0821526	FDR correction BH	1	Unpaired t-test
446	Etfdh~Q921G7	Etfdh	A_NRF_GR vs A_NRF_IGG	A_NRF_GR	A_NRF_IGG	17.1726	0.331243	16.7489	0.177091	1.34137	0.423708	0.348198	0.098533	1.00642	0.32206	permutation FDR (250 perm)	0.134797	FDR correction BH	1	Unpaired t-test
447	Etnk2~A7MCT6-2	Etnk2	A_NRF_GR vs A_NRF_IGG	A_NRF_GR	A_NRF_IGG	15.0785	0.712329	13.1132	0.544345	3.90487	1.96527	1.29499	0.0090003	2.04574	0.00892357	permutation FDR (250 perm)	0.020459	FDR correction BH	1	Unpaired t-test
448	Etnppl~Q8BWU8	Etnppl	A_NRF_GR vs A_NRF_IGG	A_NRF_GR	A_NRF_IGG	14.1227	0.143815	12.5005	0.20344	3.07829	1.62213	1.41814	2.90742e-05	4.53649	0.00659072	permutation FDR (250 perm)	0.000410878	FDR correction BH	1	Unpaired t-test
449	Etv6~P97360	Etv6	A_NRF_GR vs A_NRF_IGG	A_NRF_GR	A_NRF_IGG	14.963	0.737588	12.9757	0.489899	3.96506	1.98734	1.31506	0.00810058	2.09148	0.00852842	permutation FDR (250 perm)	0.0190497	FDR correction BH	1	Unpaired t-test
450	Ewsr1~Q5SUT0	Ewsr1	A_NRF_GR vs A_NRF_IGG	A_NRF_GR	A_NRF_IGG	19.159	0.500204	17.8196	0.521784	2.53047	1.33941	0.945029	0.0183773	1.73572	0.030818	permutation FDR (250 perm)	0.0344114	FDR correction BH	1	Unpaired t-test
451	F13a1~Q8BH61	F13a1	A_NRF_GR vs A_NRF_IGG	A_NRF_GR	A_NRF_IGG	15.1056	0.696106	13.0153	0.341491	4.25839	2.09031	1.44393	0.00343328	2.46429	0.00614507	permutation FDR (250 perm)	0.00979629	FDR correction BH	1	Unpaired t-test
452	FAM120A~Q6A0A9	FAM120A	A_NRF_GR vs A_NRF_IGG	A_NRF_GR	A_NRF_IGG	14.3261	0.574767	12.9757	0.786069	2.54981	1.35039	0.864405	0.053157	1.27444	0.0434525	permutation FDR (250 perm)	0.0798688	FDR correction BH	1	Unpaired t-test
453	Fabp1~P12710	Fabp1	A_NRF_GR vs A_NRF_IGG	A_NRF_GR	A_NRF_IGG	21.1027	0.179928	20.1577	0.15015	1.92516	0.944979	0.83236	0.000428684	3.36786	0.0499836	permutation FDR (250 perm)	0.0022772	FDR correction BH	1	Unpaired t-test
454	Fah~P35505	Fah	A_NRF_GR vs A_NRF_IGG	A_NRF_GR	A_NRF_IGG	14.3123	0.386709	13.3283	0.140308	1.97792	0.983984	0.795133	0.00605862	2.21763	0.0584047	permutation FDR (250 perm)	0.0151516	FDR correction BH	1	Unpaired t-test
455	Fam83h~A0A571BFA7	Fam83h	A_NRF_GR vs A_NRF_IGG	A_NRF_GR	A_NRF_IGG	15.6245	0.504312	17.3192	0.213487	0.308931	-1.69464	-1.28755	0.0017285	2.76233	0.00903975	permutation FDR (250 perm)	0.00602697	FDR correction BH	1	Unpaired t-test
456	Fam98b~Q80VD1	Fam98b	A_NRF_GR vs A_NRF_IGG	A_NRF_GR	A_NRF_IGG	15.2611	0.336162	13.7354	0.54865	2.87925	1.52569	1.11243	0.00630816	2.2001	0.0158394	permutation FDR (250 perm)	0.0156192	FDR correction BH	1	Unpaired t-test
457	Farp1~F8VPU2	Farp1	A_NRF_GR vs A_NRF_IGG	A_NRF_GR	A_NRF_IGG	14.9651	0.711927	13.2661	0.119591	3.24671	1.69898	1.19918	0.00652893	2.18516	0.0116327	permutation FDR (250 perm)	0.0159809	FDR correction BH	1	Unpaired t-test
458	Farsa~Q8C0C7	Farsa	A_NRF_GR vs A_NRF_IGG	A_NRF_GR	A_NRF_IGG	16.2737	0.201239	14.886	1.46704	2.61667	1.38773	0.748134	0.155668	0.8078	0.0713855	permutation FDR (250 perm)	0.197452	FDR correction BH	1	Unpaired t-test
459	Farsb~Q9WUA2	Farsb	A_NRF_GR vs A_NRF_IGG	A_NRF_GR	A_NRF_IGG	16.1469	0.620271	16.1842	0.21903	0.974518	-0.0372399	-0.0269896	0.925082	0.0338197	0.927713	permutation FDR (250 perm)	0.935701	FDR correction BH	1	Unpaired t-test
460	Fasn~P19096	Fasn	A_NRF_GR vs A_NRF_IGG	A_NRF_GR	A_NRF_IGG	20.5185	0.264857	19.2499	0.278697	2.40931	1.26862	1.03817	0.00124307	2.90551	0.0204614	permutation FDR (250 perm)	0.00483667	FDR correction BH	1	Unpaired t-test
461	Fbl~P35550	Fbl	A_NRF_GR vs A_NRF_IGG	A_NRF_GR	A_NRF_IGG	18.847	0.0691469	18.2381	0.251903	1.52511	0.608914	0.529115	0.00682226	2.16607	0.165656	permutation FDR (250 perm)	0.0165636	FDR correction BH	1	Unpaired t-test
462	Fech~A0A494BAI5	Fech	A_NRF_GR vs A_NRF_IGG	A_NRF_GR	A_NRF_IGG	17.1627	0.740367	16.9518	0.0936216	1.15743	0.210924	0.147411	0.641836	0.192576	0.629186	permutation FDR (250 perm)	0.683834	FDR correction BH	1	Unpaired t-test
463	Fermt2~Q8CIB5	Fermt2	A_NRF_GR vs A_NRF_IGG	A_NRF_GR	A_NRF_IGG	17.3501	0.200351	13.6044	1.17163	13.414	3.74567	2.22129	0.00157537	2.80262	0.00154615	permutation FDR (250 perm)	0.00572793	FDR correction BH	1	Unpaired t-test
464	Fga~E9PV24	Fga	A_NRF_GR vs A_NRF_IGG	A_NRF_GR	A_NRF_IGG	20.7056	0.456162	19.8586	0.353766	1.79883	0.84706	0.635319	0.0439884	1.35666	0.111904	permutation FDR (250 perm)	0.0680729	FDR correction BH	1	Unpaired t-test
465	Fgb~Q8K0E8	Fgb	A_NRF_GR vs A_NRF_IGG	A_NRF_GR	A_NRF_IGG	20.0468	0.360349	18.9748	0.309205	2.10239	1.07203	0.841374	0.00788779	2.10304	0.0478481	permutation FDR (250 perm)	0.0186371	FDR correction BH	1	Unpaired t-test
466	Fgg~Q3UER8	Fgg	A_NRF_GR vs A_NRF_IGG	A_NRF_GR	A_NRF_IGG	20.9776	0.338421	20.0411	0.306973	1.91387	0.936496	0.74102	0.0120705	1.91827	0.0732517	permutation FDR (250 perm)	0.0253244	FDR correction BH	1	Unpaired t-test
467	Fhip2a~Q8CDM8-2	Fhip2a	A_NRF_GR vs A_NRF_IGG	A_NRF_GR	A_NRF_IGG	13.896	0.473525	12.8874	0.401228	2.01186	1.00853	0.742478	0.0305744	1.51464	0.0727675	permutation FDR (250 perm)	0.0507203	FDR correction BH	1	Unpaired t-test
468	Fh~P97807	Fh	A_NRF_GR vs A_NRF_IGG	A_NRF_GR	A_NRF_IGG	14.19	0.898377	12.767	0.417344	2.6815	1.42304	0.905291	0.047277	1.32535	0.0365315	permutation FDR (250 perm)	0.0722243	FDR correction BH	1	Unpaired t-test
469	Fip1l1~Q9D824-3	Fip1l1	A_NRF_GR vs A_NRF_IGG	A_NRF_GR	A_NRF_IGG	17.0472	0.316457	16.5746	0.0919846	1.38756	0.472548	0.397009	0.0475739	1.32263	0.271958	permutation FDR (250 perm)	0.072572	FDR correction BH	1	Unpaired t-test
470	Flad1~Q8R123	Flad1	A_NRF_GR vs A_NRF_IGG	A_NRF_GR	A_NRF_IGG	16.1949	0.162176	12.6917	0.421343	11.3387	3.50318	2.77885	1.05125e-05	4.97829	0.000787746	permutation FDR (250 perm)	0.000235041	FDR correction BH	1	Unpaired t-test
471	Flii~Q9JJ28	Flii	A_NRF_GR vs A_NRF_IGG	A_NRF_GR	A_NRF_IGG	19.4346	0.14938	18.8832	0.223966	1.46545	0.551342	0.477175	0.0121128	1.91676	0.201724	permutation FDR (250 perm)	0.0253421	FDR correction BH	1	Unpaired t-test
472	Flna~B7FAV1	Flna	A_NRF_GR vs A_NRF_IGG	A_NRF_GR	A_NRF_IGG	17.1358	0.30384	15.598	1.25846	2.9035	1.53779	0.880023	0.0853641	1.06872	0.0406562	permutation FDR (250 perm)	0.119287	FDR correction BH	1	Unpaired t-test
473	Flnb~Q80X90	Flnb	A_NRF_GR vs A_NRF_IGG	A_NRF_GR	A_NRF_IGG	18.177	0.162416	17.8168	0.13052	1.28359	0.360189	0.321512	0.0241903	1.61636	0.350754	permutation FDR (250 perm)	0.0425317	FDR correction BH	1	Unpaired t-test
474	Flot1~G3UYU4	Flot1	A_NRF_GR vs A_NRF_IGG	A_NRF_GR	A_NRF_IGG	14.401	0.134571	12.8635	0.731116	2.90303	1.53756	1.07582	0.0116099	1.93517	0.0179051	permutation FDR (250 perm)	0.0245755	FDR correction BH	1	Unpaired t-test
475	Fmo1~P50285	Fmo1	A_NRF_GR vs A_NRF_IGG	A_NRF_GR	A_NRF_IGG	14.5727	0.880224	12.9835	0.431858	3.0088	1.58919	1.01477	0.0308606	1.5106	0.0226575	permutation FDR (250 perm)	0.051082	FDR correction BH	1	Unpaired t-test
476	Fmo5~P97872	Fmo5	A_NRF_GR vs A_NRF_IGG	A_NRF_GR	A_NRF_IGG	18.4992	0.186805	18.2025	0.206599	1.22835	0.296716	0.255612	0.114559	0.94097	0.439344	permutation FDR (250 perm)	0.152542	FDR correction BH	1	Unpaired t-test
477	Fn1~B9EHT6	Fn1	A_NRF_GR vs A_NRF_IGG	A_NRF_GR	A_NRF_IGG	18.2978	0.268822	18.1524	0.23911	1.10601	0.145367	0.120365	0.510241	0.292225	0.687562	permutation FDR (250 perm)	0.559956	FDR correction BH	1	Unpaired t-test
478	Ftcd~Q91XD4	Ftcd	A_NRF_GR vs A_NRF_IGG	A_NRF_GR	A_NRF_IGG	18.9257	0.128759	17.8444	0.237781	2.11602	1.08135	0.935331	0.000448415	3.34832	0.0321683	permutation FDR (250 perm)	0.00230834	FDR correction BH	1	Unpaired t-test
479	Ftl1~A0A1B0GR60	Ftl1	A_NRF_GR vs A_NRF_IGG	A_NRF_GR	A_NRF_IGG	15.3479	1.39071	12.7618	0.524724	6.00465	2.58608	1.39173	0.023595	1.62718	0.00708191	permutation FDR (250 perm)	0.0416809	FDR correction BH	1	Unpaired t-test
480	Fubp1~Q3TUE1	Fubp1	A_NRF_GR vs A_NRF_IGG	A_NRF_GR	A_NRF_IGG	16.9357	0.254076	16.0337	0.257432	1.86863	0.90198	0.746161	0.00498667	2.30219	0.0719705	permutation FDR (250 perm)	0.0129016	FDR correction BH	1	Unpaired t-test
481	Fubp3~A2AJ72	Fubp3	A_NRF_GR vs A_NRF_IGG	A_NRF_GR	A_NRF_IGG	17.7691	0.2818	16.6972	0.231643	2.10213	1.07185	0.885381	0.00224497	2.64879	0.0397631	permutation FDR (250 perm)	0.00734272	FDR correction BH	1	Unpaired t-test
482	Fus~Q8CFQ9	Fus	A_NRF_GR vs A_NRF_IGG	A_NRF_GR	A_NRF_IGG	20.5056	0.716288	19.8531	0.216602	1.57189	0.652504	0.455645	0.181718	0.740603	0.218493	permutation FDR (250 perm)	0.224784	FDR correction BH	1	Unpaired t-test
483	Fyttd1~Q91Z49-2	Fyttd1	A_NRF_GR vs A_NRF_IGG	A_NRF_GR	A_NRF_IGG	15.5947	0.327074	15.545	0.260209	1.03505	0.0497065	0.0400437	0.843611	0.0738578	0.891619	permutation FDR (250 perm)	0.863793	FDR correction BH	1	Unpaired t-test
484	G3bp1~P97855	G3bp1	A_NRF_GR vs A_NRF_IGG	A_NRF_GR	A_NRF_IGG	15.3604	0.440359	13.5092	0.81877	3.60801	1.8512	1.20462	0.0136511	1.86483	0.0115412	permutation FDR (250 perm)	0.0277467	FDR correction BH	1	Unpaired t-test
485	G6pc1~P35576	G6pc1	A_NRF_GR vs A_NRF_IGG	A_NRF_GR	A_NRF_IGG	14.7636	0.71661	13.1865	1.02872	2.9837	1.5771	0.914882	0.072178	1.1416	0.0351802	permutation FDR (250 perm)	0.102778	FDR correction BH	1	Unpaired t-test
486	Gamt~O35969	Gamt	A_NRF_GR vs A_NRF_IGG	A_NRF_GR	A_NRF_IGG	15.8625	0.0920275	13.2131	0.547133	6.27408	2.6494	2.00663	0.000169048	3.77199	0.0021845	permutation FDR (250 perm)	0.00121747	FDR correction BH	1	Unpaired t-test
487	Gapdh~P16858	Gapdh	A_NRF_GR vs A_NRF_IGG	A_NRF_GR	A_NRF_IGG	20.5433	0.162072	20.5618	0.186754	0.987256	-0.0185044	-0.0161927	0.901106	0.045224	0.955572	permutation FDR (250 perm)	0.914537	FDR correction BH	1	Unpaired t-test
488	Gapvd1~Q6PAR5-5	Gapvd1	A_NRF_GR vs A_NRF_IGG	A_NRF_GR	A_NRF_IGG	15.7684	0.357729	15.8287	0.200586	0.959053	-0.0603175	-0.0487695	0.807436	0.0928921	0.86764	permutation FDR (250 perm)	0.832012	FDR correction BH	1	Unpaired t-test
489	Gata4~E9PXW9	Gata4	A_NRF_GR vs A_NRF_IGG	A_NRF_GR	A_NRF_IGG	14.3561	0.59114	12.5847	0.405268	3.4137	1.77134	1.25289	0.00520179	2.28385	0.0098974	permutation FDR (250 perm)	0.0133429	FDR correction BH	1	Unpaired t-test
490	Gatad2a~E9QMN5	Gatad2a	A_NRF_GR vs A_NRF_IGG	A_NRF_GR	A_NRF_IGG	14.3431	0.522035	12.8882	0.329813	2.74139	1.45491	1.07254	0.00649493	2.18743	0.018144	permutation FDR (250 perm)	0.0159237	FDR correction BH	1	Unpaired t-test
491	Gatad2b~A0A0U1RNM2	Gatad2b	A_NRF_GR vs A_NRF_IGG	A_NRF_GR	A_NRF_IGG	13.6472	0.944281	12.7946	0.535432	1.80574	0.852588	0.524113	0.222595	0.652485	0.169185	permutation FDR (250 perm)	0.268692	FDR correction BH	1	Unpaired t-test
492	Gatd3~Q9D172	Gatd3	A_NRF_GR vs A_NRF_IGG	A_NRF_GR	A_NRF_IGG	18.1713	0.142151	16.2846	0.272675	3.69803	1.88676	1.60229	4.08978e-05	4.3883	0.00448567	permutation FDR (250 perm)	0.000510247	FDR correction BH	1	Unpaired t-test
493	Gbe1~Q9D6Y9	Gbe1	A_NRF_GR vs A_NRF_IGG	A_NRF_GR	A_NRF_IGG	16.4068	0.380116	16.2827	0.181673	1.08988	0.124168	0.0998746	0.627947	0.202077	0.737603	permutation FDR (250 perm)	0.670987	FDR correction BH	1	Unpaired t-test
494	Gcat~O88986	Gcat	A_NRF_GR vs A_NRF_IGG	A_NRF_GR	A_NRF_IGG	16.769	0.376393	16.4112	0.318894	1.28148	0.357806	0.278487	0.255721	0.592234	0.407447	permutation FDR (250 perm)	0.302583	FDR correction BH	1	Unpaired t-test
495	Gcdh~Q60759	Gcdh	A_NRF_GR vs A_NRF_IGG	A_NRF_GR	A_NRF_IGG	20.4161	0.163471	20.4565	0.127879	0.972381	-0.0404064	-0.0360827	0.747446	0.12642	0.902638	permutation FDR (250 perm)	0.780805	FDR correction BH	1	Unpaired t-test
496	Gckr~Q91X44	Gckr	A_NRF_GR vs A_NRF_IGG	A_NRF_GR	A_NRF_IGG	14.6358	0.782277	13.2658	0.963957	2.58463	1.36996	0.797996	0.104511	0.980839	0.0577524	permutation FDR (250 perm)	0.141553	FDR correction BH	1	Unpaired t-test
497	Gck~P52792-2	Gck	A_NRF_GR vs A_NRF_IGG	A_NRF_GR	A_NRF_IGG	17.1644	0.388944	13.5241	0.235502	12.4697	3.64035	2.88342	8.75594e-06	5.0577	0.000668927	permutation FDR (250 perm)	0.000206567	FDR correction BH	1	Unpaired t-test
498	Gclm~O09172	Gclm	A_NRF_GR vs A_NRF_IGG	A_NRF_GR	A_NRF_IGG	18.2941	0.574581	17.2942	0.0992629	1.99991	0.999937	0.748093	0.0249487	1.60295	0.0714121	permutation FDR (250 perm)	0.0435584	FDR correction BH	1	Unpaired t-test
499	Gcn1~E9PVA8	Gcn1	A_NRF_GR vs A_NRF_IGG	A_NRF_GR	A_NRF_IGG	18.7892	0.207619	14.4786	2.87816	19.843	4.31056	1.61685	0.04136	1.38342	0.00439222	permutation FDR (250 perm)	0.0648767	FDR correction BH	1	Unpaired t-test
500	Gdi2~Q61598	Gdi2	A_NRF_GR vs A_NRF_IGG	A_NRF_GR	A_NRF_IGG	15.8472	0.342972	13.3763	0.964264	5.54378	2.47087	1.55314	0.00580286	2.23636	0.00495906	permutation FDR (250 perm)	0.0146588	FDR correction BH	1	Unpaired t-test
501	Gfap~P03995-2	Gfap	A_NRF_GR vs A_NRF_IGG	A_NRF_GR	A_NRF_IGG	14.3042	0.364168	12.933	0.164557	2.58693	1.37124	1.11418	0.00101377	2.99406	0.015756	permutation FDR (250 perm)	0.00421454	FDR correction BH	1	Unpaired t-test
502	Gfm2~E9Q7N5	Gfm2	A_NRF_GR vs A_NRF_IGG	A_NRF_GR	A_NRF_IGG	15.6597	0.308734	13.2401	0.186074	5.35022	2.4196	2.00278	2.43874e-05	4.61283	0.00222673	permutation FDR (250 perm)	0.00039282	FDR correction BH	1	Unpaired t-test
503	Git2~E9PVA6	Git2	A_NRF_GR vs A_NRF_IGG	A_NRF_GR	A_NRF_IGG	13.5274	0.268913	12.8405	0.276578	1.60983	0.68691	0.56179	0.0215464	1.66663	0.148081	permutation FDR (250 perm)	0.0386083	FDR correction BH	1	Unpaired t-test
504	Gjb1~P28230	Gjb1	A_NRF_GR vs A_NRF_IGG	A_NRF_GR	A_NRF_IGG	16.3337	0.387593	16.7054	0.259884	0.772899	-0.371647	-0.292769	0.216975	0.66359	0.387206	permutation FDR (250 perm)	0.262968	FDR correction BH	1	Unpaired t-test
505	Gldc~Q91W43	Gldc	A_NRF_GR vs A_NRF_IGG	A_NRF_GR	A_NRF_IGG	17.7976	0.0871339	17.7205	0.25711	1.05493	0.0771537	0.0666995	0.640031	0.193799	0.818959	permutation FDR (250 perm)	0.682396	FDR correction BH	1	Unpaired t-test
506	Glod4~Q9CPV4-3	Glod4	A_NRF_GR vs A_NRF_IGG	A_NRF_GR	A_NRF_IGG	14.7953	1.30824	13.2159	0.304646	2.98842	1.57939	0.889533	0.0878637	1.05619	0.0390795	permutation FDR (250 perm)	0.12221	FDR correction BH	1	Unpaired t-test
507	Glrx3~Q9CQM9	Glrx3	A_NRF_GR vs A_NRF_IGG	A_NRF_GR	A_NRF_IGG	15.6092	0.365761	13.2977	0.234258	4.96419	2.31156	1.84811	9.19779e-05	4.03632	0.00290909	permutation FDR (250 perm)	0.000830017	FDR correction BH	1	Unpaired t-test
508	Gls2~Q571F8	Gls2	A_NRF_GR vs A_NRF_IGG	A_NRF_GR	A_NRF_IGG	18.1201	0.0188462	18.0264	0.0508937	1.06715	0.0937577	0.0909092	0.0242493	1.6153	0.758104	permutation FDR (250 perm)	0.0425356	FDR correction BH	1	Unpaired t-test
509	Glud1~P26443	Glud1	A_NRF_GR vs A_NRF_IGG	A_NRF_GR	A_NRF_IGG	20.2448	0.339228	20.1428	0.186731	1.07324	0.10197	0.0833385	0.664355	0.1776	0.776871	permutation FDR (250 perm)	0.704818	FDR correction BH	1	Unpaired t-test
510	Glul~P15105	Glul	A_NRF_GR vs A_NRF_IGG	A_NRF_GR	A_NRF_IGG	22.2277	0.348633	22.7667	0.304904	0.688255	-0.538984	-0.425267	0.0904457	1.04361	0.245045	permutation FDR (250 perm)	0.124989	FDR correction BH	1	Unpaired t-test
511	Glyat~Q91XE0	Glyat	A_NRF_GR vs A_NRF_IGG	A_NRF_GR	A_NRF_IGG	17.4157	0.419636	16.7825	0.123027	1.55101	0.633208	0.505566	0.046027	1.33699	0.180921	permutation FDR (250 perm)	0.0707163	FDR correction BH	1	Unpaired t-test
512	Glyctk~A0A0R4J1H2	Glyctk	A_NRF_GR vs A_NRF_IGG	A_NRF_GR	A_NRF_IGG	15.7716	0.366656	13.2871	0.503986	5.59616	2.48444	1.82702	0.000456233	3.34081	0.00300976	permutation FDR (250 perm)	0.00233255	FDR correction BH	1	Unpaired t-test
513	Glyr1~D3YYT1	Glyr1	A_NRF_GR vs A_NRF_IGG	A_NRF_GR	A_NRF_IGG	15.7002	0.659155	13.0887	0.565774	6.11159	2.61155	1.73926	0.00200082	2.69879	0.00353899	permutation FDR (250 perm)	0.00667535	FDR correction BH	1	Unpaired t-test
514	Gm21992~F7BGR7	Gm21992	A_NRF_GR vs A_NRF_IGG	A_NRF_GR	A_NRF_IGG	16.5609	0.21256	15.4564	0.1233	2.15019	1.10447	0.96724	0.000236621	3.62595	0.0276136	permutation FDR (250 perm)	0.0014956	FDR correction BH	1	Unpaired t-test
515	Gm49369~A0A1B0GT66	Gm49369	A_NRF_GR vs A_NRF_IGG	A_NRF_GR	A_NRF_IGG	15.595	1.54097	12.9575	0.166625	6.22252	2.6375	1.39192	0.0257005	1.59006	0.00707468	permutation FDR (250 perm)	0.044474	FDR correction BH	1	Unpaired t-test
516	Gmps~Q3THK7	Gmps	A_NRF_GR vs A_NRF_IGG	A_NRF_GR	A_NRF_IGG	15.5696	0.464322	13.1165	0.2521	5.4757	2.45304	1.87967	0.000197677	3.70404	0.00271928	permutation FDR (250 perm)	0.00135835	FDR correction BH	1	Unpaired t-test
517	Gnai2~P08752	Gnai2	A_NRF_GR vs A_NRF_IGG	A_NRF_GR	A_NRF_IGG	15.6112	1.43083	16.7481	0.296321	0.454718	-1.13696	-0.616699	0.226408	0.645108	0.120326	permutation FDR (250 perm)	0.272636	FDR correction BH	1	Unpaired t-test
518	Gnai3~Q9DC51	Gnai3	A_NRF_GR vs A_NRF_IGG	A_NRF_GR	A_NRF_IGG	13.751	0.358536	12.8554	0.206717	1.86037	0.895589	0.722866	0.00953063	2.02088	0.0790663	permutation FDR (250 perm)	0.0210884	FDR correction BH	1	Unpaired t-test
519	Gnb2~P62880	Gnb2	A_NRF_GR vs A_NRF_IGG	A_NRF_GR	A_NRF_IGG	16.469	0.33562	15.7045	0.264912	1.69874	0.764464	0.613111	0.0212041	1.67358	0.121888	permutation FDR (250 perm)	0.0380405	FDR correction BH	1	Unpaired t-test
520	Gne~Q3UW64	Gne	A_NRF_GR vs A_NRF_IGG	A_NRF_GR	A_NRF_IGG	16.3367	0.155452	14.8816	0.894346	2.74176	1.4551	0.954733	0.0321487	1.49284	0.0292731	permutation FDR (250 perm)	0.0525177	FDR correction BH	1	Unpaired t-test
521	Gnmt~Q9QXF8	Gnmt	A_NRF_GR vs A_NRF_IGG	A_NRF_GR	A_NRF_IGG	18.5353	0.487078	18.6527	0.284722	0.921831	-0.117426	-0.0885741	0.730829	0.136184	0.763105	permutation FDR (250 perm)	0.767191	FDR correction BH	1	Unpaired t-test
522	Golgb1~E9QAH1	Golgb1	A_NRF_GR vs A_NRF_IGG	A_NRF_GR	A_NRF_IGG	17.3996	0.291426	13.0905	0.142507	19.8235	4.30914	3.62938	4.41826e-07	6.35475	0.000389127	permutation FDR (250 perm)	5.09119e-05	FDR correction BH	1	Unpaired t-test
523	Gopc~K3W4Q9	Gopc	A_NRF_GR vs A_NRF_IGG	A_NRF_GR	A_NRF_IGG	15.6001	0.858516	15.0202	1.07523	1.49467	0.579824	0.323132	0.492953	0.307195	0.349587	permutation FDR (250 perm)	0.543773	FDR correction BH	1	Unpaired t-test
524	Got2~P05202	Got2	A_NRF_GR vs A_NRF_IGG	A_NRF_GR	A_NRF_IGG	16.3075	0.561144	15.82	0.447111	1.40202	0.487503	0.34471	0.283822	0.546954	0.325455	permutation FDR (250 perm)	0.332066	FDR correction BH	1	Unpaired t-test
525	Gpd1~E0CXN5	Gpd1	A_NRF_GR vs A_NRF_IGG	A_NRF_GR	A_NRF_IGG	17.1638	0.415154	17.7053	0.324574	0.687059	-0.541494	-0.415177	0.125415	0.90165	0.254175	permutation FDR (250 perm)	0.164095	FDR correction BH	1	Unpaired t-test
526	Gpkow~Q56A08	Gpkow	A_NRF_GR vs A_NRF_IGG	A_NRF_GR	A_NRF_IGG	14.3369	0.712616	13.2726	0.44848	2.09124	1.06436	0.716196	0.0711268	1.14797	0.0813324	permutation FDR (250 perm)	0.101378	FDR correction BH	1	Unpaired t-test
527	Gpt2~Q8BGT5	Gpt2	A_NRF_GR vs A_NRF_IGG	A_NRF_GR	A_NRF_IGG	17.8527	0.206506	16.3633	0.520624	2.80777	1.48942	1.12548	0.00366877	2.43548	0.015236	permutation FDR (250 perm)	0.0103111	FDR correction BH	1	Unpaired t-test
528	Gpt~Q8QZR5	Gpt	A_NRF_GR vs A_NRF_IGG	A_NRF_GR	A_NRF_IGG	14.7456	0.889898	13.1886	0.160102	2.94232	1.55695	1.02294	0.0245574	1.60982	0.0218445	permutation FDR (250 perm)	0.0429755	FDR correction BH	1	Unpaired t-test
529	Gpx1~P11352	Gpx1	A_NRF_GR vs A_NRF_IGG	A_NRF_GR	A_NRF_IGG	15.0138	0.583778	13.8072	1.22635	2.30792	1.2066	0.676281	0.174797	0.757465	0.0949825	permutation FDR (250 perm)	0.218387	FDR correction BH	1	Unpaired t-test
530	Gpx4~S4R1E5	Gpx4	A_NRF_GR vs A_NRF_IGG	A_NRF_GR	A_NRF_IGG	22.5508	0.593422	23.1309	0.12604	0.668897	-0.580144	-0.429655	0.14873	0.827601	0.241275	permutation FDR (250 perm)	0.189938	FDR correction BH	1	Unpaired t-test
531	Grb7~Q03160	Grb7	A_NRF_GR vs A_NRF_IGG	A_NRF_GR	A_NRF_IGG	15.9217	0.183638	13.894	0.815067	4.07754	2.0277	1.36787	0.00566332	2.24693	0.0074475	permutation FDR (250 perm)	0.0143791	FDR correction BH	1	Unpaired t-test
532	Grpel1~Q99LP6	Grpel1	A_NRF_GR vs A_NRF_IGG	A_NRF_GR	A_NRF_IGG	16.1834	0.496606	13.1336	0.0683095	8.28092	3.04979	2.36525	4.29321e-05	4.36722	0.00134127	permutation FDR (250 perm)	0.000510247	FDR correction BH	1	Unpaired t-test
533	Grsf1~Q8C5Q4	Grsf1	A_NRF_GR vs A_NRF_IGG	A_NRF_GR	A_NRF_IGG	14.1571	0.276602	13.0975	0.223377	2.08428	1.05955	0.879097	0.00209115	2.67961	0.0409378	permutation FDR (250 perm)	0.00692858	FDR correction BH	1	Unpaired t-test
534	Gsdmd~Q9D8T2	Gsdmd	A_NRF_GR vs A_NRF_IGG	A_NRF_GR	A_NRF_IGG	14.1759	0.519221	13.167	0.254338	2.01227	1.00883	0.756352	0.023331	1.63207	0.0690259	permutation FDR (250 perm)	0.041263	FDR correction BH	1	Unpaired t-test
535	Gsn~P13020-2	Gsn	A_NRF_GR vs A_NRF_IGG	A_NRF_GR	A_NRF_IGG	14.7514	0.589332	12.7608	0.147237	3.9738	1.99052	1.47369	0.00128838	2.88995	0.00583129	permutation FDR (250 perm)	0.00495953	FDR correction BH	1	Unpaired t-test
536	Gspt1~Q8R050-2	Gspt1	A_NRF_GR vs A_NRF_IGG	A_NRF_GR	A_NRF_IGG	15.1373	0.772081	13.7358	0.630095	2.64166	1.40144	0.8896	0.050764	1.29444	0.0390675	permutation FDR (250 perm)	0.0768902	FDR correction BH	1	Unpaired t-test
537	Gsta3~P30115	Gsta3	A_NRF_GR vs A_NRF_IGG	A_NRF_GR	A_NRF_IGG	18.1517	0.25363	17.5558	0.156839	1.51151	0.595988	0.508449	0.0134404	1.87159	0.179093	permutation FDR (250 perm)	0.027505	FDR correction BH	1	Unpaired t-test
538	Gstk1~Q9DCM2	Gstk1	A_NRF_GR vs A_NRF_IGG	A_NRF_GR	A_NRF_IGG	16.7687	0.372373	17.0924	0.053992	0.799015	-0.323705	-0.265934	0.186784	0.72866	0.425065	permutation FDR (250 perm)	0.229535	FDR correction BH	1	Unpaired t-test
539	Gstm1~P10649	Gstm1	A_NRF_GR vs A_NRF_IGG	A_NRF_GR	A_NRF_IGG	17.6508	0.383305	16.8214	0.177563	1.77692	0.829381	0.666762	0.0144854	1.83907	0.0987222	permutation FDR (250 perm)	0.0286791	FDR correction BH	1	Unpaired t-test
540	Gstp1~P19157	Gstp1	A_NRF_GR vs A_NRF_IGG	A_NRF_GR	A_NRF_IGG	18.3355	0.205532	18.0259	0.167702	1.23938	0.309616	0.268495	0.0896997	1.04721	0.421612	permutation FDR (250 perm)	0.124187	FDR correction BH	1	Unpaired t-test
541	Gstt1~Q64471	Gstt1	A_NRF_GR vs A_NRF_IGG	A_NRF_GR	A_NRF_IGG	17.4837	0.466331	15.5837	0.3846	3.73225	1.90005	1.4085	0.00159572	2.79704	0.00677299	permutation FDR (250 perm)	0.00577389	FDR correction BH	1	Unpaired t-test
542	Gstt2~Q61133	Gstt2	A_NRF_GR vs A_NRF_IGG	A_NRF_GR	A_NRF_IGG	14.13	0.517652	13.0897	0.174575	2.05677	1.04038	0.790923	0.0164372	1.78417	0.0593956	permutation FDR (250 perm)	0.0316084	FDR correction BH	1	Unpaired t-test
543	Gstt3~Q99L20	Gstt3	A_NRF_GR vs A_NRF_IGG	A_NRF_GR	A_NRF_IGG	16.9337	0.19114	12.7569	0.109733	18.0861	4.17681	3.70532	5.31864e-08	7.2742	0.000351391	permutation FDR (250 perm)	1.70453e-05	FDR correction BH	1	Unpaired t-test
544	Gstz1~Q9WVL0	Gstz1	A_NRF_GR vs A_NRF_IGG	A_NRF_GR	A_NRF_IGG	15.1694	0.321528	13.2064	0.607551	3.89876	1.96302	1.40531	0.0025874	2.58714	0.00681301	permutation FDR (250 perm)	0.00802468	FDR correction BH	1	Unpaired t-test
545	Gtf3c1~A0A0U1RPD8	Gtf3c1	A_NRF_GR vs A_NRF_IGG	A_NRF_GR	A_NRF_IGG	14.5768	0.276594	12.9987	0.328937	2.98566	1.57805	1.26433	0.00070906	3.14932	0.00959303	permutation FDR (250 perm)	0.0032187	FDR correction BH	1	Unpaired t-test
546	Gtf3c2~D3Z7I0	Gtf3c2	A_NRF_GR vs A_NRF_IGG	A_NRF_GR	A_NRF_IGG	14.5232	0.695883	13.3295	0.163246	2.28738	1.1937	0.84499	0.0276003	1.55909	0.047169	permutation FDR (250 perm)	0.0467179	FDR correction BH	1	Unpaired t-test
547	Gtf3c4~Q8BMQ2	Gtf3c4	A_NRF_GR vs A_NRF_IGG	A_NRF_GR	A_NRF_IGG	13.8861	0.343329	12.8371	0.219918	2.06911	1.04901	0.849125	0.00430004	2.36653	0.0462938	permutation FDR (250 perm)	0.0115926	FDR correction BH	1	Unpaired t-test
548	Gtpbp4~Q99ME9	Gtpbp4	A_NRF_GR vs A_NRF_IGG	A_NRF_GR	A_NRF_IGG	15.7529	0.23341	12.8177	0.43915	7.64852	2.93518	2.28041	5.10841e-05	4.29171	0.00144814	permutation FDR (250 perm)	0.000566845	FDR correction BH	1	Unpaired t-test
549	Gulo~P58710	Gulo	A_NRF_GR vs A_NRF_IGG	A_NRF_GR	A_NRF_IGG	16.4369	0.448591	16.0149	0.189244	1.33978	0.421993	0.3294	0.183971	0.73525	0.342329	permutation FDR (250 perm)	0.226736	FDR correction BH	1	Unpaired t-test
550	Gys2~Q8VCB3	Gys2	A_NRF_GR vs A_NRF_IGG	A_NRF_GR	A_NRF_IGG	19.7391	0.255743	19.4303	0.181636	1.23869	0.308815	0.261463	0.139042	0.856854	0.43163	permutation FDR (250 perm)	0.179556	FDR correction BH	1	Unpaired t-test
551	H1-0~P10922	H1-0	A_NRF_GR vs A_NRF_IGG	A_NRF_GR	A_NRF_IGG	20.9126	0.256359	20.2118	0.293224	1.62542	0.70081	0.57215	0.0206768	1.68452	0.142387	permutation FDR (250 perm)	0.037346	FDR correction BH	1	Unpaired t-test
552	H1-1~P43275	H1-1	A_NRF_GR vs A_NRF_IGG	A_NRF_GR	A_NRF_IGG	16.9896	0.234643	15.0896	1.02974	3.73204	1.89996	1.18028	0.0206924	1.68419	0.0124722	permutation FDR (250 perm)	0.037346	FDR correction BH	1	Unpaired t-test
553	H1-2~P15864	H1-2	A_NRF_GR vs A_NRF_IGG	A_NRF_GR	A_NRF_IGG	19.4765	0.276685	19.1239	0.256758	1.27686	0.3526	0.289508	0.156799	0.804657	0.391328	permutation FDR (250 perm)	0.19862	FDR correction BH	1	Unpaired t-test
554	H1-3~P43277	H1-3	A_NRF_GR vs A_NRF_IGG	A_NRF_GR	A_NRF_IGG	16.3429	2.12903	17.2621	0.75641	0.528789	-0.919236	-0.398892	0.507426	0.294627	0.269941	permutation FDR (250 perm)	0.557685	FDR correction BH	1	Unpaired t-test
555	H1-4~P43274	H1-4	A_NRF_GR vs A_NRF_IGG	A_NRF_GR	A_NRF_IGG	21.3057	0.219047	20.9393	0.186689	1.28912	0.366388	0.314181	0.0696269	1.15722	0.359783	permutation FDR (250 perm)	0.100001	FDR correction BH	1	Unpaired t-test
556	H1-5~P43276	H1-5	A_NRF_GR vs A_NRF_IGG	A_NRF_GR	A_NRF_IGG	16.6027	1.5027	17.029	0.369341	0.744169	-0.426297	-0.225149	0.650131	0.186999	0.485299	permutation FDR (250 perm)	0.692176	FDR correction BH	1	Unpaired t-test
557	H2ac20~Q64523	H2ac20	A_NRF_GR vs A_NRF_IGG	A_NRF_GR	A_NRF_IGG	23.6215	0.533194	23.4325	0.128991	1.14	0.189035	0.143565	0.572424	0.242283	0.637197	permutation FDR (250 perm)	0.62137	FDR correction BH	1	Unpaired t-test
558	H2aj~A0A0N4SV66	H2aj	A_NRF_GR vs A_NRF_IGG	A_NRF_GR	A_NRF_IGG	19.6128	0.868453	19.3014	0.169485	1.24095	0.311443	0.206136	0.564456	0.24837	0.516941	permutation FDR (250 perm)	0.61348	FDR correction BH	1	Unpaired t-test
559	H2ax~P27661	H2ax	A_NRF_GR vs A_NRF_IGG	A_NRF_GR	A_NRF_IGG	18.7891	0.579874	18.2595	0.156404	1.44352	0.529587	0.393232	0.177551	0.750677	0.27591	permutation FDR (250 perm)	0.221274	FDR correction BH	1	Unpaired t-test
560	H2az2~Q3THW5	H2az2	A_NRF_GR vs A_NRF_IGG	A_NRF_GR	A_NRF_IGG	20.5471	1.61913	19.2682	0.103267	2.42656	1.27891	0.660355	0.221121	0.65537	0.101078	permutation FDR (250 perm)	0.267344	FDR correction BH	1	Unpaired t-test
561	H2bc23~Q8CBB6	H2bc23	A_NRF_GR vs A_NRF_IGG	A_NRF_GR	A_NRF_IGG	23.2617	0.246415	23.3842	0.150498	0.918539	-0.122587	-0.105071	0.489856	0.309931	0.724817	permutation FDR (250 perm)	0.540755	FDR correction BH	1	Unpaired t-test
562	H3-5~P02301	H3-5	A_NRF_GR vs A_NRF_IGG	A_NRF_GR	A_NRF_IGG	21.9688	0.125667	21.5132	0.174432	1.3714	0.455648	0.405337	0.0104421	1.98121	0.263738	permutation FDR (250 perm)	0.0225718	FDR correction BH	1	Unpaired t-test
563	Hacd3~Q8K2C9	Hacd3	A_NRF_GR vs A_NRF_IGG	A_NRF_GR	A_NRF_IGG	17.0116	0.33921	15.6079	1.50673	2.64572	1.40366	0.742018	0.166513	0.778552	0.0729417	permutation FDR (250 perm)	0.209083	FDR correction BH	1	Unpaired t-test
564	Hacl1~D3YZ54	Hacl1	A_NRF_GR vs A_NRF_IGG	A_NRF_GR	A_NRF_IGG	17.2568	0.423051	18.8972	0.326152	0.320775	-1.64037	-1.25371	0.00179721	2.7454	0.00988477	permutation FDR (250 perm)	0.00620326	FDR correction BH	1	Unpaired t-test
565	Hadha~Q8BMS1	Hadha	A_NRF_GR vs A_NRF_IGG	A_NRF_GR	A_NRF_IGG	19.5957	0.217734	19.1028	0.130284	1.40723	0.492855	0.42988	0.0151483	1.81963	0.241125	permutation FDR (250 perm)	0.029663	FDR correction BH	1	Unpaired t-test
566	Hadhb~Q99JY0	Hadhb	A_NRF_GR vs A_NRF_IGG	A_NRF_GR	A_NRF_IGG	18.8847	0.166212	18.5902	0.0994141	1.22648	0.294529	0.264907	0.0388504	1.4106	0.426392	permutation FDR (250 perm)	0.0614551	FDR correction BH	1	Unpaired t-test
567	Hadh~Q61425	Hadh	A_NRF_GR vs A_NRF_IGG	A_NRF_GR	A_NRF_IGG	17.417	0.394499	16.6209	0.192714	1.7365	0.796183	0.635174	0.0200446	1.698	0.111953	permutation FDR (250 perm)	0.0364846	FDR correction BH	1	Unpaired t-test
568	Hal~P35492	Hal	A_NRF_GR vs A_NRF_IGG	A_NRF_GR	A_NRF_IGG	15.6266	0.496378	14.5163	0.217451	2.159	1.11037	0.84575	0.0120883	1.91764	0.047079	permutation FDR (250 perm)	0.0253262	FDR correction BH	1	Unpaired t-test
569	Hao1~Q9WU19	Hao1	A_NRF_GR vs A_NRF_IGG	A_NRF_GR	A_NRF_IGG	16.1861	0.796956	17.995	0.213324	0.285417	-1.80886	-1.22525	0.00899342	2.04608	0.0110102	permutation FDR (250 perm)	0.020459	FDR correction BH	1	Unpaired t-test
570	Hba-a1~Q91VB8	Hba-a1	A_NRF_GR vs A_NRF_IGG	A_NRF_GR	A_NRF_IGG	18.9825	0.611438	18.5798	0.265291	1.32198	0.402701	0.290799	0.335648	0.474116	0.389819	permutation FDR (250 perm)	0.384111	FDR correction BH	1	Unpaired t-test
571	Hbb-bs~A8DUK4	Hbb-bs	A_NRF_GR vs A_NRF_IGG	A_NRF_GR	A_NRF_IGG	21.5453	0.388844	20.7549	0.252085	1.7296	0.79044	0.623597	0.0254679	1.59401	0.116841	permutation FDR (250 perm)	0.04431	FDR correction BH	1	Unpaired t-test
572	Hdac1~O09106	Hdac1	A_NRF_GR vs A_NRF_IGG	A_NRF_GR	A_NRF_IGG	15.0746	1.33253	12.8616	0.306704	4.63634	2.21299	1.23668	0.0310334	1.50817	0.0106288	permutation FDR (250 perm)	0.0511961	FDR correction BH	1	Unpaired t-test
573	Hdhd5~Q91WM2	Hdhd5	A_NRF_GR vs A_NRF_IGG	A_NRF_GR	A_NRF_IGG	14.187	0.84697	14.0466	0.560082	1.10225	0.140447	0.0885408	0.818637	0.0869087	0.763186	permutation FDR (250 perm)	0.84052	FDR correction BH	1	Unpaired t-test
574	Hdlbp~Q8VDJ3	Hdlbp	A_NRF_GR vs A_NRF_IGG	A_NRF_GR	A_NRF_IGG	18.6949	0.0902254	18.2025	0.0956978	1.40673	0.492341	0.457593	0.000639776	3.19397	0.21714	permutation FDR (250 perm)	0.00303286	FDR correction BH	1	Unpaired t-test
575	Helz2~A2AS05	Helz2	A_NRF_GR vs A_NRF_IGG	A_NRF_GR	A_NRF_IGG	18.7023	0.142362	18.6888	0.26986	1.00939	0.0134781	0.0114595	0.941498	0.0261804	0.968979	permutation FDR (250 perm)	0.949101	FDR correction BH	1	Unpaired t-test
576	Hgd~Q05BJ1	Hgd	A_NRF_GR vs A_NRF_IGG	A_NRF_GR	A_NRF_IGG	15.6152	1.54749	15.0387	2.2907	1.4912	0.576477	0.22206	0.730333	0.136479	0.490567	permutation FDR (250 perm)	0.767191	FDR correction BH	1	Unpaired t-test
577	Hibadh~Q99L13	Hibadh	A_NRF_GR vs A_NRF_IGG	A_NRF_GR	A_NRF_IGG	16.0204	0.566215	15.3945	0.184824	1.54318	0.625906	0.465745	0.118599	0.92592	0.210767	permutation FDR (250 perm)	0.157083	FDR correction BH	1	Unpaired t-test
578	Hint1~P70349	Hint1	A_NRF_GR vs A_NRF_IGG	A_NRF_GR	A_NRF_IGG	16.986	0.511886	16.0542	1.57708	1.90765	0.931797	0.476064	0.367962	0.434197	0.202341	permutation FDR (250 perm)	0.416319	FDR correction BH	1	Unpaired t-test
579	Hint2~Q9D0S9	Hint2	A_NRF_GR vs A_NRF_IGG	A_NRF_GR	A_NRF_IGG	16.3945	0.488007	13.9308	1.71633	5.51643	2.46373	1.21354	0.053915	1.26829	0.0112742	permutation FDR (250 perm)	0.0806839	FDR correction BH	1	Unpaired t-test
580	Hist1h4m~P62806	Hist1h4m	A_NRF_GR vs A_NRF_IGG	A_NRF_GR	A_NRF_IGG	22.5012	0.58945	22.3365	0.120502	1.12095	0.164718	0.122252	0.652121	0.185672	0.683643	permutation FDR (250 perm)	0.693312	FDR correction BH	1	Unpaired t-test
581	Hmgb1~A0A0J9YUD8	Hmgb1	A_NRF_GR vs A_NRF_IGG	A_NRF_GR	A_NRF_IGG	16.4602	0.449963	15.1643	0.39246	2.45536	1.29594	0.963724	0.00940502	2.02664	0.027994	permutation FDR (250 perm)	0.0209654	FDR correction BH	1	Unpaired t-test
582	Hmgcl~P38060	Hmgcl	A_NRF_GR vs A_NRF_IGG	A_NRF_GR	A_NRF_IGG	15.8396	0.561678	16.5012	0.209037	0.632168	-0.66162	-0.49154	0.104401	0.981294	0.190858	permutation FDR (250 perm)	0.141532	FDR correction BH	1	Unpaired t-test
583	Hmgcs2~P54869	Hmgcs2	A_NRF_GR vs A_NRF_IGG	A_NRF_GR	A_NRF_IGG	19.2528	0.195185	18.4905	0.111608	1.69621	0.762315	0.674727	0.00107932	2.96685	0.0956111	permutation FDR (250 perm)	0.00442964	FDR correction BH	1	Unpaired t-test
584	Hnf1a~P22361	Hnf1a	A_NRF_GR vs A_NRF_IGG	A_NRF_GR	A_NRF_IGG	13.5836	0.800424	12.7184	0.205674	1.82159	0.865196	0.585725	0.119725	0.921814	0.135099	permutation FDR (250 perm)	0.158357	FDR correction BH	1	Unpaired t-test
585	Hnf4a~Z4YKX0	Hnf4a	A_NRF_GR vs A_NRF_IGG	A_NRF_GR	A_NRF_IGG	18.3196	0.385113	12.6395	0.0918102	51.2742	5.68016	4.62337	2.79448e-07	6.5537	0.000271186	permutation FDR (250 perm)	4.56681e-05	FDR correction BH	1	Unpaired t-test
586	Hnrnpa0~Q9CX86	Hnrnpa0	A_NRF_GR vs A_NRF_IGG	A_NRF_GR	A_NRF_IGG	18.7354	0.36714	17.9158	0.3334	1.76489	0.819577	0.637146	0.0287116	1.54194	0.111294	permutation FDR (250 perm)	0.0483802	FDR correction BH	1	Unpaired t-test
587	Hnrnpa1~P49312	Hnrnpa1	A_NRF_GR vs A_NRF_IGG	A_NRF_GR	A_NRF_IGG	20.161	0.332099	19.2655	0.12875	1.86027	0.895513	0.742768	0.00479795	2.31894	0.0726672	permutation FDR (250 perm)	0.0126315	FDR correction BH	1	Unpaired t-test
588	Hnrnpa2b1~O88569	Hnrnpa2b1	A_NRF_GR vs A_NRF_IGG	A_NRF_GR	A_NRF_IGG	22.5126	0.130317	21.6781	0.154269	1.78317	0.834448	0.747316	0.000375378	3.42553	0.0716839	permutation FDR (250 perm)	0.00205226	FDR correction BH	1	Unpaired t-test
589	Hnrnpa3~Q8BG05	Hnrnpa3	A_NRF_GR vs A_NRF_IGG	A_NRF_GR	A_NRF_IGG	21.0789	0.225964	19.1671	0.222375	3.76274	1.91178	1.61599	4.51713e-05	4.34514	0.00440575	permutation FDR (250 perm)	0.00051654	FDR correction BH	1	Unpaired t-test
590	Hnrnpa3~Q8BG05-2	Hnrnpa3	A_NRF_GR vs A_NRF_IGG	A_NRF_GR	A_NRF_IGG	22.0342	0.23006	21.0395	0.155405	1.9927	0.994725	0.857308	0.000807517	3.09285	0.0448663	permutation FDR (250 perm)	0.00355782	FDR correction BH	1	Unpaired t-test
591	Hnrnpab~Q20BD0	Hnrnpab	A_NRF_GR vs A_NRF_IGG	A_NRF_GR	A_NRF_IGG	19.5054	0.140622	18.7357	0.117767	1.70488	0.769668	0.695967	0.000345149	3.46199	0.0880908	permutation FDR (250 perm)	0.00193646	FDR correction BH	1	Unpaired t-test
592	Hnrnpc~Q9Z204-2	Hnrnpc	A_NRF_GR vs A_NRF_IGG	A_NRF_GR	A_NRF_IGG	20.1877	0.633327	19.915	0.263777	1.20811	0.272754	0.195369	0.5168	0.286677	0.53456	permutation FDR (250 perm)	0.566326	FDR correction BH	1	Unpaired t-test
593	Hnrnpdl~Q9Z130	Hnrnpdl	A_NRF_GR vs A_NRF_IGG	A_NRF_GR	A_NRF_IGG	17.4936	0.412904	16.4845	0.249025	2.01262	1.00907	0.789331	0.0110353	1.95722	0.0598133	permutation FDR (250 perm)	0.0235817	FDR correction BH	1	Unpaired t-test
594	Hnrnpd~Q60668-3	Hnrnpd	A_NRF_GR vs A_NRF_IGG	A_NRF_GR	A_NRF_IGG	19.5318	0.158572	18.7008	0.106861	1.77887	0.830962	0.748345	0.00028492	3.54528	0.0713353	permutation FDR (250 perm)	0.001687	FDR correction BH	1	Unpaired t-test
595	Hnrnpf~Q9Z2X1	Hnrnpf	A_NRF_GR vs A_NRF_IGG	A_NRF_GR	A_NRF_IGG	21.4367	0.192102	20.5653	0.114534	1.82944	0.871403	0.771749	0.00051615	3.28722	0.0646928	permutation FDR (250 perm)	0.00258593	FDR correction BH	1	Unpaired t-test
596	Hnrnph1~Q8C2Q7	Hnrnph1	A_NRF_GR vs A_NRF_IGG	A_NRF_GR	A_NRF_IGG	22.1458	0.182449	21.5574	0.168078	1.50357	0.588388	0.514675	0.00629897	2.20073	0.174976	permutation FDR (250 perm)	0.0156192	FDR correction BH	1	Unpaired t-test
597	Hnrnph2~P70333	Hnrnph2	A_NRF_GR vs A_NRF_IGG	A_NRF_GR	A_NRF_IGG	19.9524	0.187778	19.2723	0.144239	1.60225	0.680103	0.59831	0.00251442	2.59956	0.128928	permutation FDR (250 perm)	0.00787991	FDR correction BH	1	Unpaired t-test
598	Hnrnph3~D3Z3N4	Hnrnph3	A_NRF_GR vs A_NRF_IGG	A_NRF_GR	A_NRF_IGG	17.1743	0.30571	15.9937	0.200172	2.26677	1.18064	0.974948	0.00138574	2.85832	0.0266969	permutation FDR (250 perm)	0.00522883	FDR correction BH	1	Unpaired t-test
599	Hnrnpk~P61979	Hnrnpk	A_NRF_GR vs A_NRF_IGG	A_NRF_GR	A_NRF_IGG	22.3157	0.265458	21.6493	0.144532	1.58708	0.666371	0.567362	0.00877498	2.05675	0.145297	permutation FDR (250 perm)	0.0201609	FDR correction BH	1	Unpaired t-test
600	Hnrnpll~Q921F4	Hnrnpll	A_NRF_GR vs A_NRF_IGG	A_NRF_GR	A_NRF_IGG	16.4856	0.327956	15.6711	0.185788	1.75865	0.814468	0.668903	0.00959238	2.01807	0.0979766	permutation FDR (250 perm)	0.0211626	FDR correction BH	1	Unpaired t-test
601	Hnrnpl~G5E924	Hnrnpl	A_NRF_GR vs A_NRF_IGG	A_NRF_GR	A_NRF_IGG	21.2625	0.264833	20.8706	0.142976	1.31206	0.391835	0.333829	0.0649912	1.18715	0.337061	permutation FDR (250 perm)	0.0944295	FDR correction BH	1	Unpaired t-test
602	Hnrnpm~Q9D0E1-2	Hnrnpm	A_NRF_GR vs A_NRF_IGG	A_NRF_GR	A_NRF_IGG	21.5112	0.415201	20.014	0.170888	2.82291	1.49718	1.18897	0.00117697	2.92923	0.0120973	permutation FDR (250 perm)	0.00467667	FDR correction BH	1	Unpaired t-test
603	Hnrnpr~Q8VHM5	Hnrnpr	A_NRF_GR vs A_NRF_IGG	A_NRF_GR	A_NRF_IGG	17.7364	0.696486	17.5397	0.161605	1.14607	0.196689	0.13922	0.65059	0.186693	0.646478	permutation FDR (250 perm)	0.692176	FDR correction BH	1	Unpaired t-test
604	Hnrnpul1~Q8VDM6	Hnrnpul1	A_NRF_GR vs A_NRF_IGG	A_NRF_GR	A_NRF_IGG	18.5978	0.232747	17.471	0.1865	2.18369	1.12677	0.961247	0.000609075	3.21533	0.0284247	permutation FDR (250 perm)	0.00292434	FDR correction BH	1	Unpaired t-test
605	Hnrnpul2~Q00PI9	Hnrnpul2	A_NRF_GR vs A_NRF_IGG	A_NRF_GR	A_NRF_IGG	17.8992	0.183413	17.0249	0.0865575	1.83307	0.874263	0.782623	0.000297823	3.52604	0.0617261	permutation FDR (250 perm)	0.00174118	FDR correction BH	1	Unpaired t-test
606	Hnrnpu~Q8VEK3	Hnrnpu	A_NRF_GR vs A_NRF_IGG	A_NRF_GR	A_NRF_IGG	19.1135	0.138773	18.3185	0.173518	1.735	0.794939	0.704559	0.000813625	3.08958	0.0850477	permutation FDR (250 perm)	0.00356608	FDR correction BH	1	Unpaired t-test
607	Hoga1~Q9DCU9	Hoga1	A_NRF_GR vs A_NRF_IGG	A_NRF_GR	A_NRF_IGG	15.0432	0.824958	12.6027	0.238829	5.42809	2.44045	1.63148	0.00265208	2.57641	0.00421374	permutation FDR (250 perm)	0.00809129	FDR correction BH	1	Unpaired t-test
608	Homer1~D3Z6A7	Homer1	A_NRF_GR vs A_NRF_IGG	A_NRF_GR	A_NRF_IGG	14.5269	0.367958	13.0058	0.377373	2.87018	1.52114	1.16625	0.00245539	2.60988	0.0131678	permutation FDR (250 perm)	0.00782591	FDR correction BH	1	Unpaired t-test
609	Homer2~Q9QWW1-2	Homer2	A_NRF_GR vs A_NRF_IGG	A_NRF_GR	A_NRF_IGG	17.212	0.233647	16.6496	0.124889	1.47672	0.562395	0.487785	0.0103699	1.98422	0.193849	permutation FDR (250 perm)	0.0225137	FDR correction BH	1	Unpaired t-test
610	Hp1bp3~Z4YKB8	Hp1bp3	A_NRF_GR vs A_NRF_IGG	A_NRF_GR	A_NRF_IGG	17.3268	0.259871	16.3904	0.201345	1.91375	0.9364	0.787023	0.00262071	2.58158	0.0605329	permutation FDR (250 perm)	0.00809129	FDR correction BH	1	Unpaired t-test
611	Hpd~P49429	Hpd	A_NRF_GR vs A_NRF_IGG	A_NRF_GR	A_NRF_IGG	16.7445	0.466232	14.8025	0.436606	3.84227	1.94196	1.41875	0.00189067	2.72338	0.00655492	permutation FDR (250 perm)	0.00643688	FDR correction BH	1	Unpaired t-test
612	Hpgd~Q8VCC1	Hpgd	A_NRF_GR vs A_NRF_IGG	A_NRF_GR	A_NRF_IGG	18.0147	0.780177	12.8164	0.151906	36.714	5.19826	3.56315	2.83338e-05	4.54769	0.000448808	permutation FDR (250 perm)	0.000409028	FDR correction BH	1	Unpaired t-test
613	Hrg~Q9ESB3	Hrg	A_NRF_GR vs A_NRF_IGG	A_NRF_GR	A_NRF_IGG	14.9954	0.700039	13.0279	0.171613	3.91098	1.96753	1.38937	0.00323083	2.49069	0.00713128	permutation FDR (250 perm)	0.00952714	FDR correction BH	1	Unpaired t-test
614	Hsd11b1~P50172	Hsd11b1	A_NRF_GR vs A_NRF_IGG	A_NRF_GR	A_NRF_IGG	15.5509	1.20717	17.6211	0.141518	0.238139	-2.07012	-1.21648	0.0256124	1.59155	0.0112075	permutation FDR (250 perm)	0.0444581	FDR correction BH	1	Unpaired t-test
615	Hsd17b10~Q99N15	Hsd17b10	A_NRF_GR vs A_NRF_IGG	A_NRF_GR	A_NRF_IGG	19.4618	0.283961	19.2026	0.0906089	1.1968	0.259184	0.22113	0.182754	0.738134	0.492332	permutation FDR (250 perm)	0.225693	FDR correction BH	1	Unpaired t-test
616	Hsd17b11~Q9EQ06	Hsd17b11	A_NRF_GR vs A_NRF_IGG	A_NRF_GR	A_NRF_IGG	15.7196	0.327898	15.3225	0.113913	1.31691	0.397152	0.330847	0.0948015	1.02318	0.340694	permutation FDR (250 perm)	0.130287	FDR correction BH	1	Unpaired t-test
617	Hsd17b12~O70503	Hsd17b12	A_NRF_GR vs A_NRF_IGG	A_NRF_GR	A_NRF_IGG	16.0238	0.364021	16.0764	0.101204	0.964155	-0.0526628	-0.0432322	0.817269	0.0876349	0.882842	permutation FDR (250 perm)	0.840267	FDR correction BH	1	Unpaired t-test
618	Hsd17b13~Q8VCR2-2	Hsd17b13	A_NRF_GR vs A_NRF_IGG	A_NRF_GR	A_NRF_IGG	17.8346	0.400652	17.1573	0.0573856	1.59915	0.677308	0.549015	0.027389	1.56242	0.155276	permutation FDR (250 perm)	0.0465177	FDR correction BH	1	Unpaired t-test
619	Hsd17b4~P51660	Hsd17b4	A_NRF_GR vs A_NRF_IGG	A_NRF_GR	A_NRF_IGG	20.7729	0.130319	21.8589	0.0337381	0.471066	-1.086	-1.00768	8.37537e-06	5.077	0.023383	permutation FDR (250 perm)	0.00020236	FDR correction BH	1	Unpaired t-test
620	Hsd17b8~P50171	Hsd17b8	A_NRF_GR vs A_NRF_IGG	A_NRF_GR	A_NRF_IGG	16.8401	0.105897	16.3967	0.165708	1.35979	0.443381	0.398172	0.00793726	2.10033	0.270633	permutation FDR (250 perm)	0.0187244	FDR correction BH	1	Unpaired t-test
621	Hsd3b3~P26150	Hsd3b3	A_NRF_GR vs A_NRF_IGG	A_NRF_GR	A_NRF_IGG	15.9354	0.308805	15.7683	0.259362	1.12281	0.16711	0.13555	0.499899	0.301118	0.655284	permutation FDR (250 perm)	0.550624	FDR correction BH	1	Unpaired t-test
622	Hsd3b5~Q61694	Hsd3b5	A_NRF_GR vs A_NRF_IGG	A_NRF_GR	A_NRF_IGG	16.5154	0.513101	15.7876	0.357053	1.65606	0.727755	0.534758	0.0903414	1.04411	0.162075	permutation FDR (250 perm)	0.12496	FDR correction BH	1	Unpaired t-test
623	Hsd3b7~D3Z3X1	Hsd3b7	A_NRF_GR vs A_NRF_IGG	A_NRF_GR	A_NRF_IGG	14.6524	0.443253	14.695	0.226204	0.970879	-0.042637	-0.033121	0.886889	0.0521309	0.910633	permutation FDR (250 perm)	0.901329	FDR correction BH	1	Unpaired t-test
624	Hsdl2~Q2TPA8	Hsdl2	A_NRF_GR vs A_NRF_IGG	A_NRF_GR	A_NRF_IGG	16.1541	0.26656	15.7337	0.280978	1.33823	0.420327	0.343514	0.109194	0.961801	0.326858	permutation FDR (250 perm)	0.146702	FDR correction BH	1	Unpaired t-test
625	Hsp90aa1~P07901	Hsp90aa1	A_NRF_GR vs A_NRF_IGG	A_NRF_GR	A_NRF_IGG	17.7049	0.457868	15.6952	0.299225	4.02714	2.00975	1.52741	0.000706499	3.15089	0.00522565	permutation FDR (250 perm)	0.00321683	FDR correction BH	1	Unpaired t-test
626	Hsp90ab1~P11499	Hsp90ab1	A_NRF_GR vs A_NRF_IGG	A_NRF_GR	A_NRF_IGG	22.0409	0.120397	20.8235	0.308297	2.32524	1.21738	1.02208	0.000702548	3.15332	0.0220183	permutation FDR (250 perm)	0.00321429	FDR correction BH	1	Unpaired t-test
627	Hsp90b1~P08113	Hsp90b1	A_NRF_GR vs A_NRF_IGG	A_NRF_GR	A_NRF_IGG	16.646	0.374227	15.7943	0.633924	1.80454	0.851632	0.597632	0.0919429	1.03648	0.129328	permutation FDR (250 perm)	0.126941	FDR correction BH	1	Unpaired t-test
628	Hspa1a~Q61696	Hspa1a	A_NRF_GR vs A_NRF_IGG	A_NRF_GR	A_NRF_IGG	14.653	0.961998	14.7712	0.345468	0.921361	-0.118162	-0.074309	0.847917	0.0716466	0.798393	permutation FDR (250 perm)	0.865835	FDR correction BH	1	Unpaired t-test
629	Hspa5~P20029	Hspa5	A_NRF_GR vs A_NRF_IGG	A_NRF_GR	A_NRF_IGG	18.245	0.300439	18.616	0.299911	0.773244	-0.371004	-0.297973	0.180862	0.742654	0.380186	permutation FDR (250 perm)	0.224071	FDR correction BH	1	Unpaired t-test
630	Hspa8~P63017	Hspa8	A_NRF_GR vs A_NRF_IGG	A_NRF_GR	A_NRF_IGG	19.6487	0.147965	20.0451	0.183232	0.759761	-0.396383	-0.348937	0.0268012	1.57185	0.321279	permutation FDR (250 perm)	0.0458313	FDR correction BH	1	Unpaired t-test
631	Hspa9~P38647	Hspa9	A_NRF_GR vs A_NRF_IGG	A_NRF_GR	A_NRF_IGG	18.3721	0.252084	18.1008	0.19671	1.20691	0.271312	0.229031	0.192047	0.716592	0.479106	permutation FDR (250 perm)	0.235423	FDR correction BH	1	Unpaired t-test
632	Hspb8~Q9JK92	Hspb8	A_NRF_GR vs A_NRF_IGG	A_NRF_GR	A_NRF_IGG	17.0102	0.397862	18.3292	0.14733	0.400811	-1.31901	-1.05949	0.00168795	2.77264	0.0191608	permutation FDR (250 perm)	0.00594952	FDR correction BH	1	Unpaired t-test
633	Hspd1~P63038	Hspd1	A_NRF_GR vs A_NRF_IGG	A_NRF_GR	A_NRF_IGG	19.2755	0.398546	17.9171	0.245509	2.56402	1.35841	1.0694	0.00238887	2.62181	0.0184043	permutation FDR (250 perm)	0.00771187	FDR correction BH	1	Unpaired t-test
634	Hspg2~B1B0C7	Hspg2	A_NRF_GR vs A_NRF_IGG	A_NRF_GR	A_NRF_IGG	16.2773	0.189211	16.5877	0.124245	0.806413	-0.310409	-0.274531	0.0551285	1.25862	0.413246	permutation FDR (250 perm)	0.0821716	FDR correction BH	1	Unpaired t-test
635	Iars2~Q8BIJ6	Iars2	A_NRF_GR vs A_NRF_IGG	A_NRF_GR	A_NRF_IGG	16.8879	0.420403	16.1626	0.326217	1.65329	0.725344	0.554874	0.0562093	1.25019	0.151795	permutation FDR (250 perm)	0.0834505	FDR correction BH	1	Unpaired t-test
636	Idh1~O88844	Idh1	A_NRF_GR vs A_NRF_IGG	A_NRF_GR	A_NRF_IGG	16.1826	0.307324	16.9892	0.359809	0.571719	-0.806622	-0.63354	0.0255294	1.59296	0.112554	permutation FDR (250 perm)	0.0443654	FDR correction BH	1	Unpaired t-test
637	Idh2~P54071	Idh2	A_NRF_GR vs A_NRF_IGG	A_NRF_GR	A_NRF_IGG	17.1095	0.237922	17.1842	0.289898	0.949524	-0.0747236	-0.0614239	0.741791	0.129718	0.83286	permutation FDR (250 perm)	0.77598	FDR correction BH	1	Unpaired t-test
638	Idh3a~A0A1L1STE6	Idh3a	A_NRF_GR vs A_NRF_IGG	A_NRF_GR	A_NRF_IGG	16.9168	0.346737	14.182	0.791279	6.65669	2.7348	1.82469	0.00153913	2.81272	0.00303009	permutation FDR (250 perm)	0.00563721	FDR correction BH	1	Unpaired t-test
639	Idh3b~Q91VA7	Idh3b	A_NRF_GR vs A_NRF_IGG	A_NRF_GR	A_NRF_IGG	16.2435	0.265736	13.7226	0.210641	5.73947	2.52092	2.10819	1.34886e-05	4.87003	0.00181784	permutation FDR (250 perm)	0.000273054	FDR correction BH	1	Unpaired t-test
640	Idh3g~P70404	Idh3g	A_NRF_GR vs A_NRF_IGG	A_NRF_GR	A_NRF_IGG	16.2533	0.362993	15.2026	0.130885	2.07151	1.05068	0.859256	0.00327085	2.48534	0.0444993	permutation FDR (250 perm)	0.00960294	FDR correction BH	1	Unpaired t-test
641	Idnk~Q8R0J8	Idnk	A_NRF_GR vs A_NRF_IGG	A_NRF_GR	A_NRF_IGG	15.7358	0.262883	12.9489	0.380953	6.9015	2.78691	2.19922	4.55617e-05	4.3414	0.00160153	permutation FDR (250 perm)	0.000517056	FDR correction BH	1	Unpaired t-test
642	Ifi47~Q61635	Ifi47	A_NRF_GR vs A_NRF_IGG	A_NRF_GR	A_NRF_IGG	14.4599	0.196868	13.4128	0.50717	2.06648	1.04718	0.796877	0.0157306	1.80326	0.0579659	permutation FDR (250 perm)	0.0305239	FDR correction BH	1	Unpaired t-test
643	Igbp1~Q61249	Igbp1	A_NRF_GR vs A_NRF_IGG	A_NRF_GR	A_NRF_IGG	14.2615	0.223354	12.7176	0.275245	2.91583	1.54391	1.28162	0.000281356	3.55074	0.00914467	permutation FDR (250 perm)	0.00167917	FDR correction BH	1	Unpaired t-test
644	Igha~A0A0A6YXW6	Igha	A_NRF_GR vs A_NRF_IGG	A_NRF_GR	A_NRF_IGG	16.9894	0.849709	18.3155	0.609737	0.39883	-1.32615	-0.826874	0.0704618	1.15205	0.0509888	permutation FDR (250 perm)	0.100814	FDR correction BH	1	Unpaired t-test
645	Ighg2b~A0A075B5P3	Ighg2b	A_NRF_GR vs A_NRF_IGG	A_NRF_GR	A_NRF_IGG	14.2879	0.533202	12.491	0.493509	3.47466	1.79687	1.26588	0.00518446	2.2853	0.00956067	permutation FDR (250 perm)	0.0133213	FDR correction BH	1	Unpaired t-test
646	Ighg3~A0A075B5P5	Ighg3	A_NRF_GR vs A_NRF_IGG	A_NRF_GR	A_NRF_IGG	15.43	0.781863	15.2302	1.19586	1.14853	0.199788	0.109479	0.816694	0.0879409	0.7141	permutation FDR (250 perm)	0.840252	FDR correction BH	1	Unpaired t-test
647	Ighm~A0A075B5P6	Ighm	A_NRF_GR vs A_NRF_IGG	A_NRF_GR	A_NRF_IGG	18.1643	0.743064	19.8738	0.694495	0.305768	-1.70949	-1.07704	0.0269391	1.56962	0.0178438	permutation FDR (250 perm)	0.0460146	FDR correction BH	1	Unpaired t-test
648	Ighv3-4~A0A0A6YXF1	Ighv3-4	A_NRF_GR vs A_NRF_IGG	A_NRF_GR	A_NRF_IGG	18.4422	0.481979	19.5094	0.574169	0.477261	-1.06715	-0.744794	0.0487459	1.31206	0.0722923	permutation FDR (250 perm)	0.0742842	FDR correction BH	1	Unpaired t-test
649	Ighv8-8~A0A0A6YXQ0	Ighv8-8	A_NRF_GR vs A_NRF_IGG	A_NRF_GR	A_NRF_IGG	14.7588	1.83508	18.3936	0.0967005	0.0805004	-3.63486	-1.76368	0.0140394	1.85265	0.00341012	permutation FDR (250 perm)	0.0281918	FDR correction BH	1	Unpaired t-test
650	Igkc~P01837	Igkc	A_NRF_GR vs A_NRF_IGG	A_NRF_GR	A_NRF_IGG	17.0287	0.468877	17.9174	0.509312	0.540126	-0.888632	-0.63488	0.067886	1.16822	0.112012	permutation FDR (250 perm)	0.0978761	FDR correction BH	1	Unpaired t-test
651	Igkv12-46~A0A140T8P6	Igkv12-46	A_NRF_GR vs A_NRF_IGG	A_NRF_GR	A_NRF_IGG	14.1699	1.71708	15.2016	1.78706	0.489121	-1.03174	-0.424435	0.497989	0.30278	0.245675	permutation FDR (250 perm)	0.548924	FDR correction BH	1	Unpaired t-test
652	Iigp1~Q9QZ85	Iigp1	A_NRF_GR vs A_NRF_IGG	A_NRF_GR	A_NRF_IGG	16.1831	0.38552	13.0044	0.351866	9.05537	3.17877	2.44267	4.26834e-05	4.36974	0.00119149	permutation FDR (250 perm)	0.000510247	FDR correction BH	1	Unpaired t-test
653	Ik~Q9Z1M8	Ik	A_NRF_GR vs A_NRF_IGG	A_NRF_GR	A_NRF_IGG	16.6624	0.147549	15.0211	0.305195	3.11948	1.6413	1.37265	0.000156494	3.8055	0.00740501	permutation FDR (250 perm)	0.00116631	FDR correction BH	1	Unpaired t-test
654	Ilf2~Q9CXY6	Ilf2	A_NRF_GR vs A_NRF_IGG	A_NRF_GR	A_NRF_IGG	16.342	0.498381	15.173	0.287956	2.24865	1.16906	0.877462	0.0125504	1.90134	0.0410577	permutation FDR (250 perm)	0.0259093	FDR correction BH	1	Unpaired t-test
655	Ilf3~Q9Z1X4	Ilf3	A_NRF_GR vs A_NRF_IGG	A_NRF_GR	A_NRF_IGG	17.4997	0.331501	15.7377	0.196455	3.3916	1.76197	1.44131	0.000215158	3.66724	0.00619071	permutation FDR (250 perm)	0.00141467	FDR correction BH	1	Unpaired t-test
656	Ilk~O55222	Ilk	A_NRF_GR vs A_NRF_IGG	A_NRF_GR	A_NRF_IGG	16.6418	0.617635	17.3744	0.0755495	0.601781	-0.732689	-0.539039	0.0875052	1.05797	0.15966	permutation FDR (250 perm)	0.121824	FDR correction BH	1	Unpaired t-test
657	Immt~E9Q800	Immt	A_NRF_GR vs A_NRF_IGG	A_NRF_GR	A_NRF_IGG	15.432	0.489589	14.77	1.00206	1.58221	0.661945	0.402667	0.343587	0.463963	0.266598	permutation FDR (250 perm)	0.392596	FDR correction BH	1	Unpaired t-test
658	Inmt~P40936	Inmt	A_NRF_GR vs A_NRF_IGG	A_NRF_GR	A_NRF_IGG	17.4293	0.561765	16.7731	0.355638	1.57586	0.656139	0.474135	0.138254	0.859322	0.203739	permutation FDR (250 perm)	0.178847	FDR correction BH	1	Unpaired t-test
659	Ipo5~Q8BKC5-2	Ipo5	A_NRF_GR vs A_NRF_IGG	A_NRF_GR	A_NRF_IGG	14.7487	0.168664	13.1742	0.271878	2.97833	1.5745	1.32901	0.000142883	3.84502	0.00811548	permutation FDR (250 perm)	0.00110329	FDR correction BH	1	Unpaired t-test
660	Iqgap2~Q3UQ44	Iqgap2	A_NRF_GR vs A_NRF_IGG	A_NRF_GR	A_NRF_IGG	18.447	0.17367	17.6257	0.0978307	1.76701	0.82131	0.736547	0.000381225	3.41882	0.0748997	permutation FDR (250 perm)	0.00207664	FDR correction BH	1	Unpaired t-test
661	Isg15~Q64339	Isg15	A_NRF_GR vs A_NRF_IGG	A_NRF_GR	A_NRF_IGG	15.1777	1.54884	14.6773	1.55005	1.41453	0.500327	0.220884	0.706167	0.151092	0.492663	permutation FDR (250 perm)	0.743909	FDR correction BH	1	Unpaired t-test
662	Isoc2a~P85094	Isoc2a	A_NRF_GR vs A_NRF_IGG	A_NRF_GR	A_NRF_IGG	16.7653	0.300494	13.2301	0.139534	11.5932	3.53521	2.96757	1.61808e-06	5.791	0.000615385	permutation FDR (250 perm)	9.32264e-05	FDR correction BH	1	Unpaired t-test
663	Itpa~Q9D892	Itpa	A_NRF_GR vs A_NRF_IGG	A_NRF_GR	A_NRF_IGG	15.68	1.24976	12.9193	0.219345	6.77715	2.76068	1.59339	0.00930585	2.03124	0.00455892	permutation FDR (250 perm)	0.0208697	FDR correction BH	1	Unpaired t-test
664	Itprid2~A2AQD6	Itprid2	A_NRF_GR vs A_NRF_IGG	A_NRF_GR	A_NRF_IGG	14.1424	0.702148	12.9298	0.317364	2.31744	1.21253	0.839197	0.0343872	1.4636	0.0483306	permutation FDR (250 perm)	0.0555086	FDR correction BH	1	Unpaired t-test
665	Jchain~P01592	Jchain	A_NRF_GR vs A_NRF_IGG	A_NRF_GR	A_NRF_IGG	15.634	1.46008	16.4836	0.360611	0.55493	-0.849621	-0.454754	0.365626	0.436963	0.219144	permutation FDR (250 perm)	0.414302	FDR correction BH	1	Unpaired t-test
666	Jup~Q02257	Jup	A_NRF_GR vs A_NRF_IGG	A_NRF_GR	A_NRF_IGG	19.8512	0.859072	20.795	0.107909	0.519836	-0.943871	-0.629296	0.107923	0.966884	0.114265	permutation FDR (250 perm)	0.14536	FDR correction BH	1	Unpaired t-test
667	Kank1~E9Q944	Kank1	A_NRF_GR vs A_NRF_IGG	A_NRF_GR	A_NRF_IGG	14.6558	0.84066	13.9518	0.488241	1.62902	0.704	0.450914	0.256387	0.591103	0.222317	permutation FDR (250 perm)	0.303132	FDR correction BH	1	Unpaired t-test
668	Keg1~Q9DCY0	Keg1	A_NRF_GR vs A_NRF_IGG	A_NRF_GR	A_NRF_IGG	19.5734	0.360447	18.4631	0.329493	2.15886	1.11027	0.866081	0.00764366	2.1167	0.0430606	permutation FDR (250 perm)	0.0181749	FDR correction BH	1	Unpaired t-test
669	Khdrbs1~Q60749	Khdrbs1	A_NRF_GR vs A_NRF_IGG	A_NRF_GR	A_NRF_IGG	19.6877	0.21913	18.8901	0.0970977	1.73821	0.797604	0.700649	0.0011894	2.92467	0.0865073	permutation FDR (250 perm)	0.00470111	FDR correction BH	1	Unpaired t-test
670	Khdrbs3~Q9R226	Khdrbs3	A_NRF_GR vs A_NRF_IGG	A_NRF_GR	A_NRF_IGG	17.4535	0.642763	15.3866	0.246599	4.18989	2.06691	1.47904	0.00201458	2.69582	0.00578361	permutation FDR (250 perm)	0.00670631	FDR correction BH	1	Unpaired t-test
671	Khsrp~Q3U0V1	Khsrp	A_NRF_GR vs A_NRF_IGG	A_NRF_GR	A_NRF_IGG	18.8409	0.448639	17.8456	0.224534	1.99353	0.995327	0.77178	0.0138637	1.85812	0.064681	permutation FDR (250 perm)	0.0279626	FDR correction BH	1	Unpaired t-test
672	Kidins220~A0A1Y7VMH7	Kidins220	A_NRF_GR vs A_NRF_IGG	A_NRF_GR	A_NRF_IGG	15.3308	0.415631	13.386	0.309381	3.84975	1.94477	1.49696	0.000630683	3.20019	0.00552835	permutation FDR (250 perm)	0.00299925	FDR correction BH	1	Unpaired t-test
673	Kif13b~E9Q4K7	Kif13b	A_NRF_GR vs A_NRF_IGG	A_NRF_GR	A_NRF_IGG	16.2398	0.355145	15.014	0.502694	2.33877	1.22575	0.904377	0.0136433	1.86508	0.0367117	permutation FDR (250 perm)	0.0277467	FDR correction BH	1	Unpaired t-test
674	Klc4~Q9DBS5	Klc4	A_NRF_GR vs A_NRF_IGG	A_NRF_GR	A_NRF_IGG	15.6301	0.410816	13.3758	0.684122	4.77106	2.25431	1.54328	0.00273013	2.56382	0.00504174	permutation FDR (250 perm)	0.00829559	FDR correction BH	1	Unpaired t-test
675	Klhdc7a~A2APT9	Klhdc7a	A_NRF_GR vs A_NRF_IGG	A_NRF_GR	A_NRF_IGG	13.3633	0.323302	16.5051	0.823062	0.113293	-3.14187	-2.07997	0.000844083	3.07361	0.00192509	permutation FDR (250 perm)	0.0036611	FDR correction BH	1	Unpaired t-test
676	Kng1~D3Z2B2	Kng1	A_NRF_GR vs A_NRF_IGG	A_NRF_GR	A_NRF_IGG	15.1161	0.202615	12.8304	0.669152	4.87606	2.28571	1.6284	0.00130397	2.88473	0.00426102	permutation FDR (250 perm)	0.00499579	FDR correction BH	1	Unpaired t-test
677	Kpna1~Q60960	Kpna1	A_NRF_GR vs A_NRF_IGG	A_NRF_GR	A_NRF_IGG	15.7614	0.297343	13.0757	0.545287	6.4338	2.68567	1.97681	0.000292785	3.53345	0.00233394	permutation FDR (250 perm)	0.00172674	FDR correction BH	1	Unpaired t-test
678	Kpna2~P52293	Kpna2	A_NRF_GR vs A_NRF_IGG	A_NRF_GR	A_NRF_IGG	14.4682	0.365061	13.1294	0.250893	2.52937	1.33878	1.06612	0.0019481	2.71039	0.0185727	permutation FDR (250 perm)	0.00654336	FDR correction BH	1	Unpaired t-test
679	Kpna3~O35344	Kpna3	A_NRF_GR vs A_NRF_IGG	A_NRF_GR	A_NRF_IGG	16.2334	0.104428	13.2719	0.453898	7.78929	2.96149	2.3339	3.33235e-05	4.47725	0.00138203	permutation FDR (250 perm)	0.000445701	FDR correction BH	1	Unpaired t-test
680	Kpna6~Q4FJZ2	Kpna6	A_NRF_GR vs A_NRF_IGG	A_NRF_GR	A_NRF_IGG	14.464	0.212888	12.9937	0.332596	2.77075	1.47028	1.1973	0.000658451	3.18148	0.0117017	permutation FDR (250 perm)	0.00309589	FDR correction BH	1	Unpaired t-test
681	Kpnb1~P70168	Kpnb1	A_NRF_GR vs A_NRF_IGG	A_NRF_GR	A_NRF_IGG	14.7975	0.268546	13.4002	0.38459	2.63407	1.39729	1.09952	0.00209567	2.67868	0.0164534	permutation FDR (250 perm)	0.00692858	FDR correction BH	1	Unpaired t-test
682	Krt76~Q3UV17	Krt76	A_NRF_GR vs A_NRF_IGG	A_NRF_GR	A_NRF_IGG	21.4191	0.725051	13.0289	0.329574	335.512	8.39022	5.74742	1.74523e-06	5.75815	8.42105e-05	permutation FDR (250 perm)	9.6828e-05	FDR correction BH	1	Unpaired t-test
683	Krt8~P11679	Krt8	A_NRF_GR vs A_NRF_IGG	A_NRF_GR	A_NRF_IGG	22.4375	0.180988	24.8774	0.09325	0.184304	-2.43984	-2.18321	8.14049e-07	6.08935	0.00163654	permutation FDR (250 perm)	6.1632e-05	FDR correction BH	1	Unpaired t-test
684	Kyat3~Q71RI9-2	Kyat3	A_NRF_GR vs A_NRF_IGG	A_NRF_GR	A_NRF_IGG	14.2143	0.541001	12.8074	0.500408	2.65159	1.40686	0.98694	0.0162744	1.78849	0.0251273	permutation FDR (250 perm)	0.0314036	FDR correction BH	1	Unpaired t-test
685	L2hgdh~Q91YP0	L2hgdh	A_NRF_GR vs A_NRF_IGG	A_NRF_GR	A_NRF_IGG	15.062	0.697209	14.6984	0.251972	1.28664	0.363613	0.254628	0.428174	0.36838	0.440429	permutation FDR (250 perm)	0.478303	FDR correction BH	1	Unpaired t-test
686	Lars1~Q8BMJ2	Lars1	A_NRF_GR vs A_NRF_IGG	A_NRF_GR	A_NRF_IGG	13.8667	0.540059	12.7716	0.472156	2.13636	1.09515	0.774418	0.0383218	1.41655	0.0638964	permutation FDR (250 perm)	0.0607471	FDR correction BH	1	Unpaired t-test
687	Lasp1~Q61792	Lasp1	A_NRF_GR vs A_NRF_IGG	A_NRF_GR	A_NRF_IGG	17.4974	0.334982	17.385	0.148934	1.08104	0.112424	0.0927851	0.614385	0.211559	0.754351	permutation FDR (250 perm)	0.660222	FDR correction BH	1	Unpaired t-test
688	Lbr~Q3U9G9	Lbr	A_NRF_GR vs A_NRF_IGG	A_NRF_GR	A_NRF_IGG	16.1092	0.322656	13.6362	0.523032	5.55164	2.47291	1.82529	0.000433567	3.36294	0.00302128	permutation FDR (250 perm)	0.00228034	FDR correction BH	1	Unpaired t-test
689	Ldhd~Q7TNG8	Ldhd	A_NRF_GR vs A_NRF_IGG	A_NRF_GR	A_NRF_IGG	18.4779	0.245277	17.9923	0.166256	1.40021	0.485646	0.4147	0.0296152	1.52849	0.254562	permutation FDR (250 perm)	0.0494026	FDR correction BH	1	Unpaired t-test
690	Lgals9~B1AQR8	Lgals9	A_NRF_GR vs A_NRF_IGG	A_NRF_GR	A_NRF_IGG	19.2136	0.137743	19.7297	0.0654138	0.699255	-0.51611	-0.474349	0.00108907	2.96294	0.20354	permutation FDR (250 perm)	0.00445747	FDR correction BH	1	Unpaired t-test
691	Lgmn~O89017	Lgmn	A_NRF_GR vs A_NRF_IGG	A_NRF_GR	A_NRF_IGG	14.1507	0.43663	12.6557	0.509019	2.81874	1.49505	1.07776	0.00834972	2.07833	0.017758	permutation FDR (250 perm)	0.0193654	FDR correction BH	1	Unpaired t-test
692	Lima1~Q9ERG0	Lima1	A_NRF_GR vs A_NRF_IGG	A_NRF_GR	A_NRF_IGG	17.1922	0.340143	15.8294	0.309612	2.57181	1.36279	1.07683	0.0021531	2.66694	0.017856	permutation FDR (250 perm)	0.00708867	FDR correction BH	1	Unpaired t-test
693	Lin7c~O88952	Lin7c	A_NRF_GR vs A_NRF_IGG	A_NRF_GR	A_NRF_IGG	16.8752	0.358922	15.3337	1.08674	2.91106	1.54154	0.928212	0.0584031	1.23356	0.0333193	permutation FDR (250 perm)	0.0861101	FDR correction BH	1	Unpaired t-test
694	Llph~Q9D945	Llph	A_NRF_GR vs A_NRF_IGG	A_NRF_GR	A_NRF_IGG	16.4722	0.228509	14.1936	0.762839	4.852	2.27858	1.56093	0.00256246	2.59134	0.00488294	permutation FDR (250 perm)	0.00799701	FDR correction BH	1	Unpaired t-test
695	Lman1~Q9D0F3	Lman1	A_NRF_GR vs A_NRF_IGG	A_NRF_GR	A_NRF_IGG	15.8308	0.203998	15.8747	0.38613	0.970076	-0.0438298	-0.0350042	0.86771	0.0616252	0.905561	permutation FDR (250 perm)	0.884238	FDR correction BH	1	Unpaired t-test
696	Lmna~P48678	Lmna	A_NRF_GR vs A_NRF_IGG	A_NRF_GR	A_NRF_IGG	19.4814	0.266792	19.0899	0.176267	1.31173	0.391476	0.330466	0.0782296	1.10663	0.341217	permutation FDR (250 perm)	0.110243	FDR correction BH	1	Unpaired t-test
697	Lmnb1~P14733	Lmnb1	A_NRF_GR vs A_NRF_IGG	A_NRF_GR	A_NRF_IGG	17.478	0.330614	17.11	0.184178	1.29054	0.367978	0.301993	0.143145	0.844225	0.374976	permutation FDR (250 perm)	0.183745	FDR correction BH	1	Unpaired t-test
698	Lmnb2~P21619	Lmnb2	A_NRF_GR vs A_NRF_IGG	A_NRF_GR	A_NRF_IGG	18.1832	0.109957	17.278	0.229933	1.87287	0.905254	0.789132	0.000845622	3.07282	0.0599259	permutation FDR (250 perm)	0.0036611	FDR correction BH	1	Unpaired t-test
699	Lmo7~F6TFN2	Lmo7	A_NRF_GR vs A_NRF_IGG	A_NRF_GR	A_NRF_IGG	16.0876	0.162048	13.854	0.284632	4.70321	2.23364	1.87843	2.22499e-05	4.65267	0.00274798	permutation FDR (250 perm)	0.000375812	FDR correction BH	1	Unpaired t-test
700	Lonp1~Q8CGK3	Lonp1	A_NRF_GR vs A_NRF_IGG	A_NRF_GR	A_NRF_IGG	17.9653	0.278971	16.1701	0.176681	3.47064	1.7952	1.50775	8.15318e-05	4.08867	0.00543894	permutation FDR (250 perm)	0.000767924	FDR correction BH	1	Unpaired t-test
701	Lonp2~Q9DBN5	Lonp2	A_NRF_GR vs A_NRF_IGG	A_NRF_GR	A_NRF_IGG	19.5387	0.178136	20.326	0.0245577	0.579417	-0.787326	-0.713274	0.000273386	3.56322	0.0821765	permutation FDR (250 perm)	0.00165134	FDR correction BH	1	Unpaired t-test
702	Lpl~P11152	Lpl	A_NRF_GR vs A_NRF_IGG	A_NRF_GR	A_NRF_IGG	16.3715	2.88317	13.2671	0.410717	8.60021	3.10437	1.15774	0.114376	0.941665	0.0134758	permutation FDR (250 perm)	0.152433	FDR correction BH	1	Unpaired t-test
703	Lpp~Q8BFW7	Lpp	A_NRF_GR vs A_NRF_IGG	A_NRF_GR	A_NRF_IGG	16.4464	0.160627	16.0017	0.0314511	1.36104	0.444707	0.406311	0.00330573	2.48073	0.26277	permutation FDR (250 perm)	0.0096252	FDR correction BH	1	Unpaired t-test
704	Lrpprc~Q6PB66	Lrpprc	A_NRF_GR vs A_NRF_IGG	A_NRF_GR	A_NRF_IGG	16.3969	0.361583	14.2043	1.10298	4.57134	2.19262	1.31282	0.0169956	1.76966	0.00856	permutation FDR (250 perm)	0.0324737	FDR correction BH	1	Unpaired t-test
705	Lrrc59~Q922Q8	Lrrc59	A_NRF_GR vs A_NRF_IGG	A_NRF_GR	A_NRF_IGG	17.5266	0.569392	17.9681	0.156936	0.736328	-0.441579	-0.329292	0.242927	0.614525	0.342423	permutation FDR (250 perm)	0.289502	FDR correction BH	1	Unpaired t-test
706	Lrrfip2~A0A0G2JEP4	Lrrfip2	A_NRF_GR vs A_NRF_IGG	A_NRF_GR	A_NRF_IGG	18.9607	0.286469	18.6109	0.15284	1.27443	0.349848	0.294619	0.111256	0.953678	0.384626	permutation FDR (250 perm)	0.148539	FDR correction BH	1	Unpaired t-test
707	Lsm4~D3YTP8	Lsm4	A_NRF_GR vs A_NRF_IGG	A_NRF_GR	A_NRF_IGG	16.2251	0.148356	13.7765	0.631548	5.45898	2.44863	1.78141	0.00061208	3.21319	0.0032371	permutation FDR (250 perm)	0.00292938	FDR correction BH	1	Unpaired t-test
708	Lsr~Q99KG5	Lsr	A_NRF_GR vs A_NRF_IGG	A_NRF_GR	A_NRF_IGG	17.1493	0.653196	11.0992	1.84944	66.2646	6.05017	2.83724	0.00175676	2.75529	0.000694878	permutation FDR (250 perm)	0.00609171	FDR correction BH	1	Unpaired t-test
709	Luc7l2~Q7TNC4-2	Luc7l2	A_NRF_GR vs A_NRF_IGG	A_NRF_GR	A_NRF_IGG	17.6	0.235571	16.803	0.331442	1.73747	0.796984	0.645453	0.0145895	1.83596	0.107749	permutation FDR (250 perm)	0.0288325	FDR correction BH	1	Unpaired t-test
710	Luc7l3~Q5SUF2	Luc7l3	A_NRF_GR vs A_NRF_IGG	A_NRF_GR	A_NRF_IGG	17.1366	0.255398	13.8111	0.585161	10.0245	3.32546	2.42979	0.000103872	3.9835	0.00123636	permutation FDR (250 perm)	0.000894258	FDR correction BH	1	Unpaired t-test
711	Luc7l~A0A0R4J047	Luc7l	A_NRF_GR vs A_NRF_IGG	A_NRF_GR	A_NRF_IGG	17.5995	0.175619	16.0077	0.0866688	3.01414	1.59174	1.43005	8.01874e-06	5.09589	0.00637785	permutation FDR (250 perm)	0.00020236	FDR correction BH	1	Unpaired t-test
712	Luzp1~Q8R4U7	Luzp1	A_NRF_GR vs A_NRF_IGG	A_NRF_GR	A_NRF_IGG	13.7014	0.426986	13.0677	0.349052	1.55148	0.633644	0.480612	0.0937128	1.0282	0.198913	permutation FDR (250 perm)	0.128909	FDR correction BH	1	Unpaired t-test
713	Lyn~P25911-2	Lyn	A_NRF_GR vs A_NRF_IGG	A_NRF_GR	A_NRF_IGG	15.742	0.179476	15.1359	0.151782	1.52215	0.606109	0.533684	0.00425428	2.37117	0.162621	permutation FDR (250 perm)	0.0115035	FDR correction BH	1	Unpaired t-test
714	Lypla1~J3QP56	Lypla1	A_NRF_GR vs A_NRF_IGG	A_NRF_GR	A_NRF_IGG	15.7044	0.465845	12.7137	0.151099	7.94873	2.99072	2.33149	4.20211e-05	4.37653	0.0013937	permutation FDR (250 perm)	0.000510247	FDR correction BH	1	Unpaired t-test
715	Lypla2~Q9WTL7	Lypla2	A_NRF_GR vs A_NRF_IGG	A_NRF_GR	A_NRF_IGG	16.5451	0.418279	13.6359	0.319588	7.51213	2.90922	2.23114	7.4267e-05	4.1292	0.0015352	permutation FDR (250 perm)	0.000715672	FDR correction BH	1	Unpaired t-test
716	Macf1~Q9QXZ0	Macf1	A_NRF_GR vs A_NRF_IGG	A_NRF_GR	A_NRF_IGG	15.8955	0.200887	14.1812	0.946843	3.28138	1.7143	1.09974	0.0220076	1.65743	0.016441	permutation FDR (250 perm)	0.0392936	FDR correction BH	1	Unpaired t-test
717	Macroh2a1~Q9QZQ8-1	Macroh2a1	A_NRF_GR vs A_NRF_IGG	A_NRF_GR	A_NRF_IGG	20.1428	0.0906568	19.89	0.275919	1.19154	0.252831	0.216524	0.182327	0.739149	0.49954	permutation FDR (250 perm)	0.225351	FDR correction BH	1	Unpaired t-test
718	Magi1~Q6RHR9-3	Magi1	A_NRF_GR vs A_NRF_IGG	A_NRF_GR	A_NRF_IGG	17.5705	0.596309	16.9008	0.127344	1.59074	0.669699	0.495324	0.105828	0.975399	0.188402	permutation FDR (250 perm)	0.14282	FDR correction BH	1	Unpaired t-test
719	Magi3~G5E8T6	Magi3	A_NRF_GR vs A_NRF_IGG	A_NRF_GR	A_NRF_IGG	16.5188	0.435095	14.4731	0.705118	4.12876	2.04571	1.38376	0.00522586	2.28184	0.00729011	permutation FDR (250 perm)	0.0133818	FDR correction BH	1	Unpaired t-test
720	Magix~Q4KL35	Magix	A_NRF_GR vs A_NRF_IGG	A_NRF_GR	A_NRF_IGG	17.5648	0.144541	17.0172	0.0995061	1.46167	0.547614	0.497237	0.00165588	2.78097	0.186768	permutation FDR (250 perm)	0.00590597	FDR correction BH	1	Unpaired t-test
721	Magohb~A0A023T778	Magohb	A_NRF_GR vs A_NRF_IGG	A_NRF_GR	A_NRF_IGG	18.5954	0.0663156	17.8801	0.212039	1.64182	0.715295	0.633976	0.00141102	2.85047	0.112394	permutation FDR (250 perm)	0.00529752	FDR correction BH	1	Unpaired t-test
722	Man2a1~P27046	Man2a1	A_NRF_GR vs A_NRF_IGG	A_NRF_GR	A_NRF_IGG	14.1839	0.273942	12.966	0.197703	2.32615	1.21794	1.01916	0.000781473	3.10709	0.0222957	permutation FDR (250 perm)	0.00345323	FDR correction BH	1	Unpaired t-test
723	Maob~Q8BW75	Maob	A_NRF_GR vs A_NRF_IGG	A_NRF_GR	A_NRF_IGG	14.5103	0.364697	13.0161	0.378248	2.81708	1.4942	1.14643	0.00264198	2.57807	0.014131	permutation FDR (250 perm)	0.00809129	FDR correction BH	1	Unpaired t-test
724	Map2k2~Q91YS7	Map2k2	A_NRF_GR vs A_NRF_IGG	A_NRF_GR	A_NRF_IGG	16.2249	0.361306	13.0203	0.315103	9.21937	3.20467	2.50995	2.49763e-05	4.60247	0.00105955	permutation FDR (250 perm)	0.000393837	FDR correction BH	1	Unpaired t-test
725	Map2k3~O09110	Map2k3	A_NRF_GR vs A_NRF_IGG	A_NRF_GR	A_NRF_IGG	14.518	0.796227	12.9897	0.239124	2.88443	1.52829	1.03264	0.0189791	1.72173	0.020916	permutation FDR (250 perm)	0.0353175	FDR correction BH	1	Unpaired t-test
726	Mapre1~Q61166	Mapre1	A_NRF_GR vs A_NRF_IGG	A_NRF_GR	A_NRF_IGG	13.3222	0.582882	12.9609	0.456423	1.28459	0.36131	0.25312	0.430346	0.366182	0.4426	permutation FDR (250 perm)	0.480014	FDR correction BH	1	Unpaired t-test
727	Mars1~Q68FL6	Mars1	A_NRF_GR vs A_NRF_IGG	A_NRF_GR	A_NRF_IGG	14.5203	0.885919	13.2742	0.696035	2.37211	1.24617	0.755041	0.103868	0.983519	0.0694132	permutation FDR (250 perm)	0.141176	FDR correction BH	1	Unpaired t-test
728	Mat1a~Q91X83	Mat1a	A_NRF_GR vs A_NRF_IGG	A_NRF_GR	A_NRF_IGG	16.409	0.541741	15.507	0.25353	1.86859	0.901948	0.670429	0.0400217	1.3977	0.0972193	permutation FDR (250 perm)	0.0631079	FDR correction BH	1	Unpaired t-test
729	Matr3~Q8K310	Matr3	A_NRF_GR vs A_NRF_IGG	A_NRF_GR	A_NRF_IGG	20.1224	0.138927	18.9053	0.124122	2.3247	1.21705	1.09885	2.85173e-05	4.54489	0.0164965	permutation FDR (250 perm)	0.000409028	FDR correction BH	1	Unpaired t-test
730	Mbnl1~A0A0A6YWB0	Mbnl1	A_NRF_GR vs A_NRF_IGG	A_NRF_GR	A_NRF_IGG	16.5808	0.219632	15.138	0.214098	2.71842	1.44277	1.22572	0.000183839	3.73556	0.0109976	permutation FDR (250 perm)	0.00128289	FDR correction BH	1	Unpaired t-test
731	Mcat~Q8R3F5	Mcat	A_NRF_GR vs A_NRF_IGG	A_NRF_GR	A_NRF_IGG	13.3673	0.759448	14.5344	0.712142	0.445303	-1.16714	-0.72897	0.100202	0.999125	0.0769602	permutation FDR (250 perm)	0.13683	FDR correction BH	1	Unpaired t-test
732	Mccc1~Q99MR8	Mccc1	A_NRF_GR vs A_NRF_IGG	A_NRF_GR	A_NRF_IGG	19.9978	0.189324	21.4555	0.190836	0.364081	-1.45767	-1.26183	8.27242e-05	4.08237	0.00968488	permutation FDR (250 perm)	0.000769695	FDR correction BH	1	Unpaired t-test
733	Mccc2~Q3ULD5	Mccc2	A_NRF_GR vs A_NRF_IGG	A_NRF_GR	A_NRF_IGG	17.9502	0.18182	19.0754	0.23567	0.458427	-1.12524	-0.960222	0.000606995	3.21681	0.0285331	permutation FDR (250 perm)	0.00292373	FDR correction BH	1	Unpaired t-test
734	Mdh2~P08249	Mdh2	A_NRF_GR vs A_NRF_IGG	A_NRF_GR	A_NRF_IGG	17.3033	0.35408	15.6749	0.669511	3.09186	1.62848	1.13303	0.00980384	2.0086	0.0147972	permutation FDR (250 perm)	0.0215339	FDR correction BH	1	Unpaired t-test
735	Mdp1~Q9D967	Mdp1	A_NRF_GR vs A_NRF_IGG	A_NRF_GR	A_NRF_IGG	15.558	0.134586	12.6814	0.229984	7.34439	2.87664	2.49309	1.51045e-06	5.82089	0.00108905	permutation FDR (250 perm)	9.05063e-05	FDR correction BH	1	Unpaired t-test
736	Mecp2~Q9Z2D6-2	Mecp2	A_NRF_GR vs A_NRF_IGG	A_NRF_GR	A_NRF_IGG	14.2275	0.678948	12.9435	0.148369	2.43521	1.28404	0.916362	0.0185959	1.73058	0.034973	permutation FDR (250 perm)	0.0346906	FDR correction BH	1	Unpaired t-test
737	Med16~G3UW74	Med16	A_NRF_GR vs A_NRF_IGG	A_NRF_GR	A_NRF_IGG	14.3619	1.39235	12.864	0.330437	2.82418	1.49783	0.82019	0.119791	0.921577	0.0526126	permutation FDR (250 perm)	0.158357	FDR correction BH	1	Unpaired t-test
738	Med24~Q99K74	Med24	A_NRF_GR vs A_NRF_IGG	A_NRF_GR	A_NRF_IGG	12.4089	1.61775	12.8815	0.366094	0.720673	-0.472583	-0.241406	0.639204	0.19436	0.459385	permutation FDR (250 perm)	0.682	FDR correction BH	1	Unpaired t-test
739	Memo1~Q91VH6	Memo1	A_NRF_GR vs A_NRF_IGG	A_NRF_GR	A_NRF_IGG	14.3841	0.473285	13.7273	0.798845	1.57656	0.656777	0.427566	0.26643	0.574416	0.243364	permutation FDR (250 perm)	0.314262	FDR correction BH	1	Unpaired t-test
740	Metap1~Q8BP48	Metap1	A_NRF_GR vs A_NRF_IGG	A_NRF_GR	A_NRF_IGG	15.5385	0.389469	13.9869	0.750329	2.93142	1.5516	1.04268	0.0191011	1.71894	0.0202353	permutation FDR (250 perm)	0.0353689	FDR correction BH	1	Unpaired t-test
741	Mfap1b~C0HKD9	Mfap1b	A_NRF_GR vs A_NRF_IGG	A_NRF_GR	A_NRF_IGG	15.5987	0.287008	14.878	0.259828	1.64804	0.720755	0.589083	0.0180334	1.74392	0.133525	permutation FDR (250 perm)	0.0340473	FDR correction BH	1	Unpaired t-test
742	Mgll~E9Q3B9	Mgll	A_NRF_GR vs A_NRF_IGG	A_NRF_GR	A_NRF_IGG	15.4234	1.04195	13.5379	0.995554	3.69477	1.88548	1.02918	0.0640064	1.19378	0.0213466	permutation FDR (250 perm)	0.0933608	FDR correction BH	1	Unpaired t-test
743	Mgst1~E9QJW0	Mgst1	A_NRF_GR vs A_NRF_IGG	A_NRF_GR	A_NRF_IGG	19.7043	0.242237	19.7903	0.15345	0.942085	-0.0860702	-0.0738448	0.621757	0.206379	0.79955	permutation FDR (250 perm)	0.667186	FDR correction BH	1	Unpaired t-test
744	Mib1~Q80SY4	Mib1	A_NRF_GR vs A_NRF_IGG	A_NRF_GR	A_NRF_IGG	21.9686	0.671742	12.891	0.464862	540.294	9.0776	6.16835	1.27298e-06	5.89518	4.66472e-05	permutation FDR (250 perm)	9.02329e-05	FDR correction BH	1	Unpaired t-test
745	Mid1ip1~Q9CQ20	Mid1ip1	A_NRF_GR vs A_NRF_IGG	A_NRF_GR	A_NRF_IGG	14.0304	0.983551	13.524	0.947324	1.42048	0.50638	0.283144	0.544438	0.264051	0.401286	permutation FDR (250 perm)	0.595305	FDR correction BH	1	Unpaired t-test
746	Mif~P34884	Mif	A_NRF_GR vs A_NRF_IGG	A_NRF_GR	A_NRF_IGG	18.2208	0.247646	18.1855	0.192398	1.02482	0.0353716	0.0299491	0.851558	0.0697856	0.91949	permutation FDR (250 perm)	0.868961	FDR correction BH	1	Unpaired t-test
747	Mlf2~Q99KX1	Mlf2	A_NRF_GR vs A_NRF_IGG	A_NRF_GR	A_NRF_IGG	17.2814	0.375016	16.4514	0.336312	1.77768	0.829995	0.642994	0.0290328	1.53711	0.108827	permutation FDR (250 perm)	0.0487568	FDR correction BH	1	Unpaired t-test
748	Mlxipl~Q99MZ3	Mlxipl	A_NRF_GR vs A_NRF_IGG	A_NRF_GR	A_NRF_IGG	16.3896	0.594821	12.8021	0.38452	12.0207	3.58744	2.54622	0.000121566	3.91519	0.000985507	permutation FDR (250 perm)	0.000973831	FDR correction BH	1	Unpaired t-test
749	Mlycd~Q99J39-2	Mlycd	A_NRF_GR vs A_NRF_IGG	A_NRF_GR	A_NRF_IGG	14.1654	0.673126	12.8543	0.985408	2.48135	1.31113	0.776278	0.105734	0.975784	0.0634108	permutation FDR (250 perm)	0.14282	FDR correction BH	1	Unpaired t-test
750	Mmaa~Q8C7H1	Mmaa	A_NRF_GR vs A_NRF_IGG	A_NRF_GR	A_NRF_IGG	16.5275	0.30683	15.7083	0.169753	1.76453	0.819283	0.681344	0.00675051	2.17066	0.0933129	permutation FDR (250 perm)	0.0164427	FDR correction BH	1	Unpaired t-test
751	Mmut~P16332	Mmut	A_NRF_GR vs A_NRF_IGG	A_NRF_GR	A_NRF_IGG	13.4614	0.626276	14.089	0.150324	0.647246	-0.627614	-0.457494	0.142415	0.846444	0.217256	permutation FDR (250 perm)	0.18328	FDR correction BH	1	Unpaired t-test
752	Mocs1~G3UYX9	Mocs1	A_NRF_GR vs A_NRF_IGG	A_NRF_GR	A_NRF_IGG	15.1849	0.803093	12.8108	0.137694	5.18417	2.37411	1.61457	0.00234135	2.63053	0.00441927	permutation FDR (250 perm)	0.00757524	FDR correction BH	1	Unpaired t-test
753	Mogs~Q80UM7	Mogs	A_NRF_GR vs A_NRF_IGG	A_NRF_GR	A_NRF_IGG	17.8151	0.12638	17.7009	0.703279	1.08239	0.114215	0.0808578	0.791181	0.101724	0.782343	permutation FDR (250 perm)	0.818501	FDR correction BH	1	Unpaired t-test
754	Mpdz~Q8VBX6-4	Mpdz	A_NRF_GR vs A_NRF_IGG	A_NRF_GR	A_NRF_IGG	18.1964	0.286911	18.7748	0.258221	0.669701	-0.578411	-0.473	0.040912	1.38815	0.204551	permutation FDR (250 perm)	0.0643327	FDR correction BH	1	Unpaired t-test
755	Mphosph8~Q3TYA6	Mphosph8	A_NRF_GR vs A_NRF_IGG	A_NRF_GR	A_NRF_IGG	13.9486	0.580987	13.2348	0.397345	1.64006	0.713747	0.507507	0.129545	0.887578	0.179635	permutation FDR (250 perm)	0.168554	FDR correction BH	1	Unpaired t-test
756	Mprip~Q5SWZ5	Mprip	A_NRF_GR vs A_NRF_IGG	A_NRF_GR	A_NRF_IGG	16.3456	0.201655	14.2661	0.464329	4.22651	2.07947	1.60916	0.000387634	3.41158	0.00444632	permutation FDR (250 perm)	0.0020963	FDR correction BH	1	Unpaired t-test
757	Mri1~Q9CQT1	Mri1	A_NRF_GR vs A_NRF_IGG	A_NRF_GR	A_NRF_IGG	16.3137	0.155144	13.6396	0.648533	6.38249	2.67412	1.93078	0.000441697	3.35488	0.00249043	permutation FDR (250 perm)	0.00228949	FDR correction BH	1	Unpaired t-test
758	Msh2~P43247	Msh2	A_NRF_GR vs A_NRF_IGG	A_NRF_GR	A_NRF_IGG	18.8804	0.178417	12.95	0.538796	60.9878	5.93045	4.46676	1.83158e-06	5.73717	0.000289331	permutation FDR (250 perm)	9.79893e-05	FDR correction BH	1	Unpaired t-test
759	Msh6~P54276	Msh6	A_NRF_GR vs A_NRF_IGG	A_NRF_GR	A_NRF_IGG	16.9508	0.252825	12.8602	0.312655	17.0367	4.09058	3.31988	2.14449e-06	5.66868	0.000516796	permutation FDR (250 perm)	0.000109072	FDR correction BH	1	Unpaired t-test
760	Msi2~B1AT10	Msi2	A_NRF_GR vs A_NRF_IGG	A_NRF_GR	A_NRF_IGG	14.7923	0.930663	12.4815	0.448518	4.96152	2.31078	1.44744	0.00822629	2.0848	0.00606367	permutation FDR (250 perm)	0.0192361	FDR correction BH	1	Unpaired t-test
761	Msn~P26041	Msn	A_NRF_GR vs A_NRF_IGG	A_NRF_GR	A_NRF_IGG	14.6681	0.5019	13.4663	0.687171	2.30038	1.20187	0.805925	0.0500389	1.30069	0.0556347	permutation FDR (250 perm)	0.0760997	FDR correction BH	1	Unpaired t-test
762	Mta2~Q9R190	Mta2	A_NRF_GR vs A_NRF_IGG	A_NRF_GR	A_NRF_IGG	16.7897	0.402025	12.9661	0.333085	14.1585	3.8236	2.93801	1.47158e-05	4.83222	0.00066436	permutation FDR (250 perm)	0.000290056	FDR correction BH	1	Unpaired t-test
763	Mtarc1~Q9CW42	Mtarc1	A_NRF_GR vs A_NRF_IGG	A_NRF_GR	A_NRF_IGG	17.5551	0.210375	17.2967	0.129344	1.19616	0.258411	0.226164	0.119878	0.92126	0.483636	permutation FDR (250 perm)	0.158357	FDR correction BH	1	Unpaired t-test
764	Mtarc2~Q922Q1	Mtarc2	A_NRF_GR vs A_NRF_IGG	A_NRF_GR	A_NRF_IGG	16.1369	0.219932	15.4913	0.262639	1.56432	0.645536	0.538944	0.0171642	1.76538	0.159724	permutation FDR (250 perm)	0.0327125	FDR correction BH	1	Unpaired t-test
765	Mtch2~A2AFW6	Mtch2	A_NRF_GR vs A_NRF_IGG	A_NRF_GR	A_NRF_IGG	15.3953	0.177949	12.8609	0.464474	5.79318	2.53436	1.96893	0.00011756	3.92974	0.00240734	permutation FDR (250 perm)	0.000954153	FDR correction BH	1	Unpaired t-test
766	Mtco2~P00405	Mtco2	A_NRF_GR vs A_NRF_IGG	A_NRF_GR	A_NRF_IGG	18.2329	0.863186	18.221	0.254762	1.00828	0.0118924	0.00782593	0.982483	0.00767514	0.979043	permutation FDR (250 perm)	0.985113	FDR correction BH	1	Unpaired t-test
767	Mthfd1~Q922D8	Mthfd1	A_NRF_GR vs A_NRF_IGG	A_NRF_GR	A_NRF_IGG	16.1664	0.263106	16.1665	0.320649	0.999984	-2.31704e-05	-1.86938e-05	0.999926	3.21665e-05	0.999928	permutation FDR (250 perm)	0.999926	FDR correction BH	1	Unpaired t-test
768	Mtif2~Q91YJ5	Mtif2	A_NRF_GR vs A_NRF_IGG	A_NRF_GR	A_NRF_IGG	15.7613	0.494364	12.9248	0.324061	7.14293	2.83652	2.11479	0.000164509	3.78381	0.00178195	permutation FDR (250 perm)	0.00120212	FDR correction BH	1	Unpaired t-test
769	Mttp~O08601	Mttp	A_NRF_GR vs A_NRF_IGG	A_NRF_GR	A_NRF_IGG	16.6062	0.383526	15.3164	0.588015	2.44494	1.2898	0.917799	0.0190234	1.72071	0.0348108	permutation FDR (250 perm)	0.0353465	FDR correction BH	1	Unpaired t-test
770	Mug1~P28665	Mug1	A_NRF_GR vs A_NRF_IGG	A_NRF_GR	A_NRF_IGG	14.5709	0.164842	12.9665	0.477796	3.04069	1.6044	1.24198	0.0015176	2.81884	0.0103861	permutation FDR (250 perm)	0.00558565	FDR correction BH	1	Unpaired t-test
771	Mup6~P02762	Mup6	A_NRF_GR vs A_NRF_IGG	A_NRF_GR	A_NRF_IGG	15.5591	0.806811	14.2507	1.27764	2.47655	1.30833	0.69874	0.184364	0.734323	0.0872733	permutation FDR (250 perm)	0.226933	FDR correction BH	1	Unpaired t-test
772	Mybbp1a~Q7TPV4	Mybbp1a	A_NRF_GR vs A_NRF_IGG	A_NRF_GR	A_NRF_IGG	17.0489	0.289368	15.944	0.331915	2.15078	1.10486	0.880906	0.00484425	2.31477	0.0405004	permutation FDR (250 perm)	0.0126865	FDR correction BH	1	Unpaired t-test
773	Myef2~A2ATP6	Myef2	A_NRF_GR vs A_NRF_IGG	A_NRF_GR	A_NRF_IGG	18.2008	0.550728	16.0332	0.371205	4.49261	2.16755	1.56678	0.00131558	2.88088	0.00483278	permutation FDR (250 perm)	0.00501511	FDR correction BH	1	Unpaired t-test
774	Myh10~Q3UH59	Myh10	A_NRF_GR vs A_NRF_IGG	A_NRF_GR	A_NRF_IGG	18.8028	0.167141	19.0091	0.420909	0.866762	-0.206292	-0.163533	0.460161	0.33709	0.594614	permutation FDR (250 perm)	0.51023	FDR correction BH	1	Unpaired t-test
775	Myh14~K3W4R2	Myh14	A_NRF_GR vs A_NRF_IGG	A_NRF_GR	A_NRF_IGG	16.5157	0.324544	17.1425	0.0571235	0.64762	-0.62678	-0.526593	0.0165227	1.78192	0.167443	permutation FDR (250 perm)	0.0316914	FDR correction BH	1	Unpaired t-test
776	Myh1~Q5SX40	Myh1	A_NRF_GR vs A_NRF_IGG	A_NRF_GR	A_NRF_IGG	10.5023	0.507469	11.5226	1.2375	0.493005	-1.02033	-0.575735	0.23455	0.629764	0.140165	permutation FDR (250 perm)	0.281536	FDR correction BH	1	Unpaired t-test
777	Myh9~Q8VDD5	Myh9	A_NRF_GR vs A_NRF_IGG	A_NRF_GR	A_NRF_IGG	18.8002	0.207521	18.7797	0.1969	1.01434	0.0205422	0.0176303	0.905079	0.0433134	0.950938	permutation FDR (250 perm)	0.917948	FDR correction BH	1	Unpaired t-test
778	Myl12a~Q6ZWQ9	Myl12a	A_NRF_GR vs A_NRF_IGG	A_NRF_GR	A_NRF_IGG	16.8437	0.450072	16.701	0.0971272	1.10391	0.142628	0.112675	0.610889	0.214038	0.70603	permutation FDR (250 perm)	0.657408	FDR correction BH	1	Unpaired t-test
779	Myl6~Q60605-2	Myl6	A_NRF_GR vs A_NRF_IGG	A_NRF_GR	A_NRF_IGG	20.2353	0.131268	18.2487	0.176685	3.96288	1.98655	1.76256	4.34043e-06	5.36247	0.0034211	permutation FDR (250 perm)	0.000159695	FDR correction BH	1	Unpaired t-test
780	Mylk~B1B1A8	Mylk	A_NRF_GR vs A_NRF_IGG	A_NRF_GR	A_NRF_IGG	15.2619	0.346375	13.3828	0.839415	3.67859	1.87915	1.23282	0.0115832	1.93617	0.0108022	permutation FDR (250 perm)	0.0245755	FDR correction BH	1	Unpaired t-test
781	Myo18a~K3W4L0	Myo18a	A_NRF_GR vs A_NRF_IGG	A_NRF_GR	A_NRF_IGG	14.3731	0.630181	15.4533	0.495949	0.472956	-1.08022	-0.738363	0.0583912	1.23365	0.074093	permutation FDR (250 perm)	0.0861101	FDR correction BH	1	Unpaired t-test
782	Myo1b~Q7TQD7	Myo1b	A_NRF_GR vs A_NRF_IGG	A_NRF_GR	A_NRF_IGG	18.783	0.0796817	17.2915	0.0716989	2.81174	1.49146	1.40454	3.35347e-07	6.47451	0.00682047	permutation FDR (250 perm)	4.56681e-05	FDR correction BH	1	Unpaired t-test
783	Myo1c~Q9WTI7-2	Myo1c	A_NRF_GR vs A_NRF_IGG	A_NRF_GR	A_NRF_IGG	16.5637	0.272811	16.2543	0.124416	1.2392	0.309409	0.26375	0.124114	0.90618	0.428185	permutation FDR (250 perm)	0.162662	FDR correction BH	1	Unpaired t-test
784	Myo1d~Q5SYD0	Myo1d	A_NRF_GR vs A_NRF_IGG	A_NRF_GR	A_NRF_IGG	14.4841	0.574898	12.5501	0.275108	3.82103	1.93396	1.41375	0.00190902	2.71919	0.00664605	permutation FDR (250 perm)	0.00648122	FDR correction BH	1	Unpaired t-test
785	Myo1e~E9Q634	Myo1e	A_NRF_GR vs A_NRF_IGG	A_NRF_GR	A_NRF_IGG	16.5667	0.320326	15.7817	0.192351	1.72309	0.784999	0.645706	0.0108487	1.96462	0.107559	permutation FDR (250 perm)	0.0232493	FDR correction BH	1	Unpaired t-test
786	Myo6~E9Q175	Myo6	A_NRF_GR vs A_NRF_IGG	A_NRF_GR	A_NRF_IGG	16.3927	0.306116	15.8376	0.104385	1.46929	0.555122	0.467775	0.0248649	1.60441	0.208936	permutation FDR (250 perm)	0.0434628	FDR correction BH	1	Unpaired t-test
787	Nab1~Q61122	Nab1	A_NRF_GR vs A_NRF_IGG	A_NRF_GR	A_NRF_IGG	14.8934	1.29923	12.744	0.724968	4.43629	2.14935	1.1562	0.0463897	1.33358	0.0135351	permutation FDR (250 perm)	0.0712006	FDR correction BH	1	Unpaired t-test
788	Naca~Q60817	Naca	A_NRF_GR vs A_NRF_IGG	A_NRF_GR	A_NRF_IGG	16.4011	0.334697	14.3775	0.851698	4.06581	2.02354	1.32402	0.00865873	2.06255	0.00835926	permutation FDR (250 perm)	0.0199244	FDR correction BH	1	Unpaired t-test
789	Nacc1~Q7TSZ8	Nacc1	A_NRF_GR vs A_NRF_IGG	A_NRF_GR	A_NRF_IGG	14.2027	0.767498	13.0768	0.48773	2.18249	1.12598	0.738337	0.0756637	1.12111	0.0741166	permutation FDR (250 perm)	0.107131	FDR correction BH	1	Unpaired t-test
790	Naga~Q9QWR8	Naga	A_NRF_GR vs A_NRF_IGG	A_NRF_GR	A_NRF_IGG	16.9728	0.250366	13.4222	1.24505	11.7179	3.55065	2.04858	0.00287339	2.54161	0.00204097	permutation FDR (250 perm)	0.00860868	FDR correction BH	1	Unpaired t-test
791	Nags~Q8R4H7	Nags	A_NRF_GR vs A_NRF_IGG	A_NRF_GR	A_NRF_IGG	16.474	0.263911	14.5441	0.363899	3.81033	1.92991	1.53225	0.000304533	3.51637	0.00519	permutation FDR (250 perm)	0.00176135	FDR correction BH	1	Unpaired t-test
792	Naprt~Q8CC86	Naprt	A_NRF_GR vs A_NRF_IGG	A_NRF_GR	A_NRF_IGG	14.5057	0.508173	13.0619	0.269124	2.72037	1.4438	1.08394	0.00482871	2.31617	0.0172883	permutation FDR (250 perm)	0.0126865	FDR correction BH	1	Unpaired t-test
793	Nat10~Q8K224	Nat10	A_NRF_GR vs A_NRF_IGG	A_NRF_GR	A_NRF_IGG	18.463	0.253533	16.9323	2.76197	2.88926	1.5307	0.58843	0.376038	0.424769	0.133781	permutation FDR (250 perm)	0.423856	FDR correction BH	1	Unpaired t-test
794	Nat2~P50295	Nat2	A_NRF_GR vs A_NRF_IGG	A_NRF_GR	A_NRF_IGG	16.0888	0.279728	15.7319	0.349493	1.28069	0.356917	0.283616	0.216519	0.664504	0.400454	permutation FDR (250 perm)	0.262628	FDR correction BH	1	Unpaired t-test
795	Nat8f2~Q8CHQ9	Nat8f2	A_NRF_GR vs A_NRF_IGG	A_NRF_GR	A_NRF_IGG	15.1419	0.222926	13.0606	0.532223	4.23188	2.0813	1.56119	0.000779443	3.10822	0.00486957	permutation FDR (250 perm)	0.00345323	FDR correction BH	1	Unpaired t-test
796	Ncbp3~Q8BZR9	Ncbp3	A_NRF_GR vs A_NRF_IGG	A_NRF_GR	A_NRF_IGG	13.6649	0.812779	13.218	0.189832	1.36315	0.446949	0.301608	0.389455	0.409543	0.37547	permutation FDR (250 perm)	0.43799	FDR correction BH	1	Unpaired t-test
797	Ncln~D3YU17	Ncln	A_NRF_GR vs A_NRF_IGG	A_NRF_GR	A_NRF_IGG	14.2579	0.48297	13.5468	0.402037	1.63712	0.711158	0.521832	0.0976763	1.01021	0.170841	permutation FDR (250 perm)	0.133992	FDR correction BH	1	Unpaired t-test
798	Ncl~P09405	Ncl	A_NRF_GR vs A_NRF_IGG	A_NRF_GR	A_NRF_IGG	18.2513	0.21382	17.9426	0.256056	1.23859	0.308695	0.258842	0.160103	0.7956	0.434839	permutation FDR (250 perm)	0.202222	FDR correction BH	1	Unpaired t-test
799	Ncoa5~Q91W39	Ncoa5	A_NRF_GR vs A_NRF_IGG	A_NRF_GR	A_NRF_IGG	18.2977	0.322456	17.1993	0.145657	2.1412	1.09842	0.912097	0.00170051	2.76942	0.0356006	permutation FDR (250 perm)	0.00597973	FDR correction BH	1	Unpaired t-test
800	Ncor1~F7C134	Ncor1	A_NRF_GR vs A_NRF_IGG	A_NRF_GR	A_NRF_IGG	15.3509	0.51585	13.0695	0.450388	4.86138	2.28137	1.63495	0.00118268	2.92713	0.00411874	permutation FDR (250 perm)	0.0046869	FDR correction BH	1	Unpaired t-test
801	Ndrg2~Q9QYG0	Ndrg2	A_NRF_GR vs A_NRF_IGG	A_NRF_GR	A_NRF_IGG	15.971	0.112728	13.5707	0.967662	5.27917	2.40031	1.53624	0.00527734	2.27758	0.00513428	permutation FDR (250 perm)	0.0134905	FDR correction BH	1	Unpaired t-test
802	Ndufa10~Q99LC3	Ndufa10	A_NRF_GR vs A_NRF_IGG	A_NRF_GR	A_NRF_IGG	18.6682	0.492194	14.5099	2.80083	17.8548	4.15824	1.574	0.0445185	1.35146	0.00477117	permutation FDR (250 perm)	0.0687412	FDR correction BH	1	Unpaired t-test
803	Ndufa9~A0A0R3P9C8	Ndufa9	A_NRF_GR vs A_NRF_IGG	A_NRF_GR	A_NRF_IGG	17.2721	0.384161	13.6792	1.37505	12.0658	3.59285	1.96946	0.00477704	2.32084	0.00237798	permutation FDR (250 perm)	0.0125986	FDR correction BH	1	Unpaired t-test
804	Ndufs1~Q91VD9	Ndufs1	A_NRF_GR vs A_NRF_IGG	A_NRF_GR	A_NRF_IGG	14.4363	0.324827	13.2436	0.673172	2.28577	1.19268	0.833147	0.0326895	1.48559	0.0497219	permutation FDR (250 perm)	0.053227	FDR correction BH	1	Unpaired t-test
805	Ndufs5~B1ARW4	Ndufs5	A_NRF_GR vs A_NRF_IGG	A_NRF_GR	A_NRF_IGG	13.7796	0.61159	12.8183	0.302411	1.94714	0.961355	0.689682	0.0504343	1.29727	0.0901406	permutation FDR (250 perm)	0.0764682	FDR correction BH	1	Unpaired t-test
806	Ndufs7~Q9DC70	Ndufs7	A_NRF_GR vs A_NRF_IGG	A_NRF_GR	A_NRF_IGG	14.5935	0.829619	13.9831	0.509863	1.52663	0.610348	0.390696	0.319324	0.495769	0.278627	permutation FDR (250 perm)	0.366831	FDR correction BH	1	Unpaired t-test
807	Nedd4l~A0A286YCR1	Nedd4l	A_NRF_GR vs A_NRF_IGG	A_NRF_GR	A_NRF_IGG	15.1425	0.0312023	15.6033	0.0550464	0.726585	-0.460797	-0.444557	1.5207e-05	4.81796	0.228116	permutation FDR (250 perm)	0.000292052	FDR correction BH	1	Unpaired t-test
808	Nedd4~P46935	Nedd4	A_NRF_GR vs A_NRF_IGG	A_NRF_GR	A_NRF_IGG	16.5134	0.279604	15.2453	0.479997	2.40843	1.26809	0.960155	0.0075036	2.12473	0.0286175	permutation FDR (250 perm)	0.0179559	FDR correction BH	1	Unpaired t-test
809	Nek7~Q3TN15	Nek7	A_NRF_GR vs A_NRF_IGG	A_NRF_GR	A_NRF_IGG	14.1788	0.587291	13.2644	0.433295	1.8848	0.914408	0.643329	0.073053	1.13636	0.108579	permutation FDR (250 perm)	0.103827	FDR correction BH	1	Unpaired t-test
810	Nes~Q6P5H2-2	Nes	A_NRF_GR vs A_NRF_IGG	A_NRF_GR	A_NRF_IGG	14.5457	0.477514	12.971	0.640502	2.97865	1.57466	1.07761	0.0142506	1.84617	0.0177825	permutation FDR (250 perm)	0.0284253	FDR correction BH	1	Unpaired t-test
811	Nfia~Q02780-3	Nfia	A_NRF_GR vs A_NRF_IGG	A_NRF_GR	A_NRF_IGG	16.1943	0.649265	12.6331	0.203746	11.8044	3.56126	2.55676	0.000101112	3.9952	0.000972973	permutation FDR (250 perm)	0.000880614	FDR correction BH	1	Unpaired t-test
812	Nfib~A2BG76	Nfib	A_NRF_GR vs A_NRF_IGG	A_NRF_GR	A_NRF_IGG	17.1718	0.662545	14.6303	2.25511	5.82182	2.54147	1.07826	0.110245	0.957643	0.0177134	permutation FDR (250 perm)	0.147452	FDR correction BH	1	Unpaired t-test
813	Nfic~P70255-2	Nfic	A_NRF_GR vs A_NRF_IGG	A_NRF_GR	A_NRF_IGG	15.7779	0.646024	13.4668	0.182238	4.96261	2.3111	1.66561	0.000995856	3.0018	0.00385287	permutation FDR (250 perm)	0.00415541	FDR correction BH	1	Unpaired t-test
814	Nfix~P70257-1	Nfix	A_NRF_GR vs A_NRF_IGG	A_NRF_GR	A_NRF_IGG	17.4157	0.403439	13.8855	0.952047	11.5532	3.53022	2.21056	0.00104079	2.98264	0.00157541	permutation FDR (250 perm)	0.00429504	FDR correction BH	1	Unpaired t-test
815	Nfs1~Q9Z1J3	Nfs1	A_NRF_GR vs A_NRF_IGG	A_NRF_GR	A_NRF_IGG	16.4146	0.270597	14.8392	0.191384	2.98012	1.57537	1.32233	0.000173481	3.76075	0.00842021	permutation FDR (250 perm)	0.00124342	FDR correction BH	1	Unpaired t-test
816	Nherf1~P70441	Nherf1	A_NRF_GR vs A_NRF_IGG	A_NRF_GR	A_NRF_IGG	17.542	0.30897	18.0673	0.125275	0.694816	-0.525297	-0.440505	0.0342327	1.46556	0.231439	permutation FDR (250 perm)	0.0553787	FDR correction BH	1	Unpaired t-test
817	Nherf2~Q6NS54	Nherf2	A_NRF_GR vs A_NRF_IGG	A_NRF_GR	A_NRF_IGG	14.6875	0.327867	12.3437	0.351524	5.07638	2.3438	1.83464	0.00015047	3.82255	0.0029698	permutation FDR (250 perm)	0.00114485	FDR correction BH	1	Unpaired t-test
818	Nhp2~Q9CRB2	Nhp2	A_NRF_GR vs A_NRF_IGG	A_NRF_GR	A_NRF_IGG	14.3697	0.457453	13.3543	0.311728	2.02145	1.01539	0.769469	0.0191471	1.7179	0.0651716	permutation FDR (250 perm)	0.0353836	FDR correction BH	1	Unpaired t-test
819	Nhsl3~A2A7S8-3	Nhsl3	A_NRF_GR vs A_NRF_IGG	A_NRF_GR	A_NRF_IGG	14.5754	1.00262	12.846	0.2845	3.31595	1.72942	1.07973	0.0282729	1.54863	0.0176074	permutation FDR (250 perm)	0.0478023	FDR correction BH	1	Unpaired t-test
820	Nifk~Q91VE6	Nifk	A_NRF_GR vs A_NRF_IGG	A_NRF_GR	A_NRF_IGG	14.9936	1.24061	13.1185	0.726794	3.6682	1.87507	1.02456	0.0646576	1.18938	0.0217652	permutation FDR (250 perm)	0.0941274	FDR correction BH	1	Unpaired t-test
821	Nipsnap1~O55125	Nipsnap1	A_NRF_GR vs A_NRF_IGG	A_NRF_GR	A_NRF_IGG	18.8631	0.169802	18.5718	0.0681259	1.22381	0.291384	0.263546	0.0329192	1.48255	0.428348	permutation FDR (250 perm)	0.0535428	FDR correction BH	1	Unpaired t-test
822	Nmt1~O70310	Nmt1	A_NRF_GR vs A_NRF_IGG	A_NRF_GR	A_NRF_IGG	14.856	0.948628	13.1378	0.19086	3.29036	1.71824	1.10238	0.0217847	1.66185	0.016256	permutation FDR (250 perm)	0.0389886	FDR correction BH	1	Unpaired t-test
823	Nol7~Q9D7Z3	Nol7	A_NRF_GR vs A_NRF_IGG	A_NRF_GR	A_NRF_IGG	14.5544	0.621341	13.1208	0.519515	2.7012	1.4336	0.97683	0.0220592	1.65641	0.0263722	permutation FDR (250 perm)	0.039339	FDR correction BH	1	Unpaired t-test
824	Nomo1~Q6GQT9	Nomo1	A_NRF_GR vs A_NRF_IGG	A_NRF_GR	A_NRF_IGG	16.4005	0.284389	13.3434	0.86523	8.32324	3.05715	2.00359	0.00113718	2.94417	0.00221198	permutation FDR (250 perm)	0.00457928	FDR correction BH	1	Unpaired t-test
825	None~E9Q9X1	None	A_NRF_GR vs A_NRF_IGG	A_NRF_GR	A_NRF_IGG	18.5613	3.14421	23.0363	0.0713996	0.0449677	-4.47497	-1.58925	0.0488211	1.31139	0.00460943	permutation FDR (250 perm)	0.0743232	FDR correction BH	1	Unpaired t-test
826	None~P01628	None	A_NRF_GR vs A_NRF_IGG	A_NRF_GR	A_NRF_IGG	13.0466	0.286835	19.3083	0.239754	0.0130325	-6.26174	-5.15015	1.11118e-07	6.95422	0.000176211	permutation FDR (250 perm)	2.37793e-05	FDR correction BH	1	Unpaired t-test
827	None~P06330	None	A_NRF_GR vs A_NRF_IGG	A_NRF_GR	A_NRF_IGG	14.0186	1.31112	14.2827	2.38931	0.832725	-0.264087	-0.102617	0.872229	0.0593695	0.730784	permutation FDR (250 perm)	0.887635	FDR correction BH	1	Unpaired t-test
828	None~Q3UPC7	None	A_NRF_GR vs A_NRF_IGG	A_NRF_GR	A_NRF_IGG	17.5607	0.839714	16.8158	0.0729592	1.6758	0.744854	0.501033	0.176741	0.752664	0.184009	permutation FDR (250 perm)	0.220447	FDR correction BH	1	Unpaired t-test
829	None~Q91Z58	None	A_NRF_GR vs A_NRF_IGG	A_NRF_GR	A_NRF_IGG	16.0114	0.300339	14.2727	0.377094	3.33731	1.73869	1.36012	0.00077982	3.10801	0.0075971	permutation FDR (250 perm)	0.00345323	FDR correction BH	1	Unpaired t-test
830	Nono~Q99K48	Nono	A_NRF_GR vs A_NRF_IGG	A_NRF_GR	A_NRF_IGG	22.11	0.168633	20.5317	0.244713	2.98627	1.57835	1.34719	9.30597e-05	4.03124	0.00780064	permutation FDR (250 perm)	0.000834751	FDR correction BH	1	Unpaired t-test
831	Nop56~Q9D6Z1	Nop56	A_NRF_GR vs A_NRF_IGG	A_NRF_GR	A_NRF_IGG	17.3503	0.22889	17.1526	0.186364	1.14683	0.19765	0.168872	0.290183	0.537329	0.584117	permutation FDR (250 perm)	0.339075	FDR correction BH	1	Unpaired t-test
832	Nop58~Q6DFW4	Nop58	A_NRF_GR vs A_NRF_IGG	A_NRF_GR	A_NRF_IGG	18.1894	0.219984	17.4464	0.144637	1.67368	0.743028	0.644989	0.00274309	2.56176	0.107982	permutation FDR (250 perm)	0.00831812	FDR correction BH	1	Unpaired t-test
833	Nosip~Q9D6T0	Nosip	A_NRF_GR vs A_NRF_IGG	A_NRF_GR	A_NRF_IGG	13.974	0.606878	12.9645	0.399244	2.01326	1.00954	0.711239	0.0527836	1.2775	0.0828235	permutation FDR (250 perm)	0.0795471	FDR correction BH	1	Unpaired t-test
834	Nploc4~A0A991EQV5	Nploc4	A_NRF_GR vs A_NRF_IGG	A_NRF_GR	A_NRF_IGG	15.9079	0.175046	15.2889	0.155548	1.53576	0.61895	0.545235	0.00377817	2.42272	0.156835	permutation FDR (250 perm)	0.0105592	FDR correction BH	1	Unpaired t-test
835	Npm1~Q5SQB0	Npm1	A_NRF_GR vs A_NRF_IGG	A_NRF_GR	A_NRF_IGG	18.241	0.268219	15.8086	0.824743	5.39808	2.43245	1.62086	0.00282869	2.54841	0.0043387	permutation FDR (250 perm)	0.0085431	FDR correction BH	1	Unpaired t-test
836	Nr1h2~A0A140LHL9	Nr1h2	A_NRF_GR vs A_NRF_IGG	A_NRF_GR	A_NRF_IGG	14.2255	0.536214	12.9761	0.18714	2.37743	1.2494	0.940889	0.00885982	2.05257	0.0313925	permutation FDR (250 perm)	0.0202936	FDR correction BH	1	Unpaired t-test
837	Nr1h4~Q60641-4	Nr1h4	A_NRF_GR vs A_NRF_IGG	A_NRF_GR	A_NRF_IGG	16.6513	0.657547	12.4635	0.300178	18.2249	4.18784	2.95475	5.67765e-05	4.24583	0.000651163	permutation FDR (250 perm)	0.000607508	FDR correction BH	1	Unpaired t-test
838	Nr2f2~P43135	Nr2f2	A_NRF_GR vs A_NRF_IGG	A_NRF_GR	A_NRF_IGG	14.348	0.607766	12.84	0.779233	2.84425	1.50805	0.960205	0.0383785	1.41591	0.0285572	permutation FDR (250 perm)	0.0607727	FDR correction BH	1	Unpaired t-test
839	Nr3c1~P06537	Nr3c1	A_NRF_GR vs A_NRF_IGG	A_NRF_GR	A_NRF_IGG	22.1037	0.304912	13.4764	1.16373	395.438	8.62731	5.09118	1.66264e-05	4.7792	0.000210066	permutation FDR (250 perm)	0.00031133	FDR correction BH	1	Unpaired t-test
840	Nr3c2~D6RIL1	Nr3c2	A_NRF_GR vs A_NRF_IGG	A_NRF_GR	A_NRF_IGG	15.3926	1.76798	12.5347	0.238996	7.2497	2.85792	1.40782	0.0322257	1.4918	0.006786	permutation FDR (250 perm)	0.0525861	FDR correction BH	1	Unpaired t-test
841	Nr5a2~Q1WLP7	Nr5a2	A_NRF_GR vs A_NRF_IGG	A_NRF_GR	A_NRF_IGG	15.0545	0.552885	13.4891	0.518179	2.9597	1.56545	1.08902	0.0116675	1.93302	0.0170069	permutation FDR (250 perm)	0.0246443	FDR correction BH	1	Unpaired t-test
842	Nsfl1c~Q9CZ44	Nsfl1c	A_NRF_GR vs A_NRF_IGG	A_NRF_GR	A_NRF_IGG	15.4921	0.0879138	14.0784	0.590636	2.66426	1.41373	1.05129	0.00635293	2.19703	0.0196361	permutation FDR (250 perm)	0.0156782	FDR correction BH	1	Unpaired t-test
843	Nubp2~A0A3Q4L2S1	Nubp2	A_NRF_GR vs A_NRF_IGG	A_NRF_GR	A_NRF_IGG	15.5667	0.660715	12.427	0.464222	8.81291	3.13962	2.14132	0.000521968	3.28236	0.00170132	permutation FDR (250 perm)	0.00260636	FDR correction BH	1	Unpaired t-test
844	Nubpl~Q9CWD8	Nubpl	A_NRF_GR vs A_NRF_IGG	A_NRF_GR	A_NRF_IGG	15.9044	0.244383	12.874	0.389979	8.17071	3.03046	2.39428	2.72438e-05	4.56473	0.00130661	permutation FDR (250 perm)	0.000409028	FDR correction BH	1	Unpaired t-test
845	Nudt12~Q9DCN1-2	Nudt12	A_NRF_GR vs A_NRF_IGG	A_NRF_GR	A_NRF_IGG	15.4794	0.225702	16.5435	0.341975	0.478277	-1.06408	-0.860515	0.0041124	2.3859	0.0441017	permutation FDR (250 perm)	0.0112007	FDR correction BH	1	Unpaired t-test
846	Nudt19~P11930	Nudt19	A_NRF_GR vs A_NRF_IGG	A_NRF_GR	A_NRF_IGG	14.9185	1.22712	17.0013	0.532536	0.236067	-2.08273	-1.17515	0.035731	1.44695	0.0127213	permutation FDR (250 perm)	0.0572461	FDR correction BH	1	Unpaired t-test
847	Nudt21~Q9CQF3	Nudt21	A_NRF_GR vs A_NRF_IGG	A_NRF_GR	A_NRF_IGG	17.1269	0.189625	15.9627	0.226134	2.24111	1.16421	0.994725	0.000482692	3.31633	0.0245155	permutation FDR (250 perm)	0.00244282	FDR correction BH	1	Unpaired t-test
848	Nudt7~Q99P30-3	Nudt7	A_NRF_GR vs A_NRF_IGG	A_NRF_GR	A_NRF_IGG	17.8456	0.17661	18.292	0.169142	0.733876	-0.446392	-0.391165	0.0195218	1.70948	0.278056	permutation FDR (250 perm)	0.0358819	FDR correction BH	1	Unpaired t-test
849	Numa1~F6ZQA3	Numa1	A_NRF_GR vs A_NRF_IGG	A_NRF_GR	A_NRF_IGG	14.8349	0.551181	12.6797	0.481193	4.45411	2.15514	1.51511	0.00221761	2.65411	0.00532781	permutation FDR (250 perm)	0.00726912	FDR correction BH	1	Unpaired t-test
850	Nup133~Q8R0G9	Nup133	A_NRF_GR vs A_NRF_IGG	A_NRF_GR	A_NRF_IGG	15.3653	0.552153	13.6858	0.576142	3.20313	1.67948	1.14976	0.0107669	1.96791	0.013975	permutation FDR (250 perm)	0.0231404	FDR correction BH	1	Unpaired t-test
851	Nup153~E9Q3G8	Nup153	A_NRF_GR vs A_NRF_IGG	A_NRF_GR	A_NRF_IGG	14.3687	0.698884	12.9777	0.65337	2.62267	1.39103	0.896072	0.0453906	1.34303	0.0382252	permutation FDR (250 perm)	0.0698819	FDR correction BH	1	Unpaired t-test
852	Nup155~A0A2R8VHH1	Nup155	A_NRF_GR vs A_NRF_IGG	A_NRF_GR	A_NRF_IGG	15.7279	0.355313	12.7518	0.723174	7.86847	2.97608	2.03118	0.000687124	3.16296	0.00210956	permutation FDR (250 perm)	0.00317193	FDR correction BH	1	Unpaired t-test
853	Nup188~Q6ZQH8	Nup188	A_NRF_GR vs A_NRF_IGG	A_NRF_GR	A_NRF_IGG	14.2463	0.612282	12.9803	0.389015	2.405	1.26604	0.892321	0.02331	1.63246	0.0386947	permutation FDR (250 perm)	0.041263	FDR correction BH	1	Unpaired t-test
854	Nup210~Q9QY81	Nup210	A_NRF_GR vs A_NRF_IGG	A_NRF_GR	A_NRF_IGG	15.0027	1.13219	16.678	0.153129	0.313107	-1.67527	-1.00943	0.0440965	1.3556	0.0232152	permutation FDR (250 perm)	0.0681698	FDR correction BH	1	Unpaired t-test
855	Nup43~P59235	Nup43	A_NRF_GR vs A_NRF_IGG	A_NRF_GR	A_NRF_IGG	15.2314	0.248393	13.2084	0.337236	4.06429	2.023	1.62907	0.000158628	3.79962	0.00422373	permutation FDR (250 perm)	0.00117636	FDR correction BH	1	Unpaired t-test
856	Nup93~Q8BJ71	Nup93	A_NRF_GR vs A_NRF_IGG	A_NRF_GR	A_NRF_IGG	13.9925	0.715684	13.0917	0.307853	1.86708	0.900781	0.621312	0.0920941	1.03577	0.118189	permutation FDR (250 perm)	0.127032	FDR correction BH	1	Unpaired t-test
857	Nup98~A0A1B0GSX7	Nup98	A_NRF_GR vs A_NRF_IGG	A_NRF_GR	A_NRF_IGG	14.9317	0.151841	13.0437	0.312719	3.70097	1.8879	1.57233	8.20212e-05	4.08607	0.00479799	permutation FDR (250 perm)	0.000767924	FDR correction BH	1	Unpaired t-test
858	Nvl~Q9DBY8	Nvl	A_NRF_GR vs A_NRF_IGG	A_NRF_GR	A_NRF_IGG	15.2098	0.503522	13.1087	0.302991	4.29037	2.1011	1.56883	0.000816533	3.08803	0.0048194	permutation FDR (250 perm)	0.00356608	FDR correction BH	1	Unpaired t-test
859	Nxf1~Q99JX7	Nxf1	A_NRF_GR vs A_NRF_IGG	A_NRF_GR	A_NRF_IGG	18.1784	0.281412	17.4407	0.0879839	1.66753	0.737709	0.630397	0.00490927	2.30898	0.11381	permutation FDR (250 perm)	0.0127454	FDR correction BH	1	Unpaired t-test
860	Oasl1~Q8VI94	Oasl1	A_NRF_GR vs A_NRF_IGG	A_NRF_GR	A_NRF_IGG	14.4396	0.669306	13.0493	0.150436	2.62125	1.39026	0.995839	0.0126687	1.89727	0.02437	permutation FDR (250 perm)	0.0261042	FDR correction BH	1	Unpaired t-test
861	Ocln~Q61146	Ocln	A_NRF_GR vs A_NRF_IGG	A_NRF_GR	A_NRF_IGG	14.2081	0.557931	13.6023	0.411749	1.52183	0.605803	0.43261	0.180992	0.742341	0.238656	permutation FDR (250 perm)	0.224071	FDR correction BH	1	Unpaired t-test
862	Ogdh~Z4YJV4	Ogdh	A_NRF_GR vs A_NRF_IGG	A_NRF_GR	A_NRF_IGG	14.1376	0.377115	13.237	0.255857	1.86689	0.900636	0.713031	0.0140908	1.85107	0.0822088	permutation FDR (250 perm)	0.0282192	FDR correction BH	1	Unpaired t-test
863	Ogt~Q8CGY8	Ogt	A_NRF_GR vs A_NRF_IGG	A_NRF_GR	A_NRF_IGG	14.0197	0.275135	12.9468	0.462785	2.10364	1.07289	0.818472	0.0136072	1.86623	0.0529219	permutation FDR (250 perm)	0.0277467	FDR correction BH	1	Unpaired t-test
864	Oplah~Q8K010	Oplah	A_NRF_GR vs A_NRF_IGG	A_NRF_GR	A_NRF_IGG	15.5048	0.515453	14.1844	0.866561	2.49729	1.32036	0.834549	0.0638281	1.19499	0.0494186	permutation FDR (250 perm)	0.0932634	FDR correction BH	1	Unpaired t-test
865	Or8b48~A0A1L1SSS5	Or8b48	A_NRF_GR vs A_NRF_IGG	A_NRF_GR	A_NRF_IGG	23.0848	0.525972	24.1597	0.327927	0.474702	-1.07491	-0.791621	0.0238925	1.62174	0.0592948	permutation FDR (250 perm)	0.042107	FDR correction BH	1	Unpaired t-test
866	Otc~Q8R1A8	Otc	A_NRF_GR vs A_NRF_IGG	A_NRF_GR	A_NRF_IGG	17.1475	0.286977	16.3077	0.194764	1.78972	0.839732	0.699637	0.0057262	2.24213	0.0869509	permutation FDR (250 perm)	0.0144896	FDR correction BH	1	Unpaired t-test
867	Otub1~Q7TQI3	Otub1	A_NRF_GR vs A_NRF_IGG	A_NRF_GR	A_NRF_IGG	17.4008	0.285866	14.111	0.191145	9.77982	3.28981	2.74484	3.0813e-06	5.51127	0.000812973	permutation FDR (250 perm)	0.000121468	FDR correction BH	1	Unpaired t-test
868	Oxsr1~Q6P9R2	Oxsr1	A_NRF_GR vs A_NRF_IGG	A_NRF_GR	A_NRF_IGG	14.1863	0.830225	12.8586	0.211637	2.50987	1.32761	0.888237	0.0363472	1.43953	0.0392324	permutation FDR (250 perm)	0.0579853	FDR correction BH	1	Unpaired t-test
869	P4hb~P09103	P4hb	A_NRF_GR vs A_NRF_IGG	A_NRF_GR	A_NRF_IGG	18.2644	0.250155	16.6922	0.219147	2.97367	1.57225	1.31899	0.000178776	3.74769	0.00846474	permutation FDR (250 perm)	0.00126324	FDR correction BH	1	Unpaired t-test
870	Pa2g4~P50580	Pa2g4	A_NRF_GR vs A_NRF_IGG	A_NRF_GR	A_NRF_IGG	15.7918	0.424919	16.0614	0.408969	0.829578	-0.269551	-0.201083	0.458713	0.338459	0.524368	permutation FDR (250 perm)	0.509002	FDR correction BH	1	Unpaired t-test
871	Pabpc1~P29341	Pabpc1	A_NRF_GR vs A_NRF_IGG	A_NRF_GR	A_NRF_IGG	17.0036	0.196794	17.0586	0.197142	0.962569	-0.0550374	-0.0474124	0.743853	0.128513	0.871288	permutation FDR (250 perm)	0.777594	FDR correction BH	1	Unpaired t-test
872	Pabpc4~Q91YZ8	Pabpc4	A_NRF_GR vs A_NRF_IGG	A_NRF_GR	A_NRF_IGG	13.7488	0.267037	13.208	0.502047	1.45482	0.540836	0.407162	0.150586	0.822215	0.261932	permutation FDR (250 perm)	0.191783	FDR correction BH	1	Unpaired t-test
873	Pabpn1~D3YUB9	Pabpn1	A_NRF_GR vs A_NRF_IGG	A_NRF_GR	A_NRF_IGG	15.364	1.36223	12.9308	0.635525	5.40106	2.43324	1.30269	0.0310121	1.50847	0.00879808	permutation FDR (250 perm)	0.0511961	FDR correction BH	1	Unpaired t-test
874	Pacsin3~Q99JB8	Pacsin3	A_NRF_GR vs A_NRF_IGG	A_NRF_GR	A_NRF_IGG	15.8693	0.32712	15.9315	0.230282	0.957794	-0.0622134	-0.0505402	0.796676	0.0987181	0.863392	permutation FDR (250 perm)	0.823617	FDR correction BH	1	Unpaired t-test
875	Pah~P16331	Pah	A_NRF_GR vs A_NRF_IGG	A_NRF_GR	A_NRF_IGG	17.4286	0.422151	16.8143	0.358572	1.53082	0.614308	0.465461	0.103122	0.98665	0.210974	permutation FDR (250 perm)	0.140305	FDR correction BH	1	Unpaired t-test
876	Paics~Q9DCL9	Paics	A_NRF_GR vs A_NRF_IGG	A_NRF_GR	A_NRF_IGG	14.3754	1.16682	12.7754	0.554504	3.03138	1.59998	0.916436	0.0756138	1.1214	0.034961	permutation FDR (250 perm)	0.107131	FDR correction BH	1	Unpaired t-test
877	Palld~Q9ET54-3	Palld	A_NRF_GR vs A_NRF_IGG	A_NRF_GR	A_NRF_IGG	14.3616	0.309856	13.4637	0.771064	1.86336	0.897907	0.606787	0.110446	0.95685	0.124786	permutation FDR (250 perm)	0.14759	FDR correction BH	1	Unpaired t-test
878	Pals1~Q9JLB2	Pals1	A_NRF_GR vs A_NRF_IGG	A_NRF_GR	A_NRF_IGG	14.7405	0.386792	12.9288	0.413997	3.51056	1.8117	1.36515	0.00146157	2.83518	0.007477	permutation FDR (250 perm)	0.00543282	FDR correction BH	1	Unpaired t-test
879	Pals2~Q9JLB0	Pals2	A_NRF_GR vs A_NRF_IGG	A_NRF_GR	A_NRF_IGG	16.0997	2.07077	12.8397	0.266789	9.57937	3.25993	1.47813	0.035371	1.45135	0.00579672	permutation FDR (250 perm)	0.05673	FDR correction BH	1	Unpaired t-test
880	Papss2~O88428	Papss2	A_NRF_GR vs A_NRF_IGG	A_NRF_GR	A_NRF_IGG	16.7823	0.115888	15.3355	0.391589	2.72604	1.44681	1.17077	0.00085699	3.06702	0.012918	permutation FDR (250 perm)	0.003689	FDR correction BH	1	Unpaired t-test
881	Pard3b~Q5SV54	Pard3b	A_NRF_GR vs A_NRF_IGG	A_NRF_GR	A_NRF_IGG	14.4401	0.97239	12.6557	0.429382	3.44462	1.78434	1.10574	0.0270691	1.56753	0.0160401	permutation FDR (250 perm)	0.0461314	FDR correction BH	1	Unpaired t-test
882	Pard3~F6S7Z1	Pard3	A_NRF_GR vs A_NRF_IGG	A_NRF_GR	A_NRF_IGG	17.7407	0.349636	17.0396	0.162001	1.62573	0.701084	0.573494	0.0197832	1.7037	0.141457	permutation FDR (250 perm)	0.0361406	FDR correction BH	1	Unpaired t-test
883	Pard6b~Q9JK83-2	Pard6b	A_NRF_GR vs A_NRF_IGG	A_NRF_GR	A_NRF_IGG	15.6322	0.461052	13.9437	0.687961	3.22316	1.68848	1.1423	0.0123478	1.90841	0.014271	permutation FDR (250 perm)	0.0256548	FDR correction BH	1	Unpaired t-test
884	Parp1~Q921K2	Parp1	A_NRF_GR vs A_NRF_IGG	A_NRF_GR	A_NRF_IGG	15.0824	0.440187	12.9315	0.114635	4.44093	2.15086	1.70349	0.000178569	3.74819	0.00372782	permutation FDR (250 perm)	0.00126324	FDR correction BH	1	Unpaired t-test
885	Parp3~Q3ULW8-2	Parp3	A_NRF_GR vs A_NRF_IGG	A_NRF_GR	A_NRF_IGG	15.131	0.260662	12.7429	0.260286	5.23487	2.38815	1.96933	2.98001e-05	4.52578	0.00239266	permutation FDR (250 perm)	0.000417202	FDR correction BH	1	Unpaired t-test
886	Parp9~Q8CAS9-2	Parp9	A_NRF_GR vs A_NRF_IGG	A_NRF_GR	A_NRF_IGG	16.4546	0.133466	15.9939	0.267079	1.37622	0.460715	0.392974	0.0368948	1.43304	0.276231	permutation FDR (250 perm)	0.0587337	FDR correction BH	1	Unpaired t-test
887	Parva~Q3UF75	Parva	A_NRF_GR vs A_NRF_IGG	A_NRF_GR	A_NRF_IGG	13.828	0.604368	13.1668	0.690443	1.5814	0.661207	0.432226	0.258492	0.587553	0.238925	permutation FDR (250 perm)	0.305139	FDR correction BH	1	Unpaired t-test
888	Patj~A0A571BEG7	Patj	A_NRF_GR vs A_NRF_IGG	A_NRF_GR	A_NRF_IGG	16.2568	0.46189	14.5099	0.680019	3.35638	1.74691	1.18466	0.010322	1.98624	0.0122316	permutation FDR (250 perm)	0.0224743	FDR correction BH	1	Unpaired t-test
889	Paxbp1~P58501	Paxbp1	A_NRF_GR vs A_NRF_IGG	A_NRF_GR	A_NRF_IGG	15.7622	0.230747	12.921	0.445807	7.16614	2.8412	2.20278	6.48604e-05	4.18802	0.00158773	permutation FDR (250 perm)	0.000656492	FDR correction BH	1	Unpaired t-test
890	Pbld1~K3W4L7	Pbld1	A_NRF_GR vs A_NRF_IGG	A_NRF_GR	A_NRF_IGG	14.5983	0.959226	12.4723	0.787282	4.36505	2.126	1.2386	0.0250423	1.60133	0.0105154	permutation FDR (250 perm)	0.0436709	FDR correction BH	1	Unpaired t-test
891	Pbrm1~F6THL5	Pbrm1	A_NRF_GR vs A_NRF_IGG	A_NRF_GR	A_NRF_IGG	13.1183	0.511858	13.1192	0.271769	0.999333	-0.000962056	-0.000720861	0.997799	0.000956911	0.998351	permutation FDR (250 perm)	0.998466	FDR correction BH	1	Unpaired t-test
892	Pcbp1~P60335	Pcbp1	A_NRF_GR vs A_NRF_IGG	A_NRF_GR	A_NRF_IGG	19.4583	0.313873	18.5776	0.0827541	1.8412	0.880649	0.741657	0.00332921	2.47766	0.0731159	permutation FDR (250 perm)	0.00962772	FDR correction BH	1	Unpaired t-test
893	Pcbp2~A0A2R8VHP9	Pcbp2	A_NRF_GR vs A_NRF_IGG	A_NRF_GR	A_NRF_IGG	19.228	0.326185	18.6219	0.242502	1.52211	0.606073	0.49088	0.0416175	1.38072	0.191499	permutation FDR (250 perm)	0.0650762	FDR correction BH	1	Unpaired t-test
894	Pcca~Q91ZA3	Pcca	A_NRF_GR vs A_NRF_IGG	A_NRF_GR	A_NRF_IGG	18.7457	0.22372	20.0675	0.322364	0.400033	-1.32181	-1.07767	0.00111632	2.95221	0.0177703	permutation FDR (250 perm)	0.00453184	FDR correction BH	1	Unpaired t-test
895	Pccb~Q99MN9	Pccb	A_NRF_GR vs A_NRF_IGG	A_NRF_GR	A_NRF_IGG	17.4128	0.405105	17.9391	0.460231	0.694335	-0.526297	-0.388702	0.187632	0.726694	0.281027	permutation FDR (250 perm)	0.230387	FDR correction BH	1	Unpaired t-test
896	Pck1~Q9Z2V4	Pck1	A_NRF_GR vs A_NRF_IGG	A_NRF_GR	A_NRF_IGG	14.9091	0.63321	13.0885	0.226854	3.53233	1.82062	1.31137	0.00336698	2.47276	0.00860751	permutation FDR (250 perm)	0.00968086	FDR correction BH	1	Unpaired t-test
897	Pcnt~A0A1W2P737	Pcnt	A_NRF_GR vs A_NRF_IGG	A_NRF_GR	A_NRF_IGG	13.8447	0.468679	13.102	0.272358	1.67331	0.742705	0.565671	0.0552837	1.2574	0.146217	permutation FDR (250 perm)	0.0823211	FDR correction BH	1	Unpaired t-test
898	Pcx~G5E8R3	Pcx	A_NRF_GR vs A_NRF_IGG	A_NRF_GR	A_NRF_IGG	22.5156	0.123986	24.0145	0.137875	0.353818	-1.49892	-1.35397	8.27706e-06	5.08212	0.0076876	permutation FDR (250 perm)	0.00020236	FDR correction BH	1	Unpaired t-test
899	Pcyt1a~P49586	Pcyt1a	A_NRF_GR vs A_NRF_IGG	A_NRF_GR	A_NRF_IGG	14.696	0.589257	12.5095	0.293328	4.55196	2.18649	1.58438	0.00120065	2.92058	0.00467956	permutation FDR (250 perm)	0.0047331	FDR correction BH	1	Unpaired t-test
900	Pdcd11~Q6NS46	Pdcd11	A_NRF_GR vs A_NRF_IGG	A_NRF_GR	A_NRF_IGG	14.4999	0.392647	12.8698	0.518343	3.09534	1.6301	1.18515	0.0048652	2.3129	0.0121972	permutation FDR (250 perm)	0.012697	FDR correction BH	1	Unpaired t-test
901	Pdcd4~Q61823	Pdcd4	A_NRF_GR vs A_NRF_IGG	A_NRF_GR	A_NRF_IGG	14.8824	0.94694	13.3547	0.699083	2.88331	1.52772	0.909597	0.0656121	1.18302	0.0358769	permutation FDR (250 perm)	0.0950551	FDR correction BH	1	Unpaired t-test
902	Pdcd6ip~Q9WU78-3	Pdcd6ip	A_NRF_GR vs A_NRF_IGG	A_NRF_GR	A_NRF_IGG	16.6492	0.216658	13.8262	0.14494	7.07616	2.82297	2.45369	1.48238e-06	5.82904	0.0011626	permutation FDR (250 perm)	9.05063e-05	FDR correction BH	1	Unpaired t-test
903	Pdcd6~P12815-2	Pdcd6	A_NRF_GR vs A_NRF_IGG	A_NRF_GR	A_NRF_IGG	16.3471	0.592628	12.8837	0.489926	11.0306	3.46344	2.39861	0.000233813	3.63113	0.00129058	permutation FDR (250 perm)	0.0014956	FDR correction BH	1	Unpaired t-test
904	Pde4dip~E9Q1A0	Pde4dip	A_NRF_GR vs A_NRF_IGG	A_NRF_GR	A_NRF_IGG	16.5071	0.0797739	16.3255	0.36089	1.13415	0.181613	0.149674	0.427377	0.369189	0.6245	permutation FDR (250 perm)	0.477769	FDR correction BH	1	Unpaired t-test
905	Pde8a~O88502	Pde8a	A_NRF_GR vs A_NRF_IGG	A_NRF_GR	A_NRF_IGG	16.4887	0.201938	13.0975	0.55179	10.4923	3.39125	2.53222	5.80317e-05	4.23633	0.000997938	permutation FDR (250 perm)	0.000610915	FDR correction BH	1	Unpaired t-test
906	Pdha1~P35486	Pdha1	A_NRF_GR vs A_NRF_IGG	A_NRF_GR	A_NRF_IGG	15.0574	0.904626	14.5941	1.29663	1.37868	0.463284	0.242203	0.629885	0.200739	0.458843	permutation FDR (250 perm)	0.672536	FDR correction BH	1	Unpaired t-test
907	Pdhb~Q9D051	Pdhb	A_NRF_GR vs A_NRF_IGG	A_NRF_GR	A_NRF_IGG	16.6975	0.370807	16.8871	0.156907	0.876827	-0.189635	-0.153867	0.445803	0.350857	0.614819	permutation FDR (250 perm)	0.496147	FDR correction BH	1	Unpaired t-test
908	Pdia3~P27773	Pdia3	A_NRF_GR vs A_NRF_IGG	A_NRF_GR	A_NRF_IGG	15.637	0.483736	15.723	0.0791063	0.942127	-0.0860061	-0.0670354	0.771457	0.112688	0.818004	permutation FDR (250 perm)	0.801973	FDR correction BH	1	Unpaired t-test
909	Pdia4~A0A0R4J0Z1	Pdia4	A_NRF_GR vs A_NRF_IGG	A_NRF_GR	A_NRF_IGG	15.6338	0.295215	14.8689	0.195152	1.6992	0.764859	0.635097	0.009583	2.0185	0.111965	permutation FDR (250 perm)	0.0211626	FDR correction BH	1	Unpaired t-test
910	Pdia5~Q921X9	Pdia5	A_NRF_GR vs A_NRF_IGG	A_NRF_GR	A_NRF_IGG	16.6217	0.218906	16.4575	0.343717	1.12058	0.164249	0.132966	0.511238	0.291377	0.660697	permutation FDR (250 perm)	0.56064	FDR correction BH	1	Unpaired t-test
911	Pdia6~Q3TML0	Pdia6	A_NRF_GR vs A_NRF_IGG	A_NRF_GR	A_NRF_IGG	15.685	1.22301	15.3218	1.3189	1.28627	0.363195	0.178171	0.738482	0.13166	0.566426	permutation FDR (250 perm)	0.77414	FDR correction BH	1	Unpaired t-test
912	Pdk1~Q8BFP9	Pdk1	A_NRF_GR vs A_NRF_IGG	A_NRF_GR	A_NRF_IGG	14.7428	0.476004	13.1922	0.143321	2.92928	1.55055	1.20477	0.00166005	2.77988	0.0115161	permutation FDR (250 perm)	0.00590678	FDR correction BH	1	Unpaired t-test
913	Pdlim1~S4R1V0	Pdlim1	A_NRF_GR vs A_NRF_IGG	A_NRF_GR	A_NRF_IGG	14.2077	0.36806	13.2395	0.447582	1.95641	0.968207	0.725486	0.0275514	1.55986	0.0781237	permutation FDR (250 perm)	0.0466878	FDR correction BH	1	Unpaired t-test
914	Pdlim5~Q8CI51	Pdlim5	A_NRF_GR vs A_NRF_IGG	A_NRF_GR	A_NRF_IGG	17.6572	0.183749	16.9786	0.217175	1.60059	0.678604	0.582871	0.00613551	2.21215	0.136362	permutation FDR (250 perm)	0.0152928	FDR correction BH	1	Unpaired t-test
915	Pds5a~E9QPI5	Pds5a	A_NRF_GR vs A_NRF_IGG	A_NRF_GR	A_NRF_IGG	13.5823	0.515632	13.087	0.433336	1.40967	0.495361	0.356665	0.249833	0.60235	0.313612	permutation FDR (250 perm)	0.296788	FDR correction BH	1	Unpaired t-test
916	Pds5b~F8WHU5	Pds5b	A_NRF_GR vs A_NRF_IGG	A_NRF_GR	A_NRF_IGG	14.2384	0.628058	12.8935	0.226616	2.54013	1.3449	0.970702	0.0130025	1.88597	0.0270943	permutation FDR (250 perm)	0.0266818	FDR correction BH	1	Unpaired t-test
917	Pecr~Q3UXD9	Pecr	A_NRF_GR vs A_NRF_IGG	A_NRF_GR	A_NRF_IGG	17.44	0.253932	18.3303	0.128475	0.539507	-0.890286	-0.764651	0.00163506	2.78647	0.0667485	permutation FDR (250 perm)	0.00585963	FDR correction BH	1	Unpaired t-test
918	Pef1~Q8BFY6	Pef1	A_NRF_GR vs A_NRF_IGG	A_NRF_GR	A_NRF_IGG	15.069	0.476936	12.7813	0.310575	4.8828	2.28771	1.7219	0.00043614	3.36037	0.00363322	permutation FDR (250 perm)	0.00228034	FDR correction BH	1	Unpaired t-test
919	Pex1~Q5BL07	Pex1	A_NRF_GR vs A_NRF_IGG	A_NRF_GR	A_NRF_IGG	15.1246	0.142635	13.1103	0.481025	4.03962	2.01422	1.56181	0.000439088	3.35745	0.00485619	permutation FDR (250 perm)	0.00228387	FDR correction BH	1	Unpaired t-test
920	Pex5~O09012-2	Pex5	A_NRF_GR vs A_NRF_IGG	A_NRF_GR	A_NRF_IGG	17.0693	0.237975	17.0929	0.292383	0.983773	-0.023603	-0.019384	0.91718	0.0375455	0.946704	permutation FDR (250 perm)	0.928962	FDR correction BH	1	Unpaired t-test
921	Pex6~Q99LC9	Pex6	A_NRF_GR vs A_NRF_IGG	A_NRF_GR	A_NRF_IGG	16.022	0.358537	13.6767	0.295473	5.08182	2.34535	1.8493	0.000123867	3.90704	0.00289483	permutation FDR (250 perm)	0.000986985	FDR correction BH	1	Unpaired t-test
922	Pfkfb1~P70266	Pfkfb1	A_NRF_GR vs A_NRF_IGG	A_NRF_GR	A_NRF_IGG	16.5012	0.723615	17.1054	0.586112	0.657866	-0.604133	-0.392898	0.304082	0.517009	0.276278	permutation FDR (250 perm)	0.353112	FDR correction BH	1	Unpaired t-test
923	Pfkl~P12382	Pfkl	A_NRF_GR vs A_NRF_IGG	A_NRF_GR	A_NRF_IGG	15.3152	0.206188	15.1337	0.198512	1.13401	0.181431	0.155702	0.314329	0.502616	0.611153	permutation FDR (250 perm)	0.362203	FDR correction BH	1	Unpaired t-test
924	Pfkm~P47857	Pfkm	A_NRF_GR vs A_NRF_IGG	A_NRF_GR	A_NRF_IGG	14.077	0.114141	12.7761	0.44155	2.46384	1.30091	1.02976	0.00260232	2.58464	0.0212397	permutation FDR (250 perm)	0.00805429	FDR correction BH	1	Unpaired t-test
925	Pgam5~Q8BX10	Pgam5	A_NRF_GR vs A_NRF_IGG	A_NRF_GR	A_NRF_IGG	14.5463	0.600104	13.2167	0.248912	2.51332	1.32959	0.966912	0.0121495	1.91544	0.027677	permutation FDR (250 perm)	0.0253835	FDR correction BH	1	Unpaired t-test
926	Pgk1~P09411	Pgk1	A_NRF_GR vs A_NRF_IGG	A_NRF_GR	A_NRF_IGG	15.3975	0.25194	14.0317	0.447873	2.57717	1.36579	1.05329	0.0036784	2.43434	0.0195474	permutation FDR (250 perm)	0.0103188	FDR correction BH	1	Unpaired t-test
927	Pgls~Q9CQ60	Pgls	A_NRF_GR vs A_NRF_IGG	A_NRF_GR	A_NRF_IGG	16.6435	0.23148	14.2802	0.825906	5.14558	2.36333	1.5806	0.0030869	2.51048	0.00471597	permutation FDR (250 perm)	0.00917497	FDR correction BH	1	Unpaired t-test
928	Pgm1~Q9D0F9	Pgm1	A_NRF_GR vs A_NRF_IGG	A_NRF_GR	A_NRF_IGG	14.9691	0.428926	13.0685	0.608734	3.73351	1.90053	1.3291	0.00446853	2.34984	0.00810265	permutation FDR (250 perm)	0.0119419	FDR correction BH	1	Unpaired t-test
929	Phb1~P67778	Phb1	A_NRF_GR vs A_NRF_IGG	A_NRF_GR	A_NRF_IGG	15.5061	0.383647	15.3496	0.212244	1.11455	0.156466	0.124859	0.559219	0.252418	0.678076	permutation FDR (250 perm)	0.608801	FDR correction BH	1	Unpaired t-test
930	Phb2~O35129	Phb2	A_NRF_GR vs A_NRF_IGG	A_NRF_GR	A_NRF_IGG	17.1201	0.675106	16.9012	0.278243	1.16383	0.218879	0.153969	0.622217	0.206058	0.61464	permutation FDR (250 perm)	0.667202	FDR correction BH	1	Unpaired t-test
931	Phkb~Q7TSH2	Phkb	A_NRF_GR vs A_NRF_IGG	A_NRF_GR	A_NRF_IGG	14.0989	0.318243	13.2692	0.352636	1.77736	0.82974	0.651162	0.0232307	1.63394	0.105335	permutation FDR (250 perm)	0.0411829	FDR correction BH	1	Unpaired t-test
932	Phldb2~Q8K1N2	Phldb2	A_NRF_GR vs A_NRF_IGG	A_NRF_GR	A_NRF_IGG	16.1948	0.832696	12.8299	0.494989	10.3028	3.36496	2.15801	0.000950694	3.02196	0.00168939	permutation FDR (250 perm)	0.00401718	FDR correction BH	1	Unpaired t-test
933	Phyh~O35386	Phyh	A_NRF_GR vs A_NRF_IGG	A_NRF_GR	A_NRF_IGG	17.1956	0.300913	17.8038	0.230728	0.656012	-0.608205	-0.498969	0.0320753	1.49383	0.185799	permutation FDR (250 perm)	0.0524551	FDR correction BH	1	Unpaired t-test
934	Pias1~Q3U556	Pias1	A_NRF_GR vs A_NRF_IGG	A_NRF_GR	A_NRF_IGG	14.5716	0.67682	12.6375	0.669991	3.82127	1.93405	1.24791	0.0125568	1.90112	0.0100268	permutation FDR (250 perm)	0.0259093	FDR correction BH	1	Unpaired t-test
935	Picalm~Q7M6Y3-2	Picalm	A_NRF_GR vs A_NRF_IGG	A_NRF_GR	A_NRF_IGG	17.7299	0.555974	14.4568	0.681232	9.6672	3.2731	2.17097	0.000659272	3.18094	0.00166382	permutation FDR (250 perm)	0.00309589	FDR correction BH	1	Unpaired t-test
936	Pigr~O70570	Pigr	A_NRF_GR vs A_NRF_IGG	A_NRF_GR	A_NRF_IGG	16.3561	0.274778	16.4779	0.976026	0.919013	-0.121843	-0.0768526	0.842011	0.0746821	0.792757	permutation FDR (250 perm)	0.862745	FDR correction BH	1	Unpaired t-test
937	Pik3ap1~Q9EQ32	Pik3ap1	A_NRF_GR vs A_NRF_IGG	A_NRF_GR	A_NRF_IGG	15.2157	0.946208	14.2513	0.280468	1.95128	0.964423	0.614365	0.141477	0.849314	0.121371	permutation FDR (250 perm)	0.182229	FDR correction BH	1	Unpaired t-test
938	Pipox~Q9D826	Pipox	A_NRF_GR vs A_NRF_IGG	A_NRF_GR	A_NRF_IGG	19.4322	0.508542	19.7214	0.314	0.818357	-0.289198	-0.215006	0.434088	0.362423	0.501948	permutation FDR (250 perm)	0.483827	FDR correction BH	1	Unpaired t-test
939	Pitrm1~Q8K411	Pitrm1	A_NRF_GR vs A_NRF_IGG	A_NRF_GR	A_NRF_IGG	15.003	1.32222	12.7779	0.393425	4.67555	2.22514	1.23862	0.0314204	1.50279	0.0105028	permutation FDR (250 perm)	0.051666	FDR correction BH	1	Unpaired t-test
940	Pklr~E9Q509	Pklr	A_NRF_GR vs A_NRF_IGG	A_NRF_GR	A_NRF_IGG	16.4106	0.284239	15.9449	0.250048	1.38101	0.465721	0.382187	0.0771261	1.1128	0.286948	permutation FDR (250 perm)	0.108892	FDR correction BH	1	Unpaired t-test
941	Pkm~P52480	Pkm	A_NRF_GR vs A_NRF_IGG	A_NRF_GR	A_NRF_IGG	14.6537	1.14442	13.0061	0.458037	3.13303	1.64756	0.962535	0.0598572	1.22288	0.028205	permutation FDR (250 perm)	0.0880806	FDR correction BH	1	Unpaired t-test
942	Pkp1~P97350	Pkp1	A_NRF_GR vs A_NRF_IGG	A_NRF_GR	A_NRF_IGG	14.8764	2.47764	13.8635	1.35867	2.01785	1.01282	0.384894	0.55755	0.253716	0.284627	permutation FDR (250 perm)	0.607426	FDR correction BH	1	Unpaired t-test
943	Pkp2~Q9CQ73	Pkp2	A_NRF_GR vs A_NRF_IGG	A_NRF_GR	A_NRF_IGG	17.8589	0.0827021	20.0931	0.165515	0.212542	-2.23418	-2.01855	7.78236e-07	6.10889	0.00212939	permutation FDR (250 perm)	6.1632e-05	FDR correction BH	1	Unpaired t-test
944	Pla2g6~P97819-2	Pla2g6	A_NRF_GR vs A_NRF_IGG	A_NRF_GR	A_NRF_IGG	15.7545	0.282939	12.838	0.438943	7.54981	2.91644	2.24081	6.99975e-05	4.15492	0.00152418	permutation FDR (250 perm)	0.000699042	FDR correction BH	1	Unpaired t-test
945	Plbd1~A0A0R4J0B2	Plbd1	A_NRF_GR vs A_NRF_IGG	A_NRF_GR	A_NRF_IGG	14.0897	0.472508	13.147	0.340879	1.92209	0.942676	0.705393	0.0310663	1.50771	0.0849633	permutation FDR (250 perm)	0.0511961	FDR correction BH	1	Unpaired t-test
946	Plec~Q9QXS1-13	Plec	A_NRF_GR vs A_NRF_IGG	A_NRF_GR	A_NRF_IGG	19.2137	0.190514	21.5637	0.18503	0.196138	-2.35006	-2.03762	4.87375e-06	5.31214	0.00208178	permutation FDR (250 perm)	0.000159695	FDR correction BH	1	Unpaired t-test
947	Plekha7~Q3UIL6-2	Plekha7	A_NRF_GR vs A_NRF_IGG	A_NRF_GR	A_NRF_IGG	16.9777	0.283035	16.0103	0.147	1.95539	0.967454	0.817013	0.00191235	2.71843	0.0532283	permutation FDR (250 perm)	0.00648122	FDR correction BH	1	Unpaired t-test
948	Plg~P20918	Plg	A_NRF_GR vs A_NRF_IGG	A_NRF_GR	A_NRF_IGG	17.8069	0.291181	18.2025	0.285085	0.760203	-0.395543	-0.320207	0.143718	0.842489	0.352298	permutation FDR (250 perm)	0.184166	FDR correction BH	1	Unpaired t-test
949	Plrg1~Q922V4	Plrg1	A_NRF_GR vs A_NRF_IGG	A_NRF_GR	A_NRF_IGG	16.1151	0.344434	14.5997	0.477887	2.85878	1.5154	1.13081	0.00430271	2.36626	0.0149371	permutation FDR (250 perm)	0.0115926	FDR correction BH	1	Unpaired t-test
950	Pmpca~Q9DC61	Pmpca	A_NRF_GR vs A_NRF_IGG	A_NRF_GR	A_NRF_IGG	15.0049	0.481324	15.0354	0.671839	0.979121	-0.0304416	-0.0206082	0.951204	0.0217265	0.943317	permutation FDR (250 perm)	0.957596	FDR correction BH	1	Unpaired t-test
951	Pmpcb~Q9CXT8	Pmpcb	A_NRF_GR vs A_NRF_IGG	A_NRF_GR	A_NRF_IGG	14.1894	0.410137	14.3595	0.223074	0.88883	-0.17002	-0.133921	0.551456	0.258489	0.658701	permutation FDR (250 perm)	0.6021	FDR correction BH	1	Unpaired t-test
952	Pmvk~D3YXP6	Pmvk	A_NRF_GR vs A_NRF_IGG	A_NRF_GR	A_NRF_IGG	14.9821	1.24562	13.0378	0.423758	3.84833	1.94423	1.10491	0.0429413	1.36712	0.0161203	permutation FDR (250 perm)	0.0668671	FDR correction BH	1	Unpaired t-test
953	Pnn~O35691	Pnn	A_NRF_GR vs A_NRF_IGG	A_NRF_GR	A_NRF_IGG	17.3425	0.232577	16.0686	0.207475	2.41812	1.27388	1.07962	0.000398322	3.39977	0.0176196	permutation FDR (250 perm)	0.00213102	FDR correction BH	1	Unpaired t-test
954	Poldip2~F6SQH7	Poldip2	A_NRF_GR vs A_NRF_IGG	A_NRF_GR	A_NRF_IGG	15.0722	0.267767	13.8047	0.771129	2.40736	1.26745	0.861458	0.0360845	1.44268	0.0439132	permutation FDR (250 perm)	0.0577506	FDR correction BH	1	Unpaired t-test
955	Poldip3~Q8BG81	Poldip3	A_NRF_GR vs A_NRF_IGG	A_NRF_GR	A_NRF_IGG	15.8656	0.326819	16.1522	0.301227	0.819864	-0.286544	-0.228029	0.306857	0.513064	0.481012	permutation FDR (250 perm)	0.355508	FDR correction BH	1	Unpaired t-test
956	Polr2a~A0A0R4J0V5	Polr2a	A_NRF_GR vs A_NRF_IGG	A_NRF_GR	A_NRF_IGG	14.2372	0.628626	12.3053	0.547	3.81558	1.9319	1.30437	0.00699399	2.15528	0.00876297	permutation FDR (250 perm)	0.0168984	FDR correction BH	1	Unpaired t-test
957	Polr2b~Q8CFI7	Polr2b	A_NRF_GR vs A_NRF_IGG	A_NRF_GR	A_NRF_IGG	16.0298	0.217399	13.226	0.234095	6.98251	2.80375	2.36713	5.11537e-06	5.29112	0.00132671	permutation FDR (250 perm)	0.000159695	FDR correction BH	1	Unpaired t-test
958	Polr2c~P97760	Polr2c	A_NRF_GR vs A_NRF_IGG	A_NRF_GR	A_NRF_IGG	14.0577	0.859585	12.5326	0.258062	2.87797	1.52505	1.00454	0.0258405	1.5877	0.0236535	permutation FDR (250 perm)	0.0446472	FDR correction BH	1	Unpaired t-test
959	Polr2e~Q80UW8	Polr2e	A_NRF_GR vs A_NRF_IGG	A_NRF_GR	A_NRF_IGG	14.8465	0.191729	13.2069	0.42932	3.11599	1.63969	1.28961	0.000931299	3.03091	0.00900477	permutation FDR (250 perm)	0.00395208	FDR correction BH	1	Unpaired t-test
960	Pon1~P52430	Pon1	A_NRF_GR vs A_NRF_IGG	A_NRF_GR	A_NRF_IGG	16.0763	1.62351	12.6643	0.162768	10.644	3.41197	1.75691	0.0110717	1.95579	0.00342609	permutation FDR (250 perm)	0.0236259	FDR correction BH	1	Unpaired t-test
961	Por~P37040	Por	A_NRF_GR vs A_NRF_IGG	A_NRF_GR	A_NRF_IGG	15.8064	0.0667559	14.6578	1.13146	2.21706	1.14864	0.694304	0.129735	0.886944	0.0885827	permutation FDR (250 perm)	0.168554	FDR correction BH	1	Unpaired t-test
962	Ppan~Q91YU8	Ppan	A_NRF_GR vs A_NRF_IGG	A_NRF_GR	A_NRF_IGG	15.0254	0.643656	13.0249	0.362854	4.00133	2.00048	1.40227	0.00336298	2.47328	0.00690496	permutation FDR (250 perm)	0.00968086	FDR correction BH	1	Unpaired t-test
963	Ppara~P23204	Ppara	A_NRF_GR vs A_NRF_IGG	A_NRF_GR	A_NRF_IGG	14.4791	1.21655	12.7451	0.412696	3.32639	1.73396	0.995559	0.0580147	1.23646	0.0243942	permutation FDR (250 perm)	0.0857908	FDR correction BH	1	Unpaired t-test
964	Ppcs~Q8VDG5	Ppcs	A_NRF_GR vs A_NRF_IGG	A_NRF_GR	A_NRF_IGG	16.1507	0.438395	12.9569	0.42839	9.15023	3.19381	2.35899	0.000103642	3.98446	0.00135446	permutation FDR (250 perm)	0.000894258	FDR correction BH	1	Unpaired t-test
965	Ppfia1~B2RXW8	Ppfia1	A_NRF_GR vs A_NRF_IGG	A_NRF_GR	A_NRF_IGG	15.8041	0.815404	14.583	1.04205	2.33117	1.22105	0.692235	0.161071	0.792981	0.0892943	permutation FDR (250 perm)	0.203102	FDR correction BH	1	Unpaired t-test
966	Ppfibp1~Q8C8U0	Ppfibp1	A_NRF_GR vs A_NRF_IGG	A_NRF_GR	A_NRF_IGG	15.9357	1.7507	14.6527	0.15096	2.43347	1.28301	0.636883	0.252897	0.597056	0.111405	permutation FDR (250 perm)	0.299952	FDR correction BH	1	Unpaired t-test
967	Ppfibp2~G3X957	Ppfibp2	A_NRF_GR vs A_NRF_IGG	A_NRF_GR	A_NRF_IGG	15.6977	0.347087	13.2205	0.628838	5.5679	2.47713	1.75101	0.000987237	3.00558	0.00346574	permutation FDR (250 perm)	0.00413095	FDR correction BH	1	Unpaired t-test
968	Ppia~P17742	Ppia	A_NRF_GR vs A_NRF_IGG	A_NRF_GR	A_NRF_IGG	18.1843	0.156381	18.4482	0.148255	0.832865	-0.263846	-0.234653	0.0782021	1.10678	0.469738	permutation FDR (250 perm)	0.110243	FDR correction BH	1	Unpaired t-test
969	Ppig~A2AR02	Ppig	A_NRF_GR vs A_NRF_IGG	A_NRF_GR	A_NRF_IGG	15.6405	0.135619	12.9746	0.320376	6.34639	2.66594	2.22002	1.13073e-05	4.94664	0.00156154	permutation FDR (250 perm)	0.000249092	FDR correction BH	1	Unpaired t-test
970	Ppil2~Q9D787	Ppil2	A_NRF_GR vs A_NRF_IGG	A_NRF_GR	A_NRF_IGG	16.2658	0.83258	13.0511	0.254426	9.28343	3.21466	2.13935	0.000688169	3.16231	0.00171645	permutation FDR (250 perm)	0.00317193	FDR correction BH	1	Unpaired t-test
971	Ppil4~Q9CXG3	Ppil4	A_NRF_GR vs A_NRF_IGG	A_NRF_GR	A_NRF_IGG	14.9197	0.346097	12.6431	0.352525	4.8453	2.27659	1.77135	0.000206057	3.68601	0.00332635	permutation FDR (250 perm)	0.00138369	FDR correction BH	1	Unpaired t-test
972	Ppm1f~Q8CGA0	Ppm1f	A_NRF_GR vs A_NRF_IGG	A_NRF_GR	A_NRF_IGG	14.5529	0.907192	12.714	0.393231	3.57732	1.83888	1.17062	0.0181083	1.74212	0.0129649	permutation FDR (250 perm)	0.034071	FDR correction BH	1	Unpaired t-test
973	Ppox~P51175	Ppox	A_NRF_GR vs A_NRF_IGG	A_NRF_GR	A_NRF_IGG	14.5856	0.440454	12.896	0.596529	3.22583	1.68967	1.18315	0.00756559	2.12116	0.0123537	permutation FDR (250 perm)	0.0180466	FDR correction BH	1	Unpaired t-test
974	Ppp1ca~P62137	Ppp1ca	A_NRF_GR vs A_NRF_IGG	A_NRF_GR	A_NRF_IGG	17.2605	0.169183	15.5223	0.381033	3.3362	1.7382	1.40099	0.000357462	3.44677	0.00694395	permutation FDR (250 perm)	0.00199805	FDR correction BH	1	Unpaired t-test
975	Ppp2r1a~Q76MZ3	Ppp2r1a	A_NRF_GR vs A_NRF_IGG	A_NRF_GR	A_NRF_IGG	17.0803	0.300217	12.8903	0.485276	18.2525	4.19002	3.15168	1.4496e-05	4.83875	0.000527473	permutation FDR (250 perm)	0.000289534	FDR correction BH	1	Unpaired t-test
976	Ppp2r5d~Q91V89	Ppp2r5d	A_NRF_GR vs A_NRF_IGG	A_NRF_GR	A_NRF_IGG	14.7747	0.79865	12.9149	0.590207	3.62971	1.85985	1.1821	0.0176017	1.75444	0.0123975	permutation FDR (250 perm)	0.0334188	FDR correction BH	1	Unpaired t-test
977	Prdx1~P35700	Prdx1	A_NRF_GR vs A_NRF_IGG	A_NRF_GR	A_NRF_IGG	17.8532	0.173873	17.6682	0.208236	1.1368	0.184974	0.159925	0.282293	0.549301	0.602152	permutation FDR (250 perm)	0.330629	FDR correction BH	1	Unpaired t-test
978	Prdx3~P20108	Prdx3	A_NRF_GR vs A_NRF_IGG	A_NRF_GR	A_NRF_IGG	16.7465	1.75168	17.1967	2.04519	0.731923	-0.450236	-0.176239	0.78187	0.106865	0.57035	permutation FDR (250 perm)	0.809987	FDR correction BH	1	Unpaired t-test
979	Prdx5~P99029-2	Prdx5	A_NRF_GR vs A_NRF_IGG	A_NRF_GR	A_NRF_IGG	16.625	0.315668	16.8893	0.134948	0.832626	-0.26426	-0.220547	0.230832	0.636704	0.493167	permutation FDR (250 perm)	0.277295	FDR correction BH	1	Unpaired t-test
980	Prdx6~O08709	Prdx6	A_NRF_GR vs A_NRF_IGG	A_NRF_GR	A_NRF_IGG	15.8973	0.127336	13.6384	1.05681	4.78614	2.25886	1.39906	0.0103851	1.98359	0.00701219	permutation FDR (250 perm)	0.0225137	FDR correction BH	1	Unpaired t-test
981	Preb~Q9WUQ2	Preb	A_NRF_GR vs A_NRF_IGG	A_NRF_GR	A_NRF_IGG	14.931	0.491578	14.7809	0.133153	1.10963	0.150084	0.115981	0.627987	0.20205	0.698271	permutation FDR (250 perm)	0.670987	FDR correction BH	1	Unpaired t-test
982	Prelp~Q9JK53	Prelp	A_NRF_GR vs A_NRF_IGG	A_NRF_GR	A_NRF_IGG	14.2887	0.742427	13.2395	0.224412	2.06944	1.04924	0.724715	0.0575972	1.2396	0.0785007	permutation FDR (250 perm)	0.0852575	FDR correction BH	1	Unpaired t-test
983	Prkaa2~Q8BRK8	Prkaa2	A_NRF_GR vs A_NRF_IGG	A_NRF_GR	A_NRF_IGG	15.8411	0.461347	13.6284	0.484528	4.63533	2.21267	1.59614	0.00122824	2.91072	0.00453199	permutation FDR (250 perm)	0.00481652	FDR correction BH	1	Unpaired t-test
984	Prkar2a~A0A0A6YY28	Prkar2a	A_NRF_GR vs A_NRF_IGG	A_NRF_GR	A_NRF_IGG	13.9807	0.412207	13.0457	0.392581	1.91185	0.934969	0.703698	0.0293786	1.53197	0.0854409	permutation FDR (250 perm)	0.0491174	FDR correction BH	1	Unpaired t-test
985	Prkci~Q62074	Prkci	A_NRF_GR vs A_NRF_IGG	A_NRF_GR	A_NRF_IGG	15.3574	0.331141	13.2918	0.727106	4.18588	2.06553	1.41351	0.00420213	2.37653	0.00665907	permutation FDR (250 perm)	0.0114243	FDR correction BH	1	Unpaired t-test
986	Prkcz~Q02956-2	Prkcz	A_NRF_GR vs A_NRF_IGG	A_NRF_GR	A_NRF_IGG	15.8353	1.66043	12.83	0.391626	8.02912	3.00524	1.51401	0.0224788	1.64823	0.00534106	permutation FDR (250 perm)	0.0399921	FDR correction BH	1	Unpaired t-test
987	Prodh2~Q8VCZ9	Prodh2	A_NRF_GR vs A_NRF_IGG	A_NRF_GR	A_NRF_IGG	15.0038	0.260191	14.2225	0.778802	1.71876	0.781366	0.530073	0.150408	0.82273	0.165156	permutation FDR (250 perm)	0.191754	FDR correction BH	1	Unpaired t-test
988	Prodh~Q9WU79	Prodh	A_NRF_GR vs A_NRF_IGG	A_NRF_GR	A_NRF_IGG	16.8529	0.106445	15.8096	0.291807	2.06081	1.04321	0.884577	0.00113388	2.94543	0.0399071	permutation FDR (250 perm)	0.00457833	FDR correction BH	1	Unpaired t-test
989	Prorsd1~Q9D820	Prorsd1	A_NRF_GR vs A_NRF_IGG	A_NRF_GR	A_NRF_IGG	14.8655	0.845281	13.3456	0.305578	2.86782	1.51995	1.00067	0.0263216	1.57969	0.0239545	permutation FDR (250 perm)	0.0452064	FDR correction BH	1	Unpaired t-test
990	Prox1~P48437	Prox1	A_NRF_GR vs A_NRF_IGG	A_NRF_GR	A_NRF_IGG	17.7986	0.582555	13.0789	0.105659	26.3507	4.71977	3.51742	8.97984e-06	5.04673	0.00046281	permutation FDR (250 perm)	0.000206951	FDR correction BH	1	Unpaired t-test
991	Prpf19~Q99KP6	Prpf19	A_NRF_GR vs A_NRF_IGG	A_NRF_GR	A_NRF_IGG	18.5555	0.284521	16.7989	0.26453	3.37918	1.75667	1.43484	0.000228869	3.64041	0.00629177	permutation FDR (250 perm)	0.00149064	FDR correction BH	1	Unpaired t-test
992	Prpf31~Q8CCF0	Prpf31	A_NRF_GR vs A_NRF_IGG	A_NRF_GR	A_NRF_IGG	16.2552	0.309407	12.9433	0.515664	9.93059	3.31188	2.45834	7.57651e-05	4.12053	0.00114634	permutation FDR (250 perm)	0.000722905	FDR correction BH	1	Unpaired t-test
993	Prpf38a~Q4FK66	Prpf38a	A_NRF_GR vs A_NRF_IGG	A_NRF_GR	A_NRF_IGG	17.3372	0.264062	12.8242	0.478056	22.8328	4.51303	3.43115	7.27808e-06	5.13798	0.000494624	permutation FDR (250 perm)	0.000191273	FDR correction BH	1	Unpaired t-test
994	Prpf38b~Q80SY5	Prpf38b	A_NRF_GR vs A_NRF_IGG	A_NRF_GR	A_NRF_IGG	15.1236	0.299633	12.9929	0.221275	4.37949	2.13076	1.75364	6.10494e-05	4.21432	0.00345186	permutation FDR (250 perm)	0.000630704	FDR correction BH	1	Unpaired t-test
995	Prpf3~Q922U1	Prpf3	A_NRF_GR vs A_NRF_IGG	A_NRF_GR	A_NRF_IGG	14.5636	0.631943	13.0534	0.382721	2.84839	1.51015	1.0586	0.012213	1.91318	0.0192221	permutation FDR (250 perm)	0.0254807	FDR correction BH	1	Unpaired t-test
996	Prpf40a~A0A1B0GRU8	Prpf40a	A_NRF_GR vs A_NRF_IGG	A_NRF_GR	A_NRF_IGG	19.3547	0.167693	17.8074	0.193045	2.92281	1.54736	1.3483	4.42804e-05	4.35379	0.00779405	permutation FDR (250 perm)	0.000510247	FDR correction BH	1	Unpaired t-test
997	Prpf4b~Q61136	Prpf4b	A_NRF_GR vs A_NRF_IGG	A_NRF_GR	A_NRF_IGG	16.4106	0.10232	13.9264	0.0587829	5.59521	2.48419	2.32574	2.83827e-08	7.54695	0.00140806	permutation FDR (250 perm)	1.70453e-05	FDR correction BH	1	Unpaired t-test
998	Prpf4~Q9DAW6	Prpf4	A_NRF_GR vs A_NRF_IGG	A_NRF_GR	A_NRF_IGG	14.3699	0.73775	14.0257	0.605168	1.26942	0.344169	0.221914	0.555146	0.255593	0.490923	permutation FDR (250 perm)	0.605247	FDR correction BH	1	Unpaired t-test
999	Prpf6~Q91YR7	Prpf6	A_NRF_GR vs A_NRF_IGG	A_NRF_GR	A_NRF_IGG	16.102	0.197061	13.0248	0.582824	8.4396	3.07717	2.27063	0.000130472	3.88448	0.00147801	permutation FDR (250 perm)	0.00102328	FDR correction BH	1	Unpaired t-test
1000	Prpf8~Q99PV0	Prpf8	A_NRF_GR vs A_NRF_IGG	A_NRF_GR	A_NRF_IGG	18.0655	0.379064	16.2603	0.216072	3.49493	1.80526	1.44201	0.000372729	3.42861	0.00617767	permutation FDR (250 perm)	0.00205226	FDR correction BH	1	Unpaired t-test
1001	Prph~G5E846	Prph	A_NRF_GR vs A_NRF_IGG	A_NRF_GR	A_NRF_IGG	16.1674	0.511866	13.1875	0.341053	7.88973	2.97998	2.19905	0.000155933	3.80706	0.00161686	permutation FDR (250 perm)	0.00116631	FDR correction BH	1	Unpaired t-test
1002	Prxl2b~Q9DB60	Prxl2b	A_NRF_GR vs A_NRF_IGG	A_NRF_GR	A_NRF_IGG	14.4821	0.880742	12.7317	0.258438	3.36458	1.75043	1.14412	0.0163448	1.78662	0.0141931	permutation FDR (250 perm)	0.031471	FDR correction BH	1	Unpaired t-test
1003	Psma2~P49722	Psma2	A_NRF_GR vs A_NRF_IGG	A_NRF_GR	A_NRF_IGG	14.6636	0.949257	12.9749	0.307553	3.22359	1.68867	1.07142	0.0262462	1.58093	0.0182573	permutation FDR (250 perm)	0.0451554	FDR correction BH	1	Unpaired t-test
1004	Psma6~E0CXB1	Psma6	A_NRF_GR vs A_NRF_IGG	A_NRF_GR	A_NRF_IGG	14.3558	1.03848	12.8577	0.502101	2.82476	1.49813	0.899254	0.0654817	1.18388	0.0376937	permutation FDR (250 perm)	0.09505	FDR correction BH	1	Unpaired t-test
1005	Psmb2~Q9R1P3	Psmb2	A_NRF_GR vs A_NRF_IGG	A_NRF_GR	A_NRF_IGG	14.1898	0.777712	13.0958	0.125625	2.13461	1.09397	0.751958	0.052917	1.2764	0.0703917	permutation FDR (250 perm)	0.079668	FDR correction BH	1	Unpaired t-test
1006	Psmc1~P62192	Psmc1	A_NRF_GR vs A_NRF_IGG	A_NRF_GR	A_NRF_IGG	14.764	0.896615	12.6592	0.29582	4.30121	2.10474	1.3622	0.00835116	2.07825	0.00751935	permutation FDR (250 perm)	0.0193654	FDR correction BH	1	Unpaired t-test
1007	Psmc2~Q8BVQ9	Psmc2	A_NRF_GR vs A_NRF_IGG	A_NRF_GR	A_NRF_IGG	15.1418	1.08921	13.1133	0.438447	4.07969	2.02846	1.20893	0.024248	1.61532	0.011359	permutation FDR (250 perm)	0.0425356	FDR correction BH	1	Unpaired t-test
1008	Psmc4~A0A140LIZ5	Psmc4	A_NRF_GR vs A_NRF_IGG	A_NRF_GR	A_NRF_IGG	13.5201	0.441638	13.2435	0.572472	1.21126	0.276508	0.195075	0.532326	0.273823	0.534605	permutation FDR (250 perm)	0.582486	FDR correction BH	1	Unpaired t-test
1009	Psmc6~P62334	Psmc6	A_NRF_GR vs A_NRF_IGG	A_NRF_GR	A_NRF_IGG	15.3261	1.00146	14.345	0.821487	1.97396	0.981096	0.561321	0.237505	0.624327	0.148289	permutation FDR (250 perm)	0.284399	FDR correction BH	1	Unpaired t-test
1010	Psmd11~G3UYI4	Psmd11	A_NRF_GR vs A_NRF_IGG	A_NRF_GR	A_NRF_IGG	14.4875	0.729442	12.6254	0.426781	3.63555	1.86217	1.25152	0.00879684	2.05567	0.00997001	permutation FDR (250 perm)	0.0201802	FDR correction BH	1	Unpaired t-test
1011	Psmd4~O35226-4	Psmd4	A_NRF_GR vs A_NRF_IGG	A_NRF_GR	A_NRF_IGG	13.8616	0.784231	12.9235	0.436886	1.91591	0.938028	0.617817	0.120303	0.919725	0.119872	permutation FDR (250 perm)	0.158778	FDR correction BH	1	Unpaired t-test
1012	Psmd5~Q8BJY1	Psmd5	A_NRF_GR vs A_NRF_IGG	A_NRF_GR	A_NRF_IGG	16.582	0.533462	13.7896	0.627281	6.92752	2.79234	1.89258	0.00107836	2.96724	0.00260541	permutation FDR (250 perm)	0.00442964	FDR correction BH	1	Unpaired t-test
1013	Psmd7~P26516	Psmd7	A_NRF_GR vs A_NRF_IGG	A_NRF_GR	A_NRF_IGG	15.2092	0.818911	13.3853	0.24478	3.54041	1.82392	1.22126	0.0101349	1.99418	0.0111055	permutation FDR (250 perm)	0.022196	FDR correction BH	1	Unpaired t-test
1014	Psme1~G3UXZ5	Psme1	A_NRF_GR vs A_NRF_IGG	A_NRF_GR	A_NRF_IGG	15.3221	0.300354	13.3995	0.476031	3.79105	1.9226	1.45105	0.00103827	2.98369	0.00605061	permutation FDR (250 perm)	0.00429504	FDR correction BH	1	Unpaired t-test
1015	Psme2~P97372	Psme2	A_NRF_GR vs A_NRF_IGG	A_NRF_GR	A_NRF_IGG	17.1308	0.387206	12.9951	0.493278	17.5783	4.13573	3.03639	2.69998e-05	4.56864	0.000550415	permutation FDR (250 perm)	0.000409028	FDR correction BH	1	Unpaired t-test
1016	Pspc1~Q8R326	Pspc1	A_NRF_GR vs A_NRF_IGG	A_NRF_GR	A_NRF_IGG	19.3817	0.478837	17.9764	0.195261	2.64868	1.40527	1.08218	0.0033026	2.48114	0.0174172	permutation FDR (250 perm)	0.0096252	FDR correction BH	1	Unpaired t-test
1017	Ptbp1~P17225-2	Ptbp1	A_NRF_GR vs A_NRF_IGG	A_NRF_GR	A_NRF_IGG	20.675	0.360875	19.7416	0.158207	1.90978	0.933406	0.760416	0.00633601	2.19818	0.0678876	permutation FDR (250 perm)	0.0156623	FDR correction BH	1	Unpaired t-test
1018	Ptbp3~G8JL74	Ptbp3	A_NRF_GR vs A_NRF_IGG	A_NRF_GR	A_NRF_IGG	19.1205	0.124602	17.2274	0.153271	3.71414	1.89303	1.69924	3.04948e-06	5.51577	0.00375215	permutation FDR (250 perm)	0.000121468	FDR correction BH	1	Unpaired t-test
1019	Ptgr3~Q8BGC4	Ptgr3	A_NRF_GR vs A_NRF_IGG	A_NRF_GR	A_NRF_IGG	16.5755	0.673832	17.3382	0.348448	0.589384	-0.76272	-0.530413	0.132241	0.878633	0.164958	permutation FDR (250 perm)	0.171661	FDR correction BH	1	Unpaired t-test
1020	Ptpn21~G5E8J4	Ptpn21	A_NRF_GR vs A_NRF_IGG	A_NRF_GR	A_NRF_IGG	14.3629	0.682968	12.4365	0.23704	3.80106	1.9264	1.35912	0.00363287	2.43975	0.00760999	permutation FDR (250 perm)	0.0102294	FDR correction BH	1	Unpaired t-test
1021	Ptrh2~Q8R2Y8	Ptrh2	A_NRF_GR vs A_NRF_IGG	A_NRF_GR	A_NRF_IGG	14.4316	0.820405	12.9611	0.35103	2.77124	1.47053	0.970521	0.0290174	1.53734	0.0271577	permutation FDR (250 perm)	0.0487568	FDR correction BH	1	Unpaired t-test
1022	Puf60~Q3UEB3-3	Puf60	A_NRF_GR vs A_NRF_IGG	A_NRF_GR	A_NRF_IGG	17.7372	0.307422	12.6003	0.182334	35.1847	5.13688	4.25816	2.76618e-07	6.55812	0.000300341	permutation FDR (250 perm)	4.56681e-05	FDR correction BH	1	Unpaired t-test
1023	Pum3~Q8BKS9	Pum3	A_NRF_GR vs A_NRF_IGG	A_NRF_GR	A_NRF_IGG	18.2188	0.233078	14.1803	2.05891	16.4333	4.03855	1.83879	0.0149342	1.82582	0.0029556	permutation FDR (250 perm)	0.029282	FDR correction BH	1	Unpaired t-test
1024	Pura~P42669	Pura	A_NRF_GR vs A_NRF_IGG	A_NRF_GR	A_NRF_IGG	15.0577	1.0877	16.2841	0.309753	0.427373	-1.22643	-0.741965	0.109414	0.960928	0.0729594	permutation FDR (250 perm)	0.146865	FDR correction BH	1	Unpaired t-test
1025	Pxn~F8VQ28	Pxn	A_NRF_GR vs A_NRF_IGG	A_NRF_GR	A_NRF_IGG	13.6248	0.696978	12.7533	0.501394	1.82958	0.871512	0.582676	0.129231	0.888634	0.136478	permutation FDR (250 perm)	0.168353	FDR correction BH	1	Unpaired t-test
1026	Pycr3~Q9DCC4	Pycr3	A_NRF_GR vs A_NRF_IGG	A_NRF_GR	A_NRF_IGG	16.4095	0.480477	14.1633	1.01893	4.74441	2.24623	1.36102	0.0135731	1.86732	0.00756774	permutation FDR (250 perm)	0.0277387	FDR correction BH	1	Unpaired t-test
1027	Pygl~Q9ET01	Pygl	A_NRF_GR vs A_NRF_IGG	A_NRF_GR	A_NRF_IGG	17.4548	0.318523	17.4571	0.329501	0.998349	-0.00238328	-0.00188462	0.993105	0.0030047	0.995081	permutation FDR (250 perm)	0.994433	FDR correction BH	1	Unpaired t-test
1028	Qdpr~D3YWR7	Qdpr	A_NRF_GR vs A_NRF_IGG	A_NRF_GR	A_NRF_IGG	15.3403	0.455655	13.5076	0.709821	3.56209	1.83272	1.23251	0.00936107	2.02867	0.0108148	permutation FDR (250 perm)	0.0209169	FDR correction BH	1	Unpaired t-test
1029	Qki~Q9QYS9-5	Qki	A_NRF_GR vs A_NRF_IGG	A_NRF_GR	A_NRF_IGG	15.326	1.36717	13.0287	0.348348	4.91538	2.2973	1.26604	0.0303416	1.51796	0.00954798	permutation FDR (250 perm)	0.0504458	FDR correction BH	1	Unpaired t-test
1030	RTRAF~Q9CQE8	RTRAF	A_NRF_GR vs A_NRF_IGG	A_NRF_GR	A_NRF_IGG	15.9645	0.769238	15.8285	0.168123	1.09884	0.135985	0.0934858	0.774933	0.110736	0.752219	permutation FDR (250 perm)	0.803912	FDR correction BH	1	Unpaired t-test
1031	Rab14~Q91V41	Rab14	A_NRF_GR vs A_NRF_IGG	A_NRF_GR	A_NRF_IGG	14.9107	0.85994	13.9916	1.13898	1.89087	0.919052	0.503875	0.30735	0.512367	0.181879	permutation FDR (250 perm)	0.355529	FDR correction BH	1	Unpaired t-test
1032	Rab1a~Q5SW88	Rab1a	A_NRF_GR vs A_NRF_IGG	A_NRF_GR	A_NRF_IGG	17.9652	0.192288	17.5763	0.0445897	1.30942	0.38893	0.349141	0.0142701	1.84557	0.321184	permutation FDR (250 perm)	0.0284264	FDR correction BH	1	Unpaired t-test
1033	Rab1b~A0A494B945	Rab1b	A_NRF_GR vs A_NRF_IGG	A_NRF_GR	A_NRF_IGG	14.3013	0.993714	14.1146	0.778104	1.13812	0.18665	0.107973	0.806392	0.0934538	0.718042	permutation FDR (250 perm)	0.831939	FDR correction BH	1	Unpaired t-test
1034	Rab5c~Q8C266	Rab5c	A_NRF_GR vs A_NRF_IGG	A_NRF_GR	A_NRF_IGG	14.9253	0.74829	13.5343	0.80109	2.62255	1.39097	0.851843	0.0703168	1.15294	0.0460373	permutation FDR (250 perm)	0.100744	FDR correction BH	1	Unpaired t-test
1035	Rabggta~Q9JHK4	Rabggta	A_NRF_GR vs A_NRF_IGG	A_NRF_GR	A_NRF_IGG	14.3115	0.442756	13.0494	0.305339	2.39841	1.26208	0.963037	0.00661735	2.17932	0.0281055	permutation FDR (250 perm)	0.0161446	FDR correction BH	1	Unpaired t-test
1036	Rack1~P68040	Rack1	A_NRF_GR vs A_NRF_IGG	A_NRF_GR	A_NRF_IGG	18.5176	0.128243	18.9223	0.113687	0.755389	-0.404709	-0.36827	0.00642785	2.19193	0.301415	permutation FDR (250 perm)	0.015811	FDR correction BH	1	Unpaired t-test
1037	Rad50~A8Y5I3	Rad50	A_NRF_GR vs A_NRF_IGG	A_NRF_GR	A_NRF_IGG	15.9437	1.55799	12.7219	0.483075	9.32967	3.22183	1.65923	0.0141249	1.85002	0.0038942	permutation FDR (250 perm)	0.0282497	FDR correction BH	1	Unpaired t-test
1038	Rae1~Q8C570	Rae1	A_NRF_GR vs A_NRF_IGG	A_NRF_GR	A_NRF_IGG	15.8617	0.509897	13.1901	0.519736	6.3714	2.67161	1.88093	0.000711638	3.14774	0.00266786	permutation FDR (250 perm)	0.00322065	FDR correction BH	1	Unpaired t-test
1039	Raly~Q64012-2	Raly	A_NRF_GR vs A_NRF_IGG	A_NRF_GR	A_NRF_IGG	18.0113	0.271395	17.8058	0.153511	1.15313	0.205554	0.174195	0.297032	0.527197	0.574048	permutation FDR (250 perm)	0.346267	FDR correction BH	1	Unpaired t-test
1040	Ranbp2~Q9ERU9	Ranbp2	A_NRF_GR vs A_NRF_IGG	A_NRF_GR	A_NRF_IGG	15.4819	0.277425	14.3468	1.21063	2.19638	1.13513	0.661082	0.164511	0.783806	0.100812	permutation FDR (250 perm)	0.20709	FDR correction BH	1	Unpaired t-test
1041	Ran~P62827	Ran	A_NRF_GR vs A_NRF_IGG	A_NRF_GR	A_NRF_IGG	15.8869	1.6466	13.9295	1.15664	3.88366	1.95742	0.905471	0.142996	0.844677	0.0365195	permutation FDR (250 perm)	0.183712	FDR correction BH	1	Unpaired t-test
1042	Rap1a~A0A0G2JDL9	Rap1a	A_NRF_GR vs A_NRF_IGG	A_NRF_GR	A_NRF_IGG	14.2879	0.970359	14.3186	0.443428	0.978938	-0.0307103	-0.0190044	0.961854	0.0168908	0.946866	permutation FDR (250 perm)	0.967668	FDR correction BH	1	Unpaired t-test
1043	Rassf7~A0A1B0GRE0	Rassf7	A_NRF_GR vs A_NRF_IGG	A_NRF_GR	A_NRF_IGG	15.5069	0.378287	12.8857	0.469376	6.15265	2.62121	1.94445	0.000284026	3.54664	0.00244891	permutation FDR (250 perm)	0.001687	FDR correction BH	1	Unpaired t-test
1044	Rassf8~Q8CJ96	Rassf8	A_NRF_GR vs A_NRF_IGG	A_NRF_GR	A_NRF_IGG	16.9401	0.239501	13.6435	0.977529	9.82586	3.29658	2.08503	0.0012912	2.88901	0.00191011	permutation FDR (250 perm)	0.00495953	FDR correction BH	1	Unpaired t-test
1045	Raver1~Q9CW46	Raver1	A_NRF_GR vs A_NRF_IGG	A_NRF_GR	A_NRF_IGG	14.9357	0.634726	12.7894	0.409351	4.42698	2.14632	1.49459	0.00265125	2.57655	0.00555008	permutation FDR (250 perm)	0.00809129	FDR correction BH	1	Unpaired t-test
1046	Rbbp4~Q60972	Rbbp4	A_NRF_GR vs A_NRF_IGG	A_NRF_GR	A_NRF_IGG	16.3082	0.425975	12.9629	0.494276	10.1633	3.3453	2.4299	0.000113542	3.94484	0.0012202	permutation FDR (250 perm)	0.000939701	FDR correction BH	1	Unpaired t-test
1047	Rbbp6~A0A338P6W1	Rbbp6	A_NRF_GR vs A_NRF_IGG	A_NRF_GR	A_NRF_IGG	14.7489	0.829971	12.6055	0.49557	4.41793	2.14337	1.37563	0.00855443	2.06781	0.00736944	permutation FDR (250 perm)	0.0197451	FDR correction BH	1	Unpaired t-test
1048	Rbfox2~Q8BP71	Rbfox2	A_NRF_GR vs A_NRF_IGG	A_NRF_GR	A_NRF_IGG	13.3775	0.786861	14.2895	0.558601	0.531444	-0.912009	-0.585698	0.152751	0.816016	0.135119	permutation FDR (250 perm)	0.19408	FDR correction BH	1	Unpaired t-test
1049	Rbm10~Q99KG3-2	Rbm10	A_NRF_GR vs A_NRF_IGG	A_NRF_GR	A_NRF_IGG	17.8093	0.182813	16.8989	0.1615	1.87954	0.910381	0.797995	0.000650131	3.187	0.0577643	permutation FDR (250 perm)	0.00307223	FDR correction BH	1	Unpaired t-test
1050	Rbm12b1~Q80YR9	Rbm12b1	A_NRF_GR vs A_NRF_IGG	A_NRF_GR	A_NRF_IGG	16.9393	0.821107	13.9018	0.527909	8.21057	3.03748	1.94263	0.00168046	2.77457	0.0024635	permutation FDR (250 perm)	0.00593891	FDR correction BH	1	Unpaired t-test
1051	Rbm14~Q8C2Q3	Rbm14	A_NRF_GR vs A_NRF_IGG	A_NRF_GR	A_NRF_IGG	21.5932	0.23242	19.9888	0.249745	3.04057	1.60434	1.34033	0.000184126	3.73488	0.00794864	permutation FDR (250 perm)	0.00128289	FDR correction BH	1	Unpaired t-test
1052	Rbm15b~Q6PHZ5	Rbm15b	A_NRF_GR vs A_NRF_IGG	A_NRF_GR	A_NRF_IGG	15.2886	0.193469	12.9817	0.356986	4.94814	2.30689	1.86879	6.34768e-05	4.19739	0.00281178	permutation FDR (250 perm)	0.000646859	FDR correction BH	1	Unpaired t-test
1053	Rbm15~Q0VBL3	Rbm15	A_NRF_GR vs A_NRF_IGG	A_NRF_GR	A_NRF_IGG	18.2773	0.311499	16.7122	0.116739	2.95884	1.56503	1.31288	0.000183672	3.73596	0.0085472	permutation FDR (250 perm)	0.00128289	FDR correction BH	1	Unpaired t-test
1054	Rbm17~Q8JZX4	Rbm17	A_NRF_GR vs A_NRF_IGG	A_NRF_GR	A_NRF_IGG	15.4239	0.452782	12.7762	0.378107	6.26659	2.64768	1.97503	0.000238429	3.62264	0.00234862	permutation FDR (250 perm)	0.0015007	FDR correction BH	1	Unpaired t-test
1055	Rbm22~Q8BHS3	Rbm22	A_NRF_GR vs A_NRF_IGG	A_NRF_GR	A_NRF_IGG	15.3737	0.862461	13.2134	0.436621	4.46995	2.16026	1.38646	0.0082598	2.08303	0.0071799	permutation FDR (250 perm)	0.0192729	FDR correction BH	1	Unpaired t-test
1056	Rbm25~B2RY56	Rbm25	A_NRF_GR vs A_NRF_IGG	A_NRF_GR	A_NRF_IGG	17.5655	0.457894	13.6871	0.182018	14.7066	3.87839	3.01941	9.67225e-06	5.01447	0.000566706	permutation FDR (250 perm)	0.000219531	FDR correction BH	1	Unpaired t-test
1057	Rbm26~E9Q640	Rbm26	A_NRF_GR vs A_NRF_IGG	A_NRF_GR	A_NRF_IGG	14.3611	0.587831	12.8208	0.400599	2.9085	1.54027	1.09185	0.00950581	2.02201	0.0168117	permutation FDR (250 perm)	0.0210646	FDR correction BH	1	Unpaired t-test
1058	Rbm39~Q8VH51-2	Rbm39	A_NRF_GR vs A_NRF_IGG	A_NRF_GR	A_NRF_IGG	19.6365	0.132719	18.0168	0.0973375	3.07307	1.61968	1.47913	2.60876e-06	5.58357	0.00577049	permutation FDR (250 perm)	0.000121468	FDR correction BH	1	Unpaired t-test
1059	Rbm3~O89086	Rbm3	A_NRF_GR vs A_NRF_IGG	A_NRF_GR	A_NRF_IGG	16.4771	1.64225	14.3264	1.85582	4.44046	2.15071	0.884796	0.183475	0.736422	0.0398502	permutation FDR (250 perm)	0.226397	FDR correction BH	1	Unpaired t-test
1060	Rbm45~Q8BHN5	Rbm45	A_NRF_GR vs A_NRF_IGG	A_NRF_GR	A_NRF_IGG	14.3268	0.932181	12.8836	0.375004	2.71933	1.44325	0.913384	0.0472978	1.32516	0.0353844	permutation FDR (250 perm)	0.0722243	FDR correction BH	1	Unpaired t-test
1061	Rbm47~D3YXZ5	Rbm47	A_NRF_GR vs A_NRF_IGG	A_NRF_GR	A_NRF_IGG	17.0735	0.0555342	15.9078	0.119188	2.24342	1.1657	1.08345	4.82101e-06	5.31686	0.0173129	permutation FDR (250 perm)	0.000159695	FDR correction BH	1	Unpaired t-test
1062	Rbm4b~Q8VE92	Rbm4b	A_NRF_GR vs A_NRF_IGG	A_NRF_GR	A_NRF_IGG	14.9828	0.945642	12.6652	0.303228	4.98506	2.31761	1.47304	0.00678551	2.16842	0.00584439	permutation FDR (250 perm)	0.0165011	FDR correction BH	1	Unpaired t-test
1063	Rbm6~S4R1W5	Rbm6	A_NRF_GR vs A_NRF_IGG	A_NRF_GR	A_NRF_IGG	15.6442	0.26113	13.2152	0.435178	5.38551	2.42908	1.87862	0.000166895	3.77756	0.00273363	permutation FDR (250 perm)	0.0012095	FDR correction BH	1	Unpaired t-test
1064	Rbm7~Q9CQT2	Rbm7	A_NRF_GR vs A_NRF_IGG	A_NRF_GR	A_NRF_IGG	15.9477	0.386169	15.0719	0.191296	1.83507	0.875831	0.701332	0.0125176	1.90248	0.0863067	permutation FDR (250 perm)	0.0258997	FDR correction BH	1	Unpaired t-test
1065	Rbm8a~Q9CWZ3-2	Rbm8a	A_NRF_GR vs A_NRF_IGG	A_NRF_GR	A_NRF_IGG	16.616	0.164744	16.1749	0.333096	1.35773	0.441197	0.36326	0.0854817	1.06813	0.307144	permutation FDR (250 perm)	0.11934	FDR correction BH	1	Unpaired t-test
1066	Rbms3~G3UZJ9	Rbms3	A_NRF_GR vs A_NRF_IGG	A_NRF_GR	A_NRF_IGG	17.3945	2.83738	16.3292	3.48393	2.09258	1.06528	0.296395	0.695591	0.157646	0.382474	permutation FDR (250 perm)	0.734834	FDR correction BH	1	Unpaired t-test
1067	Rbmxl1~Q91VM5	Rbmxl1	A_NRF_GR vs A_NRF_IGG	A_NRF_GR	A_NRF_IGG	20.0601	0.174185	18.7854	0.121506	2.41953	1.27473	1.1355	4.63929e-05	4.33355	0.0145455	permutation FDR (250 perm)	0.000518632	FDR correction BH	1	Unpaired t-test
1068	Rbmx~Q9WV02	Rbmx	A_NRF_GR vs A_NRF_IGG	A_NRF_GR	A_NRF_IGG	15.9725	0.299675	13.7544	1.42057	4.65266	2.21806	1.20663	0.0382247	1.41766	0.0114344	permutation FDR (250 perm)	0.0606574	FDR correction BH	1	Unpaired t-test
1069	Rbpms2~Q9CWY6	Rbpms2	A_NRF_GR vs A_NRF_IGG	A_NRF_GR	A_NRF_IGG	15.6993	1.32071	16.4414	0.19192	0.597892	-0.742042	-0.419109	0.37272	0.428618	0.250802	permutation FDR (250 perm)	0.420733	FDR correction BH	1	Unpaired t-test
1070	Rbpms~T1ECW4	Rbpms	A_NRF_GR vs A_NRF_IGG	A_NRF_GR	A_NRF_IGG	14.6373	0.129806	13.1197	0.269687	2.86308	1.51757	1.29397	0.000120839	3.91779	0.0089292	permutation FDR (250 perm)	0.000973207	FDR correction BH	1	Unpaired t-test
1071	Rcc1~Q8VE37	Rcc1	A_NRF_GR vs A_NRF_IGG	A_NRF_GR	A_NRF_IGG	14.7126	0.993754	13.3577	0.34092	2.55773	1.35487	0.843329	0.0669282	1.17439	0.0474401	permutation FDR (250 perm)	0.0966812	FDR correction BH	1	Unpaired t-test
1072	Rdh7~O88451	Rdh7	A_NRF_GR vs A_NRF_IGG	A_NRF_GR	A_NRF_IGG	17.1723	0.265852	16.5919	0.0929726	1.49526	0.580398	0.499222	0.011793	1.92837	0.185577	permutation FDR (250 perm)	0.0248117	FDR correction BH	1	Unpaired t-test
1073	Rdx~P26043	Rdx	A_NRF_GR vs A_NRF_IGG	A_NRF_GR	A_NRF_IGG	20.2405	0.45272	16.8975	0.386282	10.1468	3.34295	2.48807	6.77137e-05	4.16932	0.00110204	permutation FDR (250 perm)	0.000680772	FDR correction BH	1	Unpaired t-test
1074	Rgn~Q64374	Rgn	A_NRF_GR vs A_NRF_IGG	A_NRF_GR	A_NRF_IGG	14.0047	0.640973	13.7018	0.665209	1.2336	0.30287	0.197523	0.59072	0.228618	0.530149	permutation FDR (250 perm)	0.640303	FDR correction BH	1	Unpaired t-test
1075	Rilp~Q5ND29	Rilp	A_NRF_GR vs A_NRF_IGG	A_NRF_GR	A_NRF_IGG	15.0716	0.353723	12.3079	0.589086	6.79149	2.76373	1.97874	0.000434618	3.36189	0.00231927	permutation FDR (250 perm)	0.00228034	FDR correction BH	1	Unpaired t-test
1076	Riox1~Q9JJF3	Riox1	A_NRF_GR vs A_NRF_IGG	A_NRF_GR	A_NRF_IGG	14.5756	1.09971	13.1694	0.155545	2.65049	1.40626	0.856827	0.0707783	1.1501	0.0449081	permutation FDR (250 perm)	0.10117	FDR correction BH	1	Unpaired t-test
1077	Rnh1~A0A1B0GSG5	Rnh1	A_NRF_GR vs A_NRF_IGG	A_NRF_GR	A_NRF_IGG	16.5711	0.32427	13.7201	1.40874	7.21495	2.85099	1.55401	0.0142138	1.84729	0.0049457	permutation FDR (250 perm)	0.0283897	FDR correction BH	1	Unpaired t-test
1078	Rnps1~Q99M28-2	Rnps1	A_NRF_GR vs A_NRF_IGG	A_NRF_GR	A_NRF_IGG	19.0059	0.275969	17.6286	0.249768	2.5979	1.37735	1.13372	0.00068037	3.16725	0.014735	permutation FDR (250 perm)	0.0031652	FDR correction BH	1	Unpaired t-test
1079	Rpf2~G3X926	Rpf2	A_NRF_GR vs A_NRF_IGG	A_NRF_GR	A_NRF_IGG	15.4659	0.868074	13.3265	0.967658	4.40569	2.13937	1.22212	0.0291643	1.53515	0.0110709	permutation FDR (250 perm)	0.0488682	FDR correction BH	1	Unpaired t-test
1080	Rpl10a~A0A3B2WDD2	Rpl10a	A_NRF_GR vs A_NRF_IGG	A_NRF_GR	A_NRF_IGG	19.0663	0.734698	18.256	0.192504	1.75358	0.810301	0.563297	0.114121	0.942634	0.147479	permutation FDR (250 perm)	0.152229	FDR correction BH	1	Unpaired t-test
1081	Rpl10~Q6ZWV3	Rpl10	A_NRF_GR vs A_NRF_IGG	A_NRF_GR	A_NRF_IGG	19.4777	0.0580442	19.3094	0.213534	1.12376	0.168337	0.149267	0.235702	0.627636	0.625496	permutation FDR (250 perm)	0.282692	FDR correction BH	1	Unpaired t-test
1082	Rpl11~Q9CXW4	Rpl11	A_NRF_GR vs A_NRF_IGG	A_NRF_GR	A_NRF_IGG	19.4251	0.229246	17.8797	0.311412	2.91879	1.54537	1.26333	0.000450022	3.34677	0.00965004	permutation FDR (250 perm)	0.00230867	FDR correction BH	1	Unpaired t-test
1083	Rpl12~P35979	Rpl12	A_NRF_GR vs A_NRF_IGG	A_NRF_GR	A_NRF_IGG	19.0737	0.734057	18.8966	0.125173	1.13065	0.17715	0.123888	0.69462	0.158253	0.679846	permutation FDR (250 perm)	0.734327	FDR correction BH	1	Unpaired t-test
1084	Rpl13a~P19253	Rpl13a	A_NRF_GR vs A_NRF_IGG	A_NRF_GR	A_NRF_IGG	19.6101	0.151207	19.0722	0.296626	1.45188	0.537922	0.451192	0.0312293	1.50544	0.222011	permutation FDR (250 perm)	0.0514082	FDR correction BH	1	Unpaired t-test
1085	Rpl13~P47963	Rpl13	A_NRF_GR vs A_NRF_IGG	A_NRF_GR	A_NRF_IGG	19.5999	0.23134	19.452	0.188971	1.10795	0.147895	0.126141	0.424063	0.37257	0.674835	permutation FDR (250 perm)	0.474418	FDR correction BH	1	Unpaired t-test
1086	Rpl14~Q9CR57	Rpl14	A_NRF_GR vs A_NRF_IGG	A_NRF_GR	A_NRF_IGG	19.2378	0.484924	20.0029	0.191067	0.588389	-0.765158	-0.588167	0.0439189	1.35735	0.133871	permutation FDR (250 perm)	0.0680356	FDR correction BH	1	Unpaired t-test
1087	Rpl15~Q9CZM2	Rpl15	A_NRF_GR vs A_NRF_IGG	A_NRF_GR	A_NRF_IGG	19.7958	0.230489	19.1882	0.190325	1.52364	0.607526	0.518112	0.0125138	1.90261	0.17314	permutation FDR (250 perm)	0.0258997	FDR correction BH	1	Unpaired t-test
1088	Rpl17~Q9CPR4	Rpl17	A_NRF_GR vs A_NRF_IGG	A_NRF_GR	A_NRF_IGG	20.304	0.228705	19.7959	0.223008	1.42221	0.508133	0.429012	0.0330625	1.48066	0.242001	permutation FDR (250 perm)	0.0537123	FDR correction BH	1	Unpaired t-test
1089	Rpl18a~P62717	Rpl18a	A_NRF_GR vs A_NRF_IGG	A_NRF_GR	A_NRF_IGG	19.7806	0.156527	19.1242	0.2476	1.57606	0.656326	0.561383	0.00816324	2.08814	0.148278	permutation FDR (250 perm)	0.0191566	FDR correction BH	1	Unpaired t-test
1090	Rpl18~A0A1B0GQU8	Rpl18	A_NRF_GR vs A_NRF_IGG	A_NRF_GR	A_NRF_IGG	20.5501	0.268107	19.8926	0.242895	1.57735	0.657504	0.5439	0.0198671	1.70186	0.157272	permutation FDR (250 perm)	0.0362056	FDR correction BH	1	Unpaired t-test
1091	Rpl19~A2A547	Rpl19	A_NRF_GR vs A_NRF_IGG	A_NRF_GR	A_NRF_IGG	20.5826	0.17369	20.2506	0.289288	1.25875	0.331992	0.277861	0.139237	0.856245	0.408282	permutation FDR (250 perm)	0.179653	FDR correction BH	1	Unpaired t-test
1092	Rpl21~O09167	Rpl21	A_NRF_GR vs A_NRF_IGG	A_NRF_GR	A_NRF_IGG	18.6465	0.173081	18.5055	0.159375	1.10268	0.141012	0.124148	0.339247	0.469484	0.67948	permutation FDR (250 perm)	0.387932	FDR correction BH	1	Unpaired t-test
1093	Rpl22l1~Q9D7S7-2	Rpl22l1	A_NRF_GR vs A_NRF_IGG	A_NRF_GR	A_NRF_IGG	16.1117	1.10263	16.4647	0.434436	0.782939	-0.353028	-0.209608	0.624346	0.204575	0.510732	permutation FDR (250 perm)	0.668528	FDR correction BH	1	Unpaired t-test
1094	Rpl22~P67984	Rpl22	A_NRF_GR vs A_NRF_IGG	A_NRF_GR	A_NRF_IGG	18.3305	0.112751	19.1955	0.168835	0.549041	-0.865013	-0.774258	0.000317512	3.49824	0.0639615	permutation FDR (250 perm)	0.00179484	FDR correction BH	1	Unpaired t-test
1095	Rpl23a~P62751	Rpl23a	A_NRF_GR vs A_NRF_IGG	A_NRF_GR	A_NRF_IGG	19.7973	0.416564	19.2004	0.198318	1.51242	0.596858	0.471315	0.0662809	1.17861	0.205879	permutation FDR (250 perm)	0.0959312	FDR correction BH	1	Unpaired t-test
1096	Rpl23~P62830	Rpl23	A_NRF_GR vs A_NRF_IGG	A_NRF_GR	A_NRF_IGG	20.7953	0.0769363	20.1226	0.150492	1.5941	0.672745	0.612933	0.000459936	3.3373	0.122167	permutation FDR (250 perm)	0.00234348	FDR correction BH	1	Unpaired t-test
1097	Rpl24~Q8BP67	Rpl24	A_NRF_GR vs A_NRF_IGG	A_NRF_GR	A_NRF_IGG	18.901	0.877205	19.6523	0.200242	0.594071	-0.751293	-0.49444	0.198252	0.702783	0.188975	permutation FDR (250 perm)	0.242236	FDR correction BH	1	Unpaired t-test
1098	Rpl26~P61255	Rpl26	A_NRF_GR vs A_NRF_IGG	A_NRF_GR	A_NRF_IGG	18.2742	0.202792	17.8158	0.214806	1.37396	0.458344	0.391562	0.0361787	1.44155	0.277679	permutation FDR (250 perm)	0.0578397	FDR correction BH	1	Unpaired t-test
1099	Rpl27a~P14115	Rpl27a	A_NRF_GR vs A_NRF_IGG	A_NRF_GR	A_NRF_IGG	20.0161	0.2159	19.8321	0.116877	1.136	0.183967	0.161128	0.241983	0.616216	0.599117	permutation FDR (250 perm)	0.288647	FDR correction BH	1	Unpaired t-test
1100	Rpl27~P61358	Rpl27	A_NRF_GR vs A_NRF_IGG	A_NRF_GR	A_NRF_IGG	19.2329	0.448728	18.4797	0.145021	1.6855	0.753178	0.591997	0.0325805	1.48704	0.132061	permutation FDR (250 perm)	0.0531073	FDR correction BH	1	Unpaired t-test
1101	Rpl28~P41105	Rpl28	A_NRF_GR vs A_NRF_IGG	A_NRF_GR	A_NRF_IGG	20.2287	0.255564	19.7348	0.148154	1.40825	0.493903	0.421941	0.0274797	1.56099	0.248085	permutation FDR (250 perm)	0.0466191	FDR correction BH	1	Unpaired t-test
1102	Rpl29~P47915	Rpl29	A_NRF_GR vs A_NRF_IGG	A_NRF_GR	A_NRF_IGG	18.0897	0.122111	17.1635	0.449321	1.90026	0.9262	0.729967	0.0137106	1.86294	0.0767251	permutation FDR (250 perm)	0.0277922	FDR correction BH	1	Unpaired t-test
1103	Rpl30~P62889	Rpl30	A_NRF_GR vs A_NRF_IGG	A_NRF_GR	A_NRF_IGG	19.1042	0.356622	19.1102	0.154225	0.995839	-0.00601542	-0.00491326	0.979476	0.00900603	0.987259	permutation FDR (250 perm)	0.98308	FDR correction BH	1	Unpaired t-test
1104	Rpl31~P62900	Rpl31	A_NRF_GR vs A_NRF_IGG	A_NRF_GR	A_NRF_IGG	17.4291	0.453907	18.2796	0.053628	0.554592	-0.850501	-0.672926	0.0180691	1.74306	0.0963099	permutation FDR (250 perm)	0.0340473	FDR correction BH	1	Unpaired t-test
1105	Rpl32~P62911	Rpl32	A_NRF_GR vs A_NRF_IGG	A_NRF_GR	A_NRF_IGG	18.8406	0.0544403	18.6401	0.214242	1.14909	0.200492	0.1778	0.167249	0.776638	0.567074	permutation FDR (250 perm)	0.209831	FDR correction BH	1	Unpaired t-test
1106	Rpl34~Q9D1R9	Rpl34	A_NRF_GR vs A_NRF_IGG	A_NRF_GR	A_NRF_IGG	16.4286	0.243702	15.8494	0.172251	1.49405	0.579228	0.494096	0.0151966	1.81825	0.189363	permutation FDR (250 perm)	0.0297074	FDR correction BH	1	Unpaired t-test
1107	Rpl35a~O55142	Rpl35a	A_NRF_GR vs A_NRF_IGG	A_NRF_GR	A_NRF_IGG	18.923	0.282902	18.0542	0.104509	1.82604	0.868719	0.739888	0.00247904	2.60572	0.0736354	permutation FDR (250 perm)	0.0078346	FDR correction BH	1	Unpaired t-test
1108	Rpl35~Q6ZWV7	Rpl35	A_NRF_GR vs A_NRF_IGG	A_NRF_GR	A_NRF_IGG	18.86	0.743186	18.3482	0.255681	1.42584	0.511807	0.352057	0.302427	0.51938	0.318583	permutation FDR (250 perm)	0.351735	FDR correction BH	1	Unpaired t-test
1109	Rpl36a~P83882	Rpl36a	A_NRF_GR vs A_NRF_IGG	A_NRF_GR	A_NRF_IGG	16.9585	0.262696	15.1778	1.52651	3.43582	1.78065	0.940014	0.0935667	1.02888	0.0315429	permutation FDR (250 perm)	0.128826	FDR correction BH	1	Unpaired t-test
1110	Rpl36~P47964	Rpl36	A_NRF_GR vs A_NRF_IGG	A_NRF_GR	A_NRF_IGG	17.8405	0.334726	18.2244	0.198562	0.766406	-0.383819	-0.313398	0.138473	0.858636	0.360718	permutation FDR (250 perm)	0.178975	FDR correction BH	1	Unpaired t-test
1111	Rpl37a~P61514	Rpl37a	A_NRF_GR vs A_NRF_IGG	A_NRF_GR	A_NRF_IGG	18.889	0.268233	19.0218	0.148761	0.912024	-0.132856	-0.112868	0.481489	0.317414	0.705543	permutation FDR (250 perm)	0.532696	FDR correction BH	1	Unpaired t-test
1112	Rpl38~Q9JJI8	Rpl38	A_NRF_GR vs A_NRF_IGG	A_NRF_GR	A_NRF_IGG	21.0203	0.524577	20.3402	0.133744	1.60223	0.680085	0.518139	0.0724699	1.13984	0.173059	permutation FDR (250 perm)	0.103096	FDR correction BH	1	Unpaired t-test
1113	Rpl39~P62892	Rpl39	A_NRF_GR vs A_NRF_IGG	A_NRF_GR	A_NRF_IGG	17.226	0.218912	17.4777	0.101566	0.839877	-0.25175	-0.220963	0.120798	0.917941	0.492501	permutation FDR (250 perm)	0.159152	FDR correction BH	1	Unpaired t-test
1114	Rpl3~P27659	Rpl3	A_NRF_GR vs A_NRF_IGG	A_NRF_GR	A_NRF_IGG	19.7588	0.129094	19.1789	0.240774	1.4947	0.57986	0.500859	0.0103769	1.98393	0.184177	permutation FDR (250 perm)	0.0225137	FDR correction BH	1	Unpaired t-test
1115	Rpl4~Q9D8E6	Rpl4	A_NRF_GR vs A_NRF_IGG	A_NRF_GR	A_NRF_IGG	20.6276	0.0989743	20.317	0.196742	1.24023	0.310607	0.275567	0.0502809	1.2986	0.411541	permutation FDR (250 perm)	0.0763128	FDR correction BH	1	Unpaired t-test
1116	Rpl5~P47962	Rpl5	A_NRF_GR vs A_NRF_IGG	A_NRF_GR	A_NRF_IGG	18.8783	0.0551421	18.7446	0.20354	1.09713	0.133729	0.119214	0.314145	0.50287	0.690604	permutation FDR (250 perm)	0.362203	FDR correction BH	1	Unpaired t-test
1117	Rpl6~P47911	Rpl6	A_NRF_GR vs A_NRF_IGG	A_NRF_GR	A_NRF_IGG	19.8937	0.091703	19.0625	0.295373	1.77912	0.831165	0.705235	0.00348645	2.45762	0.0850396	permutation FDR (250 perm)	0.0098728	FDR correction BH	1	Unpaired t-test
1118	Rpl7a~P12970	Rpl7a	A_NRF_GR vs A_NRF_IGG	A_NRF_GR	A_NRF_IGG	20.7828	0.0900028	20.7567	0.244491	1.01821	0.02603	0.0226265	0.868301	0.0613296	0.937266	permutation FDR (250 perm)	0.884239	FDR correction BH	1	Unpaired t-test
1119	Rpl7~P14148	Rpl7	A_NRF_GR vs A_NRF_IGG	A_NRF_GR	A_NRF_IGG	19.9992	0.243822	19.6981	0.202236	1.23207	0.301085	0.254533	0.150814	0.821557	0.440278	permutation FDR (250 perm)	0.191783	FDR correction BH	1	Unpaired t-test
1120	Rpl8~P62918	Rpl8	A_NRF_GR vs A_NRF_IGG	A_NRF_GR	A_NRF_IGG	19.0953	0.215048	18.6578	0.215239	1.35425	0.437495	0.372126	0.0471291	1.32671	0.297661	permutation FDR (250 perm)	0.0721139	FDR correction BH	1	Unpaired t-test
1121	Rpl9-ps6~A0A140T8T4	Rpl9-ps6	A_NRF_GR vs A_NRF_IGG	A_NRF_GR	A_NRF_IGG	19.2961	0.418781	18.6627	0.296612	1.55122	0.633401	0.488627	0.0763817	1.11701	0.193164	permutation FDR (250 perm)	0.108045	FDR correction BH	1	Unpaired t-test
1122	Rplp0~P14869	Rplp0	A_NRF_GR vs A_NRF_IGG	A_NRF_GR	A_NRF_IGG	17.4153	0.247945	17.7743	0.168093	0.779701	-0.359006	-0.306072	0.0832144	1.0798	0.370211	permutation FDR (250 perm)	0.116609	FDR correction BH	1	Unpaired t-test
1123	Rplp1~P47955	Rplp1	A_NRF_GR vs A_NRF_IGG	A_NRF_GR	A_NRF_IGG	16.2566	0.659281	12.8047	0.391448	10.9425	3.45188	2.39269	0.000234462	3.62993	0.00132	permutation FDR (250 perm)	0.0014956	FDR correction BH	1	Unpaired t-test
1124	Rpn1~Q91YQ5	Rpn1	A_NRF_GR vs A_NRF_IGG	A_NRF_GR	A_NRF_IGG	18.8361	0.193298	18.8214	0.207057	1.01022	0.0146655	0.0126042	0.931464	0.0308339	0.96579	permutation FDR (250 perm)	0.940251	FDR correction BH	1	Unpaired t-test
1125	Rpn2~A2ACG7	Rpn2	A_NRF_GR vs A_NRF_IGG	A_NRF_GR	A_NRF_IGG	16.8695	0.14694	16.7444	0.143723	1.09061	0.125136	0.111861	0.33226	0.478521	0.708346	permutation FDR (250 perm)	0.380525	FDR correction BH	1	Unpaired t-test
1126	Rps10~P63325	Rps10	A_NRF_GR vs A_NRF_IGG	A_NRF_GR	A_NRF_IGG	20.6653	0.780415	19.7795	0.181005	1.84787	0.885862	0.605704	0.10395	0.983176	0.125265	permutation FDR (250 perm)	0.141176	FDR correction BH	1	Unpaired t-test
1127	Rps11~P62281	Rps11	A_NRF_GR vs A_NRF_IGG	A_NRF_GR	A_NRF_IGG	19.0707	0.094539	18.6234	0.258822	1.36356	0.447374	0.385971	0.03067	1.51329	0.283575	permutation FDR (250 perm)	0.0508227	FDR correction BH	1	Unpaired t-test
1128	Rps12~A0A1W2P7A1	Rps12	A_NRF_GR vs A_NRF_IGG	A_NRF_GR	A_NRF_IGG	17.6189	0.139346	17.2592	0.263986	1.28313	0.359663	0.30679	0.0819478	1.08646	0.369358	permutation FDR (250 perm)	0.114942	FDR correction BH	1	Unpaired t-test
1129	Rps13~P62301	Rps13	A_NRF_GR vs A_NRF_IGG	A_NRF_GR	A_NRF_IGG	20.061	0.632061	19.1298	0.201035	1.90685	0.93119	0.673344	0.0510428	1.29207	0.0961608	permutation FDR (250 perm)	0.0772344	FDR correction BH	1	Unpaired t-test
1130	Rps14~P62264	Rps14	A_NRF_GR vs A_NRF_IGG	A_NRF_GR	A_NRF_IGG	18.8995	0.0910766	18.8365	0.178505	1.04469	0.0630756	0.0565346	0.605294	0.218033	0.846473	permutation FDR (250 perm)	0.652325	FDR correction BH	1	Unpaired t-test
1131	Rps15a~P62245	Rps15a	A_NRF_GR vs A_NRF_IGG	A_NRF_GR	A_NRF_IGG	19.5606	0.0501024	19.5536	0.137826	1.00485	0.00698161	0.00643663	0.936965	0.0282768	0.982992	permutation FDR (250 perm)	0.945167	FDR correction BH	1	Unpaired t-test
1132	Rps15~D3YTQ9	Rps15	A_NRF_GR vs A_NRF_IGG	A_NRF_GR	A_NRF_IGG	18.2738	0.523256	17.5156	0.281113	1.69139	0.758212	0.564592	0.0690555	1.1608	0.146863	permutation FDR (250 perm)	0.0993709	FDR correction BH	1	Unpaired t-test
1133	Rps16~P14131	Rps16	A_NRF_GR vs A_NRF_IGG	A_NRF_GR	A_NRF_IGG	20.6848	0.22136	20.1948	0.108941	1.40452	0.490076	0.428973	0.0137916	1.86038	0.242061	permutation FDR (250 perm)	0.0278811	FDR correction BH	1	Unpaired t-test
1134	Rps17~P63276	Rps17	A_NRF_GR vs A_NRF_IGG	A_NRF_GR	A_NRF_IGG	19.2011	0.210221	19.0846	0.19225	1.08411	0.116511	0.100054	0.505279	0.296469	0.737295	permutation FDR (250 perm)	0.555732	FDR correction BH	1	Unpaired t-test
1135	Rps18-ps6~F6YVP7	Rps18-ps6	A_NRF_GR vs A_NRF_IGG	A_NRF_GR	A_NRF_IGG	20.9872	1.20391	20.736	0.35221	1.19024	0.251247	0.145717	0.740492	0.13048	0.63241	permutation FDR (250 perm)	0.775162	FDR correction BH	1	Unpaired t-test
1136	Rps19~Q9CZX8	Rps19	A_NRF_GR vs A_NRF_IGG	A_NRF_GR	A_NRF_IGG	18.4441	2.01782	17.2257	0.584874	2.32682	1.21836	0.55056	0.353929	0.451084	0.154379	permutation FDR (250 perm)	0.402571	FDR correction BH	1	Unpaired t-test
1137	Rps20~P60867	Rps20	A_NRF_GR vs A_NRF_IGG	A_NRF_GR	A_NRF_IGG	20.0399	0.557811	19.5362	0.125441	1.41779	0.503646	0.378654	0.177917	0.749782	0.291027	permutation FDR (250 perm)	0.221546	FDR correction BH	1	Unpaired t-test
1138	Rps21~Q9CQR2	Rps21	A_NRF_GR vs A_NRF_IGG	A_NRF_GR	A_NRF_IGG	17.331	0.135906	16.9829	0.161485	1.27287	0.348088	0.310278	0.0289335	1.5386	0.364753	permutation FDR (250 perm)	0.0486993	FDR correction BH	1	Unpaired t-test
1139	Rps23~P62267	Rps23	A_NRF_GR vs A_NRF_IGG	A_NRF_GR	A_NRF_IGG	19.3026	0.263236	19.3456	0.258513	0.970654	-0.0429705	-0.0354247	0.846795	0.0722219	0.904132	permutation FDR (250 perm)	0.865279	FDR correction BH	1	Unpaired t-test
1140	Rps24~A0A286YEB7	Rps24	A_NRF_GR vs A_NRF_IGG	A_NRF_GR	A_NRF_IGG	19.4445	0.25755	19.358	0.27755	1.06182	0.0865431	0.0710181	0.705883	0.151267	0.806826	permutation FDR (250 perm)	0.743909	FDR correction BH	1	Unpaired t-test
1141	Rps25~A0A1L1SQA8	Rps25	A_NRF_GR vs A_NRF_IGG	A_NRF_GR	A_NRF_IGG	18.2252	1.2532	17.0267	0.222678	2.29498	1.19848	0.690817	0.154039	0.812369	0.0897657	permutation FDR (250 perm)	0.195552	FDR correction BH	1	Unpaired t-test
1142	Rps26~P62855	Rps26	A_NRF_GR vs A_NRF_IGG	A_NRF_GR	A_NRF_IGG	18.8168	0.23868	17.3924	0.468855	2.68405	1.42441	1.09255	0.00336289	2.47329	0.0167748	permutation FDR (250 perm)	0.00968086	FDR correction BH	1	Unpaired t-test
1143	Rps27a~P62983	Rps27a	A_NRF_GR vs A_NRF_IGG	A_NRF_GR	A_NRF_IGG	17.5091	0.147212	17.0047	0.214394	1.41856	0.504424	0.438571	0.0152403	1.81701	0.233395	permutation FDR (250 perm)	0.0297266	FDR correction BH	1	Unpaired t-test
1144	Rps27l~Q6ZWY3	Rps27l	A_NRF_GR vs A_NRF_IGG	A_NRF_GR	A_NRF_IGG	19.3707	0.296825	18.9998	0.142869	1.29314	0.370884	0.311617	0.0990491	1.00415	0.363485	permutation FDR (250 perm)	0.135379	FDR correction BH	1	Unpaired t-test
1145	Rps27~A0A0G2JDW7	Rps27	A_NRF_GR vs A_NRF_IGG	A_NRF_GR	A_NRF_IGG	15.1021	0.174864	12.8558	0.465887	4.7446	2.24629	1.74496	0.000231038	3.63632	0.00351431	permutation FDR (250 perm)	0.0014956	FDR correction BH	1	Unpaired t-test
1146	Rps28~G3UYV7	Rps28	A_NRF_GR vs A_NRF_IGG	A_NRF_GR	A_NRF_IGG	17.3322	0.400067	17.9302	0.109324	0.660643	-0.598057	-0.482519	0.0466764	1.3309	0.197519	permutation FDR (250 perm)	0.0715673	FDR correction BH	1	Unpaired t-test
1147	Rps29~P62274	Rps29	A_NRF_GR vs A_NRF_IGG	A_NRF_GR	A_NRF_IGG	19.0249	0.643596	19.3179	0.181852	0.816225	-0.292962	-0.211352	0.476759	0.321701	0.508055	permutation FDR (250 perm)	0.527853	FDR correction BH	1	Unpaired t-test
1148	Rps2~P25444	Rps2	A_NRF_GR vs A_NRF_IGG	A_NRF_GR	A_NRF_IGG	19.9927	0.0538139	19.5961	0.192244	1.31643	0.396628	0.355638	0.0137808	1.86073	0.314699	permutation FDR (250 perm)	0.0278811	FDR correction BH	1	Unpaired t-test
1149	Rps3a~P97351	Rps3a	A_NRF_GR vs A_NRF_IGG	A_NRF_GR	A_NRF_IGG	19.6088	0.266949	19.2003	0.163106	1.32727	0.40846	0.345973	0.0644154	1.19101	0.324439	permutation FDR (250 perm)	0.093866	FDR correction BH	1	Unpaired t-test
1150	Rps3~P62908	Rps3	A_NRF_GR vs A_NRF_IGG	A_NRF_GR	A_NRF_IGG	18.5726	0.323246	18.9726	0.174777	0.75787	-0.399978	-0.329971	0.10836	0.96513	0.341649	permutation FDR (250 perm)	0.145713	FDR correction BH	1	Unpaired t-test
1151	Rps4x~P62702	Rps4x	A_NRF_GR vs A_NRF_IGG	A_NRF_GR	A_NRF_IGG	19.6699	0.382332	19.0239	0.157026	1.5648	0.645976	0.521524	0.0352462	1.45289	0.171059	permutation FDR (250 perm)	0.0566317	FDR correction BH	1	Unpaired t-test
1152	Rps5~D3YYM6	Rps5	A_NRF_GR vs A_NRF_IGG	A_NRF_GR	A_NRF_IGG	18.085	0.717496	17.0547	0.219736	2.04251	1.03034	0.71889	0.0549003	1.26043	0.0805386	permutation FDR (250 perm)	0.0819947	FDR correction BH	1	Unpaired t-test
1153	Rps6~P62754	Rps6	A_NRF_GR vs A_NRF_IGG	A_NRF_GR	A_NRF_IGG	19.4305	0.232258	19.138	0.244823	1.2247	0.29243	0.244745	0.184053	0.735057	0.45498	permutation FDR (250 perm)	0.226736	FDR correction BH	1	Unpaired t-test
1154	Rps7~P62082	Rps7	A_NRF_GR vs A_NRF_IGG	A_NRF_GR	A_NRF_IGG	20.6515	0.611489	19.617	0.17203	2.04839	1.03449	0.756899	0.0303258	1.51819	0.0688958	permutation FDR (250 perm)	0.0504458	FDR correction BH	1	Unpaired t-test
1155	Rps8~P62242	Rps8	A_NRF_GR vs A_NRF_IGG	A_NRF_GR	A_NRF_IGG	20.4899	0.406511	20.3466	0.227196	1.10442	0.143291	0.112928	0.613226	0.21238	0.705442	permutation FDR (250 perm)	0.659449	FDR correction BH	1	Unpaired t-test
1156	Rps9~Q6ZWN5	Rps9	A_NRF_GR vs A_NRF_IGG	A_NRF_GR	A_NRF_IGG	18.8931	0.220451	18.379	0.102087	1.4281	0.514102	0.450863	0.0105129	1.97828	0.222465	permutation FDR (250 perm)	0.0226595	FDR correction BH	1	Unpaired t-test
1157	Rpsa~P14206	Rpsa	A_NRF_GR vs A_NRF_IGG	A_NRF_GR	A_NRF_IGG	18.6428	0.0958378	18.5474	0.130942	1.06836	0.0953945	0.087223	0.347849	0.458609	0.766776	permutation FDR (250 perm)	0.39686	FDR correction BH	1	Unpaired t-test
1158	Rrbp1~A2AVJ7	Rrbp1	A_NRF_GR vs A_NRF_IGG	A_NRF_GR	A_NRF_IGG	16.8642	0.299784	16.4393	0.249276	1.34252	0.424947	0.346867	0.107978	0.966665	0.323147	permutation FDR (250 perm)	0.14536	FDR correction BH	1	Unpaired t-test
1159	Rreb1~Q3UH06-4	Rreb1	A_NRF_GR vs A_NRF_IGG	A_NRF_GR	A_NRF_IGG	13.5808	0.433508	12.9263	0.336802	1.57401	0.654445	0.496941	0.0844879	1.07321	0.187008	permutation FDR (250 perm)	0.118173	FDR correction BH	1	Unpaired t-test
1160	Rrs1~Q9CYH6	Rrs1	A_NRF_GR vs A_NRF_IGG	A_NRF_GR	A_NRF_IGG	14.3324	0.95559	12.6457	0.604042	3.219	1.68661	1.02052	0.0415407	1.38153	0.0221494	permutation FDR (250 perm)	0.0650239	FDR correction BH	1	Unpaired t-test
1161	Rsl1d1~Q8BVY0	Rsl1d1	A_NRF_GR vs A_NRF_IGG	A_NRF_GR	A_NRF_IGG	17.5932	0.437389	17.2666	0.238182	1.25406	0.326604	0.253665	0.299343	0.523831	0.441568	permutation FDR (250 perm)	0.34842	FDR correction BH	1	Unpaired t-test
1162	Rsrc2~S4R2L4	Rsrc2	A_NRF_GR vs A_NRF_IGG	A_NRF_GR	A_NRF_IGG	17.0639	0.391893	14.1619	0.590523	7.47427	2.90193	2.0593	0.000394492	3.40396	0.00201681	permutation FDR (250 perm)	0.0021181	FDR correction BH	1	Unpaired t-test
1163	Rtcb~Q99LF4	Rtcb	A_NRF_GR vs A_NRF_IGG	A_NRF_GR	A_NRF_IGG	17.8086	0.169094	17.4682	0.193846	1.26618	0.340479	0.296452	0.0617255	1.20954	0.382294	permutation FDR (250 perm)	0.0906517	FDR correction BH	1	Unpaired t-test
1164	Ruvbl1~P60122	Ruvbl1	A_NRF_GR vs A_NRF_IGG	A_NRF_GR	A_NRF_IGG	16.7832	0.288003	14.5172	0.20817	4.80986	2.266	1.88023	3.2781e-05	4.48438	0.00268223	permutation FDR (250 perm)	0.000442395	FDR correction BH	1	Unpaired t-test
1165	Ruvbl2~Q9WTM5	Ruvbl2	A_NRF_GR vs A_NRF_IGG	A_NRF_GR	A_NRF_IGG	16.1315	0.462922	14.1623	0.160573	3.91533	1.96914	1.53492	0.000436583	3.35993	0.00516764	permutation FDR (250 perm)	0.00228034	FDR correction BH	1	Unpaired t-test
1166	Rxra~Q6LC96	Rxra	A_NRF_GR vs A_NRF_IGG	A_NRF_GR	A_NRF_IGG	17.9231	0.534886	13.3204	0.668554	24.2973	4.60273	3.08014	8.68821e-05	4.06107	0.000535885	permutation FDR (250 perm)	0.000788784	FDR correction BH	1	Unpaired t-test
1167	Safb2~Q80YR5	Safb2	A_NRF_GR vs A_NRF_IGG	A_NRF_GR	A_NRF_IGG	16.6764	0.188363	13.0098	0.182709	12.6994	3.66668	3.18425	3.27071e-07	6.48536	0.000517413	permutation FDR (250 perm)	4.56681e-05	FDR correction BH	1	Unpaired t-test
1168	Safb~S4R1M2	Safb	A_NRF_GR vs A_NRF_IGG	A_NRF_GR	A_NRF_IGG	18.65	0.111479	16.8232	0.0939549	3.5475	1.8268	1.68498	6.24798e-07	6.20426	0.00382489	permutation FDR (250 perm)	5.99715e-05	FDR correction BH	1	Unpaired t-test
1169	Sap18b~E9Q317	Sap18b	A_NRF_GR vs A_NRF_IGG	A_NRF_GR	A_NRF_IGG	17.2434	0.384223	14.1557	0.75566	8.5018	3.08777	2.07311	0.000740053	3.13074	0.00196819	permutation FDR (250 perm)	0.00332913	FDR correction BH	1	Unpaired t-test
1170	Sar1b~Q9CQC9	Sar1b	A_NRF_GR vs A_NRF_IGG	A_NRF_GR	A_NRF_IGG	16.1411	0.181674	12.7914	0.335695	10.1943	3.3497	2.74481	5.11706e-06	5.29098	0.00083027	permutation FDR (250 perm)	0.000159695	FDR correction BH	1	Unpaired t-test
1171	Sardh~Q99LB7	Sardh	A_NRF_GR vs A_NRF_IGG	A_NRF_GR	A_NRF_IGG	19.6242	0.265476	20.1432	0.224339	0.697844	-0.519024	-0.432279	0.0414086	1.38291	0.238849	permutation FDR (250 perm)	0.064885	FDR correction BH	1	Unpaired t-test
1172	Sarnp~A0A1W2P7G2	Sarnp	A_NRF_GR vs A_NRF_IGG	A_NRF_GR	A_NRF_IGG	15.056	1.94938	16.6093	0.31576	0.340727	-1.55331	-0.725798	0.221999	0.653649	0.0780736	permutation FDR (250 perm)	0.268189	FDR correction BH	1	Unpaired t-test
1173	Sart1~Q9Z315	Sart1	A_NRF_GR vs A_NRF_IGG	A_NRF_GR	A_NRF_IGG	17.9547	0.15885	17.4018	0.250848	1.46703	0.552896	0.471987	0.0180161	1.74434	0.205329	permutation FDR (250 perm)	0.0340473	FDR correction BH	1	Unpaired t-test
1174	Sbf1~Q6ZPE2	Sbf1	A_NRF_GR vs A_NRF_IGG	A_NRF_GR	A_NRF_IGG	14.3812	0.372345	12.8784	0.252989	2.83387	1.50277	1.19277	0.00117009	2.93178	0.0119404	permutation FDR (250 perm)	0.00466168	FDR correction BH	1	Unpaired t-test
1175	Scfd1~Q8BRF7-3	Scfd1	A_NRF_GR vs A_NRF_IGG	A_NRF_GR	A_NRF_IGG	14.9926	0.990411	13.0362	0.247383	3.88086	1.95638	1.2309	0.0160169	1.79542	0.0108842	permutation FDR (250 perm)	0.0309591	FDR correction BH	1	Unpaired t-test
1176	Scp2~P32020	Scp2	A_NRF_GR vs A_NRF_IGG	A_NRF_GR	A_NRF_IGG	21.682	0.0898724	22.513	0.18182	0.562123	-0.831042	-0.74393	0.000392978	3.40563	0.0725284	permutation FDR (250 perm)	0.00211756	FDR correction BH	1	Unpaired t-test
1177	Scrib~Q80U72	Scrib	A_NRF_GR vs A_NRF_IGG	A_NRF_GR	A_NRF_IGG	13.9071	0.224316	12.6461	0.330988	2.39666	1.26103	1.02452	0.00156873	2.80445	0.0217896	permutation FDR (250 perm)	0.00572793	FDR correction BH	1	Unpaired t-test
1178	Sdf2l1~Q9ESP1	Sdf2l1	A_NRF_GR vs A_NRF_IGG	A_NRF_GR	A_NRF_IGG	14.8376	1.08941	14.8126	1.23238	1.01753	0.0250659	0.0128565	0.979799	0.00886319	0.965081	permutation FDR (250 perm)	0.98308	FDR correction BH	1	Unpaired t-test
1179	Sdha~Q8K2B3	Sdha	A_NRF_GR vs A_NRF_IGG	A_NRF_GR	A_NRF_IGG	17.3632	0.514721	16.5727	0.246706	1.72964	0.790474	0.594544	0.0533912	1.27253	0.130768	permutation FDR (250 perm)	0.0801403	FDR correction BH	1	Unpaired t-test
1180	Sdhb~Q9CQA3	Sdhb	A_NRF_GR vs A_NRF_IGG	A_NRF_GR	A_NRF_IGG	14.8609	0.233026	14.5296	0.884037	1.25816	0.331314	0.216852	0.553332	0.257014	0.49926	permutation FDR (250 perm)	0.603708	FDR correction BH	1	Unpaired t-test
1181	Sds~Q8VBT2	Sds	A_NRF_GR vs A_NRF_IGG	A_NRF_GR	A_NRF_IGG	19.145	0.136485	17.8075	0.0670549	2.52722	1.33755	1.2296	5.04882e-06	5.29681	0.0109409	permutation FDR (250 perm)	0.000159695	FDR correction BH	1	Unpaired t-test
1182	Sec11a~D3YWT0	Sec11a	A_NRF_GR vs A_NRF_IGG	A_NRF_GR	A_NRF_IGG	16.714	0.376565	13.1998	0.226678	11.426	3.51424	2.80296	8.82529e-06	5.05427	0.000757709	permutation FDR (250 perm)	0.000206567	FDR correction BH	1	Unpaired t-test
1183	Sec13~Q9D1M0	Sec13	A_NRF_GR vs A_NRF_IGG	A_NRF_GR	A_NRF_IGG	16.2024	0.354752	17.1665	0.293139	0.512604	-0.964082	-0.761703	0.0109843	1.95923	0.0675828	permutation FDR (250 perm)	0.0235063	FDR correction BH	1	Unpaired t-test
1184	Sec14l2~Q99J08	Sec14l2	A_NRF_GR vs A_NRF_IGG	A_NRF_GR	A_NRF_IGG	16.6037	0.284562	13.6022	0.92175	8.00855	3.00154	1.92783	0.00168097	2.77444	0.00250273	permutation FDR (250 perm)	0.00593891	FDR correction BH	1	Unpaired t-test
1185	Sec14l4~Q8R0F9	Sec14l4	A_NRF_GR vs A_NRF_IGG	A_NRF_GR	A_NRF_IGG	14.3679	0.871151	12.6896	0.275563	3.20043	1.67827	1.09868	0.0190418	1.72029	0.0165089	permutation FDR (250 perm)	0.0353465	FDR correction BH	1	Unpaired t-test
1186	Sec16a~E9QAT4-2	Sec16a	A_NRF_GR vs A_NRF_IGG	A_NRF_GR	A_NRF_IGG	16.1934	0.179769	16.4376	0.174838	0.844278	-0.24421	-0.213325	0.142625	0.845806	0.504915	permutation FDR (250 perm)	0.183392	FDR correction BH	1	Unpaired t-test
1187	Sec16b~Q91XT4	Sec16b	A_NRF_GR vs A_NRF_IGG	A_NRF_GR	A_NRF_IGG	15.9551	0.566624	16.6924	0.213124	0.599862	-0.737297	-0.546342	0.0794299	1.10002	0.156231	permutation FDR (250 perm)	0.111724	FDR correction BH	1	Unpaired t-test
1188	Sec22b~O08547	Sec22b	A_NRF_GR vs A_NRF_IGG	A_NRF_GR	A_NRF_IGG	14.7294	1.08361	13.9052	0.810877	1.77059	0.824229	0.462687	0.332121	0.478704	0.212901	permutation FDR (250 perm)	0.380525	FDR correction BH	1	Unpaired t-test
1189	Sec23a~E9Q1S3	Sec23a	A_NRF_GR vs A_NRF_IGG	A_NRF_GR	A_NRF_IGG	17.9571	0.100338	17.0932	0.242612	1.82004	0.863973	0.750251	0.00126042	2.89949	0.0707997	permutation FDR (250 perm)	0.00489147	FDR correction BH	1	Unpaired t-test
1190	Sec23b~Q9D662	Sec23b	A_NRF_GR vs A_NRF_IGG	A_NRF_GR	A_NRF_IGG	15.255	0.187892	13.3206	0.611126	3.82213	1.93438	1.41285	0.0019378	2.71269	0.00667209	permutation FDR (250 perm)	0.00653789	FDR correction BH	1	Unpaired t-test
1191	Sec24a~A2AA71	Sec24a	A_NRF_GR vs A_NRF_IGG	A_NRF_GR	A_NRF_IGG	16.5272	0.259961	15.3669	0.377583	2.23517	1.16038	0.917539	0.00464659	2.33287	0.0348589	permutation FDR (250 perm)	0.0123634	FDR correction BH	1	Unpaired t-test
1192	Sec24b~Q80ZX0	Sec24b	A_NRF_GR vs A_NRF_IGG	A_NRF_GR	A_NRF_IGG	14.9826	0.136006	12.98	0.363387	4.00741	2.00267	1.63615	0.000109321	3.9613	0.00410517	permutation FDR (250 perm)	0.000920016	FDR correction BH	1	Unpaired t-test
1193	Sec24c~G3X972	Sec24c	A_NRF_GR vs A_NRF_IGG	A_NRF_GR	A_NRF_IGG	15.6032	0.593744	14.6903	0.271698	1.88275	0.912839	0.662926	0.0517628	1.28598	0.100026	permutation FDR (250 perm)	0.078166	FDR correction BH	1	Unpaired t-test
1194	Sec24d~Q6NXL1	Sec24d	A_NRF_GR vs A_NRF_IGG	A_NRF_GR	A_NRF_IGG	15.3212	0.267675	12.9153	0.857516	5.29959	2.40588	1.58423	0.00354507	2.45038	0.00469302	permutation FDR (250 perm)	0.010001	FDR correction BH	1	Unpaired t-test
1195	Sec31a~Q3UPL0-2	Sec31a	A_NRF_GR vs A_NRF_IGG	A_NRF_GR	A_NRF_IGG	17.2022	0.156164	15.2162	0.32576	3.96156	1.98607	1.64332	7.6519e-05	4.11623	0.00402037	permutation FDR (250 perm)	0.000725478	FDR correction BH	1	Unpaired t-test
1196	Sec61a1~P61620	Sec61a1	A_NRF_GR vs A_NRF_IGG	A_NRF_GR	A_NRF_IGG	17.5521	0.542928	16.9978	0.311858	1.46844	0.554285	0.407116	0.176087	0.754274	0.261955	permutation FDR (250 perm)	0.219815	FDR correction BH	1	Unpaired t-test
1197	Sec61b~Q9CQS8	Sec61b	A_NRF_GR vs A_NRF_IGG	A_NRF_GR	A_NRF_IGG	15.6996	1.37814	17.1954	0.0818348	0.354575	-1.49584	-0.832375	0.109661	0.959948	0.0499717	permutation FDR (250 perm)	0.146934	FDR correction BH	1	Unpaired t-test
1198	Sec63~Q8VHE0	Sec63	A_NRF_GR vs A_NRF_IGG	A_NRF_GR	A_NRF_IGG	15.7091	0.197398	14.3591	0.714215	2.54909	1.34998	0.945492	0.0196755	1.70607	0.0306767	permutation FDR (250 perm)	0.0360758	FDR correction BH	1	Unpaired t-test
1199	Selenbp2~A0A0R4J135	Selenbp2	A_NRF_GR vs A_NRF_IGG	A_NRF_GR	A_NRF_IGG	16.0373	0.59124	14.1529	1.42226	3.69206	1.88442	0.997436	0.0783841	1.10577	0.0241547	permutation FDR (250 perm)	0.110356	FDR correction BH	1	Unpaired t-test
1200	Sephs2~P97364	Sephs2	A_NRF_GR vs A_NRF_IGG	A_NRF_GR	A_NRF_IGG	15.9241	0.369999	13.2452	0.242842	6.40367	2.6789	2.1337	4.4206e-05	4.35452	0.00176015	permutation FDR (250 perm)	0.000510247	FDR correction BH	1	Unpaired t-test
1201	Sepsecs~Q6P6M7	Sepsecs	A_NRF_GR vs A_NRF_IGG	A_NRF_GR	A_NRF_IGG	16.1197	0.606272	12.6294	0.484536	11.2376	3.49026	2.41026	0.000235877	3.62731	0.00128226	permutation FDR (250 perm)	0.0014956	FDR correction BH	1	Unpaired t-test
1202	Septin10~A0A0R4J233	Septin10	A_NRF_GR vs A_NRF_IGG	A_NRF_GR	A_NRF_IGG	14.5682	0.926139	13.6116	0.574814	1.94074	0.956605	0.587118	0.179309	0.746398	0.134482	permutation FDR (250 perm)	0.222863	FDR correction BH	1	Unpaired t-test
1203	Septin2~P42208	Septin2	A_NRF_GR vs A_NRF_IGG	A_NRF_GR	A_NRF_IGG	16.2847	0.092081	16.0082	0.137105	1.2113	0.276562	0.252486	0.0273207	1.56351	0.443645	permutation FDR (250 perm)	0.0464545	FDR correction BH	1	Unpaired t-test
1204	Septin7~E9Q1G8	Septin7	A_NRF_GR vs A_NRF_IGG	A_NRF_GR	A_NRF_IGG	16.3219	0.317522	15.4407	0.299843	1.84194	0.881227	0.703776	0.012905	1.88924	0.0854028	permutation FDR (250 perm)	0.026518	FDR correction BH	1	Unpaired t-test
1205	Septin9~Q80UG5-3	Septin9	A_NRF_GR vs A_NRF_IGG	A_NRF_GR	A_NRF_IGG	17.4591	0.153438	14.4858	1.17745	7.85361	2.97336	1.76403	0.00489016	2.31068	0.00339616	permutation FDR (250 perm)	0.0127224	FDR correction BH	1	Unpaired t-test
1206	Serbp1~Q3UMP4	Serbp1	A_NRF_GR vs A_NRF_IGG	A_NRF_GR	A_NRF_IGG	15.528	0.391047	14.8573	0.28213	1.59187	0.670719	0.524656	0.0526301	1.27877	0.168763	permutation FDR (250 perm)	0.0793956	FDR correction BH	1	Unpaired t-test
1207	Serpina1c~A0A0R4J0X5	Serpina1c	A_NRF_GR vs A_NRF_IGG	A_NRF_GR	A_NRF_IGG	14.8656	0.510892	12.8169	0.190263	4.1375	2.04876	1.55828	0.000626533	3.20306	0.00489632	permutation FDR (250 perm)	0.002989	FDR correction BH	1	Unpaired t-test
1208	Serpina3k~A0A0R4J0I1	Serpina3k	A_NRF_GR vs A_NRF_IGG	A_NRF_GR	A_NRF_IGG	14.6658	0.52563	12.6381	0.247177	4.07734	2.02763	1.51842	0.0009264	3.0332	0.00524606	permutation FDR (250 perm)	0.00394246	FDR correction BH	1	Unpaired t-test
1209	Serpinh1~P19324	Serpinh1	A_NRF_GR vs A_NRF_IGG	A_NRF_GR	A_NRF_IGG	14.1009	0.684256	12.7282	0.527324	2.58956	1.37271	0.915896	0.0331925	1.47896	0.035033	permutation FDR (250 perm)	0.0538122	FDR correction BH	1	Unpaired t-test
1210	Sf1~D3YZC9	Sf1	A_NRF_GR vs A_NRF_IGG	A_NRF_GR	A_NRF_IGG	18.3004	0.312252	16.6332	0.428309	3.17595	1.66719	1.27654	0.00159049	2.79847	0.00921781	permutation FDR (250 perm)	0.0057689	FDR correction BH	1	Unpaired t-test
1211	Sf3a1~Q8K4Z5	Sf3a1	A_NRF_GR vs A_NRF_IGG	A_NRF_GR	A_NRF_IGG	14.9171	0.165521	12.9854	0.576134	3.81521	1.93176	1.4351	0.0014043	2.85254	0.00627873	permutation FDR (250 perm)	0.00528552	FDR correction BH	1	Unpaired t-test
1212	Sf3a2~G3UVU2	Sf3a2	A_NRF_GR vs A_NRF_IGG	A_NRF_GR	A_NRF_IGG	16.6049	0.282703	14.6045	0.948917	4.00113	2.00041	1.2728	0.0128368	1.89154	0.0093069	permutation FDR (250 perm)	0.0264141	FDR correction BH	1	Unpaired t-test
1213	Sf3a3~Q9D554	Sf3a3	A_NRF_GR vs A_NRF_IGG	A_NRF_GR	A_NRF_IGG	17.6072	0.305294	17.8381	0.0181063	0.852092	-0.230919	-0.196264	0.238815	0.621939	0.532807	permutation FDR (250 perm)	0.285519	FDR correction BH	1	Unpaired t-test
1214	Sf3b1~Q99NB9	Sf3b1	A_NRF_GR vs A_NRF_IGG	A_NRF_GR	A_NRF_IGG	17.6157	0.245582	12.9886	0.414403	24.7111	4.62709	3.62025	3.00836e-06	5.52167	0.000410256	permutation FDR (250 perm)	0.000121468	FDR correction BH	1	Unpaired t-test
1215	Sf3b2~Q3UJB0	Sf3b2	A_NRF_GR vs A_NRF_IGG	A_NRF_GR	A_NRF_IGG	18.8812	0.143686	14.4885	0.322486	21.0051	4.39267	3.6489	6.51532e-07	6.18606	0.000368345	permutation FDR (250 perm)	5.99715e-05	FDR correction BH	1	Unpaired t-test
1216	Sf3b3~Q921M3	Sf3b3	A_NRF_GR vs A_NRF_IGG	A_NRF_GR	A_NRF_IGG	18.3203	0.159997	16.7116	0.547476	3.04977	1.6087	1.21018	0.00275198	2.56035	0.011337	permutation FDR (250 perm)	0.00832822	FDR correction BH	1	Unpaired t-test
1217	Sf3b4~Q8QZY9	Sf3b4	A_NRF_GR vs A_NRF_IGG	A_NRF_GR	A_NRF_IGG	16.6146	0.169846	13.5886	0.57691	8.14554	3.02601	2.24612	0.000126155	3.8991	0.0015087	permutation FDR (250 perm)	0.000999895	FDR correction BH	1	Unpaired t-test
1218	Sf3b5~Q923D4	Sf3b5	A_NRF_GR vs A_NRF_IGG	A_NRF_GR	A_NRF_IGG	14.5116	0.556581	12.6181	0.307592	3.71553	1.89357	1.38505	0.00209985	2.67781	0.00721556	permutation FDR (250 perm)	0.00692858	FDR correction BH	1	Unpaired t-test
1219	Sf3b6~A0A1W2P7L7	Sf3b6	A_NRF_GR vs A_NRF_IGG	A_NRF_GR	A_NRF_IGG	15.8443	0.739512	15.0831	0.13103	1.69489	0.761195	0.530965	0.129701	0.887055	0.164562	permutation FDR (250 perm)	0.168554	FDR correction BH	1	Unpaired t-test
1220	Sfpq~A0A991ENV6	Sfpq	A_NRF_GR vs A_NRF_IGG	A_NRF_GR	A_NRF_IGG	23.016	0.155077	21.309	0.198631	3.26488	1.70703	1.49022	2.3132e-05	4.63579	0.00564532	permutation FDR (250 perm)	0.000380789	FDR correction BH	1	Unpaired t-test
1221	Sgk2~Q9QZS5-2	Sgk2	A_NRF_GR vs A_NRF_IGG	A_NRF_GR	A_NRF_IGG	13.9243	0.714167	12.7392	0.292751	2.27374	1.18507	0.819765	0.037556	1.42532	0.05269	permutation FDR (250 perm)	0.0596595	FDR correction BH	1	Unpaired t-test
1222	Shmt2~Q9CZN7-2	Shmt2	A_NRF_GR vs A_NRF_IGG	A_NRF_GR	A_NRF_IGG	20.1292	0.111911	18.6649	0.133107	2.75934	1.46432	1.33071	6.51939e-06	5.18579	0.00805774	permutation FDR (250 perm)	0.000180853	FDR correction BH	1	Unpaired t-test
1223	Shroom2~A7TU71	Shroom2	A_NRF_GR vs A_NRF_IGG	A_NRF_GR	A_NRF_IGG	15.2946	0.389499	13.5422	0.629876	3.36914	1.75238	1.22752	0.0063685	2.19596	0.0109661	permutation FDR (250 perm)	0.0156908	FDR correction BH	1	Unpaired t-test
1224	Sipa1l1~Q4VBF8	Sipa1l1	A_NRF_GR vs A_NRF_IGG	A_NRF_GR	A_NRF_IGG	16.4536	1.60872	13.4997	1.60931	7.74836	2.95389	1.27666	0.0655825	1.18321	0.00920509	permutation FDR (250 perm)	0.0950551	FDR correction BH	1	Unpaired t-test
1225	Sirt3~Q8R104	Sirt3	A_NRF_GR vs A_NRF_IGG	A_NRF_GR	A_NRF_IGG	15.7789	0.445744	13.1002	0.115516	6.40298	2.67874	2.11616	5.54694e-05	4.25595	0.00176692	permutation FDR (250 perm)	0.000602124	FDR correction BH	1	Unpaired t-test
1226	Slc25a13~Q9QXX4	Slc25a13	A_NRF_GR vs A_NRF_IGG	A_NRF_GR	A_NRF_IGG	16.8693	0.548186	15.0815	0.502406	3.45298	1.78784	1.25084	0.00591494	2.22805	0.0100047	permutation FDR (250 perm)	0.0148917	FDR correction BH	1	Unpaired t-test
1227	Slc25a1~Q8JZU2	Slc25a1	A_NRF_GR vs A_NRF_IGG	A_NRF_GR	A_NRF_IGG	15.9367	1.22368	14.477	1.59245	2.75054	1.45972	0.675952	0.254822	0.593763	0.0950789	permutation FDR (250 perm)	0.301757	FDR correction BH	1	Unpaired t-test
1228	Slc25a3~Q8VEM8	Slc25a3	A_NRF_GR vs A_NRF_IGG	A_NRF_GR	A_NRF_IGG	15.3662	0.782384	12.845	0.686853	5.74068	2.52122	1.5747	0.00572069	2.24255	0.00476174	permutation FDR (250 perm)	0.0144896	FDR correction BH	1	Unpaired t-test
1229	Slc25a5~P51881	Slc25a5	A_NRF_GR vs A_NRF_IGG	A_NRF_GR	A_NRF_IGG	17.0183	0.260936	17.1548	0.138558	0.909701	-0.136536	-0.116641	0.453966	0.342976	0.696855	permutation FDR (250 perm)	0.504108	FDR correction BH	1	Unpaired t-test
1230	Slc27a2~O35488	Slc27a2	A_NRF_GR vs A_NRF_IGG	A_NRF_GR	A_NRF_IGG	18.0857	0.318143	17.3664	0.140564	1.64638	0.719299	0.599012	0.0116151	1.93498	0.128595	permutation FDR (250 perm)	0.0245755	FDR correction BH	1	Unpaired t-test
1231	Slc27a5~Q4LDG0	Slc27a5	A_NRF_GR vs A_NRF_IGG	A_NRF_GR	A_NRF_IGG	17.6196	0.272233	16.9118	0.234622	1.63329	0.707781	0.586159	0.0142987	1.8447	0.134983	permutation FDR (250 perm)	0.0284454	FDR correction BH	1	Unpaired t-test
1232	Slco1b2~A0A0N4SUN2	Slco1b2	A_NRF_GR vs A_NRF_IGG	A_NRF_GR	A_NRF_IGG	15.1942	0.910667	12.6674	0.299896	5.76296	2.52681	1.62647	0.0038317	2.41661	0.00429492	permutation FDR (250 perm)	0.0106491	FDR correction BH	1	Unpaired t-test
1233	Slfn5~Q8CBA2	Slfn5	A_NRF_GR vs A_NRF_IGG	A_NRF_GR	A_NRF_IGG	13.4204	0.455863	13.0392	0.397619	1.30241	0.381185	0.282518	0.316948	0.499012	0.402205	permutation FDR (250 perm)	0.36438	FDR correction BH	1	Unpaired t-test
1234	Sltm~Q8CH25	Sltm	A_NRF_GR vs A_NRF_IGG	A_NRF_GR	A_NRF_IGG	15.593	0.340553	12.866	0.541512	6.62104	2.72706	1.99153	0.000316546	3.49956	0.00228151	permutation FDR (250 perm)	0.00179484	FDR correction BH	1	Unpaired t-test
1235	Smarca2~Q6DIC0	Smarca2	A_NRF_GR vs A_NRF_IGG	A_NRF_GR	A_NRF_IGG	16.2669	0.698098	13.7218	0.888168	5.83651	2.54511	1.54041	0.0079637	2.09888	0.00507513	permutation FDR (250 perm)	0.0187573	FDR correction BH	1	Unpaired t-test
1236	Smarca5~Q91ZW3	Smarca5	A_NRF_GR vs A_NRF_IGG	A_NRF_GR	A_NRF_IGG	14.3755	0.864577	14.4466	0.296802	0.951879	-0.0711501	-0.0465716	0.897166	0.047127	0.874034	permutation FDR (250 perm)	0.911156	FDR correction BH	1	Unpaired t-test
1237	Smarcb1~Q9Z0H3	Smarcb1	A_NRF_GR vs A_NRF_IGG	A_NRF_GR	A_NRF_IGG	13.2855	1.13278	13.064	0.306894	1.16596	0.221514	0.132043	0.754835	0.122148	0.662489	permutation FDR (250 perm)	0.786877	FDR correction BH	1	Unpaired t-test
1238	Smarcc2~Q3UID0	Smarcc2	A_NRF_GR vs A_NRF_IGG	A_NRF_GR	A_NRF_IGG	15.5397	1.11042	12.5765	0.543735	7.79858	2.96321	1.729	0.00600359	2.22159	0.00359862	permutation FDR (250 perm)	0.0150896	FDR correction BH	1	Unpaired t-test
1239	Smarcd2~Q99JR8-2	Smarcd2	A_NRF_GR vs A_NRF_IGG	A_NRF_GR	A_NRF_IGG	16.8189	0.715153	12.8559	0.472731	15.5947	3.96298	2.65092	0.000202497	3.69358	0.000924708	permutation FDR (250 perm)	0.00136903	FDR correction BH	1	Unpaired t-test
1240	Smarce1~O54941	Smarce1	A_NRF_GR vs A_NRF_IGG	A_NRF_GR	A_NRF_IGG	13.3716	1.40564	12.5929	0.558405	1.71557	0.778689	0.415691	0.406878	0.390536	0.253732	permutation FDR (250 perm)	0.456899	FDR correction BH	1	Unpaired t-test
1241	Smc1a~Q9CU62	Smc1a	A_NRF_GR vs A_NRF_IGG	A_NRF_GR	A_NRF_IGG	16.6754	0.306161	14.3508	1.45581	5.00918	2.32457	1.25051	0.035272	1.45257	0.0100095	permutation FDR (250 perm)	0.0566317	FDR correction BH	1	Unpaired t-test
1242	Smc3~Q9CW03	Smc3	A_NRF_GR vs A_NRF_IGG	A_NRF_GR	A_NRF_IGG	14.9553	0.72033	13.0251	0.741352	3.81117	1.93023	1.20882	0.0178127	1.74927	0.0113716	permutation FDR (250 perm)	0.0337338	FDR correction BH	1	Unpaired t-test
1243	Smchd1~Q6P5D8	Smchd1	A_NRF_GR vs A_NRF_IGG	A_NRF_GR	A_NRF_IGG	13.4543	0.285192	12.9481	0.424538	1.42028	0.506176	0.390786	0.137313	0.862287	0.278447	permutation FDR (250 perm)	0.177784	FDR correction BH	1	Unpaired t-test
1244	Smu1~Q3UKJ7	Smu1	A_NRF_GR vs A_NRF_IGG	A_NRF_GR	A_NRF_IGG	17.5179	0.0699014	16.4436	0.542744	2.10575	1.07433	0.816399	0.0144885	1.83898	0.0534394	permutation FDR (250 perm)	0.0286791	FDR correction BH	1	Unpaired t-test
1245	Snap47~Q8R570	Snap47	A_NRF_GR vs A_NRF_IGG	A_NRF_GR	A_NRF_IGG	15.2063	0.964233	13.8095	0.708042	2.63315	1.39679	0.826174	0.0896058	1.04766	0.0511941	permutation FDR (250 perm)	0.124172	FDR correction BH	1	Unpaired t-test
1246	Snd1~Q78PY7	Snd1	A_NRF_GR vs A_NRF_IGG	A_NRF_GR	A_NRF_IGG	19.8208	0.127953	19.4343	0.0897102	1.30726	0.386549	0.35456	0.00518032	2.28564	0.31591	permutation FDR (250 perm)	0.0133213	FDR correction BH	1	Unpaired t-test
1247	Snrnp200~Q6P4T2	Snrnp200	A_NRF_GR vs A_NRF_IGG	A_NRF_GR	A_NRF_IGG	18.1618	0.0287968	16.5679	0.0847644	3.0186	1.59388	1.51555	7.72021e-08	7.11237	0.00529577	permutation FDR (250 perm)	1.92748e-05	FDR correction BH	1	Unpaired t-test
1248	Snrnp27~Q8K194	Snrnp27	A_NRF_GR vs A_NRF_IGG	A_NRF_GR	A_NRF_IGG	15.6759	0.142186	13.3885	1.03416	4.88181	2.28742	1.42724	0.00901663	2.04496	0.00641368	permutation FDR (250 perm)	0.020465	FDR correction BH	1	Unpaired t-test
1249	Snrnp40~Q6PE01	Snrnp40	A_NRF_GR vs A_NRF_IGG	A_NRF_GR	A_NRF_IGG	17.2702	0.148088	15.8349	0.259634	2.70438	1.4353	1.22406	0.00016387	3.7855	0.0110268	permutation FDR (250 perm)	0.00120212	FDR correction BH	1	Unpaired t-test
1250	Snrnp70~Q62376	Snrnp70	A_NRF_GR vs A_NRF_IGG	A_NRF_GR	A_NRF_IGG	18.2561	0.0737326	17.2355	0.126941	2.0287	1.02056	0.940819	1.99083e-05	4.70097	0.0314045	permutation FDR (250 perm)	0.000347885	FDR correction BH	1	Unpaired t-test
1251	Snrpa1~P57784	Snrpa1	A_NRF_GR vs A_NRF_IGG	A_NRF_GR	A_NRF_IGG	15.7816	0.550226	15.3804	0.436365	1.32055	0.401136	0.285415	0.360689	0.442867	0.398194	permutation FDR (250 perm)	0.409327	FDR correction BH	1	Unpaired t-test
1252	Snrpa~Q62189	Snrpa	A_NRF_GR vs A_NRF_IGG	A_NRF_GR	A_NRF_IGG	16.358	0.533214	14.5782	1.58654	3.43382	1.77981	0.905142	0.115088	0.93897	0.0365646	permutation FDR (250 perm)	0.15311	FDR correction BH	1	Unpaired t-test
1253	Snrpc~Q62241	Snrpc	A_NRF_GR vs A_NRF_IGG	A_NRF_GR	A_NRF_IGG	16.077	0.279991	14.4837	1.48091	3.01746	1.59334	0.851984	0.116809	0.932525	0.0459716	permutation FDR (250 perm)	0.155261	FDR correction BH	1	Unpaired t-test
1254	Snrpd1~P62315	Snrpd1	A_NRF_GR vs A_NRF_IGG	A_NRF_GR	A_NRF_IGG	18.222	0.57838	17.2925	0.251966	1.90467	0.929544	0.681365	0.0433726	1.36278	0.0932661	permutation FDR (250 perm)	0.0672857	FDR correction BH	1	Unpaired t-test
1255	Snrpd2~P62317	Snrpd2	A_NRF_GR vs A_NRF_IGG	A_NRF_GR	A_NRF_IGG	17.9753	0.145538	17.0154	0.150162	1.94506	0.959818	0.856419	0.000210683	3.67637	0.0449768	permutation FDR (250 perm)	0.00139647	FDR correction BH	1	Unpaired t-test
1256	Snrpd3~P62320	Snrpd3	A_NRF_GR vs A_NRF_IGG	A_NRF_GR	A_NRF_IGG	19.8076	0.332472	20.1502	0.206807	0.788619	-0.342599	-0.279431	0.180418	0.74372	0.406379	permutation FDR (250 perm)	0.22373	FDR correction BH	1	Unpaired t-test
1257	Snrpe~P62305	Snrpe	A_NRF_GR vs A_NRF_IGG	A_NRF_GR	A_NRF_IGG	19.3745	0.116428	18.8022	0.242046	1.48682	0.57223	0.495406	0.0102076	1.99108	0.188259	permutation FDR (250 perm)	0.0222576	FDR correction BH	1	Unpaired t-test
1258	Snrpf~P62307	Snrpf	A_NRF_GR vs A_NRF_IGG	A_NRF_GR	A_NRF_IGG	18.2979	0.441147	17.1289	0.496534	2.24849	1.16896	0.844945	0.02256	1.64666	0.0471958	permutation FDR (250 perm)	0.0400888	FDR correction BH	1	Unpaired t-test
1259	Snrpg~P62309	Snrpg	A_NRF_GR vs A_NRF_IGG	A_NRF_GR	A_NRF_IGG	17.5535	0.31667	17.6057	0.238132	0.964498	-0.0521503	-0.0424416	0.827236	0.0823703	0.885013	permutation FDR (250 perm)	0.848767	FDR correction BH	1	Unpaired t-test
1260	Snrpn~P63163	Snrpn	A_NRF_GR vs A_NRF_IGG	A_NRF_GR	A_NRF_IGG	18.3304	0.257222	18.0557	0.325713	1.20968	0.274626	0.22154	0.295401	0.529588	0.491608	permutation FDR (250 perm)	0.344903	FDR correction BH	1	Unpaired t-test
1261	Sntb1~Q99L88	Sntb1	A_NRF_GR vs A_NRF_IGG	A_NRF_GR	A_NRF_IGG	15.8766	0.359799	14.138	0.279298	3.3371	1.73859	1.37659	0.000576356	3.23931	0.00733981	permutation FDR (250 perm)	0.00282151	FDR correction BH	1	Unpaired t-test
1262	Snu13~Q9D0T1	Snu13	A_NRF_GR vs A_NRF_IGG	A_NRF_GR	A_NRF_IGG	20.171	0.383663	20.1782	0.267162	0.995018	-0.00720589	-0.00567428	0.979568	0.00896551	0.98523	permutation FDR (250 perm)	0.98308	FDR correction BH	1	Unpaired t-test
1263	Snw1~A0A0B4J1E2	Snw1	A_NRF_GR vs A_NRF_IGG	A_NRF_GR	A_NRF_IGG	17.1888	0.304816	14.969	0.255867	4.65833	2.21981	1.80506	7.04809e-05	4.15193	0.00306503	permutation FDR (250 perm)	0.000699208	FDR correction BH	1	Unpaired t-test
1264	Snx12~Q6ZWQ5	Snx12	A_NRF_GR vs A_NRF_IGG	A_NRF_GR	A_NRF_IGG	14.3259	0.619636	13.0467	0.280168	2.42701	1.27918	0.918544	0.0172901	1.7622	0.0346847	permutation FDR (250 perm)	0.0328688	FDR correction BH	1	Unpaired t-test
1265	Snx27~Q3UHD6-2	Snx27	A_NRF_GR vs A_NRF_IGG	A_NRF_GR	A_NRF_IGG	13.2254	0.58706	13.1165	0.150704	1.07845	0.108962	0.080717	0.766044	0.115746	0.782675	permutation FDR (250 perm)	0.797453	FDR correction BH	1	Unpaired t-test
1266	Snx2~Q9CWK8	Snx2	A_NRF_GR vs A_NRF_IGG	A_NRF_GR	A_NRF_IGG	15.3564	0.34234	12.8239	0.320249	5.78574	2.5325	1.99307	8.44963e-05	4.07316	0.00226679	permutation FDR (250 perm)	0.00078133	FDR correction BH	1	Unpaired t-test
1267	Snx3~D3Z6Z0	Snx3	A_NRF_GR vs A_NRF_IGG	A_NRF_GR	A_NRF_IGG	15.1931	0.156366	13.2344	0.695328	3.88689	1.95862	1.38764	0.00312635	2.50496	0.00715721	permutation FDR (250 perm)	0.0092738	FDR correction BH	1	Unpaired t-test
1268	Snx4~Q91YJ2	Snx4	A_NRF_GR vs A_NRF_IGG	A_NRF_GR	A_NRF_IGG	14.3979	0.428909	12.7481	0.332283	3.13781	1.64976	1.25624	0.00188938	2.72368	0.0098515	permutation FDR (250 perm)	0.00643688	FDR correction BH	1	Unpaired t-test
1269	Snx5~Q9D8U8	Snx5	A_NRF_GR vs A_NRF_IGG	A_NRF_GR	A_NRF_IGG	16.1169	0.665444	14.2884	0.103666	3.55166	1.82849	1.31657	0.0033173	2.47922	0.00851561	permutation FDR (250 perm)	0.00962539	FDR correction BH	1	Unpaired t-test
1270	Snx6~Q6P8X1	Snx6	A_NRF_GR vs A_NRF_IGG	A_NRF_GR	A_NRF_IGG	14.0679	0.907926	13.1064	0.270364	1.9474	0.961548	0.621581	0.129243	0.888594	0.118058	permutation FDR (250 perm)	0.168353	FDR correction BH	1	Unpaired t-test
1271	Sod2~P09671	Sod2	A_NRF_GR vs A_NRF_IGG	A_NRF_GR	A_NRF_IGG	14.9726	0.550394	13.0945	0.384131	3.67574	1.87803	1.35353	0.00286203	2.54333	0.00770048	permutation FDR (250 perm)	0.00860359	FDR correction BH	1	Unpaired t-test
1272	Son~H9KV00	Son	A_NRF_GR vs A_NRF_IGG	A_NRF_GR	A_NRF_IGG	16.2894	0.730474	13.8541	0.227608	5.40887	2.43533	1.68916	0.00149656	2.8249	0.00380396	permutation FDR (250 perm)	0.0055218	FDR correction BH	1	Unpaired t-test
1273	Sorbs1~E9QNA7	Sorbs1	A_NRF_GR vs A_NRF_IGG	A_NRF_GR	A_NRF_IGG	19.1871	0.183253	18.2482	0.107875	1.91699	0.938844	0.836184	0.000261127	3.58315	0.049148	permutation FDR (250 perm)	0.0016065	FDR correction BH	1	Unpaired t-test
1274	Sorbs2~B7ZWM6	Sorbs2	A_NRF_GR vs A_NRF_IGG	A_NRF_GR	A_NRF_IGG	14.8587	1.56929	15.9492	0.126654	0.469602	-1.09049	-0.571245	0.275477	0.559914	0.143062	permutation FDR (250 perm)	0.323913	FDR correction BH	1	Unpaired t-test
1275	Sorbs2~Q3UTJ2-2	Sorbs2	A_NRF_GR vs A_NRF_IGG	A_NRF_GR	A_NRF_IGG	19.5163	0.240001	19.213	0.0555921	1.23396	0.303292	0.265526	0.0769588	1.11374	0.425523	permutation FDR (250 perm)	0.108759	FDR correction BH	1	Unpaired t-test
1276	Sord~Q64442	Sord	A_NRF_GR vs A_NRF_IGG	A_NRF_GR	A_NRF_IGG	16.0136	0.45106	14.5442	0.78307	2.76911	1.46942	0.965616	0.0304999	1.5157	0.0277617	permutation FDR (250 perm)	0.0506529	FDR correction BH	1	Unpaired t-test
1277	Spag6~Q9JLI7	Spag6	A_NRF_GR vs A_NRF_IGG	A_NRF_GR	A_NRF_IGG	15.5973	2.29232	17.8878	3.37449	0.204395	-2.29057	-0.682678	0.368347	0.433743	0.0926404	permutation FDR (250 perm)	0.41644	FDR correction BH	1	Unpaired t-test
1278	Sphk2~Q9JIA7	Sphk2	A_NRF_GR vs A_NRF_IGG	A_NRF_GR	A_NRF_IGG	15.3852	0.480718	12.5414	0.31261	7.17887	2.84376	2.13645	0.000136843	3.86378	0.00172993	permutation FDR (250 perm)	0.00106213	FDR correction BH	1	Unpaired t-test
1279	Sptan1~A3KGU5	Sptan1	A_NRF_GR vs A_NRF_IGG	A_NRF_GR	A_NRF_IGG	16.81	0.11836	17.0304	0.204224	0.858292	-0.22046	-0.194019	0.156854	0.804503	0.536711	permutation FDR (250 perm)	0.19862	FDR correction BH	1	Unpaired t-test
1280	Sptbn1~Q62261	Sptbn1	A_NRF_GR vs A_NRF_IGG	A_NRF_GR	A_NRF_IGG	15.6136	0.528411	15.4576	0.508335	1.11423	0.156053	0.109639	0.725059	0.139627	0.713683	permutation FDR (250 perm)	0.762202	FDR correction BH	1	Unpaired t-test
1281	Sptbn2~Q68FG2	Sptbn2	A_NRF_GR vs A_NRF_IGG	A_NRF_GR	A_NRF_IGG	16.4575	0.232175	16.3654	0.27495	1.06591	0.0920816	0.0762411	0.673158	0.171883	0.793725	permutation FDR (250 perm)	0.713652	FDR correction BH	1	Unpaired t-test
1282	Sqor~Q9R112	Sqor	A_NRF_GR vs A_NRF_IGG	A_NRF_GR	A_NRF_IGG	17.4428	0.183075	16.8094	0.0652299	1.55118	0.63337	0.569471	0.00132545	2.87764	0.144058	permutation FDR (250 perm)	0.00502665	FDR correction BH	1	Unpaired t-test
1283	Srbd1~F8WGW3	Srbd1	A_NRF_GR vs A_NRF_IGG	A_NRF_GR	A_NRF_IGG	16.3176	0.427235	15.0748	0.263182	2.36657	1.2428	0.963627	0.00514992	2.2882	0.0280211	permutation FDR (250 perm)	0.0132781	FDR correction BH	1	Unpaired t-test
1284	Srek1~A0A1B0GSB4	Srek1	A_NRF_GR vs A_NRF_IGG	A_NRF_GR	A_NRF_IGG	15.6731	1.44851	13.6781	1.07921	3.98621	1.99502	0.976566	0.104278	0.981808	0.0264327	permutation FDR (250 perm)	0.141493	FDR correction BH	1	Unpaired t-test
1285	Sri~Q6P069-2	Sri	A_NRF_GR vs A_NRF_IGG	A_NRF_GR	A_NRF_IGG	14.6505	0.913417	13.1571	0.31186	2.81552	1.4934	0.958999	0.0365389	1.43724	0.0288042	permutation FDR (250 perm)	0.058229	FDR correction BH	1	Unpaired t-test
1286	Srp19~Q9D104	Srp19	A_NRF_GR vs A_NRF_IGG	A_NRF_GR	A_NRF_IGG	14.3677	0.868725	13.0238	0.278355	2.53842	1.34393	0.880299	0.0433898	1.36261	0.0405573	permutation FDR (250 perm)	0.0672857	FDR correction BH	1	Unpaired t-test
1287	Srp54~P14576	Srp54	A_NRF_GR vs A_NRF_IGG	A_NRF_GR	A_NRF_IGG	15.1161	0.219611	13.8685	0.70474	2.37447	1.24761	0.87479	0.0263754	1.5788	0.041582	permutation FDR (250 perm)	0.0452064	FDR correction BH	1	Unpaired t-test
1288	Srp68~A2AAN2	Srp68	A_NRF_GR vs A_NRF_IGG	A_NRF_GR	A_NRF_IGG	15.7843	0.34366	14.2686	0.393576	2.85927	1.51565	1.16439	0.00239387	2.6209	0.0132365	permutation FDR (250 perm)	0.00771187	FDR correction BH	1	Unpaired t-test
1289	Srp72~E9Q740	Srp72	A_NRF_GR vs A_NRF_IGG	A_NRF_GR	A_NRF_IGG	14.2726	0.28487	13.1249	0.343724	2.21558	1.14768	0.912493	0.00431622	2.3649	0.0355045	permutation FDR (250 perm)	0.0116081	FDR correction BH	1	Unpaired t-test
1290	Srpra~Q9DBG7	Srpra	A_NRF_GR vs A_NRF_IGG	A_NRF_GR	A_NRF_IGG	15.1179	0.284329	14.1382	0.131122	1.97204	0.979688	0.829701	0.00163363	2.78685	0.0505279	permutation FDR (250 perm)	0.00585963	FDR correction BH	1	Unpaired t-test
1291	Srrm1~A2A8V8	Srrm1	A_NRF_GR vs A_NRF_IGG	A_NRF_GR	A_NRF_IGG	17.6411	0.398438	15.6074	0.226654	4.09452	2.03369	1.6081	0.000254214	3.5948	0.00445608	permutation FDR (250 perm)	0.00158013	FDR correction BH	1	Unpaired t-test
1292	Srrm2~Q8BTI8-3	Srrm2	A_NRF_GR vs A_NRF_IGG	A_NRF_GR	A_NRF_IGG	17.1977	0.464583	16.3163	0.0921988	1.84215	0.881393	0.692125	0.0180658	1.74314	0.0893265	permutation FDR (250 perm)	0.0340473	FDR correction BH	1	Unpaired t-test
1293	Srrt~Q99MR6-3	Srrt	A_NRF_GR vs A_NRF_IGG	A_NRF_GR	A_NRF_IGG	16.486	0.41724	15.8566	0.116555	1.54691	0.629389	0.503464	0.0455089	1.3419	0.182187	permutation FDR (250 perm)	0.0699921	FDR correction BH	1	Unpaired t-test
1294	Srsf10~Q3TFP0	Srsf10	A_NRF_GR vs A_NRF_IGG	A_NRF_GR	A_NRF_IGG	19.4149	0.0975533	17.8022	0.137067	3.05825	1.61271	1.46993	3.04509e-06	5.5164	0.00589025	permutation FDR (250 perm)	0.000121468	FDR correction BH	1	Unpaired t-test
1295	Srsf11~Q3UIX4	Srsf11	A_NRF_GR vs A_NRF_IGG	A_NRF_GR	A_NRF_IGG	16.3192	0.243182	14.5659	1.24495	3.37125	1.75328	1.01208	0.0537309	1.26978	0.0230076	permutation FDR (250 perm)	0.0805096	FDR correction BH	1	Unpaired t-test
1296	Srsf1~H7BX95	Srsf1	A_NRF_GR vs A_NRF_IGG	A_NRF_GR	A_NRF_IGG	19.4915	0.249759	18.3283	0.148408	2.23954	1.1632	0.996118	0.000445526	3.35113	0.0242972	permutation FDR (250 perm)	0.00230137	FDR correction BH	1	Unpaired t-test
1297	Srsf2~Q62093	Srsf2	A_NRF_GR vs A_NRF_IGG	A_NRF_GR	A_NRF_IGG	19.3499	1.01898	18.7012	0.426991	1.56773	0.648674	0.396047	0.348425	0.457891	0.272803	permutation FDR (250 perm)	0.397215	FDR correction BH	1	Unpaired t-test
1298	Srsf3~P84104-2	Srsf3	A_NRF_GR vs A_NRF_IGG	A_NRF_GR	A_NRF_IGG	21.1173	0.286312	19.9097	0.125311	2.30947	1.20756	1.02298	0.000539895	3.26769	0.0218323	permutation FDR (250 perm)	0.00267802	FDR correction BH	1	Unpaired t-test
1299	Srsf4~Q542V3	Srsf4	A_NRF_GR vs A_NRF_IGG	A_NRF_GR	A_NRF_IGG	17.7192	0.181337	15.8864	0.208222	3.56246	1.83287	1.58086	2.60046e-05	4.58495	0.00470252	permutation FDR (250 perm)	0.000401596	FDR correction BH	1	Unpaired t-test
1300	Srsf5~Q9D8S5	Srsf5	A_NRF_GR vs A_NRF_IGG	A_NRF_GR	A_NRF_IGG	18.1333	0.5195	16.7311	0.116857	2.64314	1.40225	1.07253	0.0038459	2.415	0.0181562	permutation FDR (250 perm)	0.0106491	FDR correction BH	1	Unpaired t-test
1301	Srsf6~Q3TWW8	Srsf6	A_NRF_GR vs A_NRF_IGG	A_NRF_GR	A_NRF_IGG	18.3968	0.27011	16.1774	0.188699	4.65687	2.21936	1.86464	2.39033e-05	4.62154	0.00284848	permutation FDR (250 perm)	0.000389208	FDR correction BH	1	Unpaired t-test
1302	Srsf7~A0A3Q4EH04	Srsf7	A_NRF_GR vs A_NRF_IGG	A_NRF_GR	A_NRF_IGG	19.8616	0.207614	18.4928	0.112354	2.58257	1.36881	1.20463	5.65142e-05	4.24784	0.0115287	permutation FDR (250 perm)	0.000607508	FDR correction BH	1	Unpaired t-test
1303	Srsf9~Q9D0B0	Srsf9	A_NRF_GR vs A_NRF_IGG	A_NRF_GR	A_NRF_IGG	17.6396	0.0891924	15.8186	0.140285	3.53332	1.82103	1.66155	1.38542e-06	5.85842	0.00387692	permutation FDR (250 perm)	9.02329e-05	FDR correction BH	1	Unpaired t-test
1304	Ssbp1~Q8R2K3	Ssbp1	A_NRF_GR vs A_NRF_IGG	A_NRF_GR	A_NRF_IGG	16.1787	0.263764	14.2069	0.268803	3.9224	1.97174	1.61959	0.00010087	3.99624	0.00438611	permutation FDR (250 perm)	0.000880614	FDR correction BH	1	Unpaired t-test
1305	Ssb~P32067	Ssb	A_NRF_GR vs A_NRF_IGG	A_NRF_GR	A_NRF_IGG	17.6949	0.0548189	16.912	0.115784	1.72057	0.782886	0.72897	4.18448e-05	4.37836	0.0769485	permutation FDR (250 perm)	0.000510247	FDR correction BH	1	Unpaired t-test
1306	Ssr4~Q9D8L3	Ssr4	A_NRF_GR vs A_NRF_IGG	A_NRF_GR	A_NRF_IGG	16.8885	0.505502	16.5233	0.603151	1.28804	0.365176	0.251091	0.452217	0.344653	0.445659	permutation FDR (250 perm)	0.502538	FDR correction BH	1	Unpaired t-test
1307	Ssrp1~A2AW05	Ssrp1	A_NRF_GR vs A_NRF_IGG	A_NRF_GR	A_NRF_IGG	14.7942	1.02374	13.2347	0.606084	2.94762	1.55955	0.92452	0.0636239	1.19638	0.0337718	permutation FDR (250 perm)	0.0930748	FDR correction BH	1	Unpaired t-test
1308	Stat1~Q99K94	Stat1	A_NRF_GR vs A_NRF_IGG	A_NRF_GR	A_NRF_IGG	13.8568	0.494206	12.8131	0.305522	2.06154	1.04372	0.781551	0.0208117	1.68169	0.0619926	permutation FDR (250 perm)	0.037472	FDR correction BH	1	Unpaired t-test
1309	Stat2~Q9QXJ2	Stat2	A_NRF_GR vs A_NRF_IGG	A_NRF_GR	A_NRF_IGG	14.2445	0.29671	13.1441	0.237805	2.14411	1.10038	0.902292	0.00242253	2.61573	0.037003	permutation FDR (250 perm)	0.00776379	FDR correction BH	1	Unpaired t-test
1310	Stat3~P42227-2	Stat3	A_NRF_GR vs A_NRF_IGG	A_NRF_GR	A_NRF_IGG	16.1336	0.365294	12.7998	0.47684	10.0824	3.33377	2.47532	7.25118e-05	4.13959	0.00113238	permutation FDR (250 perm)	0.000714623	FDR correction BH	1	Unpaired t-test
1311	Stat5a~P42230	Stat5a	A_NRF_GR vs A_NRF_IGG	A_NRF_GR	A_NRF_IGG	15.1752	0.790503	12.9882	0.236616	4.55349	2.18697	1.48128	0.00372876	2.42844	0.0057377	permutation FDR (250 perm)	0.0104405	FDR correction BH	1	Unpaired t-test
1312	Stat5b~P42232	Stat5b	A_NRF_GR vs A_NRF_IGG	A_NRF_GR	A_NRF_IGG	17.4007	0.486734	12.9828	0.0781598	21.3762	4.41793	3.43911	4.52375e-06	5.3445	0.000475034	permutation FDR (250 perm)	0.000159695	FDR correction BH	1	Unpaired t-test
1313	Stip1~Q60864	Stip1	A_NRF_GR vs A_NRF_IGG	A_NRF_GR	A_NRF_IGG	14.473	0.474128	13.0162	0.672017	2.74497	1.45679	0.987764	0.0219986	1.6576	0.0250485	permutation FDR (250 perm)	0.0392936	FDR correction BH	1	Unpaired t-test
1314	Stoml2~Q99JB2	Stoml2	A_NRF_GR vs A_NRF_IGG	A_NRF_GR	A_NRF_IGG	14.2201	0.134926	13.2325	0.402013	1.9829	0.98761	0.793372	0.00684971	2.16433	0.0588317	permutation FDR (250 perm)	0.0166033	FDR correction BH	1	Unpaired t-test
1315	Stom~P54116	Stom	A_NRF_GR vs A_NRF_IGG	A_NRF_GR	A_NRF_IGG	13.3095	0.401195	15.7906	0.440762	0.179105	-2.48113	-1.84593	0.000360485	3.44311	0.00291815	permutation FDR (250 perm)	0.00200003	FDR correction BH	1	Unpaired t-test
1316	Strap~Q9Z1Z2	Strap	A_NRF_GR vs A_NRF_IGG	A_NRF_GR	A_NRF_IGG	14.3598	1.00309	12.4929	0.272306	3.64756	1.86693	1.16676	0.020821	1.6815	0.0131179	permutation FDR (250 perm)	0.037472	FDR correction BH	1	Unpaired t-test
1317	Stt3a~P46978	Stt3a	A_NRF_GR vs A_NRF_IGG	A_NRF_GR	A_NRF_IGG	16.6969	0.320897	16.8042	0.451947	0.928348	-0.107262	-0.0812579	0.748901	0.125576	0.781277	permutation FDR (250 perm)	0.781779	FDR correction BH	1	Unpaired t-test
1318	Stt3b~A0A0R4J0D3	Stt3b	A_NRF_GR vs A_NRF_IGG	A_NRF_GR	A_NRF_IGG	15.23	0.482774	13.2744	0.608205	3.87861	1.95554	1.35021	0.00476075	2.32233	0.00778744	permutation FDR (250 perm)	0.0125882	FDR correction BH	1	Unpaired t-test
1319	Stxbp2~F8WGM5	Stxbp2	A_NRF_GR vs A_NRF_IGG	A_NRF_GR	A_NRF_IGG	14.4922	0.193906	13.0281	0.374602	2.75884	1.46406	1.17734	0.000954683	3.02014	0.0126536	permutation FDR (250 perm)	0.00401718	FDR correction BH	1	Unpaired t-test
1320	Sub1~P11031	Sub1	A_NRF_GR vs A_NRF_IGG	A_NRF_GR	A_NRF_IGG	14.5507	0.57148	14.106	0.27203	1.36101	0.444681	0.325674	0.269328	0.569719	0.346444	permutation FDR (250 perm)	0.31718	FDR correction BH	1	Unpaired t-test
1321	Sucla2~Q9Z2I9	Sucla2	A_NRF_GR vs A_NRF_IGG	A_NRF_GR	A_NRF_IGG	17.365	0.150416	17.0021	0.234372	1.28606	0.362962	0.312687	0.0647752	1.18859	0.36185	permutation FDR (250 perm)	0.094207	FDR correction BH	1	Unpaired t-test
1322	Suclg1~Q9WUM5	Suclg1	A_NRF_GR vs A_NRF_IGG	A_NRF_GR	A_NRF_IGG	19.2673	0.0967317	18.4984	0.0621443	1.70399	0.768921	0.721057	2.49081e-05	4.60366	0.0795703	permutation FDR (250 perm)	0.000393837	FDR correction BH	1	Unpaired t-test
1323	Suclg2~Q9Z2I8	Suclg2	A_NRF_GR vs A_NRF_IGG	A_NRF_GR	A_NRF_IGG	17.611	0.229513	17.0354	0.28149	1.4903	0.575598	0.475822	0.0335145	1.47477	0.202523	permutation FDR (250 perm)	0.0542754	FDR correction BH	1	Unpaired t-test
1324	Sugct~Q7TNE1	Sugct	A_NRF_GR vs A_NRF_IGG	A_NRF_GR	A_NRF_IGG	16.1381	0.370507	13.8757	0.9947	4.79764	2.26232	1.4027	0.0101898	1.99184	0.00689196	permutation FDR (250 perm)	0.0222576	FDR correction BH	1	Unpaired t-test
1325	Sult1a1~E9QNL5	Sult1a1	A_NRF_GR vs A_NRF_IGG	A_NRF_GR	A_NRF_IGG	19.5729	0.268826	17.8659	0.133557	3.26486	1.70702	1.45488	6.31375e-05	4.19971	0.00599346	permutation FDR (250 perm)	0.000646859	FDR correction BH	1	Unpaired t-test
1326	Sult1b1~Q9QWG7	Sult1b1	A_NRF_GR vs A_NRF_IGG	A_NRF_GR	A_NRF_IGG	16.9956	0.276487	14.0492	0.673151	7.70819	2.94639	2.07471	0.00041933	3.37744	0.00195323	permutation FDR (250 perm)	0.00223543	FDR correction BH	1	Unpaired t-test
1327	Sult1d1~Q3UZZ6	Sult1d1	A_NRF_GR vs A_NRF_IGG	A_NRF_GR	A_NRF_IGG	14.0675	0.58332	12.9203	0.233439	2.21471	1.14712	0.841771	0.0195076	1.7098	0.0477796	permutation FDR (250 perm)	0.0358819	FDR correction BH	1	Unpaired t-test
1328	Sult2a8~Q8BGL3	Sult2a8	A_NRF_GR vs A_NRF_IGG	A_NRF_GR	A_NRF_IGG	17.634	0.411502	14.6395	0.82008	7.96928	2.99445	1.95749	0.00131571	2.88084	0.00242413	permutation FDR (250 perm)	0.00501511	FDR correction BH	1	Unpaired t-test
1329	Supt16~G3X956	Supt16	A_NRF_GR vs A_NRF_IGG	A_NRF_GR	A_NRF_IGG	16.0327	0.576594	14.4852	1.02168	2.92315	1.54752	0.922617	0.0623893	1.20489	0.034021	permutation FDR (250 perm)	0.0915369	FDR correction BH	1	Unpaired t-test
1330	Supt5h~O55201	Supt5h	A_NRF_GR vs A_NRF_IGG	A_NRF_GR	A_NRF_IGG	15.8001	0.305124	15.7391	0.120418	1.04314	0.0609345	0.0512319	0.758558	0.120011	0.861508	permutation FDR (250 perm)	0.790209	FDR correction BH	1	Unpaired t-test
1331	Supt6h~Q62383	Supt6h	A_NRF_GR vs A_NRF_IGG	A_NRF_GR	A_NRF_IGG	15.9632	1.51672	18.0097	0.0797529	0.242069	-2.04651	-1.09037	0.0583341	1.23408	0.0169179	permutation FDR (250 perm)	0.0861101	FDR correction BH	1	Unpaired t-test
1332	Svil~Q8K4L2	Svil	A_NRF_GR vs A_NRF_IGG	A_NRF_GR	A_NRF_IGG	16.1172	0.711607	14.1254	0.937598	3.97731	1.99179	1.18589	0.0262553	1.58078	0.0122038	permutation FDR (250 perm)	0.0451554	FDR correction BH	1	Unpaired t-test
1333	Sympk~Q80X82	Sympk	A_NRF_GR vs A_NRF_IGG	A_NRF_GR	A_NRF_IGG	15.284	0.146993	13.1811	0.405498	4.29552	2.10283	1.68358	0.000150558	3.8223	0.00383205	permutation FDR (250 perm)	0.00114485	FDR correction BH	1	Unpaired t-test
1334	Syncrip~A0A0R4J259	Syncrip	A_NRF_GR vs A_NRF_IGG	A_NRF_GR	A_NRF_IGG	16.5221	0.410366	16.1075	0.177492	1.33295	0.414624	0.329554	0.15935	0.797648	0.342198	permutation FDR (250 perm)	0.20144	FDR correction BH	1	Unpaired t-test
1335	Taf15~Q8BQ46	Taf15	A_NRF_GR vs A_NRF_IGG	A_NRF_GR	A_NRF_IGG	20.5519	0.216387	19.6159	0.139685	1.91316	0.935958	0.814797	0.000749183	3.12541	0.0538692	permutation FDR (250 perm)	0.00336011	FDR correction BH	1	Unpaired t-test
1336	Taok3~Q3V3K3	Taok3	A_NRF_GR vs A_NRF_IGG	A_NRF_GR	A_NRF_IGG	15.4386	0.435584	13.7852	0.620008	3.1458	1.65343	1.15023	0.00918564	2.03689	0.0139064	permutation FDR (250 perm)	0.0207543	FDR correction BH	1	Unpaired t-test
1337	Tardbp~Q921F2	Tardbp	A_NRF_GR vs A_NRF_IGG	A_NRF_GR	A_NRF_IGG	20.2573	0.27429	19.4755	0.111125	1.71922	0.781755	0.667674	0.00378924	2.42145	0.0983977	permutation FDR (250 perm)	0.0105703	FDR correction BH	1	Unpaired t-test
1338	Tasor~Q69ZR9	Tasor	A_NRF_GR vs A_NRF_IGG	A_NRF_GR	A_NRF_IGG	15.2797	0.178537	12.7556	0.380005	5.75231	2.52414	2.03166	4.59639e-05	4.33758	0.00209471	permutation FDR (250 perm)	0.000517699	FDR correction BH	1	Unpaired t-test
1339	Tat~Q8QZR1	Tat	A_NRF_GR vs A_NRF_IGG	A_NRF_GR	A_NRF_IGG	14.9941	0.900546	12.6109	0.519282	5.21694	2.3832	1.48934	0.00735992	2.13313	0.00565381	permutation FDR (250 perm)	0.0176969	FDR correction BH	1	Unpaired t-test
1340	Tbc1d15~Q9CXF4	Tbc1d15	A_NRF_GR vs A_NRF_IGG	A_NRF_GR	A_NRF_IGG	14.3483	0.0906738	12.9411	0.180909	2.65237	1.40728	1.26007	1.98695e-05	4.70181	0.00971203	permutation FDR (250 perm)	0.000347885	FDR correction BH	1	Unpaired t-test
1341	Tbcel~Q8C5W3-2	Tbcel	A_NRF_GR vs A_NRF_IGG	A_NRF_GR	A_NRF_IGG	17.57	0.262392	12.8569	0.490453	26.2286	4.71307	3.56742	6.28522e-06	5.20168	0.000426966	permutation FDR (250 perm)	0.000180853	FDR correction BH	1	Unpaired t-test
1342	Tbl1x~Q9QXE7	Tbl1x	A_NRF_GR vs A_NRF_IGG	A_NRF_GR	A_NRF_IGG	15.1509	0.652918	13.2232	0.379213	3.80451	1.92771	1.34248	0.004461	2.35057	0.00786185	permutation FDR (250 perm)	0.0119419	FDR correction BH	1	Unpaired t-test
1343	Tbl2~Q9R099	Tbl2	A_NRF_GR vs A_NRF_IGG	A_NRF_GR	A_NRF_IGG	16.0645	0.117922	15.0121	1.82128	2.07399	1.05241	0.51244	0.356473	0.447973	0.176254	permutation FDR (250 perm)	0.40485	FDR correction BH	1	Unpaired t-test
1344	Tbl3~Q8C4J7	Tbl3	A_NRF_GR vs A_NRF_IGG	A_NRF_GR	A_NRF_IGG	14.1343	0.199779	12.5739	0.273693	2.94927	1.56036	1.30504	0.000206907	3.68423	0.00872466	permutation FDR (250 perm)	0.00138369	FDR correction BH	1	Unpaired t-test
1345	Tbrg4~E9PUT1	Tbrg4	A_NRF_GR vs A_NRF_IGG	A_NRF_GR	A_NRF_IGG	14.1851	0.317284	12.8244	0.632816	2.56818	1.36074	0.965952	0.0158188	1.80083	0.0277706	permutation FDR (250 perm)	0.0306554	FDR correction BH	1	Unpaired t-test
1346	Tcerg1~Q8CGF7-2	Tcerg1	A_NRF_GR vs A_NRF_IGG	A_NRF_GR	A_NRF_IGG	16.0763	0.257173	13.3712	0.841942	6.52087	2.70506	1.79349	0.00179152	2.74678	0.00312204	permutation FDR (250 perm)	0.00619792	FDR correction BH	1	Unpaired t-test
1347	Tchh~A0A0B4J1F9	Tchh	A_NRF_GR vs A_NRF_IGG	A_NRF_GR	A_NRF_IGG	14.6697	1.66865	15.4816	2.1542	0.569623	-0.811921	-0.315528	0.624251	0.204641	0.358142	permutation FDR (250 perm)	0.668528	FDR correction BH	1	Unpaired t-test
1348	Tcp1~P11983	Tcp1	A_NRF_GR vs A_NRF_IGG	A_NRF_GR	A_NRF_IGG	18.0094	0.135361	17.3598	0.199802	1.56874	0.649608	0.570164	0.00345951	2.46099	0.143676	permutation FDR (250 perm)	0.00983657	FDR correction BH	1	Unpaired t-test
1349	Tdo2~P48776	Tdo2	A_NRF_GR vs A_NRF_IGG	A_NRF_GR	A_NRF_IGG	18.0107	0.149857	17.4973	0.125884	1.42739	0.513379	0.461259	0.00391931	2.40679	0.213976	permutation FDR (250 perm)	0.0108124	FDR correction BH	1	Unpaired t-test
1350	Tecr~Q9CY27	Tecr	A_NRF_GR vs A_NRF_IGG	A_NRF_GR	A_NRF_IGG	16.336	0.146288	14.953	1.33173	2.60803	1.38296	0.779794	0.124007	0.906554	0.0623449	permutation FDR (250 perm)	0.162662	FDR correction BH	1	Unpaired t-test
1351	Tefm~Q5SSK3	Tefm	A_NRF_GR vs A_NRF_IGG	A_NRF_GR	A_NRF_IGG	13.9752	0.962419	12.8049	0.491674	2.25051	1.17025	0.720615	0.109836	0.959256	0.0797969	permutation FDR (250 perm)	0.147037	FDR correction BH	1	Unpaired t-test
1352	Tfam~A0A0R4J1N9	Tfam	A_NRF_GR vs A_NRF_IGG	A_NRF_GR	A_NRF_IGG	14.4496	0.773034	14.6628	1.07361	0.862678	-0.213106	-0.120821	0.789609	0.102588	0.686503	permutation FDR (250 perm)	0.817439	FDR correction BH	1	Unpaired t-test
1353	Tfip11~Q9ERA6	Tfip11	A_NRF_GR vs A_NRF_IGG	A_NRF_GR	A_NRF_IGG	14.4535	0.253144	12.9886	0.440694	2.76055	1.46495	1.13262	0.00247045	2.60722	0.0148314	permutation FDR (250 perm)	0.00782597	FDR correction BH	1	Unpaired t-test
1354	Tf~Q921I1	Tf	A_NRF_GR vs A_NRF_IGG	A_NRF_GR	A_NRF_IGG	14.9823	0.585397	12.9226	0.395982	4.16906	2.05972	1.46283	0.00233862	2.63104	0.00589853	permutation FDR (250 perm)	0.00757524	FDR correction BH	1	Unpaired t-test
1355	Tgm1~A0A0R4J293	Tgm1	A_NRF_GR vs A_NRF_IGG	A_NRF_GR	A_NRF_IGG	15.2489	0.199838	15.5645	0.181299	0.803498	-0.315635	-0.273092	0.0891408	1.04992	0.415033	permutation FDR (250 perm)	0.123804	FDR correction BH	1	Unpaired t-test
1356	Tgm2~P21981	Tgm2	A_NRF_GR vs A_NRF_IGG	A_NRF_GR	A_NRF_IGG	17.6914	0.517136	17.8227	0.105979	0.91304	-0.131251	-0.100593	0.681763	0.166366	0.736016	permutation FDR (250 perm)	0.721754	FDR correction BH	1	Unpaired t-test
1357	Tha1~Q6XPS7	Tha1	A_NRF_GR vs A_NRF_IGG	A_NRF_GR	A_NRF_IGG	15.7323	0.381321	14.7819	0.322308	1.93246	0.950436	0.737765	0.0164672	1.78338	0.0744207	permutation FDR (250 perm)	0.0316254	FDR correction BH	1	Unpaired t-test
1358	Thbs1~Q80YQ1	Thbs1	A_NRF_GR vs A_NRF_IGG	A_NRF_GR	A_NRF_IGG	13.6728	0.239802	13.3645	0.41633	1.23822	0.30827	0.241328	0.308967	0.510088	0.459679	permutation FDR (250 perm)	0.356849	FDR correction BH	1	Unpaired t-test
1359	Thrap3~Q569Z6	Thrap3	A_NRF_GR vs A_NRF_IGG	A_NRF_GR	A_NRF_IGG	20.235	0.265302	17.9051	0.0623103	5.02752	2.32985	2.0131	5.96469e-06	5.22441	0.00214022	permutation FDR (250 perm)	0.000175198	FDR correction BH	1	Unpaired t-test
1360	Thrsp~Q62264	Thrsp	A_NRF_GR vs A_NRF_IGG	A_NRF_GR	A_NRF_IGG	18.7329	0.168954	15.5889	1.71101	8.83982	3.14402	1.5778	0.0193855	1.71252	0.00473887	permutation FDR (250 perm)	0.0357629	FDR correction BH	1	Unpaired t-test
1361	Tial1~Q921W2	Tial1	A_NRF_GR vs A_NRF_IGG	A_NRF_GR	A_NRF_IGG	16.0043	0.642558	14.4965	0.244129	2.84375	1.50779	1.07942	0.00897445	2.04699	0.0176398	permutation FDR (250 perm)	0.020459	FDR correction BH	1	Unpaired t-test
1362	Timm13~A0A1W2P756	Timm13	A_NRF_GR vs A_NRF_IGG	A_NRF_GR	A_NRF_IGG	14.7971	1.60758	16.2631	0.0920267	0.361969	-1.46606	-0.759754	0.16587	0.780232	0.068071	permutation FDR (250 perm)	0.208451	FDR correction BH	1	Unpaired t-test
1363	Timm44~O35857	Timm44	A_NRF_GR vs A_NRF_IGG	A_NRF_GR	A_NRF_IGG	15.7168	0.419923	14.1363	0.354642	2.99074	1.5805	1.19977	0.00250038	2.60199	0.0116198	permutation FDR (250 perm)	0.00785234	FDR correction BH	1	Unpaired t-test
1364	Tinagl1~Q99JR5	Tinagl1	A_NRF_GR vs A_NRF_IGG	A_NRF_GR	A_NRF_IGG	17.0335	0.438139	17.1034	0.185485	0.952689	-0.0699221	-0.054854	0.807574	0.0928177	0.851	permutation FDR (250 perm)	0.832012	FDR correction BH	1	Unpaired t-test
1365	Tjp1~B9EHJ3	Tjp1	A_NRF_GR vs A_NRF_IGG	A_NRF_GR	A_NRF_IGG	14.7981	1.42644	15.404	1.32929	0.657089	-0.605839	-0.285004	0.609821	0.214797	0.398526	permutation FDR (250 perm)	0.656731	FDR correction BH	1	Unpaired t-test
1366	Tjp1~P39447	Tjp1	A_NRF_GR vs A_NRF_IGG	A_NRF_GR	A_NRF_IGG	21.2929	0.213283	20.5475	0.138024	1.6765	0.745448	0.650096	0.00226035	2.64582	0.105791	permutation FDR (250 perm)	0.00737691	FDR correction BH	1	Unpaired t-test
1367	Tjp2~A0A3B2WBH9	Tjp2	A_NRF_GR vs A_NRF_IGG	A_NRF_GR	A_NRF_IGG	18.6267	0.377044	17.5455	0.173168	2.11591	1.08128	0.872317	0.00404399	2.39319	0.0419775	permutation FDR (250 perm)	0.0110546	FDR correction BH	1	Unpaired t-test
1368	Tjp3~Q921G9	Tjp3	A_NRF_GR vs A_NRF_IGG	A_NRF_GR	A_NRF_IGG	20.1997	0.206453	19.6158	0.104212	1.4989	0.583909	0.515129	0.00470275	2.32765	0.174665	permutation FDR (250 perm)	0.0124685	FDR correction BH	1	Unpaired t-test
1369	Tkfc~Q8VC30	Tkfc	A_NRF_GR vs A_NRF_IGG	A_NRF_GR	A_NRF_IGG	19.365	0.347603	17.9267	0.295747	2.70999	1.43829	1.13834	0.0015749	2.80275	0.014423	permutation FDR (250 perm)	0.00572793	FDR correction BH	1	Unpaired t-test
1370	Tln1~P26039	Tln1	A_NRF_GR vs A_NRF_IGG	A_NRF_GR	A_NRF_IGG	15.8641	0.242436	14.5718	0.222623	2.44929	1.29236	1.08599	0.000495088	3.30532	0.0171788	permutation FDR (250 perm)	0.00249711	FDR correction BH	1	Unpaired t-test
1371	Tmlhe~Q91ZE0	Tmlhe	A_NRF_GR vs A_NRF_IGG	A_NRF_GR	A_NRF_IGG	20.2236	0.299771	20.805	0.375644	0.668317	-0.581396	-0.455115	0.0809982	1.09152	0.21883	permutation FDR (250 perm)	0.113716	FDR correction BH	1	Unpaired t-test
1372	Tmod3~Q9JHJ0	Tmod3	A_NRF_GR vs A_NRF_IGG	A_NRF_GR	A_NRF_IGG	16.7492	0.253269	16.7893	0.272742	0.972549	-0.0401575	-0.0330544	0.857918	0.0665544	0.910882	permutation FDR (250 perm)	0.874854	FDR correction BH	1	Unpaired t-test
1373	Tmpo~Q61029-3	Tmpo	A_NRF_GR vs A_NRF_IGG	A_NRF_GR	A_NRF_IGG	14.0704	0.750668	12.9032	0.646902	2.24566	1.16714	0.742395	0.0874443	1.05827	0.0728886	permutation FDR (250 perm)	0.121824	FDR correction BH	1	Unpaired t-test
1374	Tmt1a~Q8C6B0	Tmt1a	A_NRF_GR vs A_NRF_IGG	A_NRF_GR	A_NRF_IGG	17.0555	0.587798	16.6742	0.284236	1.30247	0.381246	0.276875	0.350872	0.454851	0.40944	permutation FDR (250 perm)	0.399701	FDR correction BH	1	Unpaired t-test
1375	Tmt1b~Q9DD20	Tmt1b	A_NRF_GR vs A_NRF_IGG	A_NRF_GR	A_NRF_IGG	17.4007	0.218659	17.6436	0.0855186	0.845009	-0.242962	-0.213959	0.123251	0.90921	0.503663	permutation FDR (250 perm)	0.161956	FDR correction BH	1	Unpaired t-test
1376	Tnks1bp1~P58871	Tnks1bp1	A_NRF_GR vs A_NRF_IGG	A_NRF_GR	A_NRF_IGG	16.1872	0.104943	17.0063	0.264075	0.566814	-0.819054	-0.703617	0.00247108	2.60711	0.0854938	permutation FDR (250 perm)	0.00782597	FDR correction BH	1	Unpaired t-test
1377	Tnpo1~Q8BFY9-2	Tnpo1	A_NRF_GR vs A_NRF_IGG	A_NRF_GR	A_NRF_IGG	16.0702	0.24951	13.739	0.663627	5.0322	2.33119	1.65411	0.00126582	2.89763	0.00392498	permutation FDR (250 perm)	0.00489973	FDR correction BH	1	Unpaired t-test
1378	Tnpo3~Q6P2B1	Tnpo3	A_NRF_GR vs A_NRF_IGG	A_NRF_GR	A_NRF_IGG	14.5498	0.724101	12.6542	0.223822	3.72072	1.89558	1.3186	0.00491793	2.30822	0.00847756	permutation FDR (250 perm)	0.0127458	FDR correction BH	1	Unpaired t-test
1379	Tns1~A0A087WQM0	Tns1	A_NRF_GR vs A_NRF_IGG	A_NRF_GR	A_NRF_IGG	15.389	0.171552	14.862	0.202874	1.44098	0.527052	0.456958	0.0138693	1.85795	0.217701	permutation FDR (250 perm)	0.0279626	FDR correction BH	1	Unpaired t-test
1380	Top1~Q04750	Top1	A_NRF_GR vs A_NRF_IGG	A_NRF_GR	A_NRF_IGG	17.3582	0.268744	16.1663	0.234962	2.28458	1.19193	0.988254	0.00116884	2.93225	0.025003	permutation FDR (250 perm)	0.00466168	FDR correction BH	1	Unpaired t-test
1381	Top2b~Q64511	Top2b	A_NRF_GR vs A_NRF_IGG	A_NRF_GR	A_NRF_IGG	16.504	0.21157	14.7574	0.125215	3.35572	1.74662	1.52952	1.75556e-05	4.75558	0.00521232	permutation FDR (250 perm)	0.00032467	FDR correction BH	1	Unpaired t-test
1382	Tor1aip1~Q921T2-3	Tor1aip1	A_NRF_GR vs A_NRF_IGG	A_NRF_GR	A_NRF_IGG	16.2884	0.415314	14.4708	0.969371	3.52478	1.81753	1.1297	0.0244748	1.61128	0.015021	permutation FDR (250 perm)	0.042881	FDR correction BH	1	Unpaired t-test
1383	Tp53bp2~Q8CG79	Tp53bp2	A_NRF_GR vs A_NRF_IGG	A_NRF_GR	A_NRF_IGG	17.4765	0.216545	16.2887	0.251783	2.27803	1.18779	0.996687	0.000815028	3.08883	0.0242335	permutation FDR (250 perm)	0.00356608	FDR correction BH	1	Unpaired t-test
1384	Tpm1~G5E8R2	Tpm1	A_NRF_GR vs A_NRF_IGG	A_NRF_GR	A_NRF_IGG	15.8505	0.45189	15.4174	1.28324	1.35009	0.433055	0.242543	0.601321	0.220894	0.45818	permutation FDR (250 perm)	0.649444	FDR correction BH	1	Unpaired t-test
1385	Tpm3~P21107-2	Tpm3	A_NRF_GR vs A_NRF_IGG	A_NRF_GR	A_NRF_IGG	18.1406	0.338887	18.1931	0.168711	0.964279	-0.0524768	-0.0430645	0.818245	0.0871164	0.88332	permutation FDR (250 perm)	0.84052	FDR correction BH	1	Unpaired t-test
1386	Tra2a~A0A0N4SVC2	Tra2a	A_NRF_GR vs A_NRF_IGG	A_NRF_GR	A_NRF_IGG	17.5224	0.518998	16.4493	0.445968	2.10406	1.07317	0.769261	0.0348089	1.45831	0.0652781	permutation FDR (250 perm)	0.0560685	FDR correction BH	1	Unpaired t-test
1387	Tra2b~P62996	Tra2b	A_NRF_GR vs A_NRF_IGG	A_NRF_GR	A_NRF_IGG	20.5179	0.177868	19.2844	0.15033	2.35139	1.23351	1.08731	9.44882e-05	4.02462	0.0171205	permutation FDR (250 perm)	0.00084252	FDR correction BH	1	Unpaired t-test
1388	Trap1~Q9CQN1	Trap1	A_NRF_GR vs A_NRF_IGG	A_NRF_GR	A_NRF_IGG	19.1143	0.137767	17.329	0.0861555	3.44692	1.78531	1.63219	1.36103e-06	5.86613	0.00417303	permutation FDR (250 perm)	9.02329e-05	FDR correction BH	1	Unpaired t-test
1389	Trim21~Q3U7K7	Trim21	A_NRF_GR vs A_NRF_IGG	A_NRF_GR	A_NRF_IGG	15.0607	0.546516	17.1403	0.403663	0.236581	-2.07959	-1.49367	0.00182727	2.7382	0.00557635	permutation FDR (250 perm)	0.00626373	FDR correction BH	1	Unpaired t-test
1390	Trim25~Q5SU72	Trim25	A_NRF_GR vs A_NRF_IGG	A_NRF_GR	A_NRF_IGG	15.6724	0.141575	14.4885	0.449963	2.27196	1.18394	0.930521	0.00483698	2.31543	0.0329527	permutation FDR (250 perm)	0.0126865	FDR correction BH	1	Unpaired t-test
1391	Trim26~J3QN94	Trim26	A_NRF_GR vs A_NRF_IGG	A_NRF_GR	A_NRF_IGG	14.2719	0.213166	12.7601	0.439926	2.8516	1.51177	1.17901	0.00173406	2.76094	0.0126036	permutation FDR (250 perm)	0.00602697	FDR correction BH	1	Unpaired t-test
1392	Trim28~Q62318	Trim28	A_NRF_GR vs A_NRF_IGG	A_NRF_GR	A_NRF_IGG	16.5805	0.346259	13.5176	1.03874	8.35623	3.06285	1.87657	0.00286595	2.54273	0.00275492	permutation FDR (250 perm)	0.00860359	FDR correction BH	1	Unpaired t-test
1393	Trip12~G5E870	Trip12	A_NRF_GR vs A_NRF_IGG	A_NRF_GR	A_NRF_IGG	18.6499	0.163408	13.1641	0.232001	44.8121	5.48582	4.71357	4.72304e-08	7.32578	0.000250489	permutation FDR (250 perm)	1.70453e-05	FDR correction BH	1	Unpaired t-test
1394	Try10~Q792Z1	Try10	A_NRF_GR vs A_NRF_IGG	A_NRF_GR	A_NRF_IGG	18.3589	0.135456	19.8338	0.213558	0.359749	-1.47494	-1.28702	5.46695e-05	4.26226	0.00905246	permutation FDR (250 perm)	0.000597773	FDR correction BH	1	Unpaired t-test
1395	Ttc39c~G3X8X1	Ttc39c	A_NRF_GR vs A_NRF_IGG	A_NRF_GR	A_NRF_IGG	16.833	0.202372	13.5173	0.326331	9.95726	3.31575	2.71406	5.62554e-06	5.24984	0.000868817	permutation FDR (250 perm)	0.000171981	FDR correction BH	1	Unpaired t-test
1396	Ttn~E9Q8N1	Ttn	A_NRF_GR vs A_NRF_IGG	A_NRF_GR	A_NRF_IGG	17.6635	3.15337	20.9601	0.199748	0.10177	-3.29662	-1.16726	0.120757	0.918087	0.0130773	permutation FDR (250 perm)	0.159152	FDR correction BH	1	Unpaired t-test
1397	Ttpa~Q8BWP5	Ttpa	A_NRF_GR vs A_NRF_IGG	A_NRF_GR	A_NRF_IGG	18.4178	0.214426	17.2255	0.119967	2.2853	1.19238	1.04425	0.00015449	3.8111	0.0201711	permutation FDR (250 perm)	0.00116294	FDR correction BH	1	Unpaired t-test
1398	Tuba1c~P68373	Tuba1c	A_NRF_GR vs A_NRF_IGG	A_NRF_GR	A_NRF_IGG	20.8037	0.102145	20.5444	0.0736437	1.19693	0.259345	0.241767	0.0118241	1.92723	0.45925	permutation FDR (250 perm)	0.0248422	FDR correction BH	1	Unpaired t-test
1399	Tuba4a~A0A0A0MQA5	Tuba4a	A_NRF_GR vs A_NRF_IGG	A_NRF_GR	A_NRF_IGG	18.9877	0.454132	19.3304	0.0530485	0.788602	-0.34263	-0.271073	0.241961	0.616254	0.418091	permutation FDR (250 perm)	0.288647	FDR correction BH	1	Unpaired t-test
1400	Tubb2a~Q7TMM9	Tubb2a	A_NRF_GR vs A_NRF_IGG	A_NRF_GR	A_NRF_IGG	19.901	0.8302	20.0791	0.0387833	0.883884	-0.178072	-0.120332	0.723308	0.140676	0.687673	permutation FDR (250 perm)	0.760896	FDR correction BH	1	Unpaired t-test
1401	Tubb4b~P68372	Tubb4b	A_NRF_GR vs A_NRF_IGG	A_NRF_GR	A_NRF_IGG	21.4276	0.284802	21.3306	0.116978	1.06958	0.0970409	0.0823945	0.604816	0.218377	0.778777	permutation FDR (250 perm)	0.652278	FDR correction BH	1	Unpaired t-test
1402	Tubb5~P99024	Tubb5	A_NRF_GR vs A_NRF_IGG	A_NRF_GR	A_NRF_IGG	19.0635	0.412998	18.6275	0.0707598	1.35279	0.435942	0.351023	0.121612	0.915025	0.319527	permutation FDR (250 perm)	0.159942	FDR correction BH	1	Unpaired t-test
1403	Tubb6~Q922F4	Tubb6	A_NRF_GR vs A_NRF_IGG	A_NRF_GR	A_NRF_IGG	15.4399	1.25257	12.6167	0.353769	7.0774	2.82322	1.61192	0.00943194	2.0254	0.0044328	permutation FDR (250 perm)	0.0209941	FDR correction BH	1	Unpaired t-test
1404	Tubg1~P83887	Tubg1	A_NRF_GR vs A_NRF_IGG	A_NRF_GR	A_NRF_IGG	14.1034	0.356759	12.7257	0.248597	2.59849	1.37767	1.10121	0.00153241	2.81462	0.0163392	permutation FDR (250 perm)	0.00562637	FDR correction BH	1	Unpaired t-test
1405	Tufm~Q8BFR5	Tufm	A_NRF_GR vs A_NRF_IGG	A_NRF_GR	A_NRF_IGG	20.1279	0.20507	19.347	0.080866	1.71829	0.780977	0.692804	0.000856954	3.06704	0.0890776	permutation FDR (250 perm)	0.003689	FDR correction BH	1	Unpaired t-test
1406	Txndc5~A0A0R4J1Y7	Txndc5	A_NRF_GR vs A_NRF_IGG	A_NRF_GR	A_NRF_IGG	15.3288	0.225712	14.4028	1.03118	1.89988	0.92591	0.575297	0.179503	0.745929	0.140322	permutation FDR (250 perm)	0.222863	FDR correction BH	1	Unpaired t-test
1407	Tysnd1~Q9DBA6	Tysnd1	A_NRF_GR vs A_NRF_IGG	A_NRF_GR	A_NRF_IGG	16.0896	0.149894	16.711	0.130248	0.650046	-0.621387	-0.557473	0.0016329	2.78704	0.150277	permutation FDR (250 perm)	0.00585963	FDR correction BH	1	Unpaired t-test
1408	U2af1~Q9D883	U2af1	A_NRF_GR vs A_NRF_IGG	A_NRF_GR	A_NRF_IGG	20.8916	0.264259	19.2348	0.115544	3.15316	1.6568	1.42029	5.96077e-05	4.2247	0.00651912	permutation FDR (250 perm)	0.000620086	FDR correction BH	1	Unpaired t-test
1409	U2af2~Q80XR5	U2af2	A_NRF_GR vs A_NRF_IGG	A_NRF_GR	A_NRF_IGG	18.7207	0.502996	18.2729	0.0753539	1.3639	0.447737	0.346105	0.178162	0.749185	0.324098	permutation FDR (250 perm)	0.221667	FDR correction BH	1	Unpaired t-test
1410	U2surp~Q6NV83-2	U2surp	A_NRF_GR vs A_NRF_IGG	A_NRF_GR	A_NRF_IGG	15.8887	0.688823	13.2778	0.21257	6.10867	2.61086	1.84357	0.000762671	3.11766	0.002944	permutation FDR (250 perm)	0.00341039	FDR correction BH	1	Unpaired t-test
1411	Uba1~Q02053	Uba1	A_NRF_GR vs A_NRF_IGG	A_NRF_GR	A_NRF_IGG	19.51	0.0991989	16.2902	0.229923	9.31688	3.21985	2.81314	5.3595e-07	6.27088	0.000708749	permutation FDR (250 perm)	5.73466e-05	FDR correction BH	1	Unpaired t-test
1412	Ube2n~P61089	Ube2n	A_NRF_GR vs A_NRF_IGG	A_NRF_GR	A_NRF_IGG	16.366	0.513587	15.8572	0.133572	1.42287	0.5088	0.389472	0.147848	0.830185	0.280149	permutation FDR (250 perm)	0.189134	FDR correction BH	1	Unpaired t-test
1413	Ube2v1~Q9CZY3	Ube2v1	A_NRF_GR vs A_NRF_IGG	A_NRF_GR	A_NRF_IGG	16.1109	0.252886	12.8279	0.478181	9.73364	3.28298	2.50168	4.35384e-05	4.36113	0.00107377	permutation FDR (250 perm)	0.000510247	FDR correction BH	1	Unpaired t-test
1414	Ubr4~A2AN08-3	Ubr4	A_NRF_GR vs A_NRF_IGG	A_NRF_GR	A_NRF_IGG	20.4087	0.805996	12.7949	0.370788	195.879	7.61382	5.03486	5.83283e-06	5.23412	0.000241901	permutation FDR (250 perm)	0.000174752	FDR correction BH	1	Unpaired t-test
1415	Ubtf~A2AWT6	Ubtf	A_NRF_GR vs A_NRF_IGG	A_NRF_GR	A_NRF_IGG	15.4378	0.223211	13.3421	0.68203	4.27444	2.09573	1.48179	0.00231473	2.6355	0.00569836	permutation FDR (250 perm)	0.00752162	FDR correction BH	1	Unpaired t-test
1416	Ufc1~Q9CR09	Ufc1	A_NRF_GR vs A_NRF_IGG	A_NRF_GR	A_NRF_IGG	14.3623	0.56043	12.8579	0.246636	2.83695	1.50434	1.11144	0.00534807	2.2718	0.0158673	permutation FDR (250 perm)	0.0136155	FDR correction BH	1	Unpaired t-test
1417	Ufl1~Q8CCJ3	Ufl1	A_NRF_GR vs A_NRF_IGG	A_NRF_GR	A_NRF_IGG	14.0579	0.809817	14.9652	0.0852896	0.533194	-0.907269	-0.617133	0.101871	0.991948	0.120157	permutation FDR (250 perm)	0.138983	FDR correction BH	1	Unpaired t-test
1418	Uggt1~Q6P5E4	Uggt1	A_NRF_GR vs A_NRF_IGG	A_NRF_GR	A_NRF_IGG	14.3473	0.672603	13.321	0.516201	2.03684	1.02633	0.689039	0.0808511	1.09231	0.0904187	permutation FDR (250 perm)	0.113616	FDR correction BH	1	Unpaired t-test
1419	Ugp2~Q91ZJ5	Ugp2	A_NRF_GR vs A_NRF_IGG	A_NRF_GR	A_NRF_IGG	18.2605	0.153305	17.0195	0.126253	2.36354	1.24095	1.1133	3.68388e-05	4.4337	0.0157683	permutation FDR (250 perm)	0.000472647	FDR correction BH	1	Unpaired t-test
1420	Ugt1a1~Q63886	Ugt1a1	A_NRF_GR vs A_NRF_IGG	A_NRF_GR	A_NRF_IGG	16.5513	0.367273	16.2383	0.522602	1.24228	0.31299	0.228663	0.428598	0.36795	0.479767	permutation FDR (250 perm)	0.47842	FDR correction BH	1	Unpaired t-test
1421	Ugt1a6b~K9J7B2	Ugt1a6b	A_NRF_GR vs A_NRF_IGG	A_NRF_GR	A_NRF_IGG	15.2916	1.72713	15.8628	0.37963	0.673085	-0.571139	-0.282607	0.59613	0.224659	0.4021	permutation FDR (250 perm)	0.645233	FDR correction BH	1	Unpaired t-test
1422	Ugt1a6~Q64435	Ugt1a6	A_NRF_GR vs A_NRF_IGG	A_NRF_GR	A_NRF_IGG	19.5759	0.540577	19.2259	0.15477	1.27455	0.349987	0.264213	0.322425	0.491572	0.427481	permutation FDR (250 perm)	0.369826	FDR correction BH	1	Unpaired t-test
1423	Ugt1a9~Q62452	Ugt1a9	A_NRF_GR vs A_NRF_IGG	A_NRF_GR	A_NRF_IGG	14.3877	0.41267	12.8882	0.418362	2.82746	1.4995	1.11964	0.00447225	2.34947	0.0154857	permutation FDR (250 perm)	0.0119419	FDR correction BH	1	Unpaired t-test
1424	Ugt2a3~Q8BWQ1	Ugt2a3	A_NRF_GR vs A_NRF_IGG	A_NRF_GR	A_NRF_IGG	14.9059	1.44853	15.0075	1.10927	0.931992	-0.101611	-0.0494852	0.926294	0.0332512	0.86587	permutation FDR (250 perm)	0.936294	FDR correction BH	1	Unpaired t-test
1425	Ugt2b1~Q8R084	Ugt2b1	A_NRF_GR vs A_NRF_IGG	A_NRF_GR	A_NRF_IGG	16.3757	0.28113	15.4945	0.351107	1.84189	0.881188	0.69953	0.0146164	1.83516	0.0869714	permutation FDR (250 perm)	0.0288476	FDR correction BH	1	Unpaired t-test
1426	Ugt2b34~Q8K154	Ugt2b34	A_NRF_GR vs A_NRF_IGG	A_NRF_GR	A_NRF_IGG	17.9907	0.854804	15.9591	1.66827	4.08861	2.03161	0.975679	0.109579	0.960273	0.0266002	permutation FDR (250 perm)	0.146934	FDR correction BH	1	Unpaired t-test
1427	Ugt2b36~Q3UEP4	Ugt2b36	A_NRF_GR vs A_NRF_IGG	A_NRF_GR	A_NRF_IGG	16.5527	0.458121	13.0065	0.524317	11.6816	3.54616	2.52938	0.000117836	3.92872	0.00101339	permutation FDR (250 perm)	0.000954153	FDR correction BH	1	Unpaired t-test
1428	Ugt2b5~Q8K169	Ugt2b5	A_NRF_GR vs A_NRF_IGG	A_NRF_GR	A_NRF_IGG	18.1813	0.358735	17.4528	0.0733942	1.65683	0.728424	0.601304	0.0137064	1.86308	0.127336	permutation FDR (250 perm)	0.0277922	FDR correction BH	1	Unpaired t-test
1429	Ugt3a2~Q8JZZ0	Ugt3a2	A_NRF_GR vs A_NRF_IGG	A_NRF_GR	A_NRF_IGG	15.2011	0.108478	15.2482	0.254312	0.967893	-0.0470812	-0.0406003	0.777975	0.109034	0.890283	permutation FDR (250 perm)	0.80651	FDR correction BH	1	Unpaired t-test
1430	Uhrf2~Q7TMI3	Uhrf2	A_NRF_GR vs A_NRF_IGG	A_NRF_GR	A_NRF_IGG	13.4663	0.385889	12.687	0.480417	1.71633	0.77933	0.574826	0.0710199	1.14862	0.140452	permutation FDR (250 perm)	0.101322	FDR correction BH	1	Unpaired t-test
1431	Umps~P13439	Umps	A_NRF_GR vs A_NRF_IGG	A_NRF_GR	A_NRF_IGG	15.7332	0.229046	12.7411	0.327674	7.95642	2.99212	2.431	1.29732e-05	4.88695	0.00120404	permutation FDR (250 perm)	0.000266218	FDR correction BH	1	Unpaired t-test
1432	Uox~P25688	Uox	A_NRF_GR vs A_NRF_IGG	A_NRF_GR	A_NRF_IGG	23.7983	0.255138	24.6666	0.165044	0.547781	-0.868329	-0.738728	0.0025792	2.58851	0.0739808	permutation FDR (250 perm)	0.00801586	FDR correction BH	1	Unpaired t-test
1433	Upb1~Q8VC97	Upb1	A_NRF_GR vs A_NRF_IGG	A_NRF_GR	A_NRF_IGG	15.5091	0.508132	12.7889	0.491623	6.58938	2.72014	1.93164	0.000552462	3.2577	0.00247584	permutation FDR (250 perm)	0.0027134	FDR correction BH	1	Unpaired t-test
1434	Upf1~Q9EPU0-2	Upf1	A_NRF_GR vs A_NRF_IGG	A_NRF_GR	A_NRF_IGG	15.356	0.215062	15.2965	0.262671	1.04205	0.0594206	0.0496828	0.772	0.112383	0.865255	permutation FDR (250 perm)	0.80198	FDR correction BH	1	Unpaired t-test
1435	Uqcrc1~Q9CZ13	Uqcrc1	A_NRF_GR vs A_NRF_IGG	A_NRF_GR	A_NRF_IGG	15.511	0.721146	14.7485	0.662215	1.69641	0.762485	0.487128	0.226051	0.645793	0.194256	permutation FDR (250 perm)	0.272425	FDR correction BH	1	Unpaired t-test
1436	Uqcrc2~Q9DB77	Uqcrc2	A_NRF_GR vs A_NRF_IGG	A_NRF_GR	A_NRF_IGG	16.1674	0.294609	15.1124	0.274057	2.07758	1.05491	0.856042	0.00392919	2.4057	0.0450605	permutation FDR (250 perm)	0.0108197	FDR correction BH	1	Unpaired t-test
1437	Urad~Q283N4	Urad	A_NRF_GR vs A_NRF_IGG	A_NRF_GR	A_NRF_IGG	15.436	1.11379	13.7797	0.87495	3.1522	1.65636	0.91122	0.0892129	1.04957	0.0356847	permutation FDR (250 perm)	0.123804	FDR correction BH	1	Unpaired t-test
1438	Urah~Q9CRB3	Urah	A_NRF_GR vs A_NRF_IGG	A_NRF_GR	A_NRF_IGG	13.9056	1.46135	17.5109	0.775855	0.0821654	-3.60533	-1.84392	0.00924262	2.0342	0.00292978	permutation FDR (250 perm)	0.0208407	FDR correction BH	1	Unpaired t-test
1439	Uroc1~Q3UEL5	Uroc1	A_NRF_GR vs A_NRF_IGG	A_NRF_GR	A_NRF_IGG	16.3501	0.335237	16.3216	0.233173	1.01996	0.0285083	0.0230694	0.907703	0.0420564	0.936399	permutation FDR (250 perm)	0.919986	FDR correction BH	1	Unpaired t-test
1440	Uso1~Q9Z1Z0	Uso1	A_NRF_GR vs A_NRF_IGG	A_NRF_GR	A_NRF_IGG	16.1857	0.57766	13.8193	0.531113	5.15655	2.36641	1.62858	0.00197001	2.70553	0.00424746	permutation FDR (250 perm)	0.00660195	FDR correction BH	1	Unpaired t-test
1441	Usp10~P52479-2	Usp10	A_NRF_GR vs A_NRF_IGG	A_NRF_GR	A_NRF_IGG	14.284	0.822983	13.0742	0.327268	2.31304	1.20979	0.800475	0.0558306	1.25313	0.0572789	permutation FDR (250 perm)	0.0829705	FDR correction BH	1	Unpaired t-test
1442	Usp15~Q8R5H1-5	Usp15	A_NRF_GR vs A_NRF_IGG	A_NRF_GR	A_NRF_IGG	14.1072	0.71427	13.4322	0.758639	1.59657	0.674975	0.421442	0.304749	0.516058	0.248723	permutation FDR (250 perm)	0.353613	FDR correction BH	1	Unpaired t-test
1443	Usp39~Q3TIX9	Usp39	A_NRF_GR vs A_NRF_IGG	A_NRF_GR	A_NRF_IGG	15.4057	0.52595	12.683	0.180221	6.60122	2.72273	2.06113	0.00014683	3.83319	0.00200187	permutation FDR (250 perm)	0.00112796	FDR correction BH	1	Unpaired t-test
1444	Usp47~A0A1L1SV73	Usp47	A_NRF_GR vs A_NRF_IGG	A_NRF_GR	A_NRF_IGG	14.1533	0.157485	13.3695	0.586342	1.72161	0.783761	0.580339	0.0667152	1.17578	0.137729	permutation FDR (250 perm)	0.0964665	FDR correction BH	1	Unpaired t-test
1445	Usp5~Q3U4W8	Usp5	A_NRF_GR vs A_NRF_IGG	A_NRF_GR	A_NRF_IGG	16.7853	0.212857	13.8271	1.2565	7.77156	2.9582	1.70426	0.00695464	2.15773	0.0037069	permutation FDR (250 perm)	0.0168304	FDR correction BH	1	Unpaired t-test
1446	Usp7~F8VPX1	Usp7	A_NRF_GR vs A_NRF_IGG	A_NRF_GR	A_NRF_IGG	14.2118	0.449783	13.3028	0.574068	1.87777	0.909021	0.639681	0.0741873	1.12967	0.110009	permutation FDR (250 perm)	0.105239	FDR correction BH	1	Unpaired t-test
1447	Usp9x~Q4FE56	Usp9x	A_NRF_GR vs A_NRF_IGG	A_NRF_GR	A_NRF_IGG	14.9547	0.442068	13.163	0.480332	3.46221	1.79169	1.30126	0.0031462	2.50221	0.00885235	permutation FDR (250 perm)	0.00929587	FDR correction BH	1	Unpaired t-test
1448	Utp14a~Q640M1	Utp14a	A_NRF_GR vs A_NRF_IGG	A_NRF_GR	A_NRF_IGG	14.9664	0.497812	12.8458	0.508325	4.34871	2.12059	1.50314	0.00208984	2.67989	0.00550906	permutation FDR (250 perm)	0.00692858	FDR correction BH	1	Unpaired t-test
1449	Utp3~Q9JI13-2	Utp3	A_NRF_GR vs A_NRF_IGG	A_NRF_GR	A_NRF_IGG	13.8376	0.793335	12.9748	0.54961	1.81852	0.862761	0.554043	0.172506	0.763197	0.152401	permutation FDR (250 perm)	0.215704	FDR correction BH	1	Unpaired t-test
1450	Utrn~E9Q6R7	Utrn	A_NRF_GR vs A_NRF_IGG	A_NRF_GR	A_NRF_IGG	15.1643	0.194214	13.1991	0.508828	3.90482	1.96525	1.49512	0.00077778	3.10914	0.00553695	permutation FDR (250 perm)	0.00345323	FDR correction BH	1	Unpaired t-test
1451	Vapa~Q9WV55	Vapa	A_NRF_GR vs A_NRF_IGG	A_NRF_GR	A_NRF_IGG	15.2806	0.0927957	13.7222	1.04673	2.94527	1.5584	0.969937	0.0424125	1.37251	0.027203	permutation FDR (250 perm)	0.0661812	FDR correction BH	1	Unpaired t-test
1452	Vars1~G3UY93	Vars1	A_NRF_GR vs A_NRF_IGG	A_NRF_GR	A_NRF_IGG	14.8287	1.04879	13.2528	0.0826014	2.98124	1.57591	0.980416	0.0409606	1.38763	0.0258622	permutation FDR (250 perm)	0.0643327	FDR correction BH	1	Unpaired t-test
1453	Vcl~Q64727	Vcl	A_NRF_GR vs A_NRF_IGG	A_NRF_GR	A_NRF_IGG	17.2997	0.165233	16.592	0.279865	1.63323	0.707731	0.595913	0.00926969	2.03293	0.130081	permutation FDR (250 perm)	0.0208498	FDR correction BH	1	Unpaired t-test
1454	Vcp~Q01853	Vcp	A_NRF_GR vs A_NRF_IGG	A_NRF_GR	A_NRF_IGG	17.5352	0.0736586	17.88	0.0573564	0.787436	-0.344766	-0.327133	0.000687668	3.16262	0.345008	permutation FDR (250 perm)	0.00317193	FDR correction BH	1	Unpaired t-test
1455	Vdac1~Q60932	Vdac1	A_NRF_GR vs A_NRF_IGG	A_NRF_GR	A_NRF_IGG	16.021	0.403277	16.313	0.205977	0.816777	-0.291985	-0.231469	0.306789	0.51316	0.475202	permutation FDR (250 perm)	0.355508	FDR correction BH	1	Unpaired t-test
1456	Vdac2~G3UX26	Vdac2	A_NRF_GR vs A_NRF_IGG	A_NRF_GR	A_NRF_IGG	14.1224	0.643862	12.7562	0.259174	2.57779	1.36613	0.975307	0.0143328	1.84367	0.0266395	permutation FDR (250 perm)	0.0284756	FDR correction BH	1	Unpaired t-test
1457	Vim~P20152	Vim	A_NRF_GR vs A_NRF_IGG	A_NRF_GR	A_NRF_IGG	21.2644	0.310271	20.353	0.0640376	1.88087	0.911398	0.770471	0.00249486	2.60295	0.065057	permutation FDR (250 perm)	0.00785148	FDR correction BH	1	Unpaired t-test
1458	Vps26a~P40336	Vps26a	A_NRF_GR vs A_NRF_IGG	A_NRF_GR	A_NRF_IGG	16.0511	0.407482	14.2754	0.171	3.42407	1.77571	1.41476	0.000436888	3.35963	0.00663303	permutation FDR (250 perm)	0.00228034	FDR correction BH	1	Unpaired t-test
1459	Vps29~D3Z645	Vps29	A_NRF_GR vs A_NRF_IGG	A_NRF_GR	A_NRF_IGG	14.0997	0.583673	12.5572	0.4044	2.91309	1.54255	1.09404	0.00936933	2.02829	0.0167262	permutation FDR (250 perm)	0.0209169	FDR correction BH	1	Unpaired t-test
1460	Vps35~Q9EQH3	Vps35	A_NRF_GR vs A_NRF_IGG	A_NRF_GR	A_NRF_IGG	14.2188	0.300706	12.6217	0.378686	3.0255	1.59717	1.24859	0.00123653	2.90779	0.0100221	permutation FDR (250 perm)	0.00482491	FDR correction BH	1	Unpaired t-test
1461	Vps36~Q91XD6	Vps36	A_NRF_GR vs A_NRF_IGG	A_NRF_GR	A_NRF_IGG	15.114	0.324532	12.9897	0.254326	4.35989	2.12429	1.71584	0.000110443	3.95686	0.00365744	permutation FDR (250 perm)	0.000920546	FDR correction BH	1	Unpaired t-test
1462	Vps4b~P46467	Vps4b	A_NRF_GR vs A_NRF_IGG	A_NRF_GR	A_NRF_IGG	15.9015	0.399875	13.1873	0.0827685	6.56209	2.71416	2.19634	2.58125e-05	4.58817	0.00162906	permutation FDR (250 perm)	0.000401596	FDR correction BH	1	Unpaired t-test
1463	Vwa8~Q8CC88	Vwa8	A_NRF_GR vs A_NRF_IGG	A_NRF_GR	A_NRF_IGG	18.951	0.266328	19.5089	0.130336	0.679323	-0.557831	-0.476294	0.0172802	1.76245	0.202185	permutation FDR (250 perm)	0.0328688	FDR correction BH	1	Unpaired t-test
1464	Wbp11~Q923D5	Wbp11	A_NRF_GR vs A_NRF_IGG	A_NRF_GR	A_NRF_IGG	15.4323	0.924791	14.3004	0.54566	2.19139	1.13185	0.698696	0.117682	0.929289	0.0873553	permutation FDR (250 perm)	0.156182	FDR correction BH	1	Unpaired t-test
1465	Wdr1~O88342	Wdr1	A_NRF_GR vs A_NRF_IGG	A_NRF_GR	A_NRF_IGG	13.1813	0.210887	13.4668	0.301911	0.820447	-0.285518	-0.235455	0.227889	0.642276	0.468463	permutation FDR (250 perm)	0.274161	FDR correction BH	1	Unpaired t-test
1466	Wdr33~Q8K4P0	Wdr33	A_NRF_GR vs A_NRF_IGG	A_NRF_GR	A_NRF_IGG	15.52	0.474631	12.8451	0.325875	6.38616	2.67495	2.00762	0.000196903	3.70575	0.00216974	permutation FDR (250 perm)	0.00135835	FDR correction BH	1	Unpaired t-test
1467	Wdr3~Q8BHB4	Wdr3	A_NRF_GR vs A_NRF_IGG	A_NRF_GR	A_NRF_IGG	14.258	0.512862	12.5896	0.326076	3.17853	1.66836	1.23501	0.00314327	2.50262	0.0107076	permutation FDR (250 perm)	0.00929587	FDR correction BH	1	Unpaired t-test
1468	Wdr82~Q8BFQ4	Wdr82	A_NRF_GR vs A_NRF_IGG	A_NRF_GR	A_NRF_IGG	16.9052	0.335196	13.084	0.334225	14.1351	3.82122	3.00106	8.34384e-06	5.07863	0.000601645	permutation FDR (250 perm)	0.00020236	FDR correction BH	1	Unpaired t-test
1469	Wdtc1~Q80ZK9	Wdtc1	A_NRF_GR vs A_NRF_IGG	A_NRF_GR	A_NRF_IGG	14.8411	1.11473	12.6135	0.212207	4.68358	2.22761	1.34587	0.0144927	1.83885	0.0078135	permutation FDR (250 perm)	0.0286791	FDR correction BH	1	Unpaired t-test
1470	Wrnip1~Q91XU0	Wrnip1	A_NRF_GR vs A_NRF_IGG	A_NRF_GR	A_NRF_IGG	14.9048	0.338462	12.404	0.470107	5.66022	2.50086	1.87408	0.000295361	3.52965	0.00278105	permutation FDR (250 perm)	0.0017351	FDR correction BH	1	Unpaired t-test
1471	Wwc1~Q5SXA9	Wwc1	A_NRF_GR vs A_NRF_IGG	A_NRF_GR	A_NRF_IGG	13.2792	0.317713	12.7976	0.426262	1.39632	0.481626	0.368514	0.167672	0.775539	0.301112	permutation FDR (250 perm)	0.210072	FDR correction BH	1	Unpaired t-test
1472	Xpnpep3~B7ZMP1	Xpnpep3	A_NRF_GR vs A_NRF_IGG	A_NRF_GR	A_NRF_IGG	15.0659	1.52813	12.8904	0.534456	4.51748	2.17552	1.12449	0.0588358	1.23036	0.0152919	permutation FDR (250 perm)	0.0866627	FDR correction BH	1	Unpaired t-test
1473	Xpo1~Q6P5F9	Xpo1	A_NRF_GR vs A_NRF_IGG	A_NRF_GR	A_NRF_IGG	15.7952	0.183109	13.0932	0.606085	6.50731	2.70206	1.97874	0.000314658	3.50216	0.00230459	permutation FDR (250 perm)	0.00179223	FDR correction BH	1	Unpaired t-test
1474	Xpo5~Q924C1	Xpo5	A_NRF_GR vs A_NRF_IGG	A_NRF_GR	A_NRF_IGG	17.1576	2.3985	13.0962	0.180056	16.6947	4.06132	1.70024	0.0264719	1.57721	0.00373838	permutation FDR (250 perm)	0.04532	FDR correction BH	1	Unpaired t-test
1475	Xrn2~Q9DBR1-2	Xrn2	A_NRF_GR vs A_NRF_IGG	A_NRF_GR	A_NRF_IGG	15.3469	0.572877	13.2847	0.577477	4.17636	2.06225	1.40324	0.00461209	2.3361	0.00687896	permutation FDR (250 perm)	0.0122934	FDR correction BH	1	Unpaired t-test
1476	Yars2~Q8BYL4	Yars2	A_NRF_GR vs A_NRF_IGG	A_NRF_GR	A_NRF_IGG	15.2402	0.354528	14.034	0.226552	2.30733	1.20622	0.970482	0.00253769	2.59556	0.0271698	permutation FDR (250 perm)	0.00793624	FDR correction BH	1	Unpaired t-test
1477	Ybx1~P62960	Ybx1	A_NRF_GR vs A_NRF_IGG	A_NRF_GR	A_NRF_IGG	15.9376	0.171129	15.588	0.211035	1.27428	0.349683	0.302268	0.0673419	1.17171	0.374671	permutation FDR (250 perm)	0.0971851	FDR correction BH	1	Unpaired t-test
1478	Ykt6~Q9CQW1	Ykt6	A_NRF_GR vs A_NRF_IGG	A_NRF_GR	A_NRF_IGG	15.5783	0.29674	13.0984	0.135354	5.57874	2.47994	2.08696	1.18313e-05	4.92697	0.00189691	permutation FDR (250 perm)	0.000252291	FDR correction BH	1	Unpaired t-test
1479	Ylpm1~D3YWX2	Ylpm1	A_NRF_GR vs A_NRF_IGG	A_NRF_GR	A_NRF_IGG	16.5735	0.408275	12.7969	0.439075	13.7051	3.77664	2.8055	3.51735e-05	4.45378	0.000724862	permutation FDR (250 perm)	0.000458173	FDR correction BH	1	Unpaired t-test
1480	Ythdc1~E9Q5K9	Ythdc1	A_NRF_GR vs A_NRF_IGG	A_NRF_GR	A_NRF_IGG	15.23	0.200208	12.7881	0.676395	5.43377	2.44195	1.73525	0.000967927	3.01416	0.00357712	permutation FDR (250 perm)	0.0040615	FDR correction BH	1	Unpaired t-test
1481	Ywhab~Q9CQV8	Ywhab	A_NRF_GR vs A_NRF_IGG	A_NRF_GR	A_NRF_IGG	17.0981	0.2288	14.2014	0.170976	7.44734	2.89673	2.48666	2.18436e-06	5.66068	0.00111723	permutation FDR (250 perm)	0.000109072	FDR correction BH	1	Unpaired t-test
1482	Ywhae~P62259	Ywhae	A_NRF_GR vs A_NRF_IGG	A_NRF_GR	A_NRF_IGG	18.0773	0.185135	16.5814	0.174286	2.82043	1.49592	1.30443	5.20153e-05	4.28387	0.00873743	permutation FDR (250 perm)	0.000572933	FDR correction BH	1	Unpaired t-test
1483	Ywhag~P61982	Ywhag	A_NRF_GR vs A_NRF_IGG	A_NRF_GR	A_NRF_IGG	18.3392	0.186618	16.8074	0.120424	2.89133	1.53173	1.35764	2.08524e-05	4.68084	0.00765834	permutation FDR (250 perm)	0.000359044	FDR correction BH	1	Unpaired t-test
1484	Ywhah~P68510	Ywhah	A_NRF_GR vs A_NRF_IGG	A_NRF_GR	A_NRF_IGG	15.2034	0.263721	12.9236	0.240448	4.85615	2.27981	1.89032	3.24417e-05	4.4889	0.00261982	permutation FDR (250 perm)	0.000442395	FDR correction BH	1	Unpaired t-test
1485	Ywhaz~P63101	Ywhaz	A_NRF_GR vs A_NRF_IGG	A_NRF_GR	A_NRF_IGG	18.1667	0.24621	16.3387	0.25428	3.55042	1.82799	1.51782	0.000108948	3.96278	0.00525932	permutation FDR (250 perm)	0.000920016	FDR correction BH	1	Unpaired t-test
1486	Zbtb20~Q8K0L9-2	Zbtb20	A_NRF_GR vs A_NRF_IGG	A_NRF_GR	A_NRF_IGG	17.5552	0.538407	12.0465	0.489318	45.5255	5.5086	3.87917	1.21261e-05	4.91628	0.000325509	permutation FDR (250 perm)	0.000252291	FDR correction BH	1	Unpaired t-test
1487	Zc3h11a~Q6NZF1	Zc3h11a	A_NRF_GR vs A_NRF_IGG	A_NRF_GR	A_NRF_IGG	15.1683	1.11574	12.8871	0.281032	4.86077	2.28119	1.37067	0.0139025	1.85691	0.00741195	permutation FDR (250 perm)	0.0279918	FDR correction BH	1	Unpaired t-test
1488	Zc3h14~Q8BJ05	Zc3h14	A_NRF_GR vs A_NRF_IGG	A_NRF_GR	A_NRF_IGG	14.8832	0.52771	12.9148	0.529067	3.9133	1.96839	1.37512	0.0038408	2.41558	0.00738238	permutation FDR (250 perm)	0.0106491	FDR correction BH	1	Unpaired t-test
1489	Zc3h18~H3BIW0	Zc3h18	A_NRF_GR vs A_NRF_IGG	A_NRF_GR	A_NRF_IGG	17.0569	0.321935	14.5383	0.444252	5.73003	2.51854	1.91269	0.000210508	3.67673	0.00250362	permutation FDR (250 perm)	0.00139647	FDR correction BH	1	Unpaired t-test
1490	Zc3h4~E9Q8K8	Zc3h4	A_NRF_GR vs A_NRF_IGG	A_NRF_GR	A_NRF_IGG	15.3113	0.367925	13.6984	0.376012	3.05877	1.61295	1.23718	0.00181154	2.74195	0.0106162	permutation FDR (250 perm)	0.00622404	FDR correction BH	1	Unpaired t-test
1491	Zc3hav1~G3X9X5	Zc3hav1	A_NRF_GR vs A_NRF_IGG	A_NRF_GR	A_NRF_IGG	14.859	0.579069	13.1858	0.994136	3.18923	1.67321	1.00539	0.0453486	1.34344	0.0235927	permutation FDR (250 perm)	0.0698819	FDR correction BH	1	Unpaired t-test
1492	Zfp326~A0A0R4J098	Zfp326	A_NRF_GR vs A_NRF_IGG	A_NRF_GR	A_NRF_IGG	18.3936	0.223838	16.8567	0.116645	2.9017	1.5369	1.34142	4.27311e-05	4.36926	0.00788122	permutation FDR (250 perm)	0.000510247	FDR correction BH	1	Unpaired t-test
1493	Zfp638~A0A0N4SV80	Zfp638	A_NRF_GR vs A_NRF_IGG	A_NRF_GR	A_NRF_IGG	17.3526	0.674178	13.7926	0.703381	11.7942	3.56	2.27838	0.000727748	3.13802	0.00146237	permutation FDR (250 perm)	0.00328363	FDR correction BH	1	Unpaired t-test
1494	Zfr~O88532	Zfr	A_NRF_GR vs A_NRF_IGG	A_NRF_GR	A_NRF_IGG	15.5879	0.536899	13.1595	0.348649	5.38289	2.42838	1.77306	0.000595933	3.2248	0.00325654	permutation FDR (250 perm)	0.0028797	FDR correction BH	1	Unpaired t-test
1495	Znf22~Q9ERU3	Znf22	A_NRF_GR vs A_NRF_IGG	A_NRF_GR	A_NRF_IGG	14.353	0.465129	12.937	0.499762	2.66842	1.41599	1.01565	0.0114716	1.94038	0.0225693	permutation FDR (250 perm)	0.0243751	FDR correction BH	1	Unpaired t-test
1496	Znf281~Q99LI5	Znf281	A_NRF_GR vs A_NRF_IGG	A_NRF_GR	A_NRF_IGG	15.1093	1.26881	12.6156	0.441074	5.63217	2.49369	1.40446	0.0182426	1.73891	0.00683347	permutation FDR (250 perm)	0.0342021	FDR correction BH	1	Unpaired t-test
1497	Znfx1~A2A5R6	Znfx1	A_NRF_GR vs A_NRF_IGG	A_NRF_GR	A_NRF_IGG	14.0296	0.148993	13.0165	0.355172	2.01825	1.0131	0.828803	0.00386752	2.41257	0.0506141	permutation FDR (250 perm)	0.0106892	FDR correction BH	1	Unpaired t-test

## Sheet: GRvsIgG_Caloric_restriction
	identifier	display_name	comparison	group1	group2	mean(group1)	std(group1)	mean(group2)	std(group2)	Fold-change	log2FC	T-statistics	pvalue	#NAME?	padj1	correction1	padj2	correction2	s0	test
0	2900026A02Rik~A0A1B0GR85	2900026A02Rik	B_CR_GR vs B_CR_IGG	B_CR_GR	B_CR_IGG	13.765	0.123136	13.2167	0.321828	1.46246	0.548398	0.457401	0.0330044	1.48143	0.211029	permutation FDR (250 perm)	0.047209	FDR correction BH	1	Unpaired t-test
1	A1cf~Q5YD48	A1cf	B_CR_GR vs B_CR_IGG	B_CR_GR	B_CR_IGG	17.8259	0.048516	17.2453	0.103496	1.49541	0.580541	0.544601	0.000119696	3.92192	0.155935	permutation FDR (250 perm)	0.000572754	FDR correction BH	1	Unpaired t-test
2	Aadac~Q99PG0	Aadac	B_CR_GR vs B_CR_IGG	B_CR_GR	B_CR_IGG	16.0528	0.160482	15.1117	1.30695	1.91998	0.941094	0.534641	0.261994	0.581709	0.161913	permutation FDR (250 perm)	0.293689	FDR correction BH	1	Unpaired t-test
3	Aadat~Q3UNS8	Aadat	B_CR_GR vs B_CR_IGG	B_CR_GR	B_CR_IGG	16.5978	0.155049	13.0367	0.224172	11.8032	3.56111	3.07691	4.87521e-07	6.31201	0.000551591	permutation FDR (250 perm)	3.19903e-05	FDR correction BH	1	Unpaired t-test
4	Aass~Q99K67	Aass	B_CR_GR vs B_CR_IGG	B_CR_GR	B_CR_IGG	19.0013	0.199092	18.2959	0.270601	1.63068	0.70547	0.590865	0.0108715	1.96371	0.131244	permutation FDR (250 perm)	0.0184414	FDR correction BH	1	Unpaired t-test
5	Abat~P61922	Abat	B_CR_GR vs B_CR_IGG	B_CR_GR	B_CR_IGG	15.965	0.146995	13.2987	0.989035	6.34772	2.66624	1.69039	0.00362094	2.44118	0.00412463	permutation FDR (250 perm)	0.00756562	FDR correction BH	1	Unpaired t-test
6	Abcb11~J3QNY6	Abcb11	B_CR_GR vs B_CR_IGG	B_CR_GR	B_CR_IGG	16.6522	0.173418	15.634	0.368477	2.02547	1.01826	0.824416	0.00492477	2.30761	0.0469003	permutation FDR (250 perm)	0.0095806	FDR correction BH	1	Unpaired t-test
7	Abcc2~Q8VI47	Abcc2	B_CR_GR vs B_CR_IGG	B_CR_GR	B_CR_IGG	17.3857	0.434586	14.5738	1.34806	7.0219	2.81186	1.5469	0.0138254	1.85932	0.00512873	permutation FDR (250 perm)	0.0225225	FDR correction BH	1	Unpaired t-test
8	Abcc6~Q9R1S7	Abcc6	B_CR_GR vs B_CR_IGG	B_CR_GR	B_CR_IGG	15.9384	0.270347	14.6696	0.408173	2.40969	1.26885	0.989232	0.00415261	2.38168	0.0223329	permutation FDR (250 perm)	0.00839799	FDR correction BH	1	Unpaired t-test
9	Abcd3~P55096	Abcd3	B_CR_GR vs B_CR_IGG	B_CR_GR	B_CR_IGG	19.0472	0.0693492	18.6823	0.120538	1.28782	0.364932	0.337809	0.00391138	2.40767	0.307405	permutation FDR (250 perm)	0.0080151	FDR correction BH	1	Unpaired t-test
10	Abce1~P61222	Abce1	B_CR_GR vs B_CR_IGG	B_CR_GR	B_CR_IGG	15.6458	0.45362	13.8477	0.555508	3.47755	1.79807	1.27156	0.00486236	2.31315	0.0084382	permutation FDR (250 perm)	0.0094822	FDR correction BH	1	Unpaired t-test
11	Abcf1~Q6P542	Abcf1	B_CR_GR vs B_CR_IGG	B_CR_GR	B_CR_IGG	14.7794	0.139001	13.273	0.372557	2.84111	1.50646	1.22518	0.000600054	3.22181	0.00948603	permutation FDR (250 perm)	0.00183862	FDR correction BH	1	Unpaired t-test
12	Abcf2~Q99LE6	Abcf2	B_CR_GR vs B_CR_IGG	B_CR_GR	B_CR_IGG	18.7196	0.171465	14.6619	2.77347	16.6535	4.05775	1.55809	0.0447239	1.34946	0.00500583	permutation FDR (250 perm)	0.061328	FDR correction BH	1	Unpaired t-test
13	Abcf3~Q8K268	Abcf3	B_CR_GR vs B_CR_IGG	B_CR_GR	B_CR_IGG	15.4176	0.410638	12.8575	0.345082	5.8975	2.5601	1.95475	0.000169513	3.7708	0.00273849	permutation FDR (250 perm)	0.000748566	FDR correction BH	1	Unpaired t-test
14	Abhd11~D3YYK0	Abhd11	B_CR_GR vs B_CR_IGG	B_CR_GR	B_CR_IGG	15.8552	0.520048	13.3896	0.667342	5.52384	2.46567	1.65652	0.00233873	2.63102	0.00431704	permutation FDR (250 perm)	0.00548097	FDR correction BH	1	Unpaired t-test
15	Abhd14b~E9QN99	Abhd14b	B_CR_GR vs B_CR_IGG	B_CR_GR	B_CR_IGG	19.1054	0.16088	18.6176	0.166946	1.40231	0.487804	0.430216	0.0107806	1.96736	0.231155	permutation FDR (250 perm)	0.0183452	FDR correction BH	1	Unpaired t-test
16	Ablim1~E9Q9C7	Ablim1	B_CR_GR vs B_CR_IGG	B_CR_GR	B_CR_IGG	16.4354	0.14374	15.0294	0.179116	2.65	1.40599	1.24139	4.14235e-05	4.38275	0.00917285	permutation FDR (250 perm)	0.000303205	FDR correction BH	1	Unpaired t-test
17	Ablim3~Q69ZX8	Ablim3	B_CR_GR vs B_CR_IGG	B_CR_GR	B_CR_IGG	16.573	0.225829	14.0481	0.5171	5.75528	2.52489	1.90446	0.000242495	3.6153	0.00297991	permutation FDR (250 perm)	0.0009718	FDR correction BH	1	Unpaired t-test
18	Abraxas2~D3Z4D8	Abraxas2	B_CR_GR vs B_CR_IGG	B_CR_GR	B_CR_IGG	15.2345	0.0624905	13.9031	0.729796	2.51635	1.33133	0.935653	0.0198607	1.70201	0.0283771	permutation FDR (250 perm)	0.0310299	FDR correction BH	1	Unpaired t-test
19	Acaa1a~Q921H8	Acaa1a	B_CR_GR vs B_CR_IGG	B_CR_GR	B_CR_IGG	18.4964	0.275965	19.6293	0.351234	0.455992	-1.13292	-0.90065	0.00460289	2.33697	0.0327092	permutation FDR (250 perm)	0.00906442	FDR correction BH	1	Unpaired t-test
20	Acaa1b~Q8VCH0	Acaa1b	B_CR_GR vs B_CR_IGG	B_CR_GR	B_CR_IGG	20.3401	0.33914	21.5121	0.440739	0.443792	-1.17204	-0.887189	0.0107016	1.97055	0.0349913	permutation FDR (250 perm)	0.0182496	FDR correction BH	1	Unpaired t-test
21	Acaa2~Q8BWT1	Acaa2	B_CR_GR vs B_CR_IGG	B_CR_GR	B_CR_IGG	22.8787	0.176101	22.1546	0.0739366	1.65193	0.724152	0.65223	0.000597476	3.22368	0.102551	permutation FDR (250 perm)	0.00183478	FDR correction BH	1	Unpaired t-test
22	Acaca~Q5SWU9	Acaca	B_CR_GR vs B_CR_IGG	B_CR_GR	B_CR_IGG	16.9425	0.128279	16.6022	0.337509	1.26604	0.340322	0.281616	0.153684	0.813371	0.365199	permutation FDR (250 perm)	0.182081	FDR correction BH	1	Unpaired t-test
23	Acacb~E9Q4Z2	Acacb	B_CR_GR vs B_CR_IGG	B_CR_GR	B_CR_IGG	20.5827	0.223206	19.828	0.281229	1.6873	0.754713	0.625129	0.0108243	1.9656	0.114806	permutation FDR (250 perm)	0.0184002	FDR correction BH	1	Unpaired t-test
24	Acad10~Q8K370	Acad10	B_CR_GR vs B_CR_IGG	B_CR_GR	B_CR_IGG	20.6169	0.362107	13.3788	0.368612	150.961	7.23804	5.5749	3.22232e-07	6.49183	0.000154341	permutation FDR (250 perm)	2.86966e-05	FDR correction BH	1	Unpaired t-test
25	Acad11~A0A0R4J0I6	Acad11	B_CR_GR vs B_CR_IGG	B_CR_GR	B_CR_IGG	20.0276	0.286551	20.9925	0.346803	0.51232	-0.964883	-0.765942	0.00991195	2.00384	0.0619374	permutation FDR (250 perm)	0.0171401	FDR correction BH	1	Unpaired t-test
26	Acad8~Q9D7B6	Acad8	B_CR_GR vs B_CR_IGG	B_CR_GR	B_CR_IGG	17.0695	0.0811774	16.6538	0.218891	1.33393	0.415678	0.366304	0.0215541	1.66647	0.282738	permutation FDR (250 perm)	0.0333184	FDR correction BH	1	Unpaired t-test
27	Acadl~A0A0R4J083	Acadl	B_CR_GR vs B_CR_IGG	B_CR_GR	B_CR_IGG	16.9377	0.249716	17.1824	0.256555	0.843962	-0.24475	-0.202825	0.281164	0.55104	0.47089	permutation FDR (250 perm)	0.312767	FDR correction BH	1	Unpaired t-test
28	Acadm~P45952	Acadm	B_CR_GR vs B_CR_IGG	B_CR_GR	B_CR_IGG	17.4101	0.13408	17.1442	0.19805	1.20235	0.265858	0.233602	0.102504	0.989258	0.423954	permutation FDR (250 perm)	0.127277	FDR correction BH	1	Unpaired t-test
29	Acadsb~Q9DBL1	Acadsb	B_CR_GR vs B_CR_IGG	B_CR_GR	B_CR_IGG	17.7817	0.1572	17.335	0.156552	1.36289	0.446669	0.395952	0.0130281	1.88512	0.256951	permutation FDR (250 perm)	0.0215077	FDR correction BH	1	Unpaired t-test
30	Acads~Q07417	Acads	B_CR_GR vs B_CR_IGG	B_CR_GR	B_CR_IGG	17.9458	0.132775	17.5051	0.230044	1.35729	0.44073	0.38213	0.028279	1.54854	0.269029	permutation FDR (250 perm)	0.0416264	FDR correction BH	1	Unpaired t-test
31	Acadvl~B1AR28	Acadvl	B_CR_GR vs B_CR_IGG	B_CR_GR	B_CR_IGG	17.6491	0.231178	17.083	0.318322	1.48044	0.566024	0.461256	0.0470344	1.32758	0.208663	permutation FDR (250 perm)	0.0640579	FDR correction BH	1	Unpaired t-test
32	Acat1~Q8QZT1	Acat1	B_CR_GR vs B_CR_IGG	B_CR_GR	B_CR_IGG	17.9898	0.115259	17.3333	0.185248	1.57632	0.656557	0.583107	0.0019911	2.70091	0.134881	permutation FDR (250 perm)	0.00478521	FDR correction BH	1	Unpaired t-test
33	Acat2~A0A3B2WAL8	Acat2	B_CR_GR vs B_CR_IGG	B_CR_GR	B_CR_IGG	14.9028	0.373302	12.9368	0.24637	3.90664	1.96593	1.56245	0.000267623	3.57248	0.00498614	permutation FDR (250 perm)	0.00102631	FDR correction BH	1	Unpaired t-test
34	Acbd5~E9QNH7	Acbd5	B_CR_GR vs B_CR_IGG	B_CR_GR	B_CR_IGG	15.1997	0.406722	14.4936	0.749683	1.63137	0.706081	0.47311	0.201596	0.695518	0.200793	permutation FDR (250 perm)	0.232321	FDR correction BH	1	Unpaired t-test
35	Acin1~B8JJ92	Acin1	B_CR_GR vs B_CR_IGG	B_CR_GR	B_CR_IGG	18.0156	0.117035	16.2932	0.189585	3.29979	1.72238	1.52607	1.07428e-05	4.96888	0.00532075	permutation FDR (250 perm)	0.000132039	FDR correction BH	1	Unpaired t-test
36	Acly~Q91V92	Acly	B_CR_GR vs B_CR_IGG	B_CR_GR	B_CR_IGG	16.2283	0.209533	14.9477	0.460759	2.42931	1.28054	0.990954	0.00465857	2.33175	0.0221272	permutation FDR (250 perm)	0.00915157	FDR correction BH	1	Unpaired t-test
37	Acnat1~A2AKK5	Acnat1	B_CR_GR vs B_CR_IGG	B_CR_GR	B_CR_IGG	16.8769	0.0238947	16.9643	0.118765	0.941168	-0.087476	-0.0817576	0.257613	0.589032	0.73187	permutation FDR (250 perm)	0.289183	FDR correction BH	1	Unpaired t-test
38	Acnat2~Q8BGG9	Acnat2	B_CR_GR vs B_CR_IGG	B_CR_GR	B_CR_IGG	14.4376	1.02828	13.1469	0.297492	2.44645	1.29069	0.797697	0.0817771	1.08737	0.0533965	permutation FDR (250 perm)	0.10437	FDR correction BH	1	Unpaired t-test
39	Aco2~Q99KI0	Aco2	B_CR_GR vs B_CR_IGG	B_CR_GR	B_CR_IGG	16.0676	0.127269	15.0342	0.381004	2.04685	1.03341	0.838858	0.00430201	2.36633	0.0440589	permutation FDR (250 perm)	0.0086526	FDR correction BH	1	Unpaired t-test
40	Acot12~Q9DBK0	Acot12	B_CR_GR vs B_CR_IGG	B_CR_GR	B_CR_IGG	14.4222	0.606154	16.3479	0.424865	0.263211	-1.92571	-1.34913	0.00407796	2.38956	0.00742776	permutation FDR (250 perm)	0.00829564	FDR correction BH	1	Unpaired t-test
41	Acot13~Q9CQR4	Acot13	B_CR_GR vs B_CR_IGG	B_CR_GR	B_CR_IGG	16.1806	0.218659	13.6486	0.700413	5.78406	2.53208	1.77861	0.000984084	3.00697	0.00359398	permutation FDR (250 perm)	0.00271046	FDR correction BH	1	Unpaired t-test
42	Acot4~Q8BWN8	Acot4	B_CR_GR vs B_CR_IGG	B_CR_GR	B_CR_IGG	14.3756	0.915482	15.0481	1.3025	0.627452	-0.672423	-0.350372	0.492012	0.308024	0.296297	permutation FDR (250 perm)	0.523007	FDR correction BH	1	Unpaired t-test
43	Acot8~P58137	Acot8	B_CR_GR vs B_CR_IGG	B_CR_GR	B_CR_IGG	16.0134	0.654438	16.359	0.416704	0.786958	-0.345642	-0.238714	0.469619	0.328254	0.416836	permutation FDR (250 perm)	0.501866	FDR correction BH	1	Unpaired t-test
44	Acox1~Q9R0H0	Acox1	B_CR_GR vs B_CR_IGG	B_CR_GR	B_CR_IGG	19.5104	0.268047	20.6247	0.385112	0.461898	-1.11435	-0.876823	0.00626154	2.20332	0.037218	permutation FDR (250 perm)	0.0116535	FDR correction BH	1	Unpaired t-test
45	Acox1~Q9R0H0-2	Acox1	B_CR_GR vs B_CR_IGG	B_CR_GR	B_CR_IGG	17.9246	0.184657	18.8383	0.456101	0.530818	-0.913711	-0.711561	0.0182233	1.73937	0.0795176	permutation FDR (250 perm)	0.0286954	FDR correction BH	1	Unpaired t-test
46	Acox2~Q9QXD1	Acox2	B_CR_GR vs B_CR_IGG	B_CR_GR	B_CR_IGG	18.1057	0.123951	19.0533	0.331394	0.518463	-0.947687	-0.786935	0.00354325	2.4506	0.0559546	permutation FDR (250 perm)	0.00745211	FDR correction BH	1	Unpaired t-test
47	Acp5~Q05117	Acp5	B_CR_GR vs B_CR_IGG	B_CR_GR	B_CR_IGG	17.7861	0.17068	17.1577	0.202252	1.54586	0.628409	0.545118	0.0062666	2.20297	0.155481	permutation FDR (250 perm)	0.0116535	FDR correction BH	1	Unpaired t-test
48	Acsf2~Q8VCW8	Acsf2	B_CR_GR vs B_CR_IGG	B_CR_GR	B_CR_IGG	17.4584	0.155736	16.3619	0.245704	2.13836	1.0965	0.938825	0.000616553	3.21003	0.0280971	permutation FDR (250 perm)	0.0018754	FDR correction BH	1	Unpaired t-test
49	Acsf3~Q3URE1	Acsf3	B_CR_GR vs B_CR_IGG	B_CR_GR	B_CR_IGG	18.4223	0.288941	13.12	0.18324	39.4589	5.30228	4.42765	1.76594e-07	6.75302	0.000199005	permutation FDR (250 perm)	2.18512e-05	FDR correction BH	1	Unpaired t-test
50	Acsl1~D3Z041	Acsl1	B_CR_GR vs B_CR_IGG	B_CR_GR	B_CR_IGG	19.306	0.0762495	18.904	0.0736245	1.32132	0.401976	0.378795	0.000596672	3.22426	0.271504	permutation FDR (250 perm)	0.00183478	FDR correction BH	1	Unpaired t-test
51	Acsl5~Q8JZR0	Acsl5	B_CR_GR vs B_CR_IGG	B_CR_GR	B_CR_IGG	16.7263	0.126195	16.5017	0.170718	1.16848	0.224638	0.20011	0.116545	0.933507	0.475193	permutation FDR (250 perm)	0.141424	FDR correction BH	1	Unpaired t-test
52	Acsm1~Q91VA0	Acsm1	B_CR_GR vs B_CR_IGG	B_CR_GR	B_CR_IGG	17.4692	0.0845462	16.9252	0.109989	1.45801	0.543997	0.503657	0.000498587	3.30226	0.180073	permutation FDR (250 perm)	0.00159528	FDR correction BH	1	Unpaired t-test
53	Acsm3~Q3UNX5	Acsm3	B_CR_GR vs B_CR_IGG	B_CR_GR	B_CR_IGG	15.7942	0.14326	13.4013	0.224023	5.25233	2.39296	2.07447	4.41513e-06	5.35506	0.00225258	permutation FDR (250 perm)	8.63105e-05	FDR correction BH	1	Unpaired t-test
54	Acsm5~Q8BGA8	Acsm5	B_CR_GR vs B_CR_IGG	B_CR_GR	B_CR_IGG	15.1834	0.223074	13.2326	0.310183	3.86587	1.95079	1.59824	0.000116189	3.93483	0.00478235	permutation FDR (250 perm)	0.000567009	FDR correction BH	1	Unpaired t-test
55	Acss2~A2AQN5	Acss2	B_CR_GR vs B_CR_IGG	B_CR_GR	B_CR_IGG	16.5825	0.285967	14.5763	1.03983	4.01729	2.00622	1.2364	0.0180882	1.74261	0.00926066	permutation FDR (250 perm)	0.0285668	FDR correction BH	1	Unpaired t-test
56	Acta1~P68134	Acta1	B_CR_GR vs B_CR_IGG	B_CR_GR	B_CR_IGG	21.2374	0.138961	20.9026	0.0441426	1.26121	0.334808	0.308812	0.00730588	2.13633	0.334888	permutation FDR (250 perm)	0.0132782	FDR correction BH	1	Unpaired t-test
57	Actb~P60710	Actb	B_CR_GR vs B_CR_IGG	B_CR_GR	B_CR_IGG	21.9151	0.0476586	21.7546	0.115898	1.11761	0.16042	0.149596	0.0684555	1.16459	0.567546	permutation FDR (250 perm)	0.0897255	FDR correction BH	1	Unpaired t-test
58	Actg1~P63260	Actg1	B_CR_GR vs B_CR_IGG	B_CR_GR	B_CR_IGG	19.4798	0.210096	18.1209	0.29828	2.56486	1.35888	1.12244	0.000657201	3.1823	0.0126937	permutation FDR (250 perm)	0.00198434	FDR correction BH	1	Unpaired t-test
59	Actl6a~Q9Z2N8	Actl6a	B_CR_GR vs B_CR_IGG	B_CR_GR	B_CR_IGG	15.2375	0.315607	12.9081	0.482538	5.02619	2.32947	1.74768	0.000424247	3.37238	0.00380539	permutation FDR (250 perm)	0.00141093	FDR correction BH	1	Unpaired t-test
60	Actn1~A1BN54	Actn1	B_CR_GR vs B_CR_IGG	B_CR_GR	B_CR_IGG	20.0981	0.06133	19.2813	0.136861	1.76149	0.816796	0.751708	8.07057e-05	4.0931	0.0662926	permutation FDR (250 perm)	0.000449206	FDR correction BH	1	Unpaired t-test
61	Actn4~P57780	Actn4	B_CR_GR vs B_CR_IGG	B_CR_GR	B_CR_IGG	20.1925	0.085941	19.5606	0.18038	1.54954	0.631836	0.566487	0.00154752	2.81036	0.144123	permutation FDR (250 perm)	0.00392513	FDR correction BH	1	Unpaired t-test
62	Actr1a~P61164	Actr1a	B_CR_GR vs B_CR_IGG	B_CR_GR	B_CR_IGG	15.1933	0.120761	13.381	0.237658	3.51199	1.81229	1.57056	2.26574e-05	4.64479	0.00489474	permutation FDR (250 perm)	0.000201854	FDR correction BH	1	Unpaired t-test
63	Actr2~P61161	Actr2	B_CR_GR vs B_CR_IGG	B_CR_GR	B_CR_IGG	16.5761	0.0381428	15.8829	0.108537	1.61686	0.693191	0.650016	4.53778e-05	4.34316	0.103534	permutation FDR (250 perm)	0.000317644	FDR correction BH	1	Unpaired t-test
64	Actr3~Q99JY9	Actr3	B_CR_GR vs B_CR_IGG	B_CR_GR	B_CR_IGG	17.5542	0.103384	16.8872	0.177138	1.58777	0.667004	0.596383	0.00133993	2.87292	0.128442	permutation FDR (250 perm)	0.00346986	FDR correction BH	1	Unpaired t-test
65	Adap2~Q8R2V5	Adap2	B_CR_GR vs B_CR_IGG	B_CR_GR	B_CR_IGG	14.2723	0.219872	13.063	0.388695	2.31212	1.20921	0.96135	0.00336089	2.47355	0.0251	permutation FDR (250 perm)	0.00713727	FDR correction BH	1	Unpaired t-test
66	Adgrv1~B8JJE0	Adgrv1	B_CR_GR vs B_CR_IGG	B_CR_GR	B_CR_IGG	17.8923	0.177183	18.8632	0.0666312	0.510208	-0.970841	-0.875191	0.000113318	3.9457	0.0374111	permutation FDR (250 perm)	0.00055892	FDR correction BH	1	Unpaired t-test
67	Adh1~P00329	Adh1	B_CR_GR vs B_CR_IGG	B_CR_GR	B_CR_IGG	21.1295	0.0743922	20.5606	0.170943	1.48341	0.568916	0.513631	0.00185522	2.7316	0.173848	permutation FDR (250 perm)	0.00451278	FDR correction BH	1	Unpaired t-test
68	Adhfe1~A0A087WRE7	Adhfe1	B_CR_GR vs B_CR_IGG	B_CR_GR	B_CR_IGG	14.3535	0.264341	13.1319	0.347151	2.33201	1.22158	0.975763	0.00285433	2.5445	0.0236998	permutation FDR (250 perm)	0.00631103	FDR correction BH	1	Unpaired t-test
69	Afdn~E9Q9C3	Afdn	B_CR_GR vs B_CR_IGG	B_CR_GR	B_CR_IGG	19.2558	0.11841	18.4751	0.199302	1.71792	0.780665	0.688512	0.00111826	2.95146	0.088074	permutation FDR (250 perm)	0.00298761	FDR correction BH	1	Unpaired t-test
70	Afg1l~Q3V384	Afg1l	B_CR_GR vs B_CR_IGG	B_CR_GR	B_CR_IGG	14.7716	1.47437	13.1663	0.215553	3.04246	1.60524	0.862901	0.111302	0.953496	0.0395147	permutation FDR (250 perm)	0.136197	FDR correction BH	1	Unpaired t-test
71	Afmid~Q8K4H1	Afmid	B_CR_GR vs B_CR_IGG	B_CR_GR	B_CR_IGG	16.0005	0.342044	13.4503	0.390015	5.8572	2.55021	1.96245	0.00014372	3.84248	0.00272813	permutation FDR (250 perm)	0.000665849	FDR correction BH	1	Unpaired t-test
72	Agfg2~Q3TBU7	Agfg2	B_CR_GR vs B_CR_IGG	B_CR_GR	B_CR_IGG	15.0411	0.114159	12.9817	0.374739	4.16805	2.05937	1.67951	9.85839e-05	4.00619	0.00418977	permutation FDR (250 perm)	0.000511424	FDR correction BH	1	Unpaired t-test
73	Agl~F8VPN4	Agl	B_CR_GR vs B_CR_IGG	B_CR_GR	B_CR_IGG	15.4942	0.448175	14.8496	0.890301	1.56329	0.644587	0.40914	0.305492	0.515001	0.246923	permutation FDR (250 perm)	0.336797	FDR correction BH	1	Unpaired t-test
74	Agmat~A2AS89	Agmat	B_CR_GR vs B_CR_IGG	B_CR_GR	B_CR_IGG	19.7142	0.1626	20.0074	0.0737646	0.816096	-0.29319	-0.265791	0.0294068	1.53155	0.383497	permutation FDR (250 perm)	0.0429709	FDR correction BH	1	Unpaired t-test
75	Agxt2~Q3UEG6	Agxt2	B_CR_GR vs B_CR_IGG	B_CR_GR	B_CR_IGG	14.2264	1.02438	13.3487	0.255098	1.83748	0.877727	0.545346	0.199905	0.699177	0.155316	permutation FDR (250 perm)	0.23087	FDR correction BH	1	Unpaired t-test
76	Agxt~O35423-2	Agxt	B_CR_GR vs B_CR_IGG	B_CR_GR	B_CR_IGG	18.7209	0.159037	19.133	0.204526	0.751531	-0.412096	-0.358475	0.0330722	1.48054	0.28993	permutation FDR (250 perm)	0.0472502	FDR correction BH	1	Unpaired t-test
77	Ahctf1~Q8CJF7	Ahctf1	B_CR_GR vs B_CR_IGG	B_CR_GR	B_CR_IGG	14.6632	0.555742	12.9123	0.28222	3.36577	1.75094	1.28759	0.00280684	2.55178	0.00825141	permutation FDR (250 perm)	0.00623182	FDR correction BH	1	Unpaired t-test
78	Ahcy~P50247	Ahcy	B_CR_GR vs B_CR_IGG	B_CR_GR	B_CR_IGG	18.722	0.242233	18.9685	0.26277	0.842929	-0.246516	-0.204351	0.277275	0.55709	0.468187	permutation FDR (250 perm)	0.30866	FDR correction BH	1	Unpaired t-test
79	Ahdc1~Q6PAL7	Ahdc1	B_CR_GR vs B_CR_IGG	B_CR_GR	B_CR_IGG	17.3158	0.539636	12.7221	0.460778	24.1459	4.59371	3.25868	3.00498e-05	4.52216	0.000503968	permutation FDR (250 perm)	0.000240849	FDR correction BH	1	Unpaired t-test
80	Ahsa1~Q8BK64	Ahsa1	B_CR_GR vs B_CR_IGG	B_CR_GR	B_CR_IGG	17.2179	0.377583	13.7088	0.179594	11.3849	3.50904	2.82668	6.64768e-06	5.17733	0.000723636	permutation FDR (250 perm)	0.00010053	FDR correction BH	1	Unpaired t-test
81	Aifm1~B1AU25	Aifm1	B_CR_GR vs B_CR_IGG	B_CR_GR	B_CR_IGG	14.6128	0.127593	14.2829	0.418599	1.25698	0.329967	0.263414	0.239387	0.620899	0.386174	permutation FDR (250 perm)	0.271576	FDR correction BH	1	Unpaired t-test
82	Ak2~Q9WTP6	Ak2	B_CR_GR vs B_CR_IGG	B_CR_GR	B_CR_IGG	18.2197	0.297712	17.338	0.640177	1.84254	0.881698	0.626375	0.0737664	1.13214	0.114275	permutation FDR (250 perm)	0.0954379	FDR correction BH	1	Unpaired t-test
83	Ak3~Q9WTP7	Ak3	B_CR_GR vs B_CR_IGG	B_CR_GR	B_CR_IGG	19.3702	0.186774	18.6549	0.260253	1.64191	0.715372	0.603717	0.00828514	2.0817	0.125173	permutation FDR (250 perm)	0.0147404	FDR correction BH	1	Unpaired t-test
84	Ak4~Q9WUR9	Ak4	B_CR_GR vs B_CR_IGG	B_CR_GR	B_CR_IGG	18.332	0.141871	17.5766	0.223905	1.68818	0.755471	0.655201	0.00261302	2.58286	0.101366	permutation FDR (250 perm)	0.00595828	FDR correction BH	1	Unpaired t-test
85	Akap8l~A0A494B9L0	Akap8l	B_CR_GR vs B_CR_IGG	B_CR_GR	B_CR_IGG	14.8706	0.112465	12.6061	0.209734	4.80476	2.26446	1.99091	3.18069e-06	5.49748	0.00261129	permutation FDR (250 perm)	7.38934e-05	FDR correction BH	1	Unpaired t-test
86	Akap8~Q9DBR0	Akap8	B_CR_GR vs B_CR_IGG	B_CR_GR	B_CR_IGG	17.4887	0.130995	15.7813	0.360914	3.26578	1.70743	1.39761	0.000250944	3.60042	0.00680143	permutation FDR (250 perm)	0.000985941	FDR correction BH	1	Unpaired t-test
87	Akap9~E9QQ10	Akap9	B_CR_GR vs B_CR_IGG	B_CR_GR	B_CR_IGG	16.2097	0.103883	13.1208	0.350657	8.50815	3.08885	2.55034	6.4052e-06	5.19347	0.000991424	permutation FDR (250 perm)	9.7786e-05	FDR correction BH	1	Unpaired t-test
88	Akr1c14~Q91WT7	Akr1c14	B_CR_GR vs B_CR_IGG	B_CR_GR	B_CR_IGG	16.3316	0.396557	14.991	0.433532	2.53261	1.34063	1.00105	0.00751945	2.12381	0.0210481	permutation FDR (250 perm)	0.0136046	FDR correction BH	1	Unpaired t-test
89	Akr1c19~G3X9Y6	Akr1c19	B_CR_GR vs B_CR_IGG	B_CR_GR	B_CR_IGG	14.7598	0.373751	13.4347	0.666065	2.50558	1.32514	0.919626	0.0238494	1.62252	0.0301896	permutation FDR (250 perm)	0.0361348	FDR correction BH	1	Unpaired t-test
90	Akr1c6~P70694	Akr1c6	B_CR_GR vs B_CR_IGG	B_CR_GR	B_CR_IGG	18.2402	0.301625	17.9808	0.321164	1.19698	0.259404	0.206799	0.347187	0.459437	0.464304	permutation FDR (250 perm)	0.37706	FDR correction BH	1	Unpaired t-test
91	Akr1d1~Q8VCX1	Akr1d1	B_CR_GR vs B_CR_IGG	B_CR_GR	B_CR_IGG	13.7312	0.829553	13.1151	0.303682	1.53272	0.616098	0.408005	0.272506	0.564624	0.247755	permutation FDR (250 perm)	0.303563	FDR correction BH	1	Unpaired t-test
92	Akr7a2~Q8CG76	Akr7a2	B_CR_GR vs B_CR_IGG	B_CR_GR	B_CR_IGG	15.0764	0.42346	13.4791	0.34195	3.02586	1.59734	1.21541	0.00225856	2.64617	0.0096546	permutation FDR (250 perm)	0.00533207	FDR correction BH	1	Unpaired t-test
93	Alb~P07724	Alb	B_CR_GR vs B_CR_IGG	B_CR_GR	B_CR_IGG	22.7794	0.123949	23.593	0.610737	0.568949	-0.81363	-0.598346	0.0644283	1.19092	0.127639	permutation FDR (250 perm)	0.0848633	FDR correction BH	1	Unpaired t-test
94	Aldh16a1~D3Z0B9	Aldh16a1	B_CR_GR vs B_CR_IGG	B_CR_GR	B_CR_IGG	13.9703	0.0949559	13.0505	0.592499	1.89177	0.919735	0.683084	0.0377864	1.42266	0.0899894	permutation FDR (250 perm)	0.052901	FDR correction BH	1	Unpaired t-test
95	Aldh1a1~P24549	Aldh1a1	B_CR_GR vs B_CR_IGG	B_CR_GR	B_CR_IGG	17.2127	0.120429	16.4147	0.227738	1.73873	0.798031	0.694704	0.00171927	2.76466	0.085403	permutation FDR (250 perm)	0.00423998	FDR correction BH	1	Unpaired t-test
96	Aldh1b1~Q9CZS1	Aldh1b1	B_CR_GR vs B_CR_IGG	B_CR_GR	B_CR_IGG	15.9201	0.524899	14.673	1.01333	2.37366	1.24711	0.751781	0.107237	0.969656	0.0662713	permutation FDR (250 perm)	0.132333	FDR correction BH	1	Unpaired t-test
97	Aldh1l1~Q8R0Y6	Aldh1l1	B_CR_GR vs B_CR_IGG	B_CR_GR	B_CR_IGG	17.6698	0.293988	18.028	0.270797	0.780141	-0.358193	-0.291033	0.171604	0.765474	0.354528	permutation FDR (250 perm)	0.20035	FDR correction BH	1	Unpaired t-test
98	Aldh2~P47738	Aldh2	B_CR_GR vs B_CR_IGG	B_CR_GR	B_CR_IGG	19.097	0.251509	19.3679	0.265566	0.828783	-0.270933	-0.223695	0.246822	0.607616	0.438185	permutation FDR (250 perm)	0.278827	FDR correction BH	1	Unpaired t-test
99	Aldh3a2~B1AV77	Aldh3a2	B_CR_GR vs B_CR_IGG	B_CR_GR	B_CR_IGG	16.8135	0.0724251	16.0301	0.251714	1.72127	0.783476	0.68056	0.00205249	2.68772	0.0911915	permutation FDR (250 perm)	0.00490334	FDR correction BH	1	Unpaired t-test
100	Aldh4a1~Q8CHT0	Aldh4a1	B_CR_GR vs B_CR_IGG	B_CR_GR	B_CR_IGG	18.1747	0.221078	17.4117	0.238887	1.69696	0.762952	0.642258	0.00665075	2.17713	0.106838	permutation FDR (250 perm)	0.0122824	FDR correction BH	1	Unpaired t-test
101	Aldh6a1~Q9EQ20	Aldh6a1	B_CR_GR vs B_CR_IGG	B_CR_GR	B_CR_IGG	19.2375	0.169323	18.0502	0.295686	2.27726	1.1873	0.992123	0.000935236	3.02908	0.0219919	permutation FDR (250 perm)	0.00262775	FDR correction BH	1	Unpaired t-test
102	Aldh7a1~Q9DBF1-2	Aldh7a1	B_CR_GR vs B_CR_IGG	B_CR_GR	B_CR_IGG	14.7693	0.306759	13.2223	0.707186	2.92208	1.547	1.07055	0.0132069	1.8792	0.0158904	permutation FDR (250 perm)	0.0217581	FDR correction BH	1	Unpaired t-test
103	Aldh8a1~Q8BH00	Aldh8a1	B_CR_GR vs B_CR_IGG	B_CR_GR	B_CR_IGG	15.3277	0.0973705	12.995	0.940113	5.03753	2.33272	1.50919	0.00523483	2.2811	0.00548223	permutation FDR (250 perm)	0.0100376	FDR correction BH	1	Unpaired t-test
104	Aldob~Q91Y97	Aldob	B_CR_GR vs B_CR_IGG	B_CR_GR	B_CR_IGG	16.7168	0.113281	15.9575	0.388071	1.69264	0.759277	0.615595	0.0173993	1.75947	0.119623	permutation FDR (250 perm)	0.0276123	FDR correction BH	1	Unpaired t-test
105	Alyref~O08583	Alyref	B_CR_GR vs B_CR_IGG	B_CR_GR	B_CR_IGG	18.8619	0.288887	18.8923	0.327481	0.979192	-0.0303365	-0.024228	0.908155	0.0418401	0.917827	permutation FDR (250 perm)	0.91558	FDR correction BH	1	Unpaired t-test
106	Amacr~O09174	Amacr	B_CR_GR vs B_CR_IGG	B_CR_GR	B_CR_IGG	16.3031	0.182368	17.1598	0.239396	0.552182	-0.856785	-0.729954	0.00262732	2.58049	0.0729257	permutation FDR (250 perm)	0.00598238	FDR correction BH	1	Unpaired t-test
107	Amdhd1~Q9DBA8	Amdhd1	B_CR_GR vs B_CR_IGG	B_CR_GR	B_CR_IGG	15.5537	0.41965	14.1954	1.05677	2.56381	1.35829	0.819991	0.0839944	1.07575	0.0477645	permutation FDR (250 perm)	0.106859	FDR correction BH	1	Unpaired t-test
108	Amt~Q8CFA2	Amt	B_CR_GR vs B_CR_IGG	B_CR_GR	B_CR_IGG	17.1969	0.348016	16.3918	0.625292	1.74716	0.805015	0.569656	0.0992745	1.00316	0.142638	permutation FDR (250 perm)	0.123842	FDR correction BH	1	Unpaired t-test
109	Ankfy1~Q810B6	Ankfy1	B_CR_GR vs B_CR_IGG	B_CR_GR	B_CR_IGG	13.4533	0.305235	12.95	0.622658	1.41745	0.503295	0.359403	0.255437	0.592716	0.289007	permutation FDR (250 perm)	0.286942	FDR correction BH	1	Unpaired t-test
110	Anxa2~P07356	Anxa2	B_CR_GR vs B_CR_IGG	B_CR_GR	B_CR_IGG	14.9502	0.308199	15.716	0.325427	0.588126	-0.765803	-0.608373	0.0253035	1.59682	0.123212	permutation FDR (250 perm)	0.0378726	FDR correction BH	1	Unpaired t-test
111	Anxa6~F8WIT2	Anxa6	B_CR_GR vs B_CR_IGG	B_CR_GR	B_CR_IGG	16.4035	0.335537	15.7244	0.328553	1.60113	0.67909	0.534242	0.0462346	1.33503	0.162095	permutation FDR (250 perm)	0.0631295	FDR correction BH	1	Unpaired t-test
112	Anxa7~Q07076	Anxa7	B_CR_GR vs B_CR_IGG	B_CR_GR	B_CR_IGG	16.8566	0.163446	16.0421	0.242476	1.75878	0.814571	0.696913	0.00292557	2.53379	0.0845797	permutation FDR (250 perm)	0.00643305	FDR correction BH	1	Unpaired t-test
113	Aox3~G3X982	Aox3	B_CR_GR vs B_CR_IGG	B_CR_GR	B_CR_IGG	13.9008	0.442044	12.9126	0.370661	1.98366	0.988166	0.741275	0.0250577	1.60106	0.0693502	permutation FDR (250 perm)	0.0375749	FDR correction BH	1	Unpaired t-test
114	Ap1b1~Q5SVG5	Ap1b1	B_CR_GR vs B_CR_IGG	B_CR_GR	B_CR_IGG	14.2433	0.121735	12.8277	0.491331	2.66777	1.41563	1.09548	0.00286922	2.54224	0.01421	permutation FDR (250 perm)	0.0063352	FDR correction BH	1	Unpaired t-test
115	Ap1m1~P35585	Ap1m1	B_CR_GR vs B_CR_IGG	B_CR_GR	B_CR_IGG	13.6061	0.474461	12.9412	0.310363	1.58545	0.664896	0.500927	0.0885091	1.05301	0.18177	permutation FDR (250 perm)	0.111541	FDR correction BH	1	Unpaired t-test
116	Ap2a1~P17426	Ap2a1	B_CR_GR vs B_CR_IGG	B_CR_GR	B_CR_IGG	14.6388	0.177442	13.4651	0.70065	2.25602	1.17378	0.828187	0.0306405	1.5137	0.0460816	permutation FDR (250 perm)	0.0445301	FDR correction BH	1	Unpaired t-test
117	Ap2a2~P17427	Ap2a2	B_CR_GR vs B_CR_IGG	B_CR_GR	B_CR_IGG	16.6505	0.217002	14.8467	0.488051	3.49147	1.80383	1.37868	0.00110159	2.95798	0.00699571	permutation FDR (250 perm)	0.00295788	FDR correction BH	1	Unpaired t-test
118	Ap2b1~H3BKM0	Ap2b1	B_CR_GR vs B_CR_IGG	B_CR_GR	B_CR_IGG	15.4555	0.194245	13.1575	0.497816	4.91763	2.29796	1.75616	0.000301797	3.52029	0.00378095	permutation FDR (250 perm)	0.00111214	FDR correction BH	1	Unpaired t-test
119	Ap2m1~P84091	Ap2m1	B_CR_GR vs B_CR_IGG	B_CR_GR	B_CR_IGG	17.4779	0.20407	16.511	0.382828	1.95473	0.966966	0.773284	0.00835603	2.078	0.0599013	permutation FDR (250 perm)	0.0148336	FDR correction BH	1	Unpaired t-test
120	Ap3m1~Q9JKC8	Ap3m1	B_CR_GR vs B_CR_IGG	B_CR_GR	B_CR_IGG	15.2681	0.44839	12.8205	0.366235	5.4551	2.44761	1.83443	0.000331322	3.47975	0.00329947	permutation FDR (250 perm)	0.00118024	FDR correction BH	1	Unpaired t-test
121	Apex1~F6QA74	Apex1	B_CR_GR vs B_CR_IGG	B_CR_GR	B_CR_IGG	13.438	0.228579	13.3833	0.359046	1.03867	0.0547313	0.0439348	0.831141	0.0803254	0.851865	permutation FDR (250 perm)	0.844308	FDR correction BH	1	Unpaired t-test
122	Api5~O35841	Api5	B_CR_GR vs B_CR_IGG	B_CR_GR	B_CR_IGG	14.7185	0.0779815	13.3918	0.197679	2.5084	1.32677	1.18178	3.70085e-05	4.4317	0.0104782	permutation FDR (250 perm)	0.00027852	FDR correction BH	1	Unpaired t-test
123	Apoa1~Q00623	Apoa1	B_CR_GR vs B_CR_IGG	B_CR_GR	B_CR_IGG	14.9059	0.241601	12.9054	0.269386	4.00135	2.00049	1.65478	7.41346e-05	4.12998	0.00434074	permutation FDR (250 perm)	0.000439026	FDR correction BH	1	Unpaired t-test
124	Apob~E9Q414	Apob	B_CR_GR vs B_CR_IGG	B_CR_GR	B_CR_IGG	14.4611	0.0990079	13.2549	0.332902	2.30727	1.20619	1.00472	0.000951775	3.02147	0.0206364	permutation FDR (250 perm)	0.002658	FDR correction BH	1	Unpaired t-test
125	Apoe~P08226	Apoe	B_CR_GR vs B_CR_IGG	B_CR_GR	B_CR_IGG	13.4897	0.628054	12.9721	0.133934	1.43157	0.517597	0.377599	0.21217	0.673315	0.272447	permutation FDR (250 perm)	0.243457	FDR correction BH	1	Unpaired t-test
126	Appl1~Q8K3H0	Appl1	B_CR_GR vs B_CR_IGG	B_CR_GR	B_CR_IGG	13.52	0.211431	13.0297	0.315524	1.40476	0.490328	0.402143	0.0667109	1.1758	0.251933	permutation FDR (250 perm)	0.0877257	FDR correction BH	1	Unpaired t-test
127	Aqr~A2AQA7	Aqr	B_CR_GR vs B_CR_IGG	B_CR_GR	B_CR_IGG	14.4967	0.103967	12.9368	0.491028	2.9483	1.55988	1.20942	0.00169086	2.77189	0.00980376	permutation FDR (250 perm)	0.00419583	FDR correction BH	1	Unpaired t-test
128	Arcn1~Q5XJY5	Arcn1	B_CR_GR vs B_CR_IGG	B_CR_GR	B_CR_IGG	15.1323	0.180603	13.6086	0.565203	2.87526	1.52369	1.1349	0.00433953	2.36256	0.0121131	permutation FDR (250 perm)	0.00869533	FDR correction BH	1	Unpaired t-test
129	Arf3~P61205	Arf3	B_CR_GR vs B_CR_IGG	B_CR_GR	B_CR_IGG	17.5199	0.161761	16.5543	0.0789851	1.95291	0.965628	0.874717	8.79546e-05	4.05574	0.0375184	permutation FDR (250 perm)	0.000469971	FDR correction BH	1	Unpaired t-test
130	Arf4~P61750	Arf4	B_CR_GR vs B_CR_IGG	B_CR_GR	B_CR_IGG	15.1719	0.276414	12.9204	0.338285	4.76189	2.25153	1.79804	0.000110218	3.95775	0.00344018	permutation FDR (250 perm)	0.000551313	FDR correction BH	1	Unpaired t-test
131	Arf6~P62331	Arf6	B_CR_GR vs B_CR_IGG	B_CR_GR	B_CR_IGG	16.1984	0.304761	13.5157	0.714895	6.42038	2.68266	1.85179	0.000982489	3.00767	0.00321217	permutation FDR (250 perm)	0.00271046	FDR correction BH	1	Unpaired t-test
132	Arfgap2~Q99K28	Arfgap2	B_CR_GR vs B_CR_IGG	B_CR_GR	B_CR_IGG	15.4139	0.308907	14.8424	0.480699	1.48614	0.571574	0.429788	0.133875	0.873299	0.231566	permutation FDR (250 perm)	0.160031	FDR correction BH	1	Unpaired t-test
133	Arg1~Q61176	Arg1	B_CR_GR vs B_CR_IGG	B_CR_GR	B_CR_IGG	17.2633	0.221219	17.2787	0.0748121	0.989378	-0.015407	-0.0135765	0.91275	0.0396482	0.956233	permutation FDR (250 perm)	0.919634	FDR correction BH	1	Unpaired t-test
134	Arglu1~A0A140LIS5	Arglu1	B_CR_GR vs B_CR_IGG	B_CR_GR	B_CR_IGG	16.4939	0.138268	14.2785	1.3852	4.64382	2.21531	1.22819	0.0330139	1.4813	0.00940782	permutation FDR (250 perm)	0.047209	FDR correction BH	1	Unpaired t-test
135	Arid1b~E9Q4N6	Arid1b	B_CR_GR vs B_CR_IGG	B_CR_GR	B_CR_IGG	14.0986	0.678042	13.3295	0.21612	1.70423	0.76912	0.545138	0.110385	0.95709	0.155457	permutation FDR (250 perm)	0.135288	FDR correction BH	1	Unpaired t-test
136	Arl1~F8WIB1	Arl1	B_CR_GR vs B_CR_IGG	B_CR_GR	B_CR_IGG	13.1636	0.580615	13.4812	0.0660264	0.802432	-0.317549	-0.237441	0.382923	0.416888	0.418725	permutation FDR (250 perm)	0.413908	FDR correction BH	1	Unpaired t-test
137	Arpc1a~Q9R0Q6	Arpc1a	B_CR_GR vs B_CR_IGG	B_CR_GR	B_CR_IGG	15.8269	0.417568	14.1602	0.98385	3.1748	1.66666	1.03067	0.0355317	1.44938	0.0185788	permutation FDR (250 perm)	0.0502694	FDR correction BH	1	Unpaired t-test
138	Arpc1b~Q91Z25	Arpc1b	B_CR_GR vs B_CR_IGG	B_CR_GR	B_CR_IGG	16.0866	0.130155	15.1494	0.299632	1.91473	0.937141	0.788436	0.0025301	2.59686	0.0557305	permutation FDR (250 perm)	0.00579963	FDR correction BH	1	Unpaired t-test
139	Arpc2~Q9CVB6	Arpc2	B_CR_GR vs B_CR_IGG	B_CR_GR	B_CR_IGG	15.4721	0.0921172	14.737	0.240294	1.66452	0.73511	0.640017	0.00258411	2.58769	0.107655	permutation FDR (250 perm)	0.00590076	FDR correction BH	1	Unpaired t-test
140	Arpc3~Q9JM76	Arpc3	B_CR_GR vs B_CR_IGG	B_CR_GR	B_CR_IGG	17.1646	0.152418	16.0018	0.237898	2.23882	1.16274	0.999672	0.000383756	3.41594	0.0211754	permutation FDR (250 perm)	0.00130331	FDR correction BH	1	Unpaired t-test
141	Arpc4~P59999	Arpc4	B_CR_GR vs B_CR_IGG	B_CR_GR	B_CR_IGG	17.2944	0.0582104	16.8212	0.059147	1.38815	0.473168	0.451534	6.21999e-05	4.20621	0.215094	permutation FDR (250 perm)	0.000392545	FDR correction BH	1	Unpaired t-test
142	As3mt~Q91WU5	As3mt	B_CR_GR vs B_CR_IGG	B_CR_GR	B_CR_IGG	17.8657	0.252648	14.4428	0.919953	10.7252	3.42293	2.2072	0.00080158	3.09605	0.00196898	permutation FDR (250 perm)	0.00232778	FDR correction BH	1	Unpaired t-test
143	Asgr1~J3QPT6	Asgr1	B_CR_GR vs B_CR_IGG	B_CR_GR	B_CR_IGG	15.7246	0.409197	13.0352	0.787196	6.45039	2.68939	1.77843	0.00191903	2.71692	0.00360602	permutation FDR (250 perm)	0.00463665	FDR correction BH	1	Unpaired t-test
144	Asl~Q91YI0	Asl	B_CR_GR vs B_CR_IGG	B_CR_GR	B_CR_IGG	15.9541	0.35112	13.598	1.01249	5.11979	2.35608	1.45553	0.00888389	2.0514	0.00608809	permutation FDR (250 perm)	0.0156321	FDR correction BH	1	Unpaired t-test
145	Aspg~A0JNU3	Aspg	B_CR_GR vs B_CR_IGG	B_CR_GR	B_CR_IGG	15.357	0.134733	13.3955	0.33042	3.89465	1.96149	1.62642	7.65752e-05	4.11591	0.00452546	permutation FDR (250 perm)	0.00044037	FDR correction BH	1	Unpaired t-test
146	Ass1~P16460	Ass1	B_CR_GR vs B_CR_IGG	B_CR_GR	B_CR_IGG	21.7698	0.0858337	21.6375	0.093788	1.09605	0.132312	0.123265	0.121519	0.915355	0.625928	permutation FDR (250 perm)	0.146794	FDR correction BH	1	Unpaired t-test
147	Atad2b~E9Q166	Atad2b	B_CR_GR vs B_CR_IGG	B_CR_GR	B_CR_IGG	14.0397	0.364015	13.1136	0.296267	1.90016	0.926124	0.728672	0.0141827	1.84824	0.0733581	permutation FDR (250 perm)	0.0229878	FDR correction BH	1	Unpaired t-test
148	Atf1~P81269	Atf1	B_CR_GR vs B_CR_IGG	B_CR_GR	B_CR_IGG	15.151	0.193044	13.1387	0.309783	4.03425	2.0123	1.66205	7.53163e-05	4.12311	0.00426963	permutation FDR (250 perm)	0.000439026	FDR correction BH	1	Unpaired t-test
149	Atg3~Q9CPX6	Atg3	B_CR_GR vs B_CR_IGG	B_CR_GR	B_CR_IGG	15.6562	0.562896	12.8628	0.543583	6.93255	2.79339	1.9241	0.000823407	3.08439	0.00292486	permutation FDR (250 perm)	0.00237298	FDR correction BH	1	Unpaired t-test
150	Atp11c~E9QKK8	Atp11c	B_CR_GR vs B_CR_IGG	B_CR_GR	B_CR_IGG	16.2131	0.442188	14.1263	0.78002	4.24795	2.08677	1.37498	0.00687218	2.16291	0.00710222	permutation FDR (250 perm)	0.0125898	FDR correction BH	1	Unpaired t-test
151	Atp1a1~Q8VDN2	Atp1a1	B_CR_GR vs B_CR_IGG	B_CR_GR	B_CR_IGG	15.0379	0.352852	13.7496	0.433629	2.44237	1.28828	0.973928	0.00718952	2.1433	0.0239351	permutation FDR (250 perm)	0.0131412	FDR correction BH	1	Unpaired t-test
152	Atp2a2~O55143-2	Atp2a2	B_CR_GR vs B_CR_IGG	B_CR_GR	B_CR_IGG	14.5463	0.28602	13.1041	0.432462	2.71721	1.44213	1.10988	0.00294749	2.53055	0.0136	permutation FDR (250 perm)	0.00645375	FDR correction BH	1	Unpaired t-test
153	Atp5f1a~Q03265	Atp5f1a	B_CR_GR vs B_CR_IGG	B_CR_GR	B_CR_IGG	19.5274	0.142623	19.0971	0.201327	1.34759	0.430386	0.376723	0.0233559	1.6316	0.272842	permutation FDR (250 perm)	0.0356228	FDR correction BH	1	Unpaired t-test
154	Atp5f1b~P56480	Atp5f1b	B_CR_GR vs B_CR_IGG	B_CR_GR	B_CR_IGG	19.014	0.212184	18.3348	0.231484	1.60127	0.679219	0.574977	0.00954989	2.02	0.139984	permutation FDR (250 perm)	0.0166216	FDR correction BH	1	Unpaired t-test
155	Atp5f1c~Q8C2Q8	Atp5f1c	B_CR_GR vs B_CR_IGG	B_CR_GR	B_CR_IGG	17.201	0.157493	16.5561	0.210134	1.56357	0.644847	0.559951	0.0053611	2.27075	0.147339	permutation FDR (250 perm)	0.0102065	FDR correction BH	1	Unpaired t-test
156	Atp5mf~F8WHP8	Atp5mf	B_CR_GR vs B_CR_IGG	B_CR_GR	B_CR_IGG	14.5001	1.22931	14.7138	0.267807	0.862325	-0.213697	-0.123783	0.778525	0.108728	0.62462	permutation FDR (250 perm)	0.793372	FDR correction BH	1	Unpaired t-test
157	Atp5pb~Q9CQQ7	Atp5pb	B_CR_GR vs B_CR_IGG	B_CR_GR	B_CR_IGG	14.477	0.234247	13.0233	0.531778	2.73916	1.45373	1.08854	0.00491166	2.30877	0.0147179	permutation FDR (250 perm)	0.00956669	FDR correction BH	1	Unpaired t-test
158	Atp5pd~B1ASE2	Atp5pd	B_CR_GR vs B_CR_IGG	B_CR_GR	B_CR_IGG	14.7431	0.235186	13.4341	0.452126	2.47786	1.30909	1.01148	0.00433344	2.36317	0.0198645	permutation FDR (250 perm)	0.00869399	FDR correction BH	1	Unpaired t-test
159	Atp5po~Q9DB20	Atp5po	B_CR_GR vs B_CR_IGG	B_CR_GR	B_CR_IGG	17.5847	0.162961	17.1161	0.241239	1.38372	0.46855	0.401128	0.0316749	1.49928	0.252913	permutation FDR (250 perm)	0.0458671	FDR correction BH	1	Unpaired t-test
160	Atp6v1h~Q8BVE3	Atp6v1h	B_CR_GR vs B_CR_IGG	B_CR_GR	B_CR_IGG	15.2541	0.258833	13.2307	0.156699	4.0654	2.0234	1.72249	2.49178e-05	4.60349	0.0038898	permutation FDR (250 perm)	0.0002136	FDR correction BH	1	Unpaired t-test
161	Atxn10~P28658	Atxn10	B_CR_GR vs B_CR_IGG	B_CR_GR	B_CR_IGG	14.2077	0.143947	13.1344	0.258241	2.10434	1.07337	0.916862	0.000752989	3.12321	0.030543	permutation FDR (250 perm)	0.00222291	FDR correction BH	1	Unpaired t-test
162	Baat~Q91X34	Baat	B_CR_GR vs B_CR_IGG	B_CR_GR	B_CR_IGG	16.9664	0.214492	17.9623	0.426657	0.501408	-0.995944	-0.7807	0.0111996	1.9508	0.0578626	permutation FDR (250 perm)	0.0188186	FDR correction BH	1	Unpaired t-test
163	Babam2~Q8K3W0	Babam2	B_CR_GR vs B_CR_IGG	B_CR_GR	B_CR_IGG	15.2676	0.211665	13.1768	0.910672	4.25989	2.09082	1.35786	0.00823363	2.08441	0.0073015	permutation FDR (250 perm)	0.014665	FDR correction BH	1	Unpaired t-test
164	Bag3~Q9JLV1	Bag3	B_CR_GR vs B_CR_IGG	B_CR_GR	B_CR_IGG	16.9236	0.24543	17.8192	0.354764	0.537554	-0.895518	-0.716954	0.0114269	1.94207	0.0775305	permutation FDR (250 perm)	0.0191603	FDR correction BH	1	Unpaired t-test
165	Bag4~Q8CI61	Bag4	B_CR_GR vs B_CR_IGG	B_CR_GR	B_CR_IGG	14.8131	0.200939	13.3706	0.940867	2.71788	1.44248	0.927367	0.040831	1.38901	0.0292894	permutation FDR (250 perm)	0.0564729	FDR correction BH	1	Unpaired t-test
166	Baiap2l1~Q9DBJ3	Baiap2l1	B_CR_GR vs B_CR_IGG	B_CR_GR	B_CR_IGG	18.4162	0.162415	17.3067	0.0942835	2.1577	1.10949	1.00096	5.07883e-05	4.29424	0.0210724	permutation FDR (250 perm)	0.000338023	FDR correction BH	1	Unpaired t-test
167	Baiap2~Q8BKX1	Baiap2	B_CR_GR vs B_CR_IGG	B_CR_GR	B_CR_IGG	19.9187	0.0772676	19.0771	0.0772606	1.792	0.841571	0.79163	1.09783e-05	4.95946	0.0547191	permutation FDR (250 perm)	0.000132039	FDR correction BH	1	Unpaired t-test
168	Bbox1~Q924Y0	Bbox1	B_CR_GR vs B_CR_IGG	B_CR_GR	B_CR_IGG	15.7148	0.600354	13.0172	0.612324	6.48758	2.69768	1.80435	0.0015892	2.79882	0.0034359	permutation FDR (250 perm)	0.0040118	FDR correction BH	1	Unpaired t-test
169	Bcas2~Q9D287	Bcas2	B_CR_GR vs B_CR_IGG	B_CR_GR	B_CR_IGG	16.04	0.160438	13.1283	0.211628	7.52499	2.91169	2.5246	1.37822e-06	5.86068	0.00116482	permutation FDR (250 perm)	4.60268e-05	FDR correction BH	1	Unpaired t-test
170	Bckdha~Q3U3J1	Bckdha	B_CR_GR vs B_CR_IGG	B_CR_GR	B_CR_IGG	19.2925	0.104834	19.6144	0.155243	0.799994	-0.321938	-0.290518	0.0247415	1.60657	0.355077	permutation FDR (250 perm)	0.037205	FDR correction BH	1	Unpaired t-test
171	Bckdhb~Q6P3A8	Bckdhb	B_CR_GR vs B_CR_IGG	B_CR_GR	B_CR_IGG	18.6592	0.103119	18.9449	0.155635	0.820331	-0.285722	-0.257921	0.0379909	1.42032	0.393021	permutation FDR (250 perm)	0.0530945	FDR correction BH	1	Unpaired t-test
172	Bclaf1~F8WI22	Bclaf1	B_CR_GR vs B_CR_IGG	B_CR_GR	B_CR_IGG	18.5283	0.205383	14.021	0.375141	22.7429	4.50735	3.61478	1.741e-06	5.7592	0.000319664	permutation FDR (250 perm)	5.38462e-05	FDR correction BH	1	Unpaired t-test
173	Bdh1~Q80XN0	Bdh1	B_CR_GR vs B_CR_IGG	B_CR_GR	B_CR_IGG	16.0296	0.19379	16.1306	0.184655	0.932336	-0.101078	-0.0875475	0.537336	0.269754	0.715812	permutation FDR (250 perm)	0.567424	FDR correction BH	1	Unpaired t-test
174	Bhlhe22~A0A0R4J056	Bhlhe22	B_CR_GR vs B_CR_IGG	B_CR_GR	B_CR_IGG	18.134	3.3097	16.9497	4.31336	2.27257	1.18433	0.286141	0.718937	0.143309	0.360193	permutation FDR (250 perm)	0.739366	FDR correction BH	1	Unpaired t-test
175	Bhlhe40~O35185	Bhlhe40	B_CR_GR vs B_CR_IGG	B_CR_GR	B_CR_IGG	14.4326	1.19633	13.3226	0.204382	2.15853	1.11005	0.652698	0.164244	0.78451	0.10225	permutation FDR (250 perm)	0.193023	FDR correction BH	1	Unpaired t-test
176	Bhmt2~Q91WS4	Bhmt2	B_CR_GR vs B_CR_IGG	B_CR_GR	B_CR_IGG	14.3538	1.16742	13.079	0.27071	2.41972	1.27484	0.753499	0.114974	0.9394	0.0655931	permutation FDR (250 perm)	0.139942	FDR correction BH	1	Unpaired t-test
177	Bhmt~O35490	Bhmt	B_CR_GR vs B_CR_IGG	B_CR_GR	B_CR_IGG	19.6573	0.159561	19.5633	0.226816	1.06732	0.0939878	0.0810163	0.578593	0.237627	0.73364	permutation FDR (250 perm)	0.606199	FDR correction BH	1	Unpaired t-test
178	Bid~P70444	Bid	B_CR_GR vs B_CR_IGG	B_CR_GR	B_CR_IGG	14.3943	0.247527	13.0782	0.245831	2.4899	1.31609	1.09545	0.000613725	3.21203	0.014221	permutation FDR (250 perm)	0.00187391	FDR correction BH	1	Unpaired t-test
179	Bop1~P97452	Bop1	B_CR_GR vs B_CR_IGG	B_CR_GR	B_CR_IGG	15.7049	0.307091	13.0298	0.429845	6.38682	2.6751	2.04989	0.000121716	3.91465	0.00235573	permutation FDR (250 perm)	0.000578964	FDR correction BH	1	Unpaired t-test
180	Bphl~Q8R164	Bphl	B_CR_GR vs B_CR_IGG	B_CR_GR	B_CR_IGG	17.8348	0.130852	18.023	0.185028	0.877706	-0.188191	-0.166417	0.200388	0.698128	0.532649	permutation FDR (250 perm)	0.231095	FDR correction BH	1	Unpaired t-test
181	Brcc3~P46737	Brcc3	B_CR_GR vs B_CR_IGG	B_CR_GR	B_CR_IGG	15.126	0.203877	13.0112	0.195686	4.33128	2.11479	1.81815	1.29802e-05	4.88672	0.00334694	permutation FDR (250 perm)	0.000142515	FDR correction BH	1	Unpaired t-test
182	Brix1~Q9DCA5	Brix1	B_CR_GR vs B_CR_IGG	B_CR_GR	B_CR_IGG	14.6439	0.214068	13.1712	0.266167	2.77539	1.47269	1.23011	0.000297514	3.52649	0.00937806	permutation FDR (250 perm)	0.00110142	FDR correction BH	1	Unpaired t-test
183	Btf3~Q64152-2	Btf3	B_CR_GR vs B_CR_IGG	B_CR_GR	B_CR_IGG	15.3304	0.316419	13.2962	0.178229	4.09584	2.03416	1.68158	6.88214e-05	4.16228	0.00417791	permutation FDR (250 perm)	0.00041947	FDR correction BH	1	Unpaired t-test
184	Bub3~A0A140LHA2	Bub3	B_CR_GR vs B_CR_IGG	B_CR_GR	B_CR_IGG	16.5359	0.154865	15.061	0.273333	2.77963	1.47489	1.24845	0.000185834	3.73087	0.00903922	permutation FDR (250 perm)	0.000807296	FDR correction BH	1	Unpaired t-test
185	Bud31~Q6PGH1	Bud31	B_CR_GR vs B_CR_IGG	B_CR_GR	B_CR_IGG	16.0348	0.244394	12.879	0.601555	8.91248	3.15583	2.29535	0.000153182	3.81479	0.00170438	permutation FDR (250 perm)	0.000696135	FDR correction BH	1	Unpaired t-test
186	C1qa~P98086	C1qa	B_CR_GR vs B_CR_IGG	B_CR_GR	B_CR_IGG	13.556	0.22324	16.553	1.05879	0.125261	-2.99699	-1.8446	0.00300925	2.52154	0.0032462	permutation FDR (250 perm)	0.00654521	FDR correction BH	1	Unpaired t-test
187	C1qbp~Q8R5L1	C1qbp	B_CR_GR vs B_CR_IGG	B_CR_GR	B_CR_IGG	18.6613	0.188119	16.2477	2.01972	5.32792	2.41357	1.11167	0.0849519	1.07083	0.0134515	permutation FDR (250 perm)	0.107821	FDR correction BH	1	Unpaired t-test
188	C1qb~P14106	C1qb	B_CR_GR vs B_CR_IGG	B_CR_GR	B_CR_IGG	15.2236	0.262938	16.8173	0.300632	0.331319	-1.59371	-1.29507	0.000453743	3.34319	0.00820919	permutation FDR (250 perm)	0.00148439	FDR correction BH	1	Unpaired t-test
189	C1qc~Q02105	C1qc	B_CR_GR vs B_CR_IGG	B_CR_GR	B_CR_IGG	20.6585	0.034808	16.7733	2.19192	14.776	3.88518	1.71481	0.021951	1.65855	0.00398809	permutation FDR (250 perm)	0.0338016	FDR correction BH	1	Unpaired t-test
190	C2cd2~E9Q3C1	C2cd2	B_CR_GR vs B_CR_IGG	B_CR_GR	B_CR_IGG	14.8605	0.333354	12.8965	0.58928	3.90135	1.96398	1.41203	0.00239354	2.62096	0.00659684	permutation FDR (250 perm)	0.0055768	FDR correction BH	1	Unpaired t-test
191	C3~P01027	C3	B_CR_GR vs B_CR_IGG	B_CR_GR	B_CR_IGG	16.7743	0.24854	15.9393	0.468994	1.78378	0.834942	0.639094	0.0344321	1.46304	0.108235	permutation FDR (250 perm)	0.0489314	FDR correction BH	1	Unpaired t-test
192	C4b~P01029	C4b	B_CR_GR vs B_CR_IGG	B_CR_GR	B_CR_IGG	17.5928	0.246469	13.262	0.226851	20.123	4.33078	3.62895	5.1887e-07	6.28494	0.000304118	permutation FDR (250 perm)	3.19903e-05	FDR correction BH	1	Unpaired t-test
193	Ca3~P16015	Ca3	B_CR_GR vs B_CR_IGG	B_CR_GR	B_CR_IGG	14.8155	0.374733	14.3099	1.62669	1.4197	0.505587	0.257458	0.618673	0.208539	0.393473	permutation FDR (250 perm)	0.646502	FDR correction BH	1	Unpaired t-test
194	Cactin~Q9CS00	Cactin	B_CR_GR vs B_CR_IGG	B_CR_GR	B_CR_IGG	14.6401	0.220926	13.0049	0.0474137	3.1063	1.6352	1.44649	1.57734e-05	4.80208	0.00620779	permutation FDR (250 perm)	0.000156079	FDR correction BH	1	Unpaired t-test
195	Cad~E9QAI5	Cad	B_CR_GR vs B_CR_IGG	B_CR_GR	B_CR_IGG	15.045	0.0655018	13.7796	0.406793	2.404	1.26544	1.02226	0.00179606	2.74568	0.0190041	permutation FDR (250 perm)	0.00438217	FDR correction BH	1	Unpaired t-test
196	Calm3~P0DP28	Calm3	B_CR_GR vs B_CR_IGG	B_CR_GR	B_CR_IGG	16.6001	0.248759	13.2333	0.61226	10.3165	3.36688	2.43703	0.000117639	3.92945	0.00134122	permutation FDR (250 perm)	0.000569715	FDR correction BH	1	Unpaired t-test
197	Camsap3~Q80VC9-9	Camsap3	B_CR_GR vs B_CR_IGG	B_CR_GR	B_CR_IGG	15.3892	0.373789	12.8602	0.432888	5.77154	2.52896	1.90118	0.000258946	3.58679	0.00300464	permutation FDR (250 perm)	0.00100263	FDR correction BH	1	Unpaired t-test
198	Cand1~Q6ZQ38	Cand1	B_CR_GR vs B_CR_IGG	B_CR_GR	B_CR_IGG	16.2999	0.123736	13.1583	0.528793	8.825	3.1416	2.39169	5.72773e-05	4.24202	0.00146186	permutation FDR (250 perm)	0.000365799	FDR correction BH	1	Unpaired t-test
199	Cap1~P40124	Cap1	B_CR_GR vs B_CR_IGG	B_CR_GR	B_CR_IGG	16.062	0.178691	12.8645	0.501594	9.17337	3.19745	2.44561	4.62723e-05	4.33468	0.00130068	permutation FDR (250 perm)	0.000322498	FDR correction BH	1	Unpaired t-test
200	Capg~P24452	Capg	B_CR_GR vs B_CR_IGG	B_CR_GR	B_CR_IGG	13.4288	0.110079	12.7976	0.520518	1.54882	0.631167	0.482851	0.0856712	1.06717	0.193501	permutation FDR (250 perm)	0.108648	FDR correction BH	1	Unpaired t-test
201	Capza1~P47753	Capza1	B_CR_GR vs B_CR_IGG	B_CR_GR	B_CR_IGG	16.4163	0.163124	15.3551	0.192294	2.08655	1.06112	0.926266	0.000339855	3.46871	0.0294482	permutation FDR (250 perm)	0.00120122	FDR correction BH	1	Unpaired t-test
202	Capza2~P47754	Capza2	B_CR_GR vs B_CR_IGG	B_CR_GR	B_CR_IGG	17.3471	0.206418	16.7616	0.264928	1.5005	0.585446	0.490363	0.023419	1.63043	0.188518	permutation FDR (250 perm)	0.035685	FDR correction BH	1	Unpaired t-test
203	Capzb~P47757-2	Capzb	B_CR_GR vs B_CR_IGG	B_CR_GR	B_CR_IGG	16.6698	0.111006	15.5214	0.200931	2.21672	1.14843	1.01403	0.000130293	3.88508	0.0196287	permutation FDR (250 perm)	0.000614294	FDR correction BH	1	Unpaired t-test
204	Card10~E9PUV9	Card10	B_CR_GR vs B_CR_IGG	B_CR_GR	B_CR_IGG	16.2044	0.360489	12.9625	0.306077	9.46022	3.24187	2.54658	2.15898e-05	4.66575	0.00100515	permutation FDR (250 perm)	0.000198899	FDR correction BH	1	Unpaired t-test
205	Cat~P24270	Cat	B_CR_GR vs B_CR_IGG	B_CR_GR	B_CR_IGG	21.5994	0.376169	22.9805	0.412197	0.383923	-1.38111	-1.04457	0.00516747	2.28672	0.0177427	permutation FDR (250 perm)	0.0099322	FDR correction BH	1	Unpaired t-test
206	Cbr4~Q91VT4	Cbr4	B_CR_GR vs B_CR_IGG	B_CR_GR	B_CR_IGG	17.9016	0.186805	16.897	0.18436	2.00645	1.00465	0.872445	0.000567706	3.24588	0.0378913	permutation FDR (250 perm)	0.00176022	FDR correction BH	1	Unpaired t-test
207	Cbs~Q91WT9	Cbs	B_CR_GR vs B_CR_IGG	B_CR_GR	B_CR_IGG	15.7574	0.33278	14.9825	0.144044	1.71109	0.774918	0.640768	0.0100715	1.99691	0.107365	permutation FDR (250 perm)	0.0173597	FDR correction BH	1	Unpaired t-test
208	Cbx3~Q9DCC5	Cbx3	B_CR_GR vs B_CR_IGG	B_CR_GR	B_CR_IGG	20.6875	0.124095	18.6202	3.02724	4.19111	2.06733	0.751965	0.28198	0.549781	0.0661941	permutation FDR (250 perm)	0.313246	FDR correction BH	1	Unpaired t-test
209	Ccar1~Q8CH18-3	Ccar1	B_CR_GR vs B_CR_IGG	B_CR_GR	B_CR_IGG	17.7695	0.148596	16.6192	0.410795	2.21956	1.15027	0.918592	0.00384797	2.41477	0.0303699	permutation FDR (250 perm)	0.00791822	FDR correction BH	1	Unpaired t-test
210	Ccar2~Q8VDP4	Ccar2	B_CR_GR vs B_CR_IGG	B_CR_GR	B_CR_IGG	15.2729	0.225359	15.3838	0.309983	0.925995	-0.110924	-0.0908273	0.634007	0.197906	0.707008	permutation FDR (250 perm)	0.659949	FDR correction BH	1	Unpaired t-test
211	Ccdc47~Q9D024-2	Ccdc47	B_CR_GR vs B_CR_IGG	B_CR_GR	B_CR_IGG	15.7744	0.265766	15.776	0.2433	0.998917	-0.00156282	-0.0012937	0.994249	0.00250464	0.995828	permutation FDR (250 perm)	0.996048	FDR correction BH	1	Unpaired t-test
212	Ccdc50~F6UK66	Ccdc50	B_CR_GR vs B_CR_IGG	B_CR_GR	B_CR_IGG	15.6934	0.354525	12.8167	0.172066	7.34478	2.87672	2.34352	1.49969e-05	4.824	0.0015574	permutation FDR (250 perm)	0.000151196	FDR correction BH	1	Unpaired t-test
213	Ccnt1~Q9QWV9	Ccnt1	B_CR_GR vs B_CR_IGG	B_CR_GR	B_CR_IGG	14.6056	0.119922	13.4614	0.41414	2.21011	1.14412	0.916079	0.0037068	2.431	0.0305833	permutation FDR (250 perm)	0.00768692	FDR correction BH	1	Unpaired t-test
214	Cct2~P80314	Cct2	B_CR_GR vs B_CR_IGG	B_CR_GR	B_CR_IGG	16.2201	0.0642156	14.395	0.299438	3.54337	1.82512	1.55091	4.83191e-05	4.31588	0.00508958	permutation FDR (250 perm)	0.000331732	FDR correction BH	1	Unpaired t-test
215	Cct3~P80318	Cct3	B_CR_GR vs B_CR_IGG	B_CR_GR	B_CR_IGG	16.8655	0.127376	16.4118	0.131624	1.36954	0.453694	0.410304	0.00514755	2.2884	0.245888	permutation FDR (250 perm)	0.00990578	FDR correction BH	1	Unpaired t-test
216	Cct4~P80315	Cct4	B_CR_GR vs B_CR_IGG	B_CR_GR	B_CR_IGG	15.6143	0.198581	14.3292	0.527512	2.43696	1.28508	0.969564	0.00754678	2.12224	0.0244811	permutation FDR (250 perm)	0.01362	FDR correction BH	1	Unpaired t-test
217	Cct5~P80316	Cct5	B_CR_GR vs B_CR_IGG	B_CR_GR	B_CR_IGG	16.1756	0.200321	15.2433	0.294711	1.90832	0.9323	0.77322	0.00396878	2.40134	0.0599119	permutation FDR (250 perm)	0.00811473	FDR correction BH	1	Unpaired t-test
218	Cct6a~Q52KG9	Cct6a	B_CR_GR vs B_CR_IGG	B_CR_GR	B_CR_IGG	16.8355	0.160911	16.3867	0.170331	1.36492	0.448815	0.395333	0.0160525	1.79446	0.257686	permutation FDR (250 perm)	0.0257065	FDR correction BH	1	Unpaired t-test
219	Cct7~P80313	Cct7	B_CR_GR vs B_CR_IGG	B_CR_GR	B_CR_IGG	15.4648	0.135906	13.0113	0.33427	5.47741	2.45349	2.03048	2.26374e-05	4.64517	0.00243082	permutation FDR (250 perm)	0.000201854	FDR correction BH	1	Unpaired t-test
220	Cct8~H3BL49	Cct8	B_CR_GR vs B_CR_IGG	B_CR_GR	B_CR_IGG	16.6553	0.132274	15.4565	0.410331	2.29554	1.19883	0.959903	0.00295109	2.53002	0.0254	permutation FDR (250 perm)	0.00645375	FDR correction BH	1	Unpaired t-test
221	Cdc37~Q61081	Cdc37	B_CR_GR vs B_CR_IGG	B_CR_GR	B_CR_IGG	15.1505	1.43192	12.6853	0.26769	5.52171	2.46511	1.33898	0.0262523	1.58083	0.00756188	permutation FDR (250 perm)	0.0391784	FDR correction BH	1	Unpaired t-test
222	Cdc40~Q9DC48	Cdc40	B_CR_GR vs B_CR_IGG	B_CR_GR	B_CR_IGG	14.9467	0.0660521	12.9406	0.420462	4.01683	2.00606	1.61035	0.000181812	3.74038	0.00464212	permutation FDR (250 perm)	0.000791968	FDR correction BH	1	Unpaired t-test
223	Cdc42bpb~Q7TT50	Cdc42bpb	B_CR_GR vs B_CR_IGG	B_CR_GR	B_CR_IGG	14.3904	0.160519	13.1687	0.161377	2.33216	1.22167	1.07977	8.76691e-05	4.05715	0.0153968	permutation FDR (250 perm)	0.000469971	FDR correction BH	1	Unpaired t-test
224	Cdc42~P60766	Cdc42	B_CR_GR vs B_CR_IGG	B_CR_GR	B_CR_IGG	16.3055	0.129461	14.7331	0.436719	2.97397	1.57239	1.24498	0.000982438	3.00769	0.00912605	permutation FDR (250 perm)	0.00271046	FDR correction BH	1	Unpaired t-test
225	Cdc5l~Q6A068	Cdc5l	B_CR_GR vs B_CR_IGG	B_CR_GR	B_CR_IGG	16.6121	0.0986416	12.9523	1.09289	12.6386	3.65977	2.24038	0.00117587	2.92964	0.00182744	permutation FDR (250 perm)	0.00311557	FDR correction BH	1	Unpaired t-test
226	Cdh2~D3YYT0	Cdh2	B_CR_GR vs B_CR_IGG	B_CR_GR	B_CR_IGG	18.292	0.112321	14.7019	1.36372	12.043	3.59012	2.00564	0.00391505	2.40726	0.00251294	permutation FDR (250 perm)	0.0080151	FDR correction BH	1	Unpaired t-test
227	Cdk11b~A2A9P6	Cdk11b	B_CR_GR vs B_CR_IGG	B_CR_GR	B_CR_IGG	13.8864	0.577284	13.1836	0.203658	1.62766	0.702804	0.519277	0.0939062	1.02731	0.170395	permutation FDR (250 perm)	0.117879	FDR correction BH	1	Unpaired t-test
228	Cebpa~P53566	Cebpa	B_CR_GR vs B_CR_IGG	B_CR_GR	B_CR_IGG	15.3332	1.32538	12.6326	0.352001	6.50092	2.70064	1.50728	0.0143002	1.84466	0.00550544	permutation FDR (250 perm)	0.0231547	FDR correction BH	1	Unpaired t-test
229	Cebpb~P28033-3	Cebpb	B_CR_GR vs B_CR_IGG	B_CR_GR	B_CR_IGG	15.6111	0.84927	13.4301	0.562216	4.53484	2.18105	1.37343	0.00998063	2.00084	0.00714224	permutation FDR (250 perm)	0.0172403	FDR correction BH	1	Unpaired t-test
230	Celf1~P28659-4	Celf1	B_CR_GR vs B_CR_IGG	B_CR_GR	B_CR_IGG	16.6707	0.247806	12.9601	0.313954	13.0912	3.71052	3.01443	3.69222e-06	5.43271	0.000588235	permutation FDR (250 perm)	7.99815e-05	FDR correction BH	1	Unpaired t-test
231	Cenpv~Q9CXS4	Cenpv	B_CR_GR vs B_CR_IGG	B_CR_GR	B_CR_IGG	19.004	0.113259	18.924	0.144892	1.05703	0.0800214	0.0723405	0.479578	0.319141	0.759732	permutation FDR (250 perm)	0.511146	FDR correction BH	1	Unpaired t-test
232	Cep68~Q8C0D9	Cep68	B_CR_GR vs B_CR_IGG	B_CR_GR	B_CR_IGG	13.8973	0.589831	13.2024	0.24104	1.61876	0.694885	0.508003	0.107815	0.967319	0.17701	permutation FDR (250 perm)	0.132819	FDR correction BH	1	Unpaired t-test
233	Ces2a~Q8QZR3-2	Ces2a	B_CR_GR vs B_CR_IGG	B_CR_GR	B_CR_IGG	15.3655	0.316542	13.1519	0.611939	4.63825	2.21358	1.58365	0.00142624	2.84581	0.00487097	permutation FDR (250 perm)	0.00366389	FDR correction BH	1	Unpaired t-test
234	Ces3a~Q63880-2	Ces3a	B_CR_GR vs B_CR_IGG	B_CR_GR	B_CR_IGG	14.2392	1.28118	13.1351	0.134545	2.14969	1.10413	0.633191	0.188204	0.725372	0.111252	permutation FDR (250 perm)	0.218142	FDR correction BH	1	Unpaired t-test
235	Cfh~E9Q8I0	Cfh	B_CR_GR vs B_CR_IGG	B_CR_GR	B_CR_IGG	14.1521	0.42201	13.6079	0.639667	1.45821	0.544201	0.377277	0.264736	0.577187	0.272418	permutation FDR (250 perm)	0.296349	FDR correction BH	1	Unpaired t-test
236	Cfl1~F8WGL3	Cfl1	B_CR_GR vs B_CR_IGG	B_CR_GR	B_CR_IGG	16.5997	0.149477	13.7225	1.43883	7.34729	2.87721	1.56781	0.0137162	1.86277	0.00491904	permutation FDR (250 perm)	0.022413	FDR correction BH	1	Unpaired t-test
237	Cgnl1~Q6AW69-5	Cgnl1	B_CR_GR vs B_CR_IGG	B_CR_GR	B_CR_IGG	17.3947	0.216916	17.0126	0.327088	1.30322	0.382081	0.311497	0.142739	0.845458	0.332356	permutation FDR (250 perm)	0.169615	FDR correction BH	1	Unpaired t-test
238	Cgn~D3YUW7	Cgn	B_CR_GR vs B_CR_IGG	B_CR_GR	B_CR_IGG	22.1727	0.100321	21.6812	0.118693	1.40586	0.491456	0.45099	0.00154731	2.81042	0.215436	permutation FDR (250 perm)	0.00392513	FDR correction BH	1	Unpaired t-test
239	Cgn~E9QMC1	Cgn	B_CR_GR vs B_CR_IGG	B_CR_GR	B_CR_IGG	19.8733	0.0864555	19.4359	0.227589	1.35423	0.437473	0.38356	0.0207864	1.68222	0.267642	permutation FDR (250 perm)	0.0322561	FDR correction BH	1	Unpaired t-test
240	Chchd3~S4R238	Chchd3	B_CR_GR vs B_CR_IGG	B_CR_GR	B_CR_IGG	13.7617	0.102361	13.3998	0.430979	1.28513	0.361909	0.288202	0.206782	0.684487	0.357892	permutation FDR (250 perm)	0.237785	FDR correction BH	1	Unpaired t-test
241	Chd4~E9QAS4	Chd4	B_CR_GR vs B_CR_IGG	B_CR_GR	B_CR_IGG	15.2443	0.339823	13.2074	0.284755	4.10347	2.03685	1.62173	0.000209596	3.67862	0.00456089	permutation FDR (250 perm)	0.000881843	FDR correction BH	1	Unpaired t-test
242	Chdh~Q8BJ64	Chdh	B_CR_GR vs B_CR_IGG	B_CR_GR	B_CR_IGG	16.1496	0.230482	15.9175	0.179345	1.17459	0.232155	0.198659	0.217714	0.662113	0.47751	permutation FDR (250 perm)	0.249461	FDR correction BH	1	Unpaired t-test
243	Cherp~Q8CGZ0	Cherp	B_CR_GR vs B_CR_IGG	B_CR_GR	B_CR_IGG	16.5739	0.17538	13.4551	0.518803	8.68626	3.11874	2.36953	6.26306e-05	4.20321	0.00148619	permutation FDR (250 perm)	0.000393713	FDR correction BH	1	Unpaired t-test
244	Chtop~E9PW20	Chtop	B_CR_GR vs B_CR_IGG	B_CR_GR	B_CR_IGG	17.7798	0.156327	17.2889	0.177107	1.4053	0.490877	0.431962	0.0113786	1.94391	0.229605	permutation FDR (250 perm)	0.0190993	FDR correction BH	1	Unpaired t-test
245	Cirbp~D3YU80	Cirbp	B_CR_GR vs B_CR_IGG	B_CR_GR	B_CR_IGG	16.9284	0.318122	14.645	1.79899	4.86806	2.28335	1.11125	0.073588	1.13319	0.0135395	permutation FDR (250 perm)	0.0953611	FDR correction BH	1	Unpaired t-test
246	Cisd3~Z4YKM2	Cisd3	B_CR_GR vs B_CR_IGG	B_CR_GR	B_CR_IGG	14.0557	0.21324	13.312	0.16692	1.67443	0.74367	0.64312	0.00313761	2.5034	0.106458	permutation FDR (250 perm)	0.00677841	FDR correction BH	1	Unpaired t-test
247	Clic4~Q9QYB1	Clic4	B_CR_GR vs B_CR_IGG	B_CR_GR	B_CR_IGG	14.2185	0.849761	12.8969	0.474024	2.49934	1.32155	0.846181	0.0568693	1.24512	0.0424819	permutation FDR (250 perm)	0.0759047	FDR correction BH	1	Unpaired t-test
248	Clint1~Q5SUH7	Clint1	B_CR_GR vs B_CR_IGG	B_CR_GR	B_CR_IGG	13.1902	0.0766793	13.4803	0.533651	0.817846	-0.290099	-0.221235	0.387308	0.411944	0.441392	permutation FDR (250 perm)	0.417802	FDR correction BH	1	Unpaired t-test
249	Clk3~A0A8Z1S2G3	Clk3	B_CR_GR vs B_CR_IGG	B_CR_GR	B_CR_IGG	15.493	0.317802	13.1753	0.372656	4.9854	2.31771	1.8068	0.000177784	3.75011	0.00341434	permutation FDR (250 perm)	0.000778656	FDR correction BH	1	Unpaired t-test
250	Clk4~O35493	Clk4	B_CR_GR vs B_CR_IGG	B_CR_GR	B_CR_IGG	14.3395	0.621361	13.3269	0.430096	2.01755	1.0126	0.705008	0.0593767	1.22638	0.0818384	permutation FDR (250 perm)	0.0788894	FDR correction BH	1	Unpaired t-test
251	Clmn~Q8C5W0-4	Clmn	B_CR_GR vs B_CR_IGG	B_CR_GR	B_CR_IGG	15.9557	0.18056	14.4707	0.945724	2.79915	1.48499	0.95444	0.0369555	1.43232	0.0261784	permutation FDR (250 perm)	0.0519191	FDR correction BH	1	Unpaired t-test
252	Clpx~Q9JHS4	Clpx	B_CR_GR vs B_CR_IGG	B_CR_GR	B_CR_IGG	15.3203	0.169855	14.3122	0.0888424	2.01127	1.00811	0.907658	9.83532e-05	4.00721	0.0317285	permutation FDR (250 perm)	0.000511424	FDR correction BH	1	Unpaired t-test
253	Cltc~Q68FD5	Cltc	B_CR_GR vs B_CR_IGG	B_CR_GR	B_CR_IGG	17.2135	0.144157	17.1645	0.16928	1.03453	0.0489727	0.0434013	0.71598	0.145099	0.853672	permutation FDR (250 perm)	0.737606	FDR correction BH	1	Unpaired t-test
254	Cluh~Z4YLI8	Cluh	B_CR_GR vs B_CR_IGG	B_CR_GR	B_CR_IGG	15.2117	0.186619	15.1507	0.232746	1.04316	0.0609591	0.0520023	0.735501	0.133417	0.82503	permutation FDR (250 perm)	0.753841	FDR correction BH	1	Unpaired t-test
255	Clu~Q06890	Clu	B_CR_GR vs B_CR_IGG	B_CR_GR	B_CR_IGG	14.1454	0.663168	12.7251	0.4649	2.67654	1.42037	0.967824	0.0228723	1.64069	0.0246595	permutation FDR (250 perm)	0.0350185	FDR correction BH	1	Unpaired t-test
256	Cmas~A0A0R4J0B4	Cmas	B_CR_GR vs B_CR_IGG	B_CR_GR	B_CR_IGG	17.6781	0.106279	17.4246	0.172599	1.19205	0.253442	0.226889	0.0734996	1.13371	0.433617	permutation FDR (250 perm)	0.0953235	FDR correction BH	1	Unpaired t-test
257	Cmpk1~A0A0R4J093	Cmpk1	B_CR_GR vs B_CR_IGG	B_CR_GR	B_CR_IGG	13.8711	0.655979	13.2329	0.555016	1.55631	0.638133	0.42653	0.245743	0.609519	0.233801	permutation FDR (250 perm)	0.278	FDR correction BH	1	Unpaired t-test
258	Cmtr1~A0A3Q4EHZ1	Cmtr1	B_CR_GR vs B_CR_IGG	B_CR_GR	B_CR_IGG	14.4415	0.0967355	12.6812	0.293914	3.38777	1.76034	1.49352	6.2992e-05	4.20071	0.00567125	permutation FDR (250 perm)	0.000394438	FDR correction BH	1	Unpaired t-test
259	Cnbp~P53996-2	Cnbp	B_CR_GR vs B_CR_IGG	B_CR_GR	B_CR_IGG	16.138	0.130773	14.6406	1.48657	2.82319	1.49732	0.804328	0.132901	0.876472	0.0516876	permutation FDR (250 perm)	0.15903	FDR correction BH	1	Unpaired t-test
260	Cnn3~Q9DAW9	Cnn3	B_CR_GR vs B_CR_IGG	B_CR_GR	B_CR_IGG	16.0157	0.0776573	14.0556	0.712288	3.89082	1.96007	1.38651	0.00319743	2.4952	0.00692418	permutation FDR (250 perm)	0.00685726	FDR correction BH	1	Unpaired t-test
261	Coasy~Q9DBL7	Coasy	B_CR_GR vs B_CR_IGG	B_CR_GR	B_CR_IGG	16.9175	0.205491	15.1268	0.428182	3.45982	1.7907	1.40534	0.000615623	3.21069	0.00666284	permutation FDR (250 perm)	0.0018754	FDR correction BH	1	Unpaired t-test
262	Cobll1~B1AZ26	Cobll1	B_CR_GR vs B_CR_IGG	B_CR_GR	B_CR_IGG	14.6806	0.158412	13.1488	0.330434	2.89147	1.5318	1.26432	0.000352419	3.45294	0.00869944	permutation FDR (250 perm)	0.00122279	FDR correction BH	1	Unpaired t-test
263	Col18a1~E9QPX1	Col18a1	B_CR_GR vs B_CR_IGG	B_CR_GR	B_CR_IGG	15.4493	0.316722	13.1151	0.165618	5.04261	2.33417	1.9349	2.85677e-05	4.54412	0.00283761	permutation FDR (250 perm)	0.000233064	FDR correction BH	1	Unpaired t-test
[truncated: 1,339 more rows]

## Sheet: Cluster_info
identifier	UniProt	comparison	log2FC	padj	comparison	log2FC	padj	delta CRNR	ABS	average	0.2	delta 20%-ABS	Cluster
[truncated: 1,156 more rows]

## Sheet: Enrichment_plot
identifier	UniProt	comparison	FC	FC+1	log2(FC+1)	comparison	FC	FC+1	log2(FC+1)
[truncated: 1,156 more rows]
