# Supplementary material for: Hepatic metabolic reprogramming in male mice during short-term caloric restriction involves enhanced glucocorticoid rhythms
Source: Nat Commun. 2025 Dec 11;16:11106. doi: 10.1038/s41467-025-67228-z (PMC12700935; doi:10.1038/s41467-025-67228-z)
Supplement: Supplementary file 9 — Source Data [file 41467_2025_67228_MOESM9_ESM.xlsx]

## Sheet: Figure 1
Fig. 1b: Diurnal serum corticosterone from wild type mice under cal. res. or control diet.
	ctrl.								cal. res.
		ZT0	ZT4	ZT8	ZT12	ZT16	ZT20			ZT0	ZT4	ZT8	ZT12	ZT16	ZT20		Unpaired t test with Welch's correction (ZT12)
		0.741227	0.475846	6.48775	17.4437	1.54767	1.3896			7.50079	3.18003	10.4848	48.9534	7.30074	6.35136		P value	0.0281
		1.53524	1.75304	6.14152	15.4292	6.04008	5.03795			1.75194	10.509	11.4546	76.2009	3.94952	2.38867		P value summary	*
		0.72353	6.3336	7.36718	17.9698	4.11978	4.80376			0.914709	5.81635	6.22673	61.2681	13.5399	7.24116		Significantly different (P < 0.05)?	Yes
	MEAN	1	2.85416	6.66548	16.9476	3.90251	3.74377		MEAN	3.38914	6.50178	9.3887	62.1408	8.26339	5.32706		One- or two-tailed P value?	Two-tailed
	SD	0.463618	3.08021	0.631865	1.34098	2.25408	2.04213		SD	3.58531	3.71223	2.78095	13.6447	4.86713	2.58332
	normalized values to ZT0 ctrl.								normalized values to ZT0 ctrl.

## Sheet: Figure 2
Fig. 2b: Number of deregulated genes in GRLKO.
	ctrl.								cal. res.
		ZT0	ZT4	ZT8	ZT12	ZT16	ZT20			ZT0	ZT4	ZT8	ZT12	ZT16	ZT20
	UP	311	103	207	247	359	164		UP	193	221	325	1042	483	346
	DOWN	98	90	160	317	267	131		DOWN	236	220	372	1026	434	340
Fig. 2d: Normalized read counts from RNA-seq data from ctrl. and cal. res. groups.
	Pdk1											Bcl2l11											Rps15a											Ppargc1a
		ctrl. WT			cal. res. WT			cal. res. GRLKO					ctrl. WT			cal. res. WT			cal. res. GRLKO					ctrl. WT			cal. res. WT			cal. res. GRLKO					ctrl. WT			cal. res. WT			cal. res. GRLKO
	ZT0	-0.113059	-0.392937	-3.6241	-0.841306	-1.24246	-0.636546	-1.22491	-0.650011	-0.316659		ZT0	-0.412457	-0.531924	-0.503762	-0.105138	-0.329306	-0.761612	-0.545685	-0.448977	0.164013		ZT0	-0.00295584	-0.28172	-1.13841	0.760906	1.1034	-1.24607	-1.04681	-0.744992	0.282717		ZT0	-0.378203	1.18654	-0.45709	-0.494933	-0.122531	-0.564351	-0.922782	-0.879398	-0.783386
	ZT4	-1.33488	-0.401962	-0.0345993	-0.745305	-0.12557	-0.56748	1.29837	0.269224	0.428457		ZT4	-1.18645	0.313168	-0.524203	0.0954915	0.480746	0.244326	0.0494204	0.275098	-0.100954		ZT4	-1.26249	-0.510896	-0.0213149	-1.05615	-0.336337	-0.811168	-0.632553	-1.17259	-1.33222		ZT4	0.313974	0.787448	0.964146	-0.094372	0.150036	-0.045402	-0.523088	-0.149473	-0.499174
	ZT8	-0.297866	-0.06845	-0.285452	1.90192	0.400078	0.378943	1.51417	1.52384	1.48096		ZT8	2.01827	0.314518	0.305632	0.98333	2.20976	1.22619	-0.0658892	-0.161948	-0.463233		ZT8	1.13026	1.53315	-0.130772	-0.729568	-0.0825313	0.0898725	0.495515	0.173701	0.746632		ZT8	-0.0725556	1.25225	-0.091853	0.492718	1.22481	0.732725	0.0307049	0.113865	-0.109173
	ZT12	0.859062	-0.24918	-1.6146	0.296608	0.225583	0.852546	1.26389	1.6595	0.887491		ZT12	2.08372	0.718856	0.451588	1.99706	2.135	1.46734	1.56545	-0.621406	1.11428		ZT12	2.61384	1.93268	2.36623	-0.838317	-0.832145	-0.473093	-1.54148	1.19708	0.506417		ZT12	0.951291	1.0343	1.81134	2.11102	2.8655	2.54971	1.25258	0.713175	0.860068
	ZT16	0.734266	0.0537844	-0.510696	-1.54126	-0.516232	-1.43714	-0.349177	0.683387	0.0109059		ZT16	0.411209	-0.706555	-0.695972	-0.724682	-0.87901	-1.07592	-0.522398	-1.09552	-0.855805		ZT16	0.428231	0.283781	1.2884	-0.990784	-0.537374	-0.60725	0.421261	-0.57645	0.69861		ZT16	-0.87214	-1.22143	-1.46793	-1.17167	-1.22081	-0.614507	-0.565315	-1.39863	-0.544131
	ZT20	0.147011	0.121502	0.495606	-1.24212	-0.739116	-0.44699	-1.58863	-0.0663324	-0.79862		ZT20	1.88861	-0.628576	-1.04849	-1.09037	-1.4351	-0.408734	-0.157715	-0.540797	-1.61729		ZT20	-0.716656	-0.436805	0.283373	-0.206677	-0.336685	-0.22796	-0.662034	-0.643724	-0.367464		ZT20	0.199528	-1.62983	-0.257929	-0.256349	-0.860279	-0.560728	-0.414991	0.134185	-0.435635
	normalized Z-scores											normalized Z-scores											normalized Z-scores											normalized Z-scores

## Sheet: Figure 3
Fig. 3a: ZT12 blood glucose from wildtype and GRLKO mice under cal. res. or control diet.
	WT		GRLKO			Ordinary two-way ANOVA
	ctrl.	cal. res.	ctrl.	cal. res.			DF	Mean Sq	F value	P value
	170	71	133	96		diet:genotype	1	2588.84	6.83215	0.0122105
	171	101	141	99		diet	1	46298.8	122.186	2.78e-14
	162	94	150	101		genotype	1	518.328	1.36791	0.248468
	131	86	156	114		Residual	44	378.92
	162	61	184	141		Tukey's multiple comparisons test
	145	92	120	90			diff	adj-p
	185	100	187	92		Ctrl:WT-Ctrl:KO	8.83077	0.704286
	200	110	129	135		Ctrl:WT-CR:WT	76.3143	2.17613e-11
	180	100	159	118		Ctrl:KO-CR:KO	46.6783	3.24889e-06
	180	82	183	122		CR:WT-CR:KO	-20.8052	0.052073
	-	94	179	136
	-	93	169	-
	-	89	187	-
	-	119	-	-
	mg/dL
Fig. 3b: ZT12 serum NEFA from wildtype and GRLKO mice under cal. res. or control diet.
	WT		GRLKO			Ordinary two-way ANOVA
	ctrl.	cal. res.	ctrl.	cal. res.			DF	Mean Sq	F value	P value
	0.49	1.14	0.7	0.88		diet:genotype	1	0.388889	12.7174	0.00182398
	0.7	1.18	0.63	1.17		diet	1	2.08478	68.1759	4.94337e-08
	0.4	1.45	0.76	1		genotype	1	0.132344	4.32788	0.0499255
	0.49	1.46	0.61	0.72		Residual	21	0.030579
	0.51	1.62	0.61	0.85		Tukey's multiple comparisons test
	0.32	1.05	0.21	0.85			diff	adj-p
	-	-	0.54	-		Ctrl:WT-Ctrl:KO	-0.095	0.764106
	mmol/L					Ctrl:WT-CR:WT	-0.83167	2.93237e-07
						Ctrl:KO-CR:KO	-0.33167	0.013003
						CR:WT-CR:KO	0.405	0.003273
Fig. 3c: ZT12 serum ketones from wildtype and GRLKO mice under cal. res. or control diet.
	WT		GRLKO			Robust two-way ANOVA
	ctrl.	cal. res.	ctrl.	cal. res.			p.value
	229.1	1206.2	108.4	414.4		diet:genotype	0.023
	136	1078	110.3	544.9		diet	0.001
	122.4	1305.1	57	670.7		genotype	0.012
	101.1	1461	86.6	708.6		Pairwaise Wilcoxon test (adj-p)
	156	715.2	121.7	710.5		Ctrl:WT-Ctrl:KO	0.035
	90.6	864	85.5	669		Ctrl:WT-CR:WT	0.0022
	-	-	89.8	-		Ctrl:KO-CR:KO	0.0012
	µmol/L					CR:WT-CR:KO	0.0022
Fig. 3d: Immunoblotting for LC3B.
								Round 1 f biological replicates							Round 2 of biological replicates															Round 1 of biological replicates					Round 2 of biological replicates					Ordinary two-way ANOVA
																														LC3-II/LC3-I quantification					LC3-II/LC3-I quantification						DF	Mean Sq	F value	P value
																															LC3-l	LC3-lI	LC3II/LC31		Round2	LC3-l	LC3-lI	LC3II/LC31		diet:genotype	1	1.026	7.778	0.0113
																														ctrl._Replicate 1	16320.6	857.527	0.0525427		ctrl._Replicate 4	15983.8	14182.3	0.88729		diet	1	0.951	7.213	0.0142
																														ctrl._Replicate 2	21346.4	4120.18	0.193015		ctrl._Replicate 5	18466.8	12190.9	0.66015		genotype	1	1.555	11.79	0.0026
																														ctrl._Replicate 3	12693.7	4332.66	0.341324		ctrl._Replicate 6	15100	4606.12	0.305041		Residual	20	0.1319
																														ctrl._GR-LKO_Replicate 1	19288.5	4105.59	0.212851		ctrl._GR-LKO_Replicate 4	20030.1	10757.5	0.537066		Tukey's multiple comparisons test
																														ctrl._GR-LKO_Replicate 2	20399.3	6509.2	0.319089		ctrl._GR-LKO_Replicate 5	25969.4	7079.73	0.272618			diff	adj-p
																														ctrl._GR-LKO_Replicate 3	16366	6571.66	0.401542		ctrl._GR-LKO_Replicate 6	23557.3	2882.52	0.122362		Ctrl:WT-Ctrl:KO	0.09564	0.9676
																														CR_Replicate 1	14101.9	20361.6	1.44389		CR_Replicate 4	14465.4	12824.8	0.886581		Ctrl:WT-CR:WT	-0.8116	0.0048
																														CR_Replicate 2	13827.2	16932	1.22454		CR_Replicate 5	12897.5	7872.73	0.610409		Ctrl:KO-CR:KO	0.01532	0.9999
																														CR_Replicate 3	10478.6	23852.7	2.27634		CR_Replicate 6	8022.9	6955.49	0.866954		CR:WT-CR:KO	0.9225	0.0015
																														CR_GR-LKO_Replicate 1	14171.8	7984.15	0.563382		CR_GR-LKO_Replicate 4	12160.5	1460.48	0.1201
																														CR_GR-LKO_Replicate 2	15918.2	9893.32	0.621511		CR_GR-LKO_Replicate 5	9114.51	718.506	0.078831
																														CR_GR-LKO_Replicate 3	18003.2	3839.69	0.213279		CR_GR-LKO_Replicate 6	11957.9	2110.33	0.17648
Uncropped blots for LC3-I and LC3-II for Figure 3d.								Uncropped Amido-Black stained blots as a loading control							Uncropped Amido-Black stained blots as a loading control
Fig. 3e: ZT12 Liver weight/Body weight from wildtype and GRLKO mice under cal. res. or control diet.
	WT		GRLKO			Ordinary two-way ANOVA						Tukey's multiple comparisons test
	ctrl.	cal. res.	ctrl.	cal. res.			DF	Mean Sq	F value	P value			diff	adj-p
	0.0438596	0.0387931	0.0410959	0.0452489		diet:genotype	1	8.09158e-06	0.5157	0.480239		Ctrl:WT-Ctrl:KO	-0.004378	0.2197
	0.0421687	0.0318182	0.0464286	0.0438596		diet	1	0.000108	6.88561	0.015496		Ctrl:WT-CR:WT	0.004716	0.1687
	0.0430464	0.0377358	0.0528169	0.0470085		genotype	1	0.000184	11.7138	0.002437		Ctrl:KO-CR:KO	0.002642	0.6304
	0.0401338	0.0466321	0.0487805	0.0502283		Residual	22	1.56905e-05				CR:WT-CR:KO	-0.006452	0.0352
	0.0436508	0.0343348	0.0503356	0.0459184
	0.0477816	0.0434783	0.0492958	0.0387931
	-	0.0382775	0.045977	-
	ratio
Fig. 3f: ZT12 Liver glycogen from wildtype and GRLKO mice under cal. res. or control diet.
	WT		GRLKO			Ordinary two-way ANOVA						Tukey's multiple comparisons test
	ctrl.	cal. res.	ctrl.	cal. res.			DF	Mean Sq	F value	P value			diff	adj-p
	6.81327	0.00680488	4.23015	2.57002		diet:genotype	1	23.6415	4.38164	0.05824		Ctrl:WT-Ctrl:KO	1.844	0.6838
	12.2866	0.000837736	2.86459	4.51711		diet	1	100.445	18.6163	0.001006		Ctrl:WT-CR:WT	7.206	0.0043
	7.40305	0.821028	6.50868	3.61868		genotype	1	1.38592	0.256862	0.621468		Ctrl:KO-CR:KO	2.581	0.4298
	4.2843	0.181533	9.80898	2.3813		Residual	12	5.39558				CR:WT-CR:KO	-2.781	0.3691
	µg/mg
Fig. 3g: Hepatic nuclear ploidy.
	2n					Ordinary two-way ANOVA						Tukey's multiple comparisons test
	WT		GRLKO				DF	Mean Sq	F value	P value			diff	adj-p
	ctrl.	cal. res.	ctrl.	cal. res.		diet:genotype	1	34.93	0.6147	0.4512		Ctrl:WT-Ctrl:KO	-2.12	0.982
	40.4363	79.0272	42.9968	75.9698		diet	1	2039	35.89	0.0001		Ctrl:WT-CR:WT	-27.58	0.002
	57.0025	78.7246	49.7689	67.2475		genotype	1	3.931	0.06919	0.7979		Ctrl:KO-CR:KO	-21.2	0.0272
	49.7227	84.7894	62.4618	75.599		Residual	10	56.82				CR:WT-CR:KO	4.263	0.8787
	51.3271	66.2668	-	-
	4n					Ordinary two-way ANOVA						Tukey's multiple comparisons test
	WT		GRLKO				DF	Mean Sq	F value	P value			diff	adj-p
	ctrl.	cal. res.	ctrl.	cal. res.		diet:genotype	1	14.6733	0.574108	0.466111		Ctrl:WT-Ctrl:KO	0.1883	>0,9999
	42.9415	19.3665	40.8776	22.1846		diet	1	1065.06	41.6715	7.298e-05		Ctrl:WT-CR:WT	19.22	0.0015
	35.6997	20.0815	44.3676	30.5373		genotype	1	12.1663	0.476019	0.505927		Ctrl:KO-CR:KO	15.08	0.0194
	41.9818	14.3227	34.598	21.8895		Residual	10	25.5585				CR:WT-CR:KO	-3.954	0.7397
	39.9211	29.8954	-	-
	8n					Ordinary two-way ANOVA						Tukey's multiple comparisons test
	WT		GRLKO				DF	Mean Sq	F value	P value			diff	adj-p
	ctrl.	cal. res.	ctrl.	cal. res.		diet:genotype	1	4.36826	0.280007	0.608241		Ctrl:WT-Ctrl:KO	1.944	0.9152
	16.6089	1.60634	16.0829	1.84559		diet	1	191.142	12.2523	0.005723		Ctrl:WT-CR:WT	8.355	0.0558
	7.29505	1.19383	5.85759	2.21526		genotype	1	2.29367	0.147025	0.70942		Ctrl:KO-CR:KO	6.102	0.2907
	8.29549	0.887806	2.93668	2.51152		Residual	10	15.6005				CR:WT-CR:KO	-0.3093	0.9996
	8.74761	3.83784	-	-

## Sheet: Figure 4
Fig. 4b: Serum corticosterone from corticosterone or control treated mice.
	ZT0		ZT12			Robust two-way ANOVA
	veh	CORT	veh	CORT			p.value
	90.81	10.53	135.3	604.3		time:treatment	0.002
	14.22	10.93	105.3	444.5		time	0.001
	92.5	60.85	210.3	457.1		treatment	0.009
	108.9	46.81	128.8	622.1		Pairwaise Wilcoxon test (adj-p)
	27.69	9.76	160	379.4		veh:ZT0-veh:ZT12	0.016
	ng/mL					veh:ZT0-CORT:ZT0	0.095
						veh:ZT12-CORT:ZT12	0.0079
						CORT:ZT0-CORT:ZT12	0.0079
Fig. 4c: Immunoblotting for LC3-I And LC3-II.
Uncropped immunoblot for LC3-I and LC3-II chosen for visualization for Figure 4c							Uncropped imunnoblots of quantified values for Figure 4c.								Round 1 of biological replicates					Round 2 of biological replicates					Ordinary one-way ANOVA
															LC3-II/LC3-I quantification					LC3-II/LC3-I quantification					F	5.202
																LC3-l	LC3-lI	LC3II/LC31		Round2	LC3-l	LC3-lI	LC3II/LC31		P value	0.0146
															Ctrl_Replicate 1	6335.25	10743.5	1.69583		Ctrl_Replicate 5	12216.2	29274.7	2.39639		P value summary	*
															Ctrl_Replicate 2	14408.5	31362.4	2.17666		Ctrl_Replicate 6	18197.3	18084.2	0.993781		Significant diff. among means (P < 0.05)?	Yes
															Ctrl_Replicate 3	15666.1	18465.8	1.1787		Ctrl_Replicate 7	16055.4	34497.3	2.14863		R squared	0.3313
															Ctrl_Replicate 4	18269.1	20199.1	1.10564		Ctrl_Replicate 8	13847.5	15175.4	1.09589		Tuckey's multiple comparisons test
															CR_Replicate 1	9016.53	20083.9	2.22745		CR_Replicate 6	13733.3	33907.1	2.46897			diff	adj-p
															CR_Replicate 2	31684.9	25817.9	0.814833		CR_Replicate 7	15048.4	31218.1	2.07451		ctrl. vs. CR	-1.112	0.0242
															CR_Replicate 3	9837.02	31881.1	3.24093		CR_Replicate 8	11787.4	30112.5	2.55464		ctrl. vs. CORT	-0.04578	0.9941
																									CR vs. CORT	1.067	0.0498
															CR_Replicate 4	4369.62	16571.9	3.79252		CR_Replicate 9	5733.25	21176	3.69355
Uncropped Amido-Black of the chosen blot for visualization for Figure 4C.															CR_Replicate 5	2855.89	11321.7	3.96433		CR_Replicate 10	8971.31	20461.5	2.28077
															CORT_Replicate 1	7752.05	22242.6	2.86926		CORT_Replicate 4	14102.1	29377.5	2.0832
															CORT_Replicate 2	16773.9	32807.8	1.95589		CORT_Replicate 5	21770.4	18347.3	0.842763
															CORT_Replicate 3	15628.1	20753.5	1.32796		CORT_Replicate 6	27808.9	21949.1	0.789282
							Uncropped Amido-Black stained blots as loading control for quantified values of Figure 4C.
Fig. 4d: Autophagy quantification_ Microscopy.
	ratio of red to yellow puncta in EGFP-LC3II-mCherry (assessing the progression from autophagsome to autolysosom)							Robust two-way ANOVA
	Fed			Starved					p.value
	veh	Dex	Dex+mif	veh	Dex	Dex+mif		medium:treatment	0.012
	0.0175439	0	0.08	0.2	0.882353	1.86667		medium	0.001
	0	0	0.108108	1.31579	2.375	1.66667		treatment	0.053
	0	0	0.181818	1.05882	1.75	2.6		Pairwaise Wilcoxon test (adj-p)
	0	0	0.0666667	1.18182	2.61538	1.17391		veh:Fed-veh:Starv	4e-16
	0	0	0.133333	0.75	1.41667	1.5		veh:Fed-Dex:Fed	0.92
	0	0	0	1.59574	0.857143	1.64286		veh:Starv-Dex:Starv	0.013
	0.1	0.0606061	0.441558	1.58065	1.90909	1.33333		Dex:Fed-Mif:Fed	0.031
	0	0	0.0476191	0.64	1.44828	0.666667		Dex:Starv-Mif:Starv	0.01
	0	0	0	0.660377	1.1	0.785714		veh:Fed-Mif:Fed	0.038
	0	0	0.318182	0.694444	1.4186	1.07547		veh:Starv-Mif:Starv	0.78
	0	0	0.0930233	0.785714	2.41176	1		Dex:Fed-Dex:Starv	5.6e-15
	0	0	0.0857143	1.09677	3.84615	1.46154		Mif:Fed-Mif:Starv	8.6e-09
	0	0	0.2	0.680851	4.44444	1.6
	0	0	0.1	0.777778	1.44	1.6
	0	0	0.34375	0.923077	3.5	2.33333
	0	0.551724	0.285714	1.06667	2.5	1.3
	0.5	0.388889	0	1.375	2.2	0.636364
	0.136364	0	0.181818	2.33333	2.6129	1.44444
	0	0.0833333	0.152941	1.68889	3.75	1.33333
	0.0222222	0		1.16129	2.5	1.65217
	0	0.0909091		1.5641	1.20513	1.2
	0	0.454545		1.35294	1.5	1.33333
	0.238095	0.363636		1.82353	2	1.48
	0.142857	0.333333		1.6	1	1.45
	0.0769231	0.0555556		2.375	1.38462	1.59259
	0.107143	0		4	1.39286	1.25
	0.0555556	0		3.75	2.03226	0.529412
	0.0833333	0		0.666667	2.3	0.55
	0.133333	0.409091		1.73684	1.22222
	0.222222	0.181818		1.64	1.02703
	0.6	0.204082		0.8	1.52941
	0.2	0.179487		1	1.625
	0.272727	0.142857		0.714286	1.24
	0.25	0.0909091		2.625	2.58824
	0	0.189189		2.44444
	0.0196078	0.05		1.6
	0.0746269	0.075		1.4
	0	0.25		1.27273
	0.0294118	0.148148		3.90909
	0.128205	0.315789		2.57143
	0.113208	0.0645161		2.1875
	0.159091	0.111111		0.944444
	0.0645161	0		1.63636
	0.0972222	0		1.75
	0	0
	0.714286	0.02
	0.242424	0.0322581
		0.0649351
		0.0754717
		0.0135135
average	0.102147	0.100014	0.148434	1.52117	1.97131	1.35921
std	0.157531	0.141889	0.12371	0.866798	0.897175	0.479146
n	47	50	19	44	34	28
Fig. 4g: Log2_Read Counts violin plots p-values.
	Kruskal-Wallis test
	P value	<0,0001
	P value summary	****
	Significant diff. among means (P < 0.05)?	Yes
	Kruskal-Wallis statistic	1528
	Number of treatments	3
	Number of values	65604
	Dunn's multiple comparisons test
		diff	adj-p
	ctrl. vs. CR	-2144	<0,0001
	ctrl. vs. CORT	-6915	<0,0001
	CR vs. CORT	-4771	<0,0001
Fig. 4i: HOMER motifs p-values.
	CORT over cal.res
	STAT	Interferon-regulatory factors			ETS-realted	NK-related factors	SMAD factors
	-42.47	-17.23			-13.17	-13.01	-12.86
	-41.42	-7.98			-9.047	-11.51	-6.718
	-39.2	-7.214			-8.983
	-38.5	-6.969			-6.598
	-5.381				-5.774
					-5.699
					-5.606
					-5.528
					-5.123
					-5.01
					-4.964
					-4.962
					-4.921
					-4.705
	log p-value
	cal.res. over CORT
	RXR-related receptors (NR2)				Thyroid hormone receptor-related factors (NR1)			Steroid hormone receptors (NR3)		Fork head	bHLH-ZIP/PAS
	HNF4	RXR	COUP	TR4	PPAR	RAR	THR	GR-like	ER-like	FOX	TFE3	USF	AHR	ARNT
	-46.03	-19.62	-19.31	-12.81	-37.43	-18.73	-10.87	-25.97	-28.83	-17.94	-11.14	-5.615	-7.942	-6.218
			-13.76		-25.02			-23.05	-11.92	-16.58		-6.164	-5.72	-8.934
			-12.29					-17.65	-13.23	-14.21				-5.544
								-17.09		-11.89
								-11.83		-11.82
										-11
										-9.869
										-9.694
										-9.471
										-6.518
										-5.365
	log p-value

## Sheet: Figure 5
Fig. 5a: Immunoblotting for pSTAT5 and pFOXO1.
																					pSTAT5 quantification																											pFoxO1 quantification
3 rounds of biological replicates													Round 1 of biological replicates									Amido Black	pSTAT5	pSTAT5/Amido Black				3 rounds of biological replicates													Round 1 of biological replicates								Amido Black
																					Ctrl_WT_Replicate 1	9645.06	1662.11	0.172328																								Ctrl_WT_Replicate 1	8588.11
																					Ctrl_WT_Replicate 2	9141.53	11081.8	1.21225																								Ctrl_WT_Replicate 2	7690.53
																					Ctrl_WT_Replicate 3	10977.2	13862.7	1.26286																								Ctrl_WT_Replicate 3	9468.77
																					Ctrl_WT_Replicate 4	12141.6	11240.2	0.925754																								Ctrl_WT_Replicate 4	10151.8
																					Ctrl_WT_Replicate 5	13496.8	13995.8	1.03697																								Ctrl_WT_Replicate 5	9797.94
																					Ctrl_WT_Replicate 6	11856.9	2781.74	0.234609																								Ctrl_WT_Replicate 6	10614.8
																					Ctrl_WT_Replicate 7	9011.06	0	0																								Ctrl_WT_Replicate 7	9245.06
																					Ctrl_WT_Replicate 8	6171.53	7212.62	1.16869																								Ctrl_WT_Replicate 8	9098.94
																					Ctrl_WT_Replicate 9	10315.9	4963.5	0.481148																								Ctrl_WT_Replicate 9	8442.65
																					CR_WT_Replicate 1	10180.9	0	0																								CR_WT_Replicate 1	10633.2
													Uncropped Amido-Black stained blots as a loading control								CR_WT_Replicate 2	10943.6	0	0																	Uncropped Amido-Black stained blots as a loading control							CR_WT_Replicate 2	8888.23
													Round 2 of biological replicates								CR_WT_Replicate 3	10534.4	0	0																	Round 2 of biological replicates							CR_WT_Replicate 3	10171.8
																					CR_WT_Replicate 4	12493.8	276.335	0.0221178																								CR_WT_Replicate 4	9911.48
																					CR_WT_Replicate 5	12979.5	254.506	0.0196083																								CR_WT_Replicate 5	9802.65
																					CR_WT_Replicate 6	12631.6	127.506	0.0100942																								CR_WT_Replicate 6	11574.5
																					CR_WT_Replicate 7	12020.6	0	0																								CR_WT_Replicate 7	11111.4
																					CR_WT_Replicate 8	11141.4	0	0																								CR_WT_Replicate 8	9800.65
																					CR_WT_Replicate 9	9944.35	816.598	0.0821167																								CR_WT_Replicate 9	9294.06
																					Ctrl_KO_Replicate 1	11227.5	0	0																								Ctrl_KO_Replicate 1	10849.5
																					Ctrl_KO_Replicate 2	11508.1	13912.3	1.20892																								Ctrl_KO_Replicate 2	10521.9
																					Ctrl_KO_Replicate 3	11664.8	0	0																								Ctrl_KO_Replicate 3	9394.18
																					Ctrl_KO_Replicate 4	12368.5	12192.8	0.985796																								Ctrl_KO_Replicate 4	9345.89
													Uncropped Amido-Black stained blots as a loading control								Ctrl_KO_Replicate 5	11909.1	1125.65	0.0945203																	Uncropped Amido-Black stained blots as a loading control							Ctrl_KO_Replicate 5	10065.4
													Round 3 of biological replicates								Ctrl_KO_Replicate 6	12871.8	6691.67	0.519872																	Round 3 of biological replicates							Ctrl_KO_Replicate 6	12279.6
																					Ctrl_KO_Replicate 7	9622.77	11355.2	1.18003																								Ctrl_KO_Replicate 7	9862.18
																					Ctrl_KO_Replicate 8	10825.8	13523.3	1.24918																								Ctrl_KO_Replicate 8	9629.53
																					Ctrl_KO_Replicate 9	11974.2	0	0																								Ctrl_KO_Replicate 9	8232.35
																					CR_KO_Replicate 1	11249.6	1252.7	0.111354																								CR_KO_Replicate 1	10694.9
																					CR_KO_Replicate 2	8810.67	0	0																								CR_KO_Replicate 2	9740.94
																					CR_KO_Replicate 3	11013.4	759.234	0.0689376																								CR_KO_Replicate 3	8074.53
																					CR_KO_Replicate 4	13364.5	71.435	0.00534514																								CR_KO_Replicate 4	8973.94
																					CR_KO_Replicate 5	12345.1	1323.87	0.107239																								CR_KO_Replicate 5	9747.77
																					CR_KO_Replicate 6	10609.4	2427.67	0.228822																								CR_KO_Replicate 6	8852.53
																					CR_KO_Replicate 7	11030.4	887.698	0.0804777																								CR_KO_Replicate 7	9705.48
													Uncropped Amido-Black stained blots as a loading control								CR_KO_Replicate 8	13155.5	1071.43	0.0814433																	Uncropped Amido-Black stained blots as a loading control							CR_KO_Replicate 8	9177.11
Uncropped immunoblots for pSTAT5 for Figure 5a.																					CR_KO_Replicate 9	12451.6	810.861	0.065121				Uncropped immunoblots for pFOXO1 for Figure 5a.																				CR_KO_Replicate 9	9083.77
Fig. 5e: GR CoIP immunoblots.
	Biological replicate 1
	GR Immunoblot
	FOXO1 Immunoblot
Fig. 5f: Immunofluorescence in primary hepatocytes.
	Nuc/cyt of Foxo1					Robust two-way ANOVA
	Fed		Starved				p.value
	veh	dex	veh	dex		medium:treatment	0.001
	0.832911	0.499518	1.2021	1.81533		medium	0.001
	0.800018	0.475054	1.07803	1.44628		treatment	0.001
	2.42533	0.470162	1.49801	1.8616		Pairwaise Wilcoxon test (adj-p)
	1.90674	0.72509	1.35474	1.08006		veh:Fed-veh:Starv	<2e-16
	1.94269	0.498011	1.88396	0.941199		veh:Fed-Dex:Fed	0.00017
	1.74383	0.519662	1.66524	1.21457		veh:Starv-Dex:Starv	<2e-16
	1.80537	0.58995	1.21182	1.2703		Dex:Fed-Dex:Starv	<2e-16
	3.40506	0.610166	0.890494	2.27043
	3.10388	0.602737	1.48957	2.4826
	2.08421	0.685957	1.32735	2.59408
	0.473424	0.622701	0.88756	1.90888
	0.374276	0.801181	0.91116	1.96053
	0.26578	0.746862	0.863485	1.49482
	0.120069	0.671357	1.23044	1.25677
	0.185801	0.753753	1.46364	1.55065
	0.152047	0.55472	1.25215	2.31309
	0.128378	0.544437	0.895317	2.46883
	0.134137	0.674321	0.836893	2.82098
	0.176429	0.771643	0.842594	1.95497
	0.135833	0.806273	0.562757	1.90132
	0.148374	0.704666	0.625689	2.32902
	1.72967	0.727078	1.44957	2.53356
	1.63228	0.978078	1.17707	3.29291
	0.72671	0.837381	0.58916	1.26301
	0.688551	0.816416	0.564935	1.60465
	0.488276	0.780898	1.53166	1.66427
	0.419007	0.978299	1.34592	1.70954
	0.510594	0.829039	0.885383	2.45653
	0.707615	0.815414	1.49059	1.4808
	0.821518	0.982477	0.567524	2.14043
	0.570735	0.93015	1.38207	2.29013
	0.612514	0.646105	1.2678	2.13335
	0.558959	0.704309	0.990895	0.585165
	0.570193	0.803174	0.894362	2.3589
	0.568299	0.872167	1.2394	1.35243
	0.498713	1.12731	1.12902	1.62508
	0.563502	1.31466	0.832129	1.41972
	0.623454	0.547953	0.593509	0.859405
	0.477663	0.733827	0.978913	1.01215
	0.537038	0.72751	0.922905	4.80818
	0.627678	1.33727	0.954892	5.87259
	0.682143	1.2399	1.01274	2.84619
	0.521916	0.873033	1.0145	5.87259
	0.502248	0.717948	1.24069	2.84619
	0.755181	0.554337	0.998424	2.30394
	0.837489	0.565073	0.944272	2.16814
	0.666985	1.13074	0.953336	2.14197
	0.578406	1.36667	1.59843	1.77959
	0.586471	1.13099	1.36266	2.12449
	0.512591	1.08657	1.19623	1.52958
	0.508383	1.20921	1.38707	2.35965
	0.576211	1.81863	0.716708	1.85574
	0.6098	0.721423	0.873787	2.80144
	0.513311	0.67153	0.724893	0.904437
	0.491603	0.651772	0.738073	2.80144
	0.355509	0.776248	0.735597	3.17246
	0.670969	0.899729	1.20335	1.84059
	0.78955	0.866504	1.28938	2.68197
	1.23164	0.639785	1.25708	1.55271
	0.867199	0.658143	1.63571	2.18566
	0.987048	0.653778	1.18698	2.08587
	1.21643	0.622689	1.37287	2.72208
	1.12234	0.844431	1.22676	2.39268
	1.51545	0.557538	1.03963	1.97703
	0.258046	0.453401	0.822382	1.99136
	0.529478	0.503167	0.870516	1.46092
	0.256728	0.562956	0.556626	1.49397
	0.306295	0.573961	0.78133	1.3692
	0.311446	0.517967	0.736784	1.71
	0.401667	0.669207	1.07388	1.70487
	0.263363	0.5287	1.04933	2.07523
	0.271308	0.793688	1.10004	1.64936
	0.229837	0.550918	0.953754	1.62186
	0.262441	0.56724	0.976311	2.19974
	0.350448	0.529506	1.15866	1.8026
	0.246401	0.237697	1.04872	1.51927
	0.249325	0.366568	1.7804	1.62094
	0.328265	0.459127	1.74179	1.46234
	0.419989	0.219309	1.29022	1.90916
	0.242411	0.359035	0.846712	2.6435
	0.212603	0.99366	0.934247	1.20442
	0.352832	0.47666	1.60932	4.40238
	0.2036	0.314439	0.521538	4.50529
	0.236991	0.391975	0.514497	1.73996
	0.373849	0.371548	0.585755	1.63973
	0.354462	0.371325	0.575669	1.73996
	0.265582	0.746464	0.583669
	0.26026	0.502894	0.538379
	0.258571	0.196243	1.69643
	0.296664	0.153332	1.70224
	0.218451	0.204731	0.674463
	0.326062	0.238783	0.978109
	0.493224	0.219849	1.18787
	0.297301	0.252486	1.57252
	0.298789	0.193313	0.917492
	0.614185	0.266362
	0.524662	0.296798
	0.356366	0.254742
	0.363934	0.516801
	0.518926	0.32874
	0.621357	0.458028
	0.618422
	0.590641
	0.289545
	0.471125
	0.476307
	0.105564
	0.460438
	0.583834
	0.658778
	0.427873
	0.508589
	0.309063
	0.428592
	0.462385
	0.282572
	0.435231
	0.442395
	0.307772
	0.613297
	0.530569
	0.383652
	0.27765
Average	0.613145	0.660555	1.0721	2.09083
STD	0.548654	0.294186	0.339628	0.939139
n	123	101	95	86
[truncated: 9 more columns]

## Sheet: Figure 6
Fig. 6a: Median expression of FoxO1 targets at ZT12.
		ctrl. WT	cal. res. WT	cal. res. GRKO		Kruskal-Wallis test
	Mef2d	-0.625928	1.17596	1.37767		P value	<0,0001
	Gstt3	-0.256742	0.563172	0.529874		P value summary	****
	Tat	1.16868	2.33706	1.12418		Significant diff. among means (P < 0.05)?	Yes
	Angptl4	1.30729	2.70872	0.647582		Kruskal-Wallis statistic	31.15
	Nab1	-0.290812	-1.49631	0.878525		Number of treatments	3
	Cyp17a1	-0.120516	0.429403	-0.918887		Number of values	624
	Cdip1	2.40866	2.55475	-0.275706		Dunn's multiple comparisons test
	Aqp1	-1.31146	-1.09538	-0.178319			diff	adj-p
	Ndrg1	-0.974627	-0.32187	-0.489054		Ctrl:WT-CR:WT	-66.51	0.0005
	Nid1	-1.47798	-1.28691	-0.828183		Ctrl:WT-CR:KO	29.86	0.2735
	Adcy9	-0.0768361	0.145884	-0.347771		CR:WT-CR:KO	96.38	<0,0001
	Apc	0.054804	1.58087	1.55036
	Psen2	-1.84526	-1.47835	-1.4874
	Lbp	0.656624	1.74581	-0.348238
	Cd300lg	-1.6402	0.200745	0.404023
	Arrb1	-1.64697	-0.486031	0.0200687
	Etnppl	0.787012	1.10675	1.83759
	Ahr	1.52583	0.286587	-1.40024
	Rab4a	1.48884	2.13342	0.690771
	Slc16a10	0.559325	2.0621	0.89994
	Sgk1	-0.919786	0.968348	0.704727
	Ctgf	-0.676096	1.44575	1.66718
	Hal	-0.94895	-1.38713	-1.66573
	Ntn4	-1.13416	-0.785793	-0.32213
	Cry1	-0.223123	1.0716	-0.112454
	Ddit4	0.137667	3.01262	0.0922656
	Lgr5	-0.690256	-0.977512	-0.32059
	Adarb1	2.92448	2.13331	-0.198262
	Jade2	0.833148	0.787526	-1.92447
	Lpin1	2.61514	2.24855	0.0613422
	Map2k6	2.66218	1.38066	-0.0393859
	Per1	1.8067	1.52344	0.542152
	Serpina3n	1.26666	2.14999	0.432521
	Gadd45g	2.71266	2.55363	-0.267943
	Cnmd	0.831491	0.707254	0.938887
	Sorbs3	0.107813	2.38831	0.818835
	Slc25a32	2.50755	2.13214	1.7993
	Slc38a2	2.37667	2.18718	0.982108
	Bcl6	0.770017	-0.345106	-0.68307
	Mylk	1.3328	1.19439	-2.32594
	Dirc2	0.141194	1.13932	-0.977259
	Tmem41a	0.834015	1.71122	0.0210718
	Noct	1.4525	2.05392	0.788549
	Kcnk5	2.38887	2.03753	0.616403
	Slc29a1	-0.530158	1.13959	-0.210246
	Sik1	0.780906	1.7666	1.63132
	Lpin2	1.92998	1.6081	0.946385
	Tedc2	1.78199	0.98874	-0.886855
	Fkbp5	2.33317	2.42957	-0.10714
	Lims2	2.19511	0.996695	-0.36718
	Npc1	0.612642	0.528786	0.972958
	Vldlr	-1.23039	-1.11291	1.45506
	Cyp26a1	-0.737432	-0.270355	0.0208477
	Got1	0.436987	3.09539	0.796278
	Ldb1	1.76341	1.10643	0.10425
	Dnase1l3	-1.38025	-1.18525	0.118356
	Hsd17b6	-0.959092	-0.525545	-0.525545
	Asl	1.29469	2.23131	-0.0953452
	Tmc6	1.16928	-0.362062	1.17415
	Dhtkd1	1.31988	0.204448	2.50536
	Pdia4	-1.23965	-1.31811	-0.77835
	Nrp2	-1.81213	-1.17768	-0.931278
	Il1r1	2.72416	2.56	-0.605239
	Inpp4a	1.25892	1.58686	-0.504398
	Cyp27a1	-0.058223	1.64868	-0.816888
	Slc45a3	-0.607645	0.558752	-1.23584
	Rgs16	0.519482	1.14558	-0.147576
	Coq8a	-1.80914	-1.31902	-1.39711
	Fmo3	-0.887131	1.10568	0.477597
	Pfkfb3	2.41225	2.15143	-0.579796
	Slc25a25	0.799701	1.48239	1.46874
	Upp2	1.7314	1.07699	0.832715
	Egfl7	-1.31419	-0.377381	-0.657047
	Gpcpd1	1.15433	1.88655	0.258311
	Bmp2	-1.1918	1.49486	1.33999
	Pck1	1.81409	1.78509	1.59134
	Ahcy	1.03797	2.32248	-1.32242
	Smad9	0.471471	1.55759	0.201733
	Tm4sf1	-0.365421	0.0414516	-1.79082
	Tm4sf4	-0.161867	1.08308	0.865418
	Tsc22d2	2.19693	1.87825	1.02792
	Npr1	-1.6799	-0.488611	-1.05585
	Il6ra	1.9592	2.56237	0.294223
	Ddah1	-0.891988	-1.08401	0.0847725
	Trp53inp1	0.808436	2.49398	0.312956
	Gne	2.00898	1.49905	0.0807521
	Tnfrsf1b	2.95904	2.78878	0.603285
	Mfsd2a	2.3951	2.14457	0.656041
	Cyp4b1	-1.29272	0.623262	1.39013
	Hspg2	-1.40774	-1.01535	-0.352048
	Sesn2	1.77517	2.07077	1.74545
	Errfi1	1.65608	2.00639	0.338225
	Ppargc1a	1.0343	2.54971	0.860068
	Tgfbr3	-0.0410629	1.23861	0.530599
	Slc15a4	1.18774	0.754637	2.10925
	Brap	1.28385	1.61845	1.87205
	Klf15	1.46154	1.68347	0.49129
	Slc6a6	-1.18236	-2.12658	0.743692
	Plxnd1	-1.5451	-2.22998	-0.657317
	Fam234b	1.66634	2.29143	0.178806
	Cyp2b10	-0.899417	-0.315648	0.41806
	Nox4	0.949456	0.881041	1.27039
	Fgfr2	-0.578046	0.379084	0.290895
	Chst15	-1.89467	1.10993	1.21239
	Tsc22d3	1.03324	2.0575	-0.109421
	Atp11a	-1.4194	-0.889016	-0.44776
	Adrb3	0.0227257	0.571661	-1.27956
	Ido2	0.464963	0.293846	-0.917992
	Sall1	0.370919	2.06499	1.0667
	Mt2	0.57319	2.77786	-0.260612
	Mt1	-0.0227592	2.00866	-0.328444
	Mast3	2.15453	0.311021	-0.487811
	Usp2	1.74024	1.22492	0.636847
	Nxpe2	0.337509	-0.492574	0.257544
	Ets1	-1.85897	-0.789144	-0.267024
	Bud13	1.30897	2.9298	0.927676
	Zpr1	1.74027	2.16434	1.54711
	Slc37a4	1.70134	1.70404	0.143388
	Lipc	0.137864	-0.0930288	-0.105968
	Adamts7	0.0993286	-1.44396	-0.198706
	Ip6k2	0.224616	2.15169	0.647174
	2810474O19Rik	0.142155	0.832675	0.976502
	Trib3	-0.11708	-0.606311	-0.356751
	Slc8b1	0.422093	0.520515	0.610027
	2410131K14Rik	0.409285	1.94485	0.215988
	Fbxo21	0.0898297	-0.506129	0.361933
	Ppargc1b	1.00027	0.0803366	0.222868
	Acot11	1.67328	-0.68711	-0.993787
	Arl4d	0.200618	2.19269	0.967788
	Lars2	-0.124737	-0.545677	0.107402
	Stab2	-1.30056	-1.36015	1.20999
	Pim3	2.34626	2.31675	0.682799
	Tmtc2	1.60809	1.60357	1.77118
	Arhgef26	2.2305	2.36553	-0.722046
	Il22ra1	0.533004	1.23133	-0.860029
	Atoh8	0.553242	0.196565	1.20756
	Wdtc1	-0.0143211	-0.294264	0.324682
	Fam13a	0.247625	-0.422596	0.515963
	Scarb1	-0.0172456	1.42134	-0.216666
	Acer2	-0.128121	1.52252	1.07886
	Mylip	-0.82731	1.43467	1.8481
	Pcp4l1	-0.407234	0.284796	0.737435
	Irs2	-0.282905	1.02614	2.03929
	Camk1d	-1.41969	-0.793656	-1.22374
	Igfbp2	0.810132	0.59924	0.171973
	Rcan2	-0.00848544	-0.426916	1.69203
	Cpeb2	1.28588	1.98951	0.006775
	Saa3	1.02405	-0.0524807	0.698326
	Ltbp4	-1.69322	-1.22379	0.187876
	Limd2	0.327139	-0.198413	0.0154909
	Rcsd1	-1.14471	-0.0230348	1.37354
	N4bp2l1	2.24665	1.94876	1.25453
	Car8	0.0826593	-0.0214989	0.409156
	Cldn5	-1.08396	-2.09292	-1.14882
	Zfp281	1.12758	2.67924	0.333426
	Slc35e2	0.650991	1.42755	1.05146
	Reln	-1.77211	-0.401096	-0.900658
	Hectd4	1.69141	2.03302	0.692191
	Foxo1	2.53296	2.86103	1.07211
	Serpinb1a	-1.20831	-1.71477	-0.538945
	Arhgef37	0.43004	1.93032	-1.62752
	Lhfpl2	-1.52228	-0.548226	-0.428735
	Pid1	-1.28296	-1.08415	-1.68924
	Slc25a51	2.19168	2.48518	0.976922
	Ppp1r3b	0.350165	0.886555	-0.351451
	Rnf152	0.130978	-1.36794	0.228824
	Gpr157	0.124914	-1.52421	-0.00587887
	Rbm33	0.922376	1.24707	0.83776
	Tob2	0.774686	2.23798	0.13083
	Foxo3	1.36173	2.18584	1.1396
	Prex2	-1.0039	1.89228	0.793047
	Agtr1a	-1.11772	-0.342917	-0.89731
	Cyp2g1	0.190985	-0.720839	0.0433957
	Glt1d1	1.62127	1.82541	0.828739
	Ppp1r3g	0.28116	-0.827872	0.755283
	Irf2bp2	0.04507	2.63676	0.223129
	Klf13	1.98412	0.965072	0.360674
	Tbc1d30	0.178881	0.25263	1.03366
	Plekhg3	0.391966	0.512196	0.723149
	Fbxo31	2.4992	2.49794	0.0471973
	Fes	-1.70159	0.865366	-1.92032
	Lipg	1.33797	1.9764	0.986427
	Kcnn2	1.40767	2.2984	-0.132679
	Rnd1	-0.0515133	1.13962	1.15491
	Maf	-2.41525	1.18016	1.77665
	St3gal5	2.06112	2.57064	-0.12593
	Cntrl	0.652598	1.63969	-1.37556
	Camk2b	1.97101	1.01095	0.617927
	Gpr182	-1.37022	0.220668	1.27589
	Rnf169	1.81024	2.12205	0.470616
	Cyp2d22	1.05966	1.66539	0.854874
	Kdr	-1.53557	-1.52904	0.301343
	Tecpr1	-0.548257	-1.41875	-1.20868
	Ppp1r3c	-1.35181	-0.627067	-1.41392
	Cep152	1.71619	1.26124	0.175491
	Cry2	1.20745	0.494319	0.810649
	Map3k5	2.38221	2.24914	0.787564
	Acot1	-0.908829	0.707519	1.35555
	Peak1	-1.34974	0.218668	-0.443483
	Mafb	2.19054	2.90062	0.385589
	Plxnc1	-1.01622	1.02801	0.768346
	G6pc	0.031709	1.23143	1.09959
	Nlrp12	-0.466276	-1.20271	-0.806389
	Serpina3m	-0.0447055	1.3289	-1.52581
	Eif4ebp3	1.31079	2.20831	-0.618398
	Sco2	-1.28381	-0.379054	-1.50333
	Cyp2a22	-0.972636	-0.828468	1.05725
	Zfp131	0.678725	1.39366	0.238612
	z-score
Fig. 6d: Log2_FC violin plots p-value.
	Mann Whitney test
	P value	<0,0001
	P value summary	****
	Significantly different (P < 0.05)?	Yes
	One- or two-tailed P value?	Two-tailed
	Mann-Whitney U	24086401
Fig. 6f: Luciferase reporter assays for selected cis-regulatory elements.
		Cry1
		WT									MUT
	Empty	0.972967	1.08629	0.940743	1.1752	0.859376	0.914641	1.17826	0.928098	1.08904	1.03541	0.80972	0.901157	1.05575	0.993128	1.09357
	GR	0.677096	0.785262	0.627555	0.72849	0.558651	0.569336	0.773753	0.62838	0.624395	0.745973	0.685554	0.591823	0.659603	0.653507	0.662809
	FOXO ADA	1.12282	1.21765	1.17089	1.64539	1.25692	1.55653	1.05229	1.06935	1.06776	1.07364	0.898341	0.953267	0.912151	0.843729	0.757819
	GR+FOXO ADA	3.5578	3.48603	3.11197	4.55416	3.71084	3.83405	2.66995	2.55597	2.97505	1.17877	1.13871	1.10891	0.977055	1.12304	1.14517
		Bcl2l1
		WT									MUT
	Empty	1.27104	1.18282	0.546146	1.18881	1.12186	1.06884	1.07344	1.11006	1.16114	0.815728	0.850581	0.829252	0.92645	1.14283	1.06049
	GR	0.837295	0.900797	0.866584	0.793757	0.719846	0.706908	0.816973	0.925151	0.933747	0.545067	0.505028	0.538719	0.660438	0.58359	0.597186
	FOXO ADA	3.24227	3.09288	3.21452	3.23551	2.81761	2.60682	2.97233	2.93166	3.1167	1.16742	1.14102	1.02915	1.40101	1.61055	1.31002
	GR+FOXO ADA	7.92109	8.48341	8.64613	10.9094	11.4585	11.4193	10.91	9.68097	9.38636	2.18413	1.80072	2.59278	1.73285	2.28561	1.69669
		Ppargc1a
		WT									MUT
	Empty	1.38508	1.31712	1.75155	1.74175	1.4053	1.68027	1.53911	1.48536	1.49362	1.79833	1.82531	1.92492	1.29584	1.13728	1.32976
	GR	3.92411	4.48484	4.53861	9.28966	9.70535	8.53716	6.01241	5.36241	5.53263	8.23443	7.82592	7.8842	5.27315	5.25335	5.56762
	FOXO ADA	1.45412	1.90723	2.00926	1.8957	2.06387	2.30029	1.05029	1.25246	1.21423	1.06759	1.01769	1.06923	0.497555	0.654352	0.702686
	GR+FOXO ADA	12.2194	13.3672	16.36	13.4166	12.5756	16.4649	7.12655	5.87163	6.2852	1.57701	2.00072	2.18647	0.806324	0.959229	1.10083
	relative luciferase activity
	Robust two-way ANOVA - Cry1			Robust two-way ANOVA - Bcl2l11			Robust two-way ANOVA - Ppargc1a
		p.value			p.value			p.value
	seq.	0.001		seq.	0.001		seq.	0.001
	TF	0.001		TF	0.001		TF	0.001
	seq:TF	0.001		seq:TF	0.001		seq:TF	0.001
	Pairwaise Wilcoxon test (adj-p)			Pairwaise Wilcoxon test (adj-p)			Pairwaise Wilcoxon test (adj-p)
	Empty, WT vs mutant	0.69		Empty, WT vs mutant	0.05		Empty, WT vs mutant	0.95
	GR, WT vs mutant	0.78		GR, WT vs mutant	0.0004		GR, WT vs mutant	0.86
	Foxo, WT vs mutant	0.0028		Foxo, WT vs mutant	0.0004		Foxo, WT vs mutant	0.0016
	GR + Foxo, WT vs mutant	0.0004		GR + Foxo, WT vs mutant	0.0004		GR + Foxo, WT vs mutant	0.0004
	WT, empty vs GR	4.1e-05		WT, empty vs GR	0.004		WT, empty vs GR	4.1e-05
	WT, empty vs Foxo	0.031		WT, empty vs Foxo	4.1e-05		WT, empty vs Foxo	0.55
	WT, empty vs GR + Foxo	4.1e-05		WT, empty vs GR + Foxo	4.1e-05		WT, empty vs GR + Foxo	4.1e-05
	WT, GR vs Foxo	4.1e-05		WT, GR vs Foxo	4.1e-05		WT, GR vs Foxo	4.1e-05
	WT, GR vs GR + Foxo	4.1e-05		WT, GR vs GR + Foxo	4.1e-05		WT, GR vs GR + Foxo	0.0056
	WT, Foxo vs GR + Foxo	4.1e-05		WT, Foxo vs GR + Foxo	4.1e-05		WT, Foxo vs GR + Foxo	0.0056
	Mutant, empty vs GR	0.0022		Mutant, empty vs GR	0.0022		Mutant, empty vs GR	0.0022
	Mutant, empty vs Foxo	0.31		Mutant, empty vs Foxo	0.015		Mutant, empty vs Foxo	0.0022
	Mutant, empty vs GR + Foxo	0.026		Mutant, empty vs GR + Foxo	0.0022		Mutant, empty vs GR + Foxo	0.7
	Mutant, GR vs Foxo	0.0022		Mutant, GR vs Foxo	0.0022		Mutant, GR vs Foxo	0.0022
	Mutant, GR vs GR + Foxo	0.0022		Mutant, GR vs GR + Foxo	0.0022		Mutant, GR vs GR + Foxo	0.0022
	Mutant, Foxo vs GR + Foxo	0.0043		Mutant, Foxo vs GR + Foxo	0.0022		Mutant, Foxo vs GR + Foxo	0.065

## Sheet: Suppl. Fig. 1
Fig. 1a: Body weight from wild type mouse under cal. res. or control diet.
	ctrl.											cal. res.											Two-way RM ANOVA						Šídák's multiple comparisons test
	weeks	0	1	2	3	4	5	6	7	8		weeks	0	1	2	3	4	5	6	7	8			DF	MS	F Value	P value			diff	adj-p
	mouse#1	26.1	25	25.3	26.7	28	28	30.3	30	31.7		mouse#1	26.5	25.8	26.6	25.8	25.1	23.3	20.8	18.9	19.9		Time x diet	8	50.97	34.55	<0.0001		0	0.1	>0,9999
	mouse#2	24.4	24.9	26.1	26.9	27.9	28.8	30.5	31.2	31.9		mouse#2	26.3	25.7	25.9	25.6	25.1	23.5	21.2	19.4	19.6		Time	8	5.493	3.723	0.0382		1	-0.2333	0.9891
	mouse#3	25.5	24.7	26.1	27.5	29.2	20.2	31.1	30.5	30.9		mouse#3	24.6	24.5	25.3	24.8	24.2	22.7	21.4	20.6	21.6		Diet	1	409.9	96.12	0.0001		2	0.05	>0,9999
	mouse#4	25.9	24.5	25.6	25.8	26.2	26.6	27.3	27	26.4		mouse#4	25.6	24.6	25	24.4	23.7	21.9	20.5	19.7	19		Subject	10	4.264	2.89	0.0039		3	1.2	0.1805
	mouse#5	27.1	24.8	25.6	25.2	26.7	27.5	27.8	27.9	27.7		mouse#5	26.7	25.1	25.3	24.6	23.3	21.4	20	19.1	18.1		Residual	80	1.476				4	3.117	0.0079
	mouse#6	26.5	25.5	25.4	25.6	25.8	25.7	26.5	26.8	26.6		mouse#6	25.2	25.1	25.7	25.3	23.7	22.3	20.7	19.6	18.7								5	3.617	0.2716
	MEAN	25.9167	24.9	25.6833	26.2833	27.3	26.1333	28.9167	28.9	29.2		MEAN	25.8167	25.1333	25.6333	25.0833	24.1833	22.5167	20.7667	19.55	19.4833								6	8.15	0.0008
	SD	0.921774	0.340588	0.343026	0.884119	1.28686	3.10075	1.94362	1.90158	2.57992		SD	0.823205	0.539135	0.571548	0.567157	0.765289	0.810967	0.500666	0.595819	1.21888								7	9.35	0.0002
	grams											grams																	8	9.717	0.0006
Fig. 1b: Diurnal serum insulin from wild type mouse under cal. res. or control diet.
	ctrl.								cal. res.								Unpaired t test (ZT12)			Unpaired t test (ZT16)
		ZT0	ZT4	ZT8	ZT12	ZT16	ZT20			ZT0	ZT4	ZT8	ZT12	ZT16	ZT20		P value	0.0326		P value	0.0158
		0.943072	0.298911	0.977355	0.775347	3.62303	0.617084			0.474666	0.627974	0.52029	0.36584	1.28013	1.62505		P value summary	*		P value summary	*
		0.943914	1.27872	0.726923	1.54571	3.82704	2.1712			0.26423	0.621272	0.494935	0.174718	1.9611	1.13022		Significantly different (P < 0.05)?	Yes		Significantly different (P < 0.05)?	Yes
		2.22818	1.08541	1.13614	0.898424	2.64679	1.8218			0.37112	0.746511	0.597544	0.312512	0.74875	0.425341		One- or two-tailed P value?	Two-tailed		One- or two-tailed P value?	Two-tailed
	MEAN	1.37172	0.887679	0.946805	1.07316	3.36562	1.53669		MEAN	0.370005	0.665253	0.53759	0.284357	1.32999	1.0602
	SD	0.741715	0.518967	0.20631	0.413843	0.630824	0.815342		SD	0.105222	0.0704518	0.0534472	0.0986228	0.607713	0.602913
	ng/mL								ng/mL
Fig. 1c: Diurnal blood glucose from wild type mouse under cal. res. or control diet.
	ctrl.								cal. res.								Unpaired t test (ZT12)			Unpaired t test (ZT16)
		ZT0	ZT4	ZT8	ZT12	ZT16	ZT20			ZT0	ZT4	ZT8	ZT12	ZT16	ZT20		P value	0.0016		P value	0.0086
		126	187	138	137	113	132			127	100	111	81	112	120		P value summary	**		P value summary	**
		136	136	141	172	132	120			133	98	113	88	109	139		Significantly different (P < 0.05)?	Yes		Significantly different (P < 0.05)?	Yes
		113	144	145	190	129	147			116	99	125	104	90	123		One- or two-tailed P value?	Two-tailed		One- or two-tailed P value?	Two-tailed
		-	126	144	135	163	140			130	137	100	126	89	130
		-	141	154	139	193	153			-	-	-	121	-	126
		-	-	-	125	145	-			-	-	-	110	-	-
		-	-	-	-	163	-			-	-	-	87	-	-
	MEAN	125	146.8	144.4	149.667	148.286	138.4			-	-	-	115	-	-
	SD	11.5326	23.4883	6.02495	25.3903	26.8497	12.9345		MEAN	126.5	108.5	112.25	104	100	127.6
	mg/dL								SD	7.4162	19.0175	10.2429	16.92	12.1929	7.36885
									mg/dL
Fig. 1d: Immunoblotting for diurnal nuclear GR.
	Cropped films for immunoblots for diurnal nuclear GR for Extended Figure 1d.							Uncropped Amido-Black stained blots as a loading control for diurnal nucelar GR for three replicates for Extended Figure 1d.													Raw films	Replicate 1		Replicate 2				Replicate 3				Diurnal Nuclear GR quantification
																																	Timepoint	Amido Black	GR	GR/ Amido Black		Timepoint	Amido Black	GR	GR/ Amido Black		Timepoint	Amido Black	GR	GR/ Amido Black
																																ctrl.-Replicate 1	ZT0	1943.33	1099.58	0.565822	ctrl.-Replicate 2	ZT0	767.376	398.92	0.519849	ctrl.-Replicate 3	ZT0	4657.1	1741.89	0.374029
																																	ZT4	2208.15	95.778	0.0433747		ZT4	743.962	207.849	0.279381		ZT4	3110.05	2006.26	0.430795
																																	ZT8	2268.47	2426.01	1.06945		ZT8	1457.88	863.941	0.5926		ZT8	3582.15	4655.03	1.49677
																																	ZT12	1520.98	6913.93	4.5457		ZT12	1039.02	7981.59	7.68181		ZT12	3306.78	8580.69	2.3954
																																	ZT16	2019.03	3182.26	1.57613		ZT16	820.69	568.284	0.692447		ZT16	5180.32	4399.33	1.33039
																																	ZT20	2244.52	928.234	0.413556		ZT20	889.477	811.234	0.912035		ZT20	3839.78	984.062	0.189962
																																CR- Replicate 1	ZT0	1767.13	2607.84	1.47575	CR- Replicate 2	ZT0	878.477	145.192	0.165277	CR- Replicate 3	ZT0	4207.3	855.527	0.222806
																																	ZT4	2061.67	666.113	0.323094		ZT4	825.648	54.778	0.0663455		ZT4	4137	1737.55	0.412984
																																	ZT8	1279.43	2571.13	2.0096		ZT8	958.648	263.556	0.274925		ZT8	4366.93	1603.6	0.387623
																																	ZT12	2139.96	10099.3	4.7194		ZT12	795.698	7746.52	9.7355		ZT12	5665.49	8121.35	1.85974
																																	ZT16	2097.91	3082.01	1.46909		ZT16	742.406	1232.31	1.65988		ZT16	4135.57	2641.72	0.466283
																																	ZT20	1968.08	1670.31	0.848696		ZT20	697.163	338.971	0.486215		ZT20	4150.23	1074.77	0.259884
Fig. 1e: Immunoblotting for nuclear GR at ZT12.
	Uncropped immunoblots for nuclear GR at ZT12 for Extended Figure 1e.													Uncropped Amido-Black stained blots as a loading control for nuclear GR at ZT12 for Extended Figure 1e.												Nuclear GR quantification at ZT12					Unpaired t test
																											Amido Black	GR	GR/Amido Black		P value	0.0116
																										ctrl._Replicate1	5080.64	8901.48	1.75204		P value summary	*
																										ctrl._Replicate2	7472.95	9718.18	1.30045		Significantly different (P < 0.05)?	Yes
																										ctrl._Replicate3	4479.64	5717.94	1.27643		One- or two-tailed P value?	Two-tailed
																										ctrl._Replicate4	3760.57	7152.82	1.90206
																										ctrl._Replicate5	6982.93	8030.11	1.14996
																										ctrl._Replicate6	8840.05	11065.5	1.25174
																										CR_Replicate1	3660.15	6711.82	1.83375
																										CR_Replicate2	5406.28	11813.6	2.18517
																										CR_Replicate3	8177.88	11823.8	1.44582
																										CR_Replicate4	2870.26	7982.41	2.78108
																										CR_Replicate5	3404.2	9851.94	2.89405
																										CR_Replicate6	3021.5	9978.53	3.30251
Fig. 1f: Body weight for mice at different feeding regimens.
	ctrl.	cal. res. 40%	cal. res. 20%		Ordinary one-way ANOVA
	25.6	22.2	26.1		F	20.74
	30	21.5	24.5		P value	<0,0001
	29	23	24		P value summary	****
	28.5	25.9	25.4		Significant diff. among means (P < 0.05)?	Yes
	27.3	22.5	24		R squared	0.6746
	28.2	24.9	27.3		Tuckey's multiple comparisons test
	-	24.3	25.4			diff	adj-p
	-	20.3	24.6		ctrl. vs. CR40	5.078	<0,0001
	-	22.6	-		ctrl. vs. CR20	2.938	0.0045
	grams				CR40 vs. CR20	-2.14	0.021
Fig. 1g: Corticosterone at ZT12.
	ctrl..	cal. res. 40%	cal. res. 20%		Ordinary one-way ANOVA
	102.3	335	105.2		F	17.93
	81.96	376.3	263.7		P value	<0,0001
	89.75	323.5	254		P value summary	****
	112.2	303.4	100.4		Significant diff. among means (P < 0.05)?	Yes
	85.7	251.3	181.4		R squared	0.6537
	136.7	297.4	76.48		Tuckey's multiple comparisons test
	-	228.8	60.39			diff	adj-p
	-	186.5	82.58		ctrl. vs. CR40	-186.3	<0,0001
	ng/mL				ctrl. vs. CR20	-39.08	0.4967
					CR40 vs. CR20	147.3	0.0005

## Sheet: Suppl. Fig. 2
Fig. 2b: RT-qPCR gene expression data.
	WT															GRLKO															Ordinary two-way ANOVA - Cry1						Ordinary two-way ANOVA - Ppargc1a						Ordinary two-way ANOVA - Mat1a						Ordinary two-way ANOVA - Bnip3
	Cry1		Ppargc1a		Mat1a		Bnip3		Acaa1		Pex19		Pex5			Cry1		Ppargc1a		Mat1a		Bnip3		Acca1		Pex19		Pex5				DF	Mean Sq	F value	P value			DF	Mean Sq	F value	P value			DF	Mean Sq	F value	P value
	ctrl.	cal. res.	ctrl.	cal. res.	ctrl.	cal. res.	ctrl.	cal. res.	ctrl.	cal. res.	ctrl.	cal. res.	ctrl.	cal. res.		ctrl.	cal. res.	ctrl.	cal. res.	ctrl.	cal. res.	ctrl.	cal. res.	ctrl.	cal. res.	ctrl.	cal. res.	ctrl.	cal. res.		diet:genotype	1	2.758e-05	5.065	0.0398		diet:genotype	1	0.000784	4.47	0.056		diet:genotype	1	0.9654	12.88	0.0027		diet:genotype
	0.004701	0.008485	0.009	0.006	0.618047	1.36872	0.214	0.366	0.533136	0.296267	0.008925	0.006521	0.075529	0.049515		0.002516	0.005071	0.004	0.001	0.356295	0.605241	0.174	0.256	0.616611	0.382034	0.010704	0.007063	0.07745	0.052794		diet	1	8.537e-05	15.68	0.0013		diet	1	0.0009	5.134	0.0428		diet	1	0.529	7.055	0.018		diet
	0.006723	0.01284	0.016	0.04	0.84188	1.88786	0.296	0.285	0.850016	0.336035	0.014285	0.00524	0.108383	0.040118		0.003135	0.010488	0.006	0.002	0.638992	0.256574	0.349	0.145	0.44915	0.482046	0.00796	0.010004	0.052109	0.06191		genotype	1	5.52e-05	10.14	0.0062		genotype	1	0.00156	8.901	0.0114		genotype	1	0.7579	10.11	0.0062		genotype
	0.002294	0.009241	0.011	0.055	0.380962	1.15062	0.178	0.62	0.440217	0.433136	0.007038	0.008271	0.064539	0.064836		0.00311	0.004012	0.008	0.006	0.506604	0.857347	0.249	0.093	0.566176	0.465932	0.012778	0.009144	0.094573	0.067213		Residual	15	5.445e-06				Residual	12	0.00017				Residual	15	0.07498				Residual
	0.001729	0.009684	0.011	0.062	0.319281	1.2564	0.183	0.309	0.371365	0.315928	0.006319	0.006815	0.047475	0.055922		0.00247	0.00247	0.006	0.019	0.821459	0.553346	0.112	0.044	0.492148	0.767515	0.011304	0.012656	0.06308	0.099605		Tuckey's multiple comparisons test						Tuckey's multiple comparisons test						Tuckey's multiple comparisons test						Tuckey's multiple comparisons test
	-	0.01246	-	-	-	0.97766	-	-	-	0.190433	-	0.003862	-	0.031258		0.003058	0.00144	-	-	0.634958	0.0974643	-	-	0.508038	0.776134	0.009166	0.014025	0.060364	0.086485			diff	adj-p					diff	adj-p					diff	adj-p
	normalized values to Rplp0															normalized values to Rplp0															Ctrl:WT-Ctrl:KO	0.001004	0.9169				Ctrl:WT-Ctrl:KO	0.00575	0.9256				Ctrl:WT-Ctrl:KO	-0.05162	0.9919				Ctrl:WT-Ctrl:KO
																															Ctrl:WT-CR:WT	-0.00668	0.0034				Ctrl:WT-CR:WT	-0.029	0.04				Ctrl:WT-CR:WT	-0.7882	0.0032				Ctrl:WT-CR:WT
																															Ctrl:KO-CR:KO	-0.001838	0.609				Ctrl:KO-CR:KO	-0.001	0.9995				Ctrl:KO-CR:KO	0.1177	0.9033				Ctrl:KO-CR:KO
																															CR:WT-CR:KO	0.005846	0.0061				CR:WT-CR:KO	0.03375	0.0165				CR:WT-CR:KO	0.8543	0.0009				CR:WT-CR:KO
[truncated: 24 more columns]

## Sheet: Suppl. Fig. 4
Fig. 4g: Normalized read counts from RNA-seq data from ctrl. and cal.res. groups.
	Atg5											Pkkfb3											Cat											Plin5
		ctrl. WT			cal. res. WT			cal. res. GRLKO					ctrl. WT			cal. res. WT			cal. res. GRLKO					ctrl. WT			cal. res. WT			cal. res. GRLKO					ctrl. WT			cal. res. WT			cal. res. GRLKO
	ZT0	0.522476	-1.39053	1.0714	-0.232767	-0.278292	1.24364	0.0702083	-0.101736	1.6177		ZT0	-0.864571	-0.650347	-0.921894	-0.865204	-0.360968	-0.904216	-0.759747	-0.42695	-0.485934		ZT0	0.132347	-0.272937	-3.08213	0.444394	0.331286	0.946516	0.542086	0.349018	-0.0365735		ZT0	0.312558	0.0876627	-0.3223	-0.039817	-0.336009	-0.00855318	0.0482254	-0.447099	-0.203405
	ZT4	0.378074	0.164927	1.27503	-0.48626	0.47886	-0.18924	1.11419	0.530644	1.15191		ZT4	-0.889349	-1.09072	-1.08484	1.13767	0.363806	0.341912	-0.377827	-0.567414	-0.416667		ZT4	0.131262	0.621081	0.654689	-0.522042	-0.0644918	0.625107	0.355969	0.705344	0.941093		ZT4	-0.14069	-0.779961	-1.08042	-0.661376	-0.641133	-0.448244	-0.959525	-0.910177	-1.01645
	ZT8	1.86137	0.751673	0.900338	-0.336819	-1.64393	-1.7587	-0.916554	-0.712869	-0.376284		ZT8	-0.648409	-0.276256	0.119208	1.13366	1.7606	1.72619	-0.217578	-0.234095	0.113583		ZT8	0.212838	-0.0794673	0.140383	0.435157	-2.3078	-0.268557	0.770828	0.725245	0.869508		ZT8	-1.40044	-1.25845	-1.70447	-0.789025	0.0518804	-0.490823	-1.62573	-1.29497	-1.38099
	ZT12	-0.369687	-1.46179	0.579656	-1.35169	-0.824561	-0.582185	-1.03666	-1.04765	-1.16753		ZT12	0.362567	0.646297	0.337431	1.9611	2.81991	2.15143	-0.579796	-1.28425	-0.541285		ZT12	0.573507	0.250929	-0.264691	-1.1308	-1.17736	-1.02987	0.652757	1.28258	1.07605		ZT12	0.139288	0.850931	0.655662	1.88952	1.35508	1.97837	-0.92427	-1.05641	-0.510178
	ZT16	-0.599698	0.156176	-0.821132	1.22555	1.4275	1.3935	0.364957	-0.464521	0.0191839		ZT16	0.024794	-0.501985	0.983008	-0.334089	-0.0250989	-0.0634272	-0.684746	-0.606679	-0.775884		ZT16	-0.290361	-0.715473	-2.16271	-2.31578	-2.20989	-1.82606	-0.367505	-0.19944	0.243999		ZT16	1.44437	0.543676	1.01383	1.74113	1.3981	1.42486	1.21707	1.50541	0.675942
	ZT20	-1.92224	0.663123	0.325519	1.06587	1.84806	0.334241	-1.14666	1.23694	-0.468057		ZT20	-0.899156	-0.926916	-0.950572	-0.335328	-0.465651	0.214728	-0.597291	-0.844001	-0.97046		ZT20	0.0074809	-0.30136	-0.0831624	0.460215	0.220497	0.297827	-0.741688	0.627978	1.29441		ZT20	0.927439	0.716634	1.79315	0.471271	0.171707	0.590842	-0.315313	-0.493775	0.033852
	normalized Z-scores											normalized Z-scores											normalized Z-scores											normalized Z-scores

## Sheet: Suppl. Fig. 5
Fig. 5a: Normalized read counts from RNA-seq data from ctrl. and cal.res. groups.
	Arntl														Clock
		cal. res. WT			cal. res. GRLKO			ctrl. WT			ctrl. GRLKO					cal. res. WT			cal. res. GRLKO			ctrl. WT			ctrl. GRLKO
	ZT0	0.681186	0.89604	1.06535	1.17249	0.672266	0.834324	1.07381	0.77334	1.46494	0.939583	0.993364	1.04263		ZT0	-0.438054	-0.331915	0.546156	-1.59824	0.203905	-0.490927	0.621408	1.29778	-0.290469	-0.600967	-0.0407534	0.0111183
	ZT4	-0.609518	-0.564501	-0.380781	-0.866796	-0.234927	-0.525765	0.590459	1.11113	0.871596	0.527723	0.364897	0.513945		ZT4	-0.191147	-0.901152	-0.244671	-0.300835	0.627814	-0.278634	1.51723	0.494924	-0.761664	1.33111	0.391854	0.303276
	ZT8	-1.47229	-1.27493	-1.73015	-1.73015	-1.33628	-1.73015	-1.36521	-1.09703	-1.60961	-0.749615	-0.851787	-1.27449		ZT8	-1.65968	-1.15556	-0.922781	-1.17453	-1.66671	-0.82311	-0.0391173	0.467314	-0.472791	0.274606	-1.75203	-1.75203
	ZT12	0.229502	-0.388985	0.00303868	-1.36185	-1.1008	-0.699696	-1.60961	-1.28067	-0.988785	-1.60961	-1.60961	-1.18427		ZT12	1.81678	0.646366	0.849619	-1.27788	-1.06074	-1.00569	-1.75203	-0.448419	-1.75203	-1.75203	-0.644142	-1.75203
	ZT16	0.835356	1.16751	0.740607	0.467435	0.568775	0.527941	0.107249	0.225563	0.240606	-0.00290529	-0.385529	-0.140371		ZT16	0.928423	1.34433	1.79881	1.10037	0.960263	0.8658	0.604744	1.19429	-0.211375	-0.259004	-0.0299637	0.406041
	ZT20	1.06928	1.06579	1.27432	0.862918	0.989009	0.884428	0.327536	0.951494	0.603718	0.921524	0.969771	1.14424		ZT20	1.15236	1.1128	0.483784	0.371019	0.106151	0.607494	0.222715	1.53141	0.947519	0.945611	0.90199	0.845882
	normalized Z-scores														normalized Z-scores
	Per1														Per2
		cal. res. WT			cal. res. GRLKO			ctrl. WT			ctrl. GRLKO					cal. res. WT			cal. res. GRLKO			ctrl. WT			ctrl. GRLKO
	ZT0	-1.21558	-1.22377	-1.38352	-1.36449	-1.40073	-1.46383	-0.913403	-1.06611	-1.09311	-1.17869	-0.675372	-1.10639		ZT0	-1.63851	-1.3658	-1.48524	-1.57683	-1.56204	-1.66924	-0.870449	-0.472492	-1.2389	-1.24569	0.12368	-0.981705
	ZT4	0.590351	0.481169	0.144106	-0.151286	-0.811629	-0.492246	-0.910515	-1.29777	-1.17401	-1.39734	-1.21223	-1.25344		ZT4	-0.494833	-0.543784	-0.822629	-0.310806	-1.08888	-0.61875	-0.713322	-1.45507	-1.41961	-1.62684	-1.39536	-1.5276
	ZT8	1.31865	1.838	1.36544	0.981246	0.669796	0.991173	0.401878	1.28658	0.961475	0.538934	0.0365601	0.215903		ZT8	0.807208	0.774156	0.319421	0.881848	0.593218	0.831642	-0.358812	-0.0286712	-0.420604	-0.35428	-0.648841	-0.232968
	ZT12	1.7317	1.42301	1.52344	0.542152	0.538485	0.570825	1.9657	1.8067	1.66424	1.40064	0.710112	0.815474		ZT12	0.734716	0.643569	0.741786	0.720373	1.04904	0.886566	0.693806	0.99345	0.707575	0.698917	0.750414	0.85793
	ZT16	0.49074	0.188364	-0.071451	-0.463814	-0.445012	-0.703953	0.680365	1.09176	1.08342	-0.199089	0.000604687	-0.0685924		ZT16	1.37423	1.32462	1.45593	0.816542	1.22382	0.986451	1.5002	0.950322	1.60124	1.36118	1.4572	1.72692
	ZT20	-0.178506	-0.295242	-0.709073	-0.692952	-1.19611	-1.12547	0.505204	-0.169597	-0.207878	-0.22792	-0.557549	-0.456561		ZT20	-0.306447	-0.60934	-0.419433	-0.723331	-0.649704	-0.279546	-0.00244236	0.329159	0.904346	-0.0120369	0.344099	0.00525149
	normalized Z-scores														normalized Z-scores
	Cry1														Cry2
		cal. res. WT			cal. res. GRLKO			ctrl. WT			ctrl. GRLKO					cal. res. WT			cal. res. GRLKO			ctrl. WT			ctrl. GRLKO
	ZT0	-0.58852	-0.602863	-0.331196	-0.309049	-0.715676	-0.886523	0.391536	0.466437	0.577071	0.39026	0.854171	0.226072		ZT0	-1.54237	-1.58929	-1.37073	-1.19043	-1.66632	-1.40293	-2.49467	-2.2031	-2.21574	-0.727888	-0.874033	-0.852825
	ZT4	-1.14827	-0.90499	-0.999824	-1.50319	-0.897891	-1.07516	-0.398774	-0.124953	-0.608439	-0.978191	-0.671341	-0.883629		ZT4	-0.0824048	0.51936	-0.441663	1.18439	-0.0148147	0.109066	-0.968687	-0.667926	-0.786055	-0.557583	-0.230276	-0.678606
	ZT8	-0.880544	-0.542356	-1.22541	-1.11313	-1.33036	-1.13704	-1.28329	-1.43266	-1.47492	-1.26078	-1.47755	-1.47086		ZT8	1.40362	1.26091	1.46278	1.10909	1.21277	1.71211	1.04661	0.834048	0.908114	1.51046	0.655807	0.86979
	ZT12	1.42228	1.03792	1.0716	-0.112454	-0.114376	0.0416399	-0.223123	-0.131053	-0.701916	-0.607996	-0.784074	-0.863064		ZT12	1.4758	0.42035	0.494319	0.536128	1.06661	0.810649	1.58902	1.20745	0.756683	1.1294	0.480857	0.843397
	ZT16	0.940051	1.24384	1.09532	0.978953	0.934595	1.12085	0.864604	0.996327	0.736105	0.386263	0.273873	0.0807966		ZT16	-0.319518	0.134312	-0.190539	-0.246392	-0.407632	-0.0892215	0.451012	0.938075	-0.120789	0.0132798	-0.0358529	-0.0112464
	ZT20	1.29459	1.18908	1.29599	0.561287	0.900443	1.29038	1.63396	1.48636	1.29846	1.71187	1.58592	1.41652		ZT20	-1.18124	-1.07869	-0.764448	-0.424847	-0.569915	-0.338849	0.336046	-0.218024	-0.0623502	0.187633	0.0361493	-0.0881759
	normalized Z-scores														normalized Z-scores
	Rora														Rorc
		cal. res. WT			cal. res. GRLKO			ctrl. WT			ctrl. GRLKO					cal. res. WT			cal. res. GRLKO			ctrl. WT			ctrl. GRLKO
	ZT0	-0.517354	-1.74167	-0.0937468	-1.21585	-1.32048	-1.37945	-0.688774	-0.0522989	-0.905694	-0.404623	-0.175003	1.06346		ZT0	-1.03827	-1.26809	-0.414714	-0.411643	-0.796797	-0.6791	0.154086	-0.424623	-0.948454	0.245345	1.10514	0.30596
	ZT4	-0.311559	-1.08042	-1.041	-0.555808	-0.0985057	-0.335389	1.44786	1.35673	0.395668	0.339541	0.679735	0.0148295		ZT4	-1.58953	-1.70315	-1.88986	-1.1621	-1.35641	-1.31451	-1.18008	-1.07253	-1.20422	-1.05994	-1.28208	-0.706618
	ZT8	0.476014	-0.594055	-0.17928	-0.243257	0.243059	0.150765	-0.737017	0.154347	1.07483	1.23547	-0.192634	-1.25972		ZT8	-0.497723	-0.323687	-0.765388	0.243957	-0.358612	-0.0185447	-1.23787	-1.06261	-1.09534	-1.07512	-0.98168	-0.821495
	ZT12	2.98381	1.57205	1.78243	1.04085	0.228602	1.80968	-0.152178	0.944576	-0.977045	-1.02363	-1.69929	-0.455558		ZT12	0.198791	-0.0765599	0.429235	0.723285	1.06115	0.984493	-0.0316262	-0.115175	-0.72322	-0.4025	-0.327899	0.0431305
	ZT16	-0.583291	-0.511934	-0.134307	-0.219362	-0.509192	-0.21488	-1.05606	0.921785	-1.7337	-0.478837	-1.08393	-1.20855		ZT16	1.50486	1.20658	1.02076	0.807963	1.05937	0.666266	1.23339	0.794359	0.952484	0.709932	0.650333	1.08614
	ZT20	1.33233	0.3612	0.110536	0.926309	-0.463562	0.326729	1.04477	-0.308174	-0.49331	2.25604	1.34322	0.81317		ZT20	1.30925	1.07577	1.14014	0.888934	0.408736	0.935137	1.27545	1.51245	1.40317	0.776255	1.77998	1.72544
	normalized Z-scores														normalized Z-scores
	Nr1d1														Nr1d2
		cal. res. WT			cal. res. GRLKO			ctrl. WT			ctrl. GRLKO					cal. res. WT			cal. res. GRLKO			ctrl. WT			ctrl. GRLKO
	ZT0	0.255633	0.538951	0.0300083	0.19564	0.583356	0.706564	-1.04482	-1.09339	-0.975495	-0.263479	-1.10309	-0.28296		ZT0	-0.326911	-0.432574	-0.641833	-0.800215	-0.354419	-0.184436	-1.3088	-1.54549	-1.25869	-0.901125	-1.66792	-0.905412
	ZT4	1.24801	1.66197	1.36248	1.59046	1.55813	1.33971	1.02166	0.946656	1.11332	1.32774	1.05979	1.09931		ZT4	0.807098	0.932846	0.717326	0.785293	0.833514	0.796075	0.451467	0.177576	0.396065	0.580014	0.617022	0.471147
	ZT8	0.6703	0.359415	0.821393	0.695403	0.704356	0.988351	1.38473	1.24955	1.45356	1.45667	1.44998	1.33091		ZT8	1.17144	1.07978	1.00711	1.08103	1.107	1.08217	1.04812	1.23486	1.31426	1.28408	1.26023	1.06233
	ZT12	-0.410251	-0.499585	-0.463181	0.0162591	0.160135	0.110788	0.174884	-0.287903	-0.0599045	0.411182	0.41375	0.313081		ZT12	0.836624	0.900971	0.671261	1.11261	0.906321	1.08322	0.662475	0.857355	0.831921	1.14457	0.999607	0.927622
	ZT16	-1.28858	-1.25426	-1.23393	-1.11586	-1.27449	-1.1413	-0.813203	-0.611039	-0.732539	-0.841554	-0.504452	-0.712954		ZT16	-1.17462	-1.22373	-1.4274	-0.867975	-1.33444	-0.797457	-0.135327	0.221094	-0.11962	-0.068596	-0.026347	-0.0596364
	ZT20	-1.26955	-1.25361	-1.11117	-0.984928	-1.10679	-1.18983	-1.06245	-1.07634	-1.32374	-1.09129	-1.16168	-1.16449		ZT20	-1.08284	-1.25815	-1.37026	-1.00579	-1.22517	-1.40344	-1.19413	-1.1895	-1.61599	-1.02697	-1.41535	-1.10292
	normalized Z-scores														normalized Z-scores
Fig. 5b and 5c: Number of genes with phase shits.
	Common in WT			Common in cal. res.
	Phase shift	#		Phase shift	#
	-8	99		-8	7
	-4	998		-4	317
	0	1049		0	1947
	4	82		4	503
	8	8		8	17
	hours			hours

[truncated: 5 more sheets: Suppl. Fig. 6, Suppl. Fig. 7, Suppl. Fig. 8, Suppl. Fig. 9, Suppl. Fig. 10]
